# Supplementary material for: Transcriptome-based screening in TARDBP/TDP-43 knock-in motor neurons identifies the NEDD8-activating enzyme inhibitor MLN4924
Source: Sci Rep. 2025 Aug 5;15:28555. doi: 10.1038/s41598-025-12147-8 (PMC12325802; doi:10.1038/s41598-025-12147-8)
Supplement: Supplementary file 1 — Supplementary Material 1 [file 41598_2025_12147_MOESM1_ESM.xlsx]

## Sheet: Summary
This file contains the overlapping gene lists from the following comparisons:
Sheet	Comparison
TARDBP iPSCs_total	Total DEGs in TDP-43 p.A382T MNs (this study) x Total DEGs in n=10 TDP-43 MNs (Ziff et al. 2023)
	Total DEGs in TDP-43 p.G348C MNs (this study) x Total DEGs in n=10 TDP-43 MNs (Ziff et al. 2023)
TARDBP iPSCs_up	Downregulated genes in TDP-43 p.A382T MNs (this study) x Downregulated genes in n=10 TDP-43 MNs (Ziff et al. 2023)
	Downregulated genes in TDP-43 p.G348C MNs (this study) x Downregulated genes in n=10 TDP-43 MNs (Ziff et al. 2023)
TARDBP iPSCs_down	Upregulated genes in TDP-43 p.A382T MNs (this study) x Upregulated genes in n=10 TDP-43 MNs (Ziff et al. 2023)
	Upregulated genes in TDP-43 p.G348C MNs (this study) x Upregulated genes in n=10 TDP-43 MNs (Ziff et al. 2023)
Post-mortem_total	Total DEGs in TDP-43 p.A382T MNs (this study) x Total DEGs in post-mortem ALS spinal cords (Ziff et al. 2023)
	Total DEGs in TDP-43 p.G348C MNs (this study) x Total DEGs in post-mortem ALS spinal cords (Ziff et al. 2023)
Post-mortem_down	Downregulated genes in TDP-43 p.A382T MNs (this study) x Downregulated genes in post-mortem ALS spinal cords (Ziff et al. 2023)
	Downregulated genes in TDP-43 p.G348C MNs (this study) x Downregulated genes in post-mortem ALS spinal cords (Ziff et al. 2023)
Post-mortem_up	Upregulated genes in TDP-43 p.A382T MNs (this study) x Upregulated genes in post-mortem ALS spinal cords (Ziff et al. 2023)
	Upregulated genes in TDP-43 p.G348C MNs (this study) x Upregulated genes in post-mortem ALS spinal cords (Ziff et al. 2023)

## Sheet: TARDBP iPSCs_total
Common to all (2 genes)		Common to only p.A382T x MNs Ziff et al. 2023 (19 genes)		Common to only p.G348C x MNs Ziff et al. 2023 (27 genes)
id	gene_symbol	id	gene_symbol	id	gene_symbol
ENSG00000221818	EBF2	ENSG00000249158	PCDHA11	ENSG00000253305	PCDHGB6
ENSG00000152467	ZSCAN1	ENSG00000131849	ZNF132	ENSG00000215146	None
		ENSG00000138587	MNS1	ENSG00000138459	SLC35A5
		ENSG00000268912	None	ENSG00000176978	DPP7
		ENSG00000113209	PCDHB5	ENSG00000131398	KCNC3
		ENSG00000117600	PLPPR4	ENSG00000152785	BMP3
		ENSG00000144191	CNGA3	ENSG00000231233	CFAP58-DT
		ENSG00000279689	None	ENSG00000226686	LINC01535
		ENSG00000132872	SYT4	ENSG00000234026	None
		ENSG00000135698	MPHOSPH6	ENSG00000287001	None
		ENSG00000259235	CTXN2-AS1	ENSG00000285918	None
		ENSG00000100916	BRMS1L	ENSG00000172828	CES3
		ENSG00000250159	PKD2L2-DT	ENSG00000020256	ZFP64
		ENSG00000074706	IPCEF1	ENSG00000177791	MYOZ1
		ENSG00000279114	None	ENSG00000177125	ZBTB34
		ENSG00000154080	CHST9	ENSG00000283930	PLD5P1
		ENSG00000100767	PAPLN	ENSG00000056998	GYG2
		ENSG00000103449	SALL1	ENSG00000246877	DNM1P35
		ENSG00000074657	ZNF532	ENSG00000178860	MSC
				ENSG00000128641	MYO1B
				ENSG00000143367	TUFT1
				ENSG00000136450	SRSF1
				ENSG00000099251	HSD17B7P2
				ENSG00000135960	EDAR
				ENSG00000122779	TRIM24
				ENSG00000258634	None
				ENSG00000151012	SLC7A11

## Sheet: TARDBP iPSCs_down
Common to all (0 gene)		Common to only p.A382T x MNs Ziff et al. 2023 (8 genes)		Common to only p.G348C x MNs Ziff et al. 2023 (9 genes)
id	gene_symbol	id	gene_symbol	id	gene_symbol
		ENSG00000138587	MNS1	ENSG00000253305	PCDHGB6
		ENSG00000117600	PLPPR4	ENSG00000138459	SLC35A5
		ENSG00000135698	MPHOSPH6	ENSG00000152785	BMP3
		ENSG00000100916	BRMS1L	ENSG00000285918	None
		ENSG00000074706	IPCEF1	ENSG00000178860	MSC
		ENSG00000154080	CHST9	ENSG00000136450	SRSF1
		ENSG00000100767	PAPLN	ENSG00000135960	EDAR
		ENSG00000103449	SALL1	ENSG00000122779	TRIM24
				ENSG00000151012	SLC7A11

## Sheet: TARDBP iPSCs_up
Common to all (0 gene)		Common to only p.A382T x MNs Ziff et al. 2023 (1 gene)		Common to only p.G348C x MNs Ziff et al. 2023 (12 genes)
id	gene_symbol	id	gene_symbol	id	gene_symbol
		ENSG00000152467	ZSCAN1	ENSG00000176978	DPP7
				ENSG00000131398	KCNC3
				ENSG00000231233	CFAP58-DT
				ENSG00000234026	None
				ENSG00000287001	None
				ENSG00000172828	CES3
				ENSG00000177791	MYOZ1
				ENSG00000283930	PLD5P1
				ENSG00000246877	DNM1P35
				ENSG00000143367	TUFT1
				ENSG00000099251	HSD17B7P2
				ENSG00000258634	None

## Sheet: Post-mortem_total
Common to all (14 genes)		Common to only p.A382T x post-mortem (56 genes)		Common to only p.G348C x post-mortem (120 genes)
id	gene_symbol	id	gene_symbol	id	gene_symbol
ENSG00000239389	PCDHA13	ENSG00000129824	RPS4Y1	ENSG00000198429	ZNF69
ENSG00000106153	CHCHD2	ENSG00000243970	PPIEL	ENSG00000251664	PCDHA12
ENSG00000237238	BMS1P10	ENSG00000135549	PKIB	ENSG00000121691	CAT
ENSG00000188171	ZNF626	ENSG00000226530	None	ENSG00000167785	ZNF558
ENSG00000227124	ZNF717	ENSG00000086205	FOLH1	ENSG00000129194	SOX15
ENSG00000198865	CCDC152	ENSG00000183323	CCDC125	ENSG00000232677	LINC00665
ENSG00000214548	MEG3	ENSG00000173041	ZNF680	ENSG00000258743	LINC02301
ENSG00000102195	GPR50	ENSG00000237651	C2orf74	ENSG00000164180	TMEM161B
ENSG00000108384	RAD51C	ENSG00000167065	DUSP18	ENSG00000269834	ZNF528-AS1
ENSG00000163932	PRKCD	ENSG00000101294	HM13	ENSG00000188803	SHISA6
ENSG00000105357	MYH14	ENSG00000108474	PIGL	ENSG00000116791	CRYZ
ENSG00000229238	PPP1R12BP1	ENSG00000005059	MCUB	ENSG00000165118	QNG1
ENSG00000129317	PUS7L	ENSG00000188342	GTF2F2	ENSG00000162623	TYW3
ENSG00000131149	GSE1	ENSG00000136267	DGKB	ENSG00000175701	MTLN
		ENSG00000187690	EZHIP	ENSG00000276855	None
		ENSG00000083750	RRAGB	ENSG00000253767	PCDHGA8
		ENSG00000250479	CHCHD10	ENSG00000205181	LINC00654
		ENSG00000161642	ZNF385A	ENSG00000250131	AGA-DT
		ENSG00000160593	JAML	ENSG00000261934	PCDHGA9
		ENSG00000279689	None	ENSG00000184470	TXNRD2
		ENSG00000232229	LINC00865	ENSG00000181666	ZNF875
		ENSG00000256683	ZNF350	ENSG00000283196	None
		ENSG00000187091	PLCD1	ENSG00000175155	YPEL2
		ENSG00000078295	ADCY2	ENSG00000278897	None
		ENSG00000185630	PBX1	ENSG00000127083	OMD
		ENSG00000110852	CLEC2B	ENSG00000127903	ZNF835
		ENSG00000278318	ZNF229	ENSG00000138459	SLC35A5
		ENSG00000135698	MPHOSPH6	ENSG00000185619	PCGF3
		ENSG00000286271	None	ENSG00000131398	KCNC3
		ENSG00000223518	CSNK1A1P1	ENSG00000141013	GAS8
		ENSG00000143515	ATP8B2	ENSG00000136379	ABHD17C
		ENSG00000100916	BRMS1L	ENSG00000196781	TLE1
		ENSG00000133424	LARGE1	ENSG00000119599	DCAF4
		ENSG00000135063	ENTREP1	ENSG00000231233	CFAP58-DT
		ENSG00000235890	TSPEAR-AS1	ENSG00000003436	TFPI
		ENSG00000250159	PKD2L2-DT	ENSG00000112874	NUDT12
		ENSG00000169684	CHRNA5	ENSG00000154358	OBSCN
		ENSG00000079308	TNS1	ENSG00000197635	DPP4
		ENSG00000188219	POTEE	ENSG00000163219	ARHGAP25
		ENSG00000154080	CHST9	ENSG00000182255	KCNA4
		ENSG00000215915	ATAD3C	ENSG00000120694	HSPH1
		ENSG00000238058	CAMSAP1-DT	ENSG00000103489	XYLT1
		ENSG00000137752	CASP1	ENSG00000236268	LINC01361
		ENSG00000185864	NPIPB4	ENSG00000251536	None
		ENSG00000088356	PDRG1	ENSG00000198643	FAM3D
		ENSG00000139835	GRTP1	ENSG00000204962	PCDHA8
		ENSG00000117616	RSRP1	ENSG00000251138	LINC02882
		ENSG00000124440	HIF3A	ENSG00000256229	ZNF486
		ENSG00000169598	DFFB	ENSG00000177879	AP3S1
		ENSG00000170860	LSM3	ENSG00000213741	RPS29
		ENSG00000060749	QSER1	ENSG00000205632	LINC01310
		ENSG00000130055	GDPD2	ENSG00000186854	TRABD2A
		ENSG00000183067	IGSF5	ENSG00000234026	None
		ENSG00000103449	SALL1	ENSG00000215845	TSTD1
		ENSG00000204965	PCDHA5	ENSG00000167612	ANKRD33
		ENSG00000074657	ZNF532	ENSG00000010610	CD4
				ENSG00000176022	B3GALT6
				ENSG00000011201	ANOS1
				ENSG00000151876	FBXO4
				ENSG00000151655	ITIH2
				ENSG00000088340	FER1L4
				ENSG00000249790	LINC02972
				ENSG00000084453	SLCO1A2
				ENSG00000272108	None
				ENSG00000112245	PTP4A1
				ENSG00000076356	PLXNA2
				ENSG00000175183	CSRP2
				ENSG00000204252	HLA-DOA
				ENSG00000234210	None
				ENSG00000111432	FZD10
				ENSG00000134330	IAH1
				ENSG00000188747	NOXA1
				ENSG00000138115	CYP2C8
				ENSG00000171757	LRRC34
				ENSG00000006757	PNPLA4
				ENSG00000270071	None
				ENSG00000020256	ZFP64
				ENSG00000130528	HRC
				ENSG00000286957	None
				ENSG00000018236	CNTN1
				ENSG00000110931	CAMKK2
				ENSG00000224914	LINC00863
				ENSG00000152583	SPARCL1
				ENSG00000177791	MYOZ1
				ENSG00000106460	TMEM106B
				ENSG00000106483	SFRP4
				ENSG00000082898	XPO1
				ENSG00000079841	RIMS1
				ENSG00000254122	PCDHGB7
				ENSG00000159208	CIART
				ENSG00000177410	ZFAS1
				ENSG00000056998	GYG2
				ENSG00000145908	ZNF300
				ENSG00000179598	PLD6
				ENSG00000246877	DNM1P35
				ENSG00000152910	CNTNAP4
				ENSG00000105699	LSR
				ENSG00000196169	KIF19
				ENSG00000128641	MYO1B
				ENSG00000148357	HMCN2
				ENSG00000245067	IGFBP7-AS1
				ENSG00000259993	None
				ENSG00000235597	LINC01102
				ENSG00000132530	XAF1
				ENSG00000268223	ARL14EPL
				ENSG00000285347	None
				ENSG00000139197	PEX5
				ENSG00000142599	RERE
				ENSG00000008516	MMP25
				ENSG00000143367	TUFT1
				ENSG00000226476	LINC01748
				ENSG00000099251	HSD17B7P2
				ENSG00000111452	ADGRD1
				ENSG00000144749	LRIG1
				ENSG00000257621	PSMA3-AS1
				ENSG00000276805	None
				ENSG00000258634	None
				ENSG00000152229	PSTPIP2
				ENSG00000143842	SOX13
				ENSG00000151012	SLC7A11

## Sheet: Post-mortem_down
Common to all (2 genes)		Common to only p.A382T x post-mortem (15 genes)		Common to only p.G348C x post-mortem (23 genes)
id	gene_symbol	id	gene_symbol	id	gene_symbol
ENSG00000239389	PCDHA13	ENSG00000243970	PPIEL	ENSG00000251664	PCDHA12
ENSG00000214548	MEG3	ENSG00000086205	FOLH1	ENSG00000232677	LINC00665
		ENSG00000167065	DUSP18	ENSG00000188803	SHISA6
		ENSG00000108474	PIGL	ENSG00000237238	BMS1P10
		ENSG00000187690	EZHIP	ENSG00000184470	TXNRD2
		ENSG00000105357	MYH14	ENSG00000181666	ZNF875
		ENSG00000279689	None	ENSG00000196781	TLE1
		ENSG00000223518	CSNK1A1P1	ENSG00000204962	PCDHA8
		ENSG00000250159	PKD2L2-DT	ENSG00000176022	B3GALT6
		ENSG00000188219	POTEE	ENSG00000234210	None
		ENSG00000215915	ATAD3C	ENSG00000111432	FZD10
		ENSG00000238058	CAMSAP1-DT	ENSG00000224914	LINC00863
		ENSG00000117616	RSRP1	ENSG00000079841	RIMS1
		ENSG00000103449	SALL1	ENSG00000145908	ZNF300
		ENSG00000204965	PCDHA5	ENSG00000179598	PLD6
				ENSG00000152910	CNTNAP4
				ENSG00000196169	KIF19
				ENSG00000259993	None
				ENSG00000235597	LINC01102
				ENSG00000132530	XAF1
				ENSG00000008516	MMP25
				ENSG00000111452	ADGRD1
				ENSG00000257621	PSMA3-AS1

## Sheet: Post-mortem_up
Common to all (1 gene)		Common to only p.A382T x post-mortem (12 genes)		Common to only p.G348C x post-mortem (24 genes)
id	gene_symbol	id	gene_symbol	id	gene_symbol
ENSG00000163932	PRKCD	ENSG00000198865	CCDC152	ENSG00000129194	SOX15
		ENSG00000173041	ZNF680	ENSG00000165118	QNG1
		ENSG00000101294	HM13	ENSG00000231233	CFAP58-DT
		ENSG00000161642	ZNF385A	ENSG00000163219	ARHGAP25
		ENSG00000187091	PLCD1	ENSG00000236268	LINC01361
		ENSG00000078295	ADCY2	ENSG00000213741	RPS29
		ENSG00000185630	PBX1	ENSG00000215845	TSTD1
		ENSG00000169684	CHRNA5	ENSG00000010610	CD4
		ENSG00000088356	PDRG1	ENSG00000011201	ANOS1
		ENSG00000129317	PUS7L	ENSG00000151876	FBXO4
		ENSG00000139835	GRTP1	ENSG00000112245	PTP4A1
		ENSG00000060749	QSER1	ENSG00000175183	CSRP2
				ENSG00000134330	IAH1
				ENSG00000171757	LRRC34
				ENSG00000006757	PNPLA4
				ENSG00000270071	None
				ENSG00000177791	MYOZ1
				ENSG00000254122	PCDHGB7
				ENSG00000159208	CIART
				ENSG00000177410	ZFAS1
				ENSG00000056998	GYG2
				ENSG00000245067	IGFBP7-AS1
				ENSG00000143367	TUFT1
				ENSG00000152229	PSTPIP2
