# Supplementary material for: Transcriptome-based screening in TARDBP/TDP-43 knock-in motor neurons identifies the NEDD8-activating enzyme inhibitor MLN4924
Source: Sci Rep. 2025 Aug 5;15:28555. doi: 10.1038/s41598-025-12147-8 (PMC12325802; doi:10.1038/s41598-025-12147-8)
Supplement: Supplementary file 2 — Supplementary Material 2 [file 41598_2025_12147_MOESM2_ESM.xlsx]

## Sheet: CMap_Contrast1 (combined)
Rank	Score	Type	ID	Name	Description
8543	-94.56	cp	BRD-A10715913	sulpiride	Dopamine receptor antagonist
8539	-92.3	cp	BRD-K52313696	tacedinaline	HDAC inhibitor
8537	-91.09	cp	BRD-K50387473	XMD-892	MAP kinase inhibitor
8536	-90.83	cp	BRD-K02526760	QS-11	ARFGAP inhibitor
8535	-90.58	cp	BRD-A87848830	bimatoprost	Prostanoid receptor agonist
8533	-90.49	cp	BRD-K64857848	XMD-885	Leucine rich repeat kinase inhibitor
8532	-90.17	cp	BRD-K68190965	GR-46611	Serotonin receptor agonist
8531	-89.57	cp	BRD-K15519488	CS-110266	Dopamine receptor agonist
8529	-88.57	cp	BRD-K59773493	benzohydroxamic-acid	Antifungal
8526	-87.49	cp	BRD-K67844266	MLN-4924	Nedd activating enzyme inhibitor
8525	-87.05	cp	BRD-K24132293	piperlongumine	Glutathione transferase inhibitor
8518	-85.92	cp	BRD-K33396764	alpha-linolenic-acid	Omega 3 fatty acid stimulant
8516	-85.32	cp	BRD-A15914070	4-hydroxy-2-nonenal	Cytotoxic lipid peroxidation product
8509	-84.17	cp	BRD-K64890080	BI-2536	PLK inhibitor
8497	-82.12	cp	BRD-K98548675	parthenolide	NFkB pathway inhibitor
8491	-79.56	cp	BRD-A56020723	CA-074-Me	Cathepsin inhibitor
8484	-78.54	cp	BRD-A29437505	RWJ-21757	TLR agonist
8482	-78.09	cp	BRD-A26845397	isamoltan	Adrenergic receptor antagonist
8472	-75.62	cp	BRD-K84895041	BMY-45778	IP1 prostacyclin receptor agonist
8464	-73.95	cp	BRD-K02227374	milnacipran	Serotonin reuptake inhibitor
8460	-71.45	cp	BRD-K57546357	prunetin	Breast cancer resistance protein inhibitor
8456	-69.9	cp	BRD-A48237631	mitomycin-c	DNA alkylating agent
8453	-68.95	cp	BRD-K91601245	mercaptopurine	Immunosuppressant
8451	-68.73	cp	BRD-K31542390	mycophenolic-acid	Dehydrogenase inhibitor
8450	-68.44	cp	BRD-K25906698	immepip	Histamine receptor agonist
8445	-67.94	cp	BRD-K70883034	nimetazepam	GABA receptor agonist
8441	-67.84	cp	BRD-A72596465	GW-6471	PPAR receptor antagonist
8437	-67.13	cp	BRD-K36862742	hydroflumethiazide	Sodium/potassium/chloride transporter inhibitor
8436	-67	cp	BRD-K53123955	niridazole	Phosphofructokinase inhibitor
8429	-66.37	cp	BRD-K94512704	spiramide	Dopamine receptor antagonist
8425	-65.68	cp	BRD-K46766488	S-14506	Serotonin receptor agonist
8424	-65.32	cp	BRD-K14329163	BAY-K8644	Calcium channel activator
8423	-65.07	cp	BRD-K35573744	erbstatin-analog	EGFR inhibitor
8422	-65.03	cp	BRD-K48935217	epothilone	Microtubule inhibitor
8421	-64.89	cp	BRD-K62609077	scoulerine	Adrenergic receptor antagonist
8420	-64.82	cp	BRD-K27721098	clopidogrel	Purinergic receptor antagonist
8419	-64.61	cp	BRD-A59174698	ritodrine	Adrenergic receptor agonist
8418	-64.59	cp	BRD-K68873215	phosphodiesterase-V-inhibitor-II	Phosphodiesterase inhibitor
8416	-64.47	cp	BRD-K29582115	ziprasidone	Dopamine receptor antagonist
8413	-64.22	cp	BRD-A73368467	fexofenadine	Histamine receptor antagonist
8411	-63.89	cp	BRD-K26997899	SA-792574	Microtubule inhibitor
8410	-63.65	cp	BRD-K81783531	VX-222	HCV inhibitor
8402	-61.95	cp	BRD-A52650764	ingenol	PKC activator
8401	-61.69	cp	BRD-K83988098	alvespimycin	HSP inhibitor
8400	-61.47	cp	BRD-A81795050	U-18666A	Oxidosqualene cyclase inhibitor
8396	-61.17	cp	BRD-K47192521	icosapent	Platelet aggregation inhibitor
8393	-60.52	cp	BRD-A39646320	HC-toxin	HDAC inhibitor
8390	-60.14	cp	BRD-A95513702	androsta-1,4-dien-3,17-dione	Aromatase inhibitor
8387	-59.78	cp	BRD-K13664374	dichloroacetic-acid	Pyruvate dehydrogenase kinase inhibitor
8386	-59.39	cp	BRD-K49456190	prima-1-met	thioredoxin inhibitor
8383	-58.58	cp	BRD-A20589515	dihydroxyphenylglycine	Glutamate receptor agonist
8382	-58.48	cp	BRD-K39569857	avrainvillamide-analog-3	nucleophosmin inhibitor
8377	-56.87	cp	BRD-K22010301	JLK-6	Gamma secretase inhibitor
8376	-56.58	cp	BRD-K28453807	nitrocaramiphen	Cholinergic receptor antagonist
8374	-56.32	cp	BRD-K29673530	hypericin	Tyrosine kinase inhibitor
8375	-56.32	cp	BRD-K41445866	alfaxalone	Chloride channel agonist
8370	-55.83	cp	BRD-K07303502	arachidonyl-trifluoro-methane	Cytosolic phospholipase inhibitor
8368	-55.46	cp	BRD-A63998256	helveticoside	ATPase inhibitor
8367	-55.33	cp	BRD-A69636825	diltiazem	Calcium channel blocker
8366	-55.29	cp	BRD-K86873305	piperacillin	Bacterial cell wall synthesis inhibitor
8365	-55.19	cp	BRD-K72783841	tyrphostin-AG-555	EGFR inhibitor
8360	-54.7	cp	BRD-K67680372	CI-966	GAT inhibitor
8356	-54.21	cp	BRD-K31238592	devazepide	CCK receptor antagonist
8355	-53.81	cp	BRD-K93325701	damnacanthal	SRC inhibitor
8351	-53.36	cp	BRD-K43149758	myricetin	Androgen receptor agonist
8333	-51.36	cp	BRD-A67981824	cefotaxime	Bacterial cell wall synthesis inhibitor
8332	-51.22	cp	BRD-A45543382	metrizamide	Radiopaque medium
8331	-51.18	cp	BRD-K75615183	talipexole	Adrenergic receptor agonist
8330	-51.12	cp	BRD-A80383043	BRD-A80383043	Glutamate receptor agonist
8328	-50.87	cp	BRD-K36529613	PU-H71	HSP inhibitor
8326	-50.69	cp	BRD-A41250306	cyclopenthiazide	Thiazide diuretic
8324	-50.17	cp	BRD-K70505054	ranitidine	Histamine receptor antagonist
8320	-49.51	cp	BRD-K30296925	flavokavain-b	Antineoplastic
8319	-49.32	cp	BRD-K64785675	TG100-115	-666
8314	-48.99	cp	BRD-A11007541	BCI-hydrochloride	Protein phosphatase inhibitor
8313	-48.94	cp	BRD-K56334280	amonafide	Topoisomerase inhibitor
8308	-48.28	cp	BRD-K52751261	TAK-715	p38 MAPK inhibitor
8307	-48.23	cp	BRD-K19309090	SR-95639A	Acetylcholine receptor agonist
8306	-48.18	cp	BRD-K76872913	benzanthrone	Aromatic hydrocarbon derivative
8304	-47.9	cp	BRD-K03981224	ethisterone	Progestogen hormone
8300	-46.97	cp	BRD-A30590053	MR-16728	Acetylcholine release enhancer
8299	-46.95	cp	BRD-K74763371	bosentan	Endothelin receptor antagonist
8295	-45.97	cp	BRD-K47150025	KI-8751	VEGFR inhibitor
8294	-45.92	cp	BRD-A36707673	hydroxycholesterol	LXR agonist
8293	-45.72	cp	BRD-K90259198	W-7	Calmodulin antagonist
8291	-45.41	cp	BRD-K76810206	nicergoline	Adrenergic receptor antagonist
8290	-45.04	cp	BRD-K40227168	vinburnine	Adrenergic receptor antagonist
8289	-44.98	cp	BRD-K11634954	GBR-13069	Dopamine uptake inhibitor
8288	-44.95	cp	BRD-K79930101	GW-583340	EGFR inhibitor
8287	-44.85	cp	BRD-K39823328	VU-0366037-2	Glutamate receptor modulator
8279	-44.12	cp	BRD-K91696562	orantinib	FGFR inhibitor
8276	-43.88	cp	BRD-K67445247	flurofamide	Urease inhibitor
8275	-43.86	cp	BRD-K08219523	5-nonyloxytryptamine	Serotonin receptor agonist
8270	-43.48	cp	BRD-K57304726	PRE-084	Sigma receptor agonist
8269	-43.28	cp	BRD-K99291625	SB-203580	p38 MAPK inhibitor
8264	-42.33	cp	BRD-K12502280	TG-101348	FLT3 inhibitor
8261	-42.07	cp	BRD-A59215453	lobelanidine	Acetylcholine receptor antagonist
8258	-41.58	cp	BRD-K15842202	eudesmic-acid	-666
8257	-41.57	cp	BRD-K35128472	2-aminopurine	Serine/threonine kinase inhibitor
8253	-40.8	cp	BRD-A82371568	clofarabine	Ribonucleoside reductase inhibitor
8252	-40.63	cp	BRD-K45988865	tetramethylsilane	Internal standard for NMR spectroscopy
8250	-40.29	cp	BRD-K76698671	HNHA	HDAC inhibitor
8249	-40.18	cp	BRD-K02953697	naringin	Cytochrome P450 inhibitor
8248	-40.14	cp	BRD-K85871428	SC-68376	p38 MAPK inhibitor
8247	-40.02	cp	BRD-K06080977	eicosatetraynoic-acid	Cyclooxygenase inhibitor
8245	-39.85	cp	BRD-K17306061	aprepitant	Tachykinin antagonist
8243	-39.48	cp	BRD-K74501079	azithromycin	Bacterial 50S ribosomal subunit inhibitor
8237	-38.67	cp	BRD-K61737877	VEGF-receptor-2-kinase-inhibitor-IV	VEGFR inhibitor
8236	-38.66	cp	BRD-K59184148	SB-216763	Glycogen synthase kinase inhibitor
8235	-38.64	cp	BRD-A65671304	candesartan	Angiotensin receptor antagonist
8234	-38.58	cp	BRD-A68631409	evodiamine	ATPase inhibitor
8231	-37.95	cp	BRD-K74913225	brinzolamide	Carbonic anhydrase inhibitor
8227	-37.83	cp	BRD-K69556541	ryanodine	Calcium channel blocker
8221	-37.29	cp	BRD-K10136726	tosyllysyl-chloromethyl-ketone	Chymotrypsin inhibitor
8218	-37.03	cp	BRD-K24538644	KUC104502N	-666
8210	-36.54	cp	BRD-K76133116	benzydamine	Membrane integrity inhibitor
8206	-35.94	cp	BRD-K62221994	T-98475	Gonadotropin releasing factor hormone receptor antagonist
8204	-35.53	cp	BRD-K03319035	maprotiline	Norepinephrine reuptake inhibitor
8201	-35.35	cp	BRD-K56450366	NSC-94258	Antineoplastic
8199	-35.19	cp	BRD-K32645441	dipropyl-5ct	Serotonin receptor agonist
8196	-35.09	cp	BRD-A84389633	tropanyl-3,5-dimethylbenzoate	Serotonin receptor antagonist
8194	-35.02	cp	BRD-A95696820	acadesine	AMPK activator
8190	-34.73	cp	BRD-K27450477	EHNA	Adenosine deaminase inhibitor
8188	-34.62	cp	BRD-K58299615	RO-90-7501	Beta amyloid inhibitor
8180	-33.96	cp	BRD-K56700933	phenethyl-isothiocyanate	Antineoplastic
8178	-33.87	cp	BRD-K33583600	isoliquiritigenin	Guanylate cyclase activator
8176	-33.73	cp	BRD-A73605923	mocimycin	Protein synthesis inhibitor
8173	-33.68	cp	BRD-K80970344	pyrrolidine-dithiocarbamate	NFkB pathway inhibitor
8172	-33.65	cp	BRD-K05396879	15-delta-prostaglandin-j2	PPAR receptor agonist
8171	-33.64	cp	BRD-K13169950	NSC-3852	HDAC inhibitor
8168	-33.52	cp	BRD-A08709697	heliotrine	Pyrrolizidine alkaloid
8167	-33.47	cp	BRD-K46068882	eugenitol	Bacterial quorum sensing inhibitor
8165	-33.31	cp	BRD-A65550283	ginsenoside	Steroid hormone receptor agonist
8164	-33.25	cp	BRD-K36737713	AG-957	Protein tyrosine kinase inhibitor
8163	-33.24	cp	BRD-K50168500	canertinib	EGFR inhibitor
8157	-32.6	cp	BRD-K09638361	SA-63133	-666
8155	-32.58	cp	BRD-K35377380	I-OMe-AG-538	IGF-1 inhibitor
8152	-32.3	cp	BRD-A32164164	methyllycaconitine	Acetylcholine receptor antagonist
8151	-32.23	cp	BRD-K95921201	reserpine	Vesicular monoamine transporter inhibitor
8148	-31.8	cp	BRD-K67352070	TC-2559	Acetylcholine receptor agonist
8147	-31.77	cp	BRD-K08547377	irinotecan	Topoisomerase inhibitor
8143	-31.64	cp	BRD-K59753853	MDL-29951	Glutamate receptor antagonist
8140	-31.12	cp	BRD-U44618005	WH-4023	SRC inhibitor
8134	-30.62	cp	BRD-K08589866	linsitinib	IGF-1 inhibitor
8132	-30.25	cp	BRD-K51485625	ritonavir	HIV protease inhibitor
8131	-30.2	cp	BRD-K53913732	SB-408124	Orexin receptor antagonist
8129	-30.14	cp	BRD-A15010982	HU-211	Glutamate receptor antagonist
8127	-30.11	cp	BRD-K92678294	irilin-a	Isoflavone
8125	-29.92	cp	BRD-A61392169	eliprodil	Glutamate receptor antagonist
8122	-29.42	cp	BRD-A20131130	2',5'-dideoxyadenosine	Adenylyl cyclase inhibitor
8117	-29.2	cp	BRD-K98426715	tubacin	HDAC inhibitor
8113	-29.14	cp	BRD-K17415526	tyrphostin-AG-835	Protein tyrosine kinase inhibitor
8110	-28.93	cp	BRD-A35912562	pregnenolone	Glutamate receptor modulator
8108	-28.86	cp	BRD-K98684188	GSK-0660	PPAR receptor antagonist
8104	-28.53	cp	BRD-A35989968	megestrol	Progesterone receptor agonist
8103	-28.39	cp	BRD-K97564742	mepyramine	Histamine receptor antagonist
8093	-27.8	cp	BRD-K14807180	SB-221284	Serotonin receptor antagonist
8091	-27.55	cp	BRD-A25775766	securinine	GABA receptor antagonist
8087	-27.39	cp	BRD-K63792901	arecaidine	Acetylcholine receptor agonist
8079	-26.83	cp	BRD-K03642198	AY-9944	Hedgehog pathway modulator
8078	-26.74	cp	BRD-K66206289	lobeline	Acetylcholine receptor antagonist
8077	-26.73	cp	BRD-A55594068	vinblastine	Microtubule inhibitor
8067	-26.26	cp	BRD-K19605405	ZM-241385	Adenosine receptor antagonist
8066	-26.18	cp	BRD-K20313525	rosmarinic-acid	GABA transaminase inhibitor
8065	-26.05	cp	BRD-K78294846	osthol	Calcium channel blocker
8061	-25.97	cp	BRD-K96263742	GW-7647	PPAR receptor agonist
8060	-25.84	cp	BRD-K35559145	levomepromazine	Dopamine receptor antagonist
8059	-25.83	cp	BRD-A59808129	guggulsterone	Cholesterol inhibitor
8058	-25.7	cp	BRD-K65331431	retinyl	vitamin analog
8057	-25.51	cp	BRD-A01145011	zebularine	DNA methyltransferase inhibitor
8056	-25.49	cp	BRD-A21858158	praziquantel	Anthelmintic
8054	-25.35	cp	BRD-K37848908	ceforanide	Penicillin binding protein inhibitor
8053	-25.14	cp	BRD-A64228451	terreic-acid	BTK inhibitor
8051	-25.05	cp	BRD-A43671941	oxprenolol	Adrenergic receptor antagonist
8045	-24.63	cp	BRD-K88849294	lobaric-acid	Tyrosine phosphatase inhibitor
8044	-24.62	cp	BRD-A29731977	17-hydroxyprogesterone-caproate	progesterone receptor agonist
8039	-24.22	cp	BRD-K30570479	VU-0400195-3	Glutamate receptor modulator
8037	-24.11	cp	BRD-K06208435	YS-035	Calcium channel blocker
8035	-23.95	cp	BRD-A95445494	maackiain	Sodium/glucose cotransporter inhibitor
8034	-23.94	cp	BRD-K01292756	pimozide	Dopamine receptor antagonist
8033	-23.88	cp	BRD-K32318651	acyclovir	DNA polymerase inhibitor
8028	-23.7	cp	BRD-K56745457	azauridine	Antiviral
8027	-23.61	cp	BRD-A35033682	eriodictyol	Cytochrome P450 inhibitor
8026	-23.49	cp	BRD-K95237249	probenecid	Uricosuric blocker
8020	-23.26	cp	BRD-A16444946	acarbose	Glucosidase inhibitor
8018	-23.16	cp	BRD-A76093993	cromakalim	Potassium channel activator
8014	-22.9	cp	BRD-K93441486	diphemanil	Acetylcholine receptor antagonist
8009	-22.48	cp	BRD-K32977963	eugenol	Androgen receptor antagonist
8008	-22.44	cp	BRD-A98299281	velnacrine	cholinesterase inhibitor
8005	-22.42	cp	BRD-K63913457	eicosatrienoic-acid	Vasodilator
8004	-22.3	cp	BRD-K15402119	huperzine-a	Acetylcholinesterase inhibitor
8001	-21.84	cp	BRD-K73838513	cinacalcet	Calcium channel activator
8000	-21.8	cp	BRD-K78838262	austricine	Hypolipidemic
7994	-21.5	cp	BRD-K33483813	actarit	Interleukin receptor agonist
7995	-21.5	cp	BRD-K02581333	protein-tyrosine-phosphatase-inhibitor-IV	Tyrosine phosphatase inhibitor
7992	-21.43	cp	BRD-A15493168	tetracycline	Bacterial 30S ribosomal subunit inhibitor
7989	-21.28	cp	BRD-K54330070	SB-202190	p38 MAPK inhibitor
7986	-21.2	cp	BRD-A11605036	thiocolchicoside	GABA receptor antagonist
7985	-21.08	cp	BRD-K63915849	AS-604850	PI3K inhibitor
7984	-21.07	cp	BRD-K59753975	vindesine	Tubulin inhibitor
7981	-20.56	cp	BRD-A97104540	fenoterol	Adrenergic receptor agonist
7977	-20.48	cp	BRD-K28137194	loreclezole	GABA receptor agonist
7975	-20.47	cp	BRD-K24576554	AT-9283	JAK inhibitor
7976	-20.47	cp	BRD-A75769826	SDM25N	Opioid receptor antagonist
7974	-20.45	cp	BRD-K46441700	GR-55562	Serotonin receptor antagonist
7973	-20.4	cp	BRD-K06467078	corynanthine	Adrenergic receptor antagonist
7970	-20.29	cp	BRD-A09495397	bicuculline	GABA receptor antagonist
7969	-20.24	cp	BRD-K82135108	elesclomol	Oxidative stress inducer
7967	-20.18	cp	BRD-K51805276	temefos	Cholinesterase inhibitor
7966	-20.12	cp	BRD-K84141129	VU-0400193-3	Glutamate receptor modulator
7965	-20.11	cp	BRD-A52193669	withaferin-a	IKK inhibitor
7953	-19.32	cp	BRD-K67298865	SB-431542	TGF beta receptor inhibitor
7952	-19.25	cp	BRD-K42098891	protriptyline	Tricyclic antidepressant
7950	-19.08	cp	BRD-K40742111	baeomycesic-acid	Lipoxygenase inhibitor
7949	-19.06	cp	BRD-A24817035	laudanosine	Central nervous system agent
7947	-19.03	cp	BRD-K96119599	leucodin	Melanin inhibitor
7943	-18.96	cp	BRD-K53737926	amitriptyline	Norepinephrine inhibitor
7940	-18.84	cp	BRD-A21723284	naltriben	Opioid receptor antagonist
7937	-18.73	cp	BRD-K15834839	lobendazole	Anthelmintic
7936	-18.72	cp	BRD-A10303790	talampicillin	Bacterial cell wall synthesis inhibitor
7934	-18.52	cp	BRD-A03216249	mepivacaine	Potassium channel blocker
7927	-18.33	cp	BRD-A73680854	PT-630	Dipeptidyl peptidase inhibitor
7928	-18.33	cp	BRD-A55369275	CGP-54626	GABA receptor antagonist
7925	-18.29	cp	BRD-K99451608	lopinavir	HIV protease inhibitor
7922	-18.1	cp	BRD-K67439147	SIB-1893	Glutamate receptor antagonist
7920	-17.88	cp	BRD-A06390036	hydroquinidine	Antiarrhythmic
7919	-17.86	cp	BRD-K55191674	benzylpenicillin	Penicillin binding protein inhibitor
7917	-17.75	cp	BRD-A95869247	indapamide	Thiazide diuretic
7912	-17.49	cp	BRD-K40578143	GR-79236	Adenosine receptor agonist
7911	-17.45	cp	BRD-K02404261	caffeine	Adenosine receptor antagonist
7908	-17.37	cp	BRD-K44876623	zolpidem	Benzodiazepine receptor agonist
7905	-17.3	cp	BRD-K82561139	ricinine	Casein kinase inhibitor
7904	-17.29	cp	BRD-A02367930	ethinyl-estradiol	DNA directed DNA polymerase stimulant
7903	-17.22	cp	BRD-K89839824	raltitrexed	Thymidylate synthase inhibitor
7902	-17.21	cp	BRD-A60197193	amisulpride	Dopamine receptor antagonist
7896	-17.01	cp	BRD-K86595100	chlordiazepoxide	Benzodiazepine receptor agonist
7893	-16.88	cp	BRD-K66792149	quinoclamine	Algicide
7892	-16.84	cp	BRD-K91243525	SR-142948	Neurotensin receptor antagonist
7889	-16.77	cp	BRD-K30020243	aliskiren	Antihypertensive
7887	-16.63	cp	BRD-A80928489	1-monopalmitin	P-glycoprotein inhibitor
7884	-16.52	cp	BRD-K92428153	mycophenolate-mofetil	Dehydrogenase inhibitor
7882	-16.32	cp	BRD-K51318897	fenbendazole	Tubulin inhibitor
7880	-16.28	cp	BRD-K77677632	SB-200646	Serotonin receptor antagonist
7878	-16.22	cp	BRD-K16551401	PNU-22394	Serotonin receptor agonist
7876	-16.18	cp	BRD-A62071884	siguazodan	Phosphodiesterase inhibitor
7875	-16.07	cp	BRD-K03109492	NSC-663284	CDC inhibitor
7874	-16.04	cp	BRD-K66615216	moxifloxacin	Bacterial DNA gyrase inhibitor
7871	-15.92	cp	BRD-K43978949	PIT	Purinergic receptor antagonist
7869	-15.88	cp	BRD-A38913120	BH3I-1	BCL inhibitor
7859	-15.71	cp	BRD-K37792168	denbufylline	Phosphodiesterase inhibitor
7857	-15.62	cp	BRD-K86727142	embelin	HCV inhibitor
7856	-15.5	cp	BRD-A42167015	carteolol	Adrenergic receptor antagonist
7855	-15.44	cp	BRD-K33551950	radicicol	HSP inhibitor
7854	-15.36	cp	BRD-K91336023	mesulergine	Dopamine receptor agonist
7853	-15.29	cp	BRD-K89152108	liothyronine	Thyroid hormone stimulant
7848	-15.08	cp	BRD-K50495309	SRC-kinase-inhibitor-I	SRC inhibitor
7846	-15.01	cp	BRD-K45446451	JZL-184	Monoacylglucerol lipase inhibitor
7845	-14.98	cp	BRD-K50018155	RS-67506	Serotonin receptor partial agonist
7844	-14.92	cp	BRD-K66956375	oleoylethanolamide	Cannabinoid receptor agonist
7841	-14.72	cp	BRD-K56957086	dacinostat	HDAC inhibitor
7833	-14.32	cp	BRD-K16664969	GTP-14564	FLT3 inhibitor
7829	-14.24	cp	BRD-A99449986	MT-21	Caspase activator
7827	-14.19	cp	BRD-K40213712	SAL-1	Adenosine receptor antagonist
7826	-14.17	cp	BRD-K63343048	orlistat	Lipase inhibitor
7822	-14.03	cp	BRD-K54142781	cirazoline	Adrenergic receptor agonist
7820	-13.79	cp	BRD-K18779551	bifemelane	Acetylcholine release stimulant
7819	-13.75	cp	BRD-K40892394	AR-C133057XX	Nitric oxide synthase inhibitor
7818	-13.71	cp	BRD-K93188295	ARC-239	Adrenergic receptor antagonist
7816	-13.7	cp	BRD-K13514097	everolimus	MTOR inhibitor
7815	-13.67	cp	BRD-K54665485	R-59022	Diacylglycerol kinase inhibitor
7814	-13.65	cp	BRD-A39415247	norethisterone	Progesterone receptor agonist
7813	-13.61	cp	BRD-K87696786	LY-456236	Glutamate receptor antagonist
7811	-13.52	cp	BRD-K93258693	GW-9662	PPAR receptor antagonist
7807	-13.38	cp	BRD-A75478957	PD-166793	Metalloproteinase inhibitor
7806	-13.35	cp	BRD-A83326220	brazilin	Nitric oxide production inhibitor
7804	-13.24	cp	BRD-A42346008	metanephrine	Epinephrine metabolite
7794	-13.01	cp	BRD-A17411484	carprofen	Cyclooxygenase inhibitor
7792	-12.97	cp	BRD-K61829047	7b-cis	Exportin antagonist
7790	-12.9	cp	BRD-K28578425	cilostamide	Phosphodiesterase inhibitor
7788	-12.78	cp	BRD-A52282606	lacidipine	Calcium channel blocker
7787	-12.75	cp	BRD-K32584078	BML-257	AKT inhibitor
7783	-12.7	cp	BRD-A15415227	GW-1929	PPAR receptor agonist
7782	-12.68	cp	BRD-K88560311	rucaparib	PARP inhibitor
7781	-12.61	cp	BRD-K79366068	PSB-069	NTPDase inhibitor
7780	-12.55	cp	BRD-A34751532	homosalate	HSP inducer
7772	-12.32	cp	BRD-K41564320	purvalanol-b	Tyrosine kinase inhibitor
7770	-12.25	cp	BRD-A84174393	meloxicam	Cyclooxygenase inhibitor
7763	-12.11	cp	BRD-A55484088	BNTX	Opioid receptor antagonist
7756	-11.97	cp	BRD-K59058766	chlorprothixene	Dopamine receptor antagonist
7755	-11.9	cp	BRD-A82590476	SDZ-NKT-343	Tachykinin antagonist
7753	-11.78	cp	BRD-A79672927	tropicamide	Acetylcholine receptor antagonist
7746	-11.58	cp	BRD-K00675675	CL-82198	Metalloproteinase inhibitor
7744	-11.57	cp	BRD-A14208071	oxyphenonium	Cholinergic receptor antagonist
7745	-11.57	cp	BRD-A58955223	sulforaphane	Antineoplastic
7743	-11.53	cp	BRD-K49890030	gavestinel	Glutamate receptor antagonist
7738	-11.35	cp	BRD-A31204924	mitotane	Antineoplastic
7737	-11.33	cp	BRD-K27351809	nomegestrol	Progesterone receptor agonist
7735	-11.29	cp	BRD-K66788707	fludarabine	DNA synthesis inhibitor
7734	-11.23	cp	BRD-K87049188	fusaric-acid	Dopamine beta hydroxylase inhibitor
7733	-11.17	cp	BRD-A52588987	SKF-83566	Dopamine receptor antagonist
7731	-11.1	cp	BRD-A85025557	NCS-382	GABA receptor antagonist
7729	-11.08	cp	BRD-K40919711	BAPTA-AM	Potassium channel blocker
7728	-11.05	cp	BRD-A19736161	ondansetron	Serotonin receptor antagonist
7725	-10.96	cp	BRD-A68929948	DAPT-GSI-IX	Gamma secretase inhibitor
7721	-10.93	cp	BRD-K10177585	PSB-11	Adenosine receptor antagonist
7723	-10.93	cp	BRD-K14888893	minoxidil	KATP activator
7719	-10.85	cp	BRD-K97309399	thiothixene	Dopamine receptor antagonist
7718	-10.84	cp	BRD-K29668683	BD-1063	Sigma receptor antagonist
7717	-10.83	cp	BRD-K34995470	SU-1498	VEGFR inhibitor
7715	-10.82	cp	BRD-A98283014	calmidazolium	Calcium channel blocker
7716	-10.82	cp	BRD-K11663430	pyroxamide	HDAC inhibitor
7706	-10.66	cp	BRD-K86434416	selegiline	Monoamine oxidase inhibitor
7703	-10.63	cp	BRD-K53790871	triamcinolone	Glucocorticoid receptor agonist
7700	-10.62	cp	BRD-A35519318	benidipine	Calcium channel blocker
7701	-10.62	cp	BRD-A82656074	naltrindole	Opioid receptor antagonist
7698	-10.6	cp	BRD-K92991072	PAC-1	Caspase activator
7697	-10.58	cp	BRD-A90515964	guaifenesin	Expectorant
7696	-10.56	cp	BRD-K24681473	YM-155	Survivin inhibitor
7695	-10.55	cp	BRD-K10705233	GW-405833	Cannabinoid receptor agonist
7693	-10.51	cp	BRD-A70449690	forskolin	Adenylyl cyclase activator
7692	-10.47	cp	BRD-A73741725	exemestane	Aromatase inhibitor
7689	-10.4	cp	BRD-A41145729	methoprene-acid	Retinoid receptor agonist
7690	-10.4	cp	BRD-K68103045	CGS-20625	Benzodiazepine receptor agonist
7682	-10.18	cp	BRD-K34098590	tienilic-acid	Sodium/potassium/chloride transporter inhibitor
7678	-10.12	cp	BRD-K05464208	JX-401	p38 MAPK inhibitor
7674	-9.95	cp	BRD-A44551378	LFM-A12	EGFR inhibitor
7673	-9.94	cp	BRD-K72024482	MRS-1754	Adenosine receptor antagonist
7671	-9.92	cp	BRD-A56987319	SQ-22536	Adenylyl cyclase inhibitor
7670	-9.89	cp	BRD-K86204871	terconazole	Sterol demethylase inhibitor
7669	-9.75	cp	BRD-A43331270	niguldipine	Calcium channel blocker
7668	-9.74	cp	BRD-K27665173	D-64406	PDGFR receptor inhibitor
7666	-9.68	cp	BRD-K91623615	ABT-751	Tubulin inhibitor
7664	-9.66	cp	BRD-A67438293	treprostinil	Prostacyclin analog
7663	-9.59	cp	BRD-K63165456	norcyclobenzaprine	Adrenergic receptor agonist
7662	-9.56	cp	BRD-K36258877	AZ-10417808	Caspase inhibitor
7661	-9.54	cp	BRD-K70881766	solanine	Acetylcholinesterase inhibitor
7659	-9.48	cp	BRD-K39120595	bithionol	Autotaxin inhibitor
7653	-9.22	cp	BRD-K26669427	WR-216174	PFMRK inhibitor
7650	-9.17	cp	BRD-K63089472	farnesylthioacetic-acid	Inhibitor of methyl esterification of farnesylated proteins
7647	-9.08	cp	BRD-K32830106	guanfacine	Adrenergic receptor agonist
7642	-8.94	cp	BRD-K37618799	MRS-1220	Adenosine receptor antagonist
7638	-8.91	cp	BRD-K18618618	cimetidine	Histamine receptor antagonist
7639	-8.91	cp	BRD-K04976539	aminogenistein	SRC inhibitor
7637	-8.9	cp	BRD-K78485176	olmesartan	Angiotensin receptor antagonist
7636	-8.86	cp	BRD-K16977723	PP-3	EGFR inhibitor
7634	-8.85	cp	BRD-K28428262	brivanib	FGFR inhibitor
7635	-8.85	cp	BRD-A22256192	terazosin	Adrenergic receptor antagonist
7629	-8.76	cp	BRD-A42831637	tetrahydrocannabinol-7-oic-acid	Anti-inflammatory
7623	-8.64	cp	BRD-K88358234	xaliproden	Serotonin receptor agonist
7619	-8.61	cp	BRD-K93618743	ipriflavone	Bone resorption inhibitor
7615	-8.52	cp	BRD-K02992638	lamivudine	Nucleoside reverse transcriptase inhibitor
7617	-8.52	cp	BRD-K12102668	nialamide	Monoamine oxidase inhibitor
7610	-8.48	cp	BRD-K35941380	methysergide	Serotonin receptor antagonist
7609	-8.47	cp	BRD-K36198571	WAY-170523	Metalloproteinase inhibitor
7605	-8.4	cp	BRD-K32795028	1-benzylimidazole	Thromboxane synthase inhibitor
7606	-8.4	cp	BRD-K78599730	manumycin-a	Farnesyltransferase inhibitor
7607	-8.4	cp	BRD-A41555725	chlortetracycline	Protein synthesis inhibitor
7599	-8.25	cp	BRD-K03557653	sappanone-a	Tyrosinase inhibitor
7600	-8.25	cp	BRD-K98490050	amsacrine	Topoisomerase inhibitor
7597	-8.24	cp	BRD-K20986251	lithocholic-acid	FXR antagonist
7598	-8.24	cp	BRD-K81209159	herniarin	Acetylcholinesterase inhibitor
7593	-8.16	cp	BRD-K34415467	trimethobenzamide	Histamine receptor antagonist
7592	-8.15	cp	BRD-K15108141	gemcitabine	Ribonucleotide reductase inhibitor
7590	-8.11	cp	BRD-K30189597	SYK-inhibitor	SYK inhibitor
7589	-8.08	cp	BRD-U08759356	EI-346-erlotinib-analog	EGFR inhibitor
7580	-7.93	cp	BRD-K29178788	dictamnine	Furoquinoline alkaloid
7579	-7.91	cp	BRD-A54845972	dihydroergotamine	Serotonin receptor agonist
7577	-7.89	cp	BRD-K01436366	XMD-1150	Leucine rich repeat kinase inhibitor
7575	-7.84	cp	BRD-K36153907	KU-C103885	Cystic fibrosis transmembrane conductance regulator inhibitor
7576	-7.84	cp	BRD-K37447567	hydrocotarnine	Opioid receptor antagonist
7573	-7.81	cp	BRD-K18757346	U-46619	Thromboxane receptor agonist
7572	-7.78	cp	BRD-K14681867	somatostatin	Somatostatin receptor agonist
7568	-7.7	cp	BRD-K97061094	azacyclonol	Histamine receptor antagonist
7566	-7.69	cp	BRD-A38747044	KU-14R	Imidazoline receptor ligand
7567	-7.69	cp	BRD-K23922020	arecaidine	Acetylcholine receptor agonist
7565	-7.68	cp	BRD-K77625572	etomoxir	Carnitine palmitoyltransferase inhibitor
7563	-7.51	cp	BRD-K55301415	abiraterone	17,20 lyase inhibitor
7560	-7.45	cp	BRD-A81233518	glycopyrrolate	Acetylcholine receptor antagonist
7554	-7.26	cp	BRD-A19661776	mianserin	Serotonin receptor antagonist
7550	-7.08	cp	BRD-A37492983	iocetamic-acid	Radiopaque medium
7547	-7	cp	BRD-A99571536	dubinidine	Anti-epileptic
7546	-6.96	cp	BRD-K57033106	tripelennamine	Histamine receptor antagonist
7545	-6.95	cp	BRD-K81528515	nilotinib	ABL inhibitor
7541	-6.89	cp	BRD-K07507905	BRL-37344	Adrenergic receptor agonist
7539	-6.87	cp	BRD-K32398298	alprazolam	Benzodiazepine receptor agonist
7540	-6.87	cp	BRD-K46742498	alosetron	Serotonin receptor antagonist
7537	-6.85	cp	BRD-K14550461	doxercalciferol	Vitamin D receptor agonist
7532	-6.74	cp	BRD-K92138166	mammea-a	other antibiotic
7533	-6.74	cp	BRD-K56301217	ABT-737	BCL inhibitor
7529	-6.67	cp	BRD-A79314293	cephalosporanic-acid	Bacterial cell wall synthesis inhibitor
7526	-6.55	cp	BRD-K32247306	primidone	GABA receptor antagonist
7524	-6.5	cp	BRD-K88568253	iproniazid	Monoamine oxidase inhibitor
7519	-6.45	cp	BRD-K47659338	EMD-386088	Serotonin receptor agonist
7516	-6.37	cp	BRD-A43974575	tranylcypromine	Monoamine oxidase inhibitor
7515	-6.36	cp	BRD-K33106058	cytarabine	Ribonucleotide reductase inhibitor
7513	-6.24	cp	BRD-A30815329	felodipine	Calcium channel blocker
7512	-6.21	cp	BRD-K52662033	lidocaine	Histamine receptor agonist
7511	-6.2	cp	BRD-A10420615	cyclopiazonic-acid	ATPase inhibitor
7506	-6.02	cp	BRD-A93236127	digitoxin	ATPase inhibitor
7501	-5.96	cp	BRD-A85587465	bemesetron	Serotonin receptor antagonist
7496	-5.95	cp	BRD-K76064317	tyrphostin-AG-1296	FLT3 inhibitor
7500	-5.95	cp	BRD-K62363391	dapsone	Bacterial antifolate
7486	-5.86	cp	BRD-K93332168	isocarboxazid	Monoamine oxidase inhibitor
7485	-5.85	cp	BRD-K11717138	benzbromarone	Chloride channel blocker
7481	-5.81	cp	BRD-A54880345	etomidate	GABA receptor modulator
7477	-5.74	cp	BRD-A37052580	physostigmine	Acetylcholinesterase inhibitor
7476	-5.72	cp	BRD-K43736954	cortisone	Glucocorticoid receptor agonist
7474	-5.71	cp	BRD-K59597909	phenothiazine	Dopamine receptor antagonist
7475	-5.71	cp	BRD-K02867583	minaprine	Serotonin reuptake inhibitor
7468	-5.64	cp	BRD-A74771556	nikkomycin	Chitin inhibitor
7465	-5.6	cp	BRD-K60690191	MPEP	Glutamate receptor antagonist
7464	-5.59	cp	BRD-A32349859	methyl-angolensate	Apoptosis inhibitor
7458	-5.53	cp	BRD-K37720887	SB-525334	TGF beta receptor inhibitor
7459	-5.53	cp	BRD-K28143534	cyproheptadine	Histamine receptor antagonist
7452	-5.46	cp	BRD-K72093121	vidarabine	Antiviral
7451	-5.45	cp	BRD-A82096673	KU-C103428N	CDC inhibitor
7450	-5.44	cp	BRD-K10974103	diloxanide	Protein synthesis inhibitor
7449	-5.42	cp	BRD-K05673000	dicloxacillin	Bacterial cell wall synthesis inhibitor
7446	-5.38	cp	BRD-K53878242	MMPX	Phosphodiesterase inhibitor
7440	-5.32	cp	BRD-K39520573	GW-5074	Leucine rich repeat kinase inhibitor
7436	-5.29	cp	BRD-K48923948	BMS-641988	Androgen receptor antagonist
7437	-5.29	cp	BRD-K88741031	methyl-2,5-dihydroxycinnamate	EGFR inhibitor
7433	-5.23	cp	BRD-K20742498	RS-39604	Serotonin receptor antagonist
7432	-5.21	cp	BRD-K38436528	imipramine	Norepinephrine reuptake inhibitor
7431	-5.2	cp	BRD-A20968261	WAY-213613	Glutamate inhibitor
7426	-5.07	cp	BRD-K16277217	piperacetazine	Dopamine receptor antagonist
7423	-5.05	cp	BRD-K80639402	SB-258585	Serotonin receptor antagonist
7419	-5.03	cp	BRD-K92015269	GBR-12783	Dopamine uptake inhibitor
7420	-5.03	cp	BRD-K08287586	butylparaben	DNA synthesis inhibitor
7421	-5.03	cp	BRD-K53979406	ALX-5407	Glycine transporter inhibitor
7422	-5.03	cp	BRD-K86600316	RS-79948	Adrenergic receptor antagonist
7416	-4.97	cp	BRD-A96882008	L-732138	Tachykinin antagonist
7415	-4.92	cp	BRD-K20152659	gamma-homolinolenic-acid	Cholesterol inhibitor
7412	-4.91	cp	BRD-K59637651	NSC-119889	Protein synthesis inhibitor
7405	-4.76	cp	BRD-A01826957	xanthinol	Vasodilator
7399	-4.72	cp	BRD-K59331372	SB-366791	TRPV antagonist
7398	-4.69	cp	BRD-K51476772	ST-638	Tyrosine kinase inhibitor
7395	-4.67	cp	BRD-K15563106	phloretin	Sodium/glucose cotransporter inhibitor
7393	-4.65	cp	BRD-K95609758	BMS-191011	Potassium channel activator
7390	-4.62	cp	BRD-K25079130	avrainvillamide-analog-4	nucleophosmin inhibitor
7389	-4.6	cp	BRD-K15935639	z-leu3-VS	Proteasome inhibitor
7385	-4.58	cp	BRD-U97083655	teicoplanin	Bacterial cell wall synthesis inhibitor
7382	-4.53	cp	BRD-A77299732	salubrinal	Eukaryotic translation initiation factor inhibitor
7380	-4.5	cp	BRD-A69512159	carbidopa	Aromatic L-amino acid decarboxylase inhibitor
7378	-4.47	cp	BRD-A51393488	noscapine	Bradykinin receptor antagonist
7375	-4.44	cp	BRD-K47693913	evoxine	Furoquinoline alkaloid
7377	-4.44	cp	BRD-K17823458	danoprevir	HCV inhibitor
7374	-4.43	cp	BRD-K93176058	AC-55649	Retinoid receptor agonist
7373	-4.4	cp	BRD-K45117373	Y-26763	Potassium channel activator
7370	-4.39	cp	BRD-A65597028	RX-821002	Adrenergic receptor antagonist
7367	-4.35	cp	BRD-K48722833	iloperidone	Dopamine receptor antagonist
7366	-4.34	cp	BRD-K61951118	FG-7142	GABA benzodiazepine site receptor inverse agonist
7365	-4.33	cp	BRD-A15079084	phorbol-12-myristate-13-acetate	PKC activator
7360	-4.31	cp	BRD-K56558538	ambroxol	Sodium channel blocker
7359	-4.3	cp	BRD-K55420858	mirin	MRE11A exonuclease inhibitor
7357	-4.28	cp	BRD-A49225603	alimemazine	Histamine receptor agonist
7353	-4.26	cp	BRD-K67277431	picotamide	Thromboxane receptor antagonist
7354	-4.26	cp	BRD-K82255054	propofol	GABA receptor agonist
7356	-4.26	cp	BRD-A75368507	demeclocycline	Bacterial 30S ribosomal subunit inhibitor
7347	-4.11	cp	BRD-K71860425	CDK2-5-inhibitor	CDK inhibitor
7340	-4.05	cp	BRD-A28856712	tetryzoline	Adrenergic receptor agonist
7342	-4.05	cp	BRD-A79237180	ascorbic-acid	Antioxidant
7336	-3.99	cp	BRD-A32836748	leu-enkephalin	Opioid receptor agonist
7325	-3.88	cp	BRD-K44067360	flufenamic-acid	Chloride channel blocker
7326	-3.88	cp	BRD-K06593056	LE-135	Retinoid receptor agonist
7323	-3.87	cp	BRD-K34533029	tyrphostin-AG-494	EGFR inhibitor
7321	-3.86	cp	BRD-K20287671	SU-4312	PDGFR receptor inhibitor
7322	-3.86	cp	BRD-K04170657	psoromic-acid	Ras GTPase inhibitor
7320	-3.85	cp	BRD-A34255068	rolipram	Phosphodiesterase inhibitor
7318	-3.84	cp	BRD-K37561857	zardaverine	Phosphodiesterase inhibitor
7311	-3.75	cp	BRD-K14221570	benzopurpurin-4b	HIV entry inhibitor
7309	-3.74	cp	BRD-A14395271	mesoridazine	Dopamine receptor antagonist
7308	-3.72	cp	BRD-K55044200	amoxicillin	Penicillin binding protein inhibitor
7304	-3.7	cp	BRD-A83237092	fulvestrant	Estrogen receptor antagonist
7306	-3.7	cp	BRD-K63630713	etacrynic-acid	Sodium/potassium/chloride transporter inhibitor
7302	-3.66	cp	BRD-K91900765	VX-745	p38 MAPK inhibitor
7303	-3.66	cp	BRD-A26384407	chlortalidone	Carbonic anhydrase inhibitor
7296	-3.61	cp	BRD-K06712146	YM-90709	IL5 inhibitor
7292	-3.59	cp	BRD-A53131506	epitestosterone	Inactive testosterone analog
7286	-3.54	cp	BRD-A88254928	salbutamol	Adrenergic receptor agonist
7284	-3.53	cp	BRD-K23369905	oxiconazole	Bacterial cell wall synthesis inhibitor
7283	-3.52	cp	BRD-K19284129	salvinorin-a	Opioid receptor agonist
7274	-3.45	cp	BRD-A35338386	NECA	Adenosine receptor agonist
7275	-3.45	cp	BRD-K46211610	tolazoline	Adrenergic receptor antagonist
7254	-3.35	cp	BRD-K84639753	safinamide	Dopamine uptake inhibitor
7256	-3.35	cp	BRD-K79425933	benperidol	Dopamine receptor antagonist
7257	-3.35	cp	BRD-A35588707	teniposide	Topoisomerase inhibitor
7249	-3.31	cp	BRD-K50720187	flupirtine	Glutamate receptor antagonist
7250	-3.31	cp	BRD-A04308630	genipin	Choleretic agent
7244	-3.28	cp	BRD-K22878149	SB-205607	Delta 1 opioid receptor agonist
7243	-3.26	cp	BRD-K95885906	quercetagetin	PIM inhibitor
7242	-3.25	cp	BRD-K28849549	mesalazine	Cyclooxygenase inhibitor
7234	-3.21	cp	BRD-A62035778	scopolamine	Acetylcholine receptor antagonist
7235	-3.21	cp	BRD-K04185004	oxybuprocaine	Local anesthetic
7232	-3.17	cp	BRD-K73319509	PF-04217903	c-Met inhibitor
7228	-3.14	cp	BRD-A49358627	ciprofibrate	PPAR receptor agonist
7225	-3.11	cp	BRD-A10070317	propranolol	Adrenergic receptor antagonist
7219	-3.1	cp	BRD-K10860596	granisetron	Serotonin receptor antagonist
7220	-3.1	cp	BRD-K74765201	tomelukast	Leukotriene receptor antagonist
7217	-3.08	cp	BRD-A52326238	isogedunin	HSP inhibitor
7214	-3.07	cp	BRD-K02607075	tubocurarine	Acetylcholine receptor antagonist
7210	-3.03	cp	BRD-K12516989	zaprinast	Phosphodiesterase inhibitor
7209	-3.02	cp	BRD-A65615053	zacopride	Serotonin receptor antagonist
7205	-3.01	cp	BRD-A07824748	flavanone	11-beta-HSD1 inhibitor
7208	-3.01	cp	BRD-K79116891	proxymetacaine	Sodium channel blocker
7184	-2.89	cp	BRD-K00184207	GR-206	Aryl hydrocarbon receptor ligand
7185	-2.89	cp	BRD-K16406336	methylene-blue	Guanylyl cyclase inhibitor
7186	-2.89	cp	BRD-K33204703	AG-370	PDGFR receptor inhibitor
7174	-2.83	cp	BRD-K40758068	efavirenz	HIV protease inhibitor
7168	-2.82	cp	BRD-K82109576	vincristine	Tubulin inhibitor
7169	-2.82	cp	BRD-K08252256	diclofenac	Cyclooxygenase inhibitor
7165	-2.79	cp	BRD-K03670461	tyrphostin-AG-82	EGFR inhibitor
7159	-2.78	cp	BRD-K59570838	homoveratrylamine	Dopamine analog
7160	-2.78	cp	BRD-K70487031	flupentixol	Dopamine receptor antagonist
7161	-2.78	cp	BRD-K84175871	pseudoephedrine	Adrenergic receptor agonist
7162	-2.78	cp	BRD-K49448285	bisindolylmaleimide	CDK inhibitor
7155	-2.75	cp	BRD-K73982490	BI-78D3	JNK inhibitor
7156	-2.75	cp	BRD-K87991767	umbelliferone	Cyclooxygenase inhibitor
7147	-2.71	cp	BRD-K08115555	tyrphostin-AG-1288	TNF production inhibitor
7148	-2.71	cp	BRD-A70268693	PG-9	Acetylcholine receptor agonist
7149	-2.71	cp	BRD-K52459643	prostaglandin-e1	Prostanoid receptor agonist
7150	-2.71	cp	BRD-M45964048	verteporfin	Photosensitizing agent
7144	-2.69	cp	BRD-A25234499	aminoglutethimide	Glucocorticoid receptor antagonist
7136	-2.68	cp	BRD-K69840642	ISOX	HDAC inhibitor
7137	-2.68	cp	BRD-K60476892	YC-1	Guanylyl cyclase activator
7138	-2.68	cp	BRD-K06234293	LY-364947	TGF beta receptor inhibitor
7139	-2.68	cp	BRD-K17896185	FIT	Opioid receptor agonist
7118	-2.58	cp	BRD-K63874012	thioperamide	Histamine receptor antagonist
7116	-2.57	cp	BRD-A15435692	BMY-14802	Sigma receptor antagonist
7117	-2.57	cp	BRD-K85133207	HDAC1-selective	HDAC inhibitor
7115	-2.56	cp	BRD-A64227845	SKF-77434	Dopamine receptor agonist
7109	-2.54	cp	BRD-K78280988	anandamide	Cannabinoid receptor agonist
7111	-2.54	cp	BRD-K16554956	PTB1	AMPK activator
7107	-2.52	cp	BRD-A01320529	salmeterol	Adrenergic receptor agonist
7106	-2.51	cp	BRD-M00539986	formoterol	Adrenergic receptor agonist
7103	-2.5	cp	BRD-K06895174	cisapride	Serotonin receptor agonist
7098	-2.47	cp	BRD-K32696739	noreleagnine	Monoamine oxidase inhibitor
7089	-2.44	cp	BRD-K01555864	dibenzoylmethane	Antineoplastic
7087	-2.43	cp	BRD-K68202742	trichostatin-a	HDAC inhibitor
7088	-2.43	cp	BRD-K53561341	KIN001-220	Aurora kinase inhibitor
7076	-2.4	cp	BRD-K60230970	MG-132	Proteasome inhibitor
7077	-2.4	cp	BRD-K07325606	hispidin	PKC inhibitor
7078	-2.4	cp	BRD-K56115039	BU-226	Imidazoline receptor ligand
7072	-2.37	cp	BRD-K48168960	propylthiouracil	Thyroid peroxidase inhibitor
7063	-2.36	cp	BRD-A77118605	BML-ST330	Phospholipase inhibitor
7064	-2.36	cp	BRD-K51730347	diphencyprone	Immunostimulant
7065	-2.36	cp	BRD-K94832621	Y-134	Estrogen receptor antagonist
7066	-2.36	cp	BRD-K94689771	pinocembrin	CYP1B1 inhibitor
7067	-2.36	cp	BRD-A54596827	solifenacin	Acetylcholine receptor antagonist
7068	-2.36	cp	BRD-A83431637	resmethrin	Cytochrome P450 inhibitor
7069	-2.36	cp	BRD-K68867920	quetiapine	Dopamine receptor antagonist
7056	-2.33	cp	BRD-K04412738	tramadol	Norepinephrine reuptake inhibitor
7057	-2.33	cp	BRD-K26373640	IKK-2-inhibitor	IKK inhibitor
7058	-2.33	cp	BRD-K54094468	remoxipride	Dopamine receptor antagonist
7042	-2.29	cp	BRD-K25186396	tangeritin	Cell cycle inhibitor
7043	-2.29	cp	BRD-K78692225	leflunomide	Dihydroorotate dehydrogenase inhibitor
7044	-2.29	cp	BRD-K84709232	caffeic-acid	Lipoxygenase inhibitor
7048	-2.29	cp	BRD-A58048407	nimodipine	Calcium channel blocker
7041	-2.28	cp	BRD-K48722258	dilazep	Adenosine reuptake inhibitor
7037	-2.26	cp	BRD-K01253243	SB-590885	RAF inhibitor
7034	-2.22	cp	BRD-K40990712	hexamethyleneamiloride	Sodium/hydrogen antiport inhibitor
7035	-2.22	cp	BRD-K74195153	irsogladine	Phosphodiesterase inhibitor
7027	-2.18	cp	BRD-A52172093	VU-0413807-2	Calcium channel blocker
7028	-2.18	cp	BRD-A62021152	WAY-161503	Serotonin receptor agonist
7029	-2.18	cp	BRD-K38323065	phenacetin	Cyclooxygenase inhibitor
7021	-2.15	cp	BRD-K30097969	pitavastatin	HMGCR inhibitor
7022	-2.15	cp	BRD-K73824630	skatole	Thrombin inhibitor
7023	-2.15	cp	BRD-K39965020	doconexent	PPAR receptor agonist
7015	-2.11	cp	BRD-K26134695	calpeptin	Calpain inhibitor
7005	-2.08	cp	BRD-A70731303	avrainvillamide-analog-5	nucleophosmin inhibitor
7009	-2.08	cp	BRD-K28168037	fenretinide	Apoptosis stimulant
7012	-2.08	cp	BRD-K15502390	nevirapine	Reverse transcriptase inhibitor
7013	-2.08	cp	BRD-A85860691	chaetocin	Histone lysine methyltransferase inhibitor
6998	-2.04	cp	BRD-A96255180	ribavirin	Antiviral
7000	-2.04	cp	BRD-A83937277	mephenytoin	Hydantoin antiepileptic
7001	-2.04	cp	BRD-K93034159	cladribine	Adenosine deaminase inhibitor
7002	-2.04	cp	BRD-A59303141	quinethazone	Thiazide diuretic
6989	-2.01	cp	BRD-K81225797	SCH-58261	Adenosine receptor antagonist
6990	-2.01	cp	BRD-K89046952	ciclacillin	Bacterial cell wall synthesis inhibitor
6991	-2.01	cp	BRD-A80638690	floxuridine	DNA synthesis inhibitor
6992	-2.01	cp	BRD-K48692744	NU-1025	PARP inhibitor
6975	-1.94	cp	BRD-K15715913	fluperlapine	Serotonin receptor antagonist
6976	-1.94	cp	BRD-K79254416	decitabine	DNA methyltransferase inhibitor
6969	-1.9	cp	BRD-A39172021	ampiroxicam	Cyclooxygenase inhibitor
6964	-1.87	cp	BRD-K29359156	ebselen	H+/K+-ATPase inhibitor
6965	-1.87	cp	BRD-K72816382	cinalukast	Leukotriene receptor antagonist
6959	-1.83	cp	BRD-K06024458	n-arachidonyl-GABA	cannabinoid receptor agonist
6960	-1.83	cp	BRD-K62056274	quipazine	Serotonin receptor agonist
6952	-1.8	cp	BRD-A24191444	ifenprodil	Adrenergic receptor antagonist
6947	-1.78	cp	BRD-K07212038	selinidin	Mast cell stabilizer
6937	-1.76	cp	BRD-K36965586	m-chlorophenylbiguanide	Serotonin receptor agonist
6938	-1.76	cp	BRD-K84987553	MDM2-inhibitor	MDM inhibitor
6939	-1.76	cp	BRD-A39969961	eplerenone	Cytochrome P450 inhibitor
6940	-1.76	cp	BRD-A57382968	piroxicam	Cyclooxygenase inhibitor
6933	-1.73	cp	BRD-K90733503	cefalexin	Bacterial cell wall synthesis inhibitor
6925	-1.69	cp	BRD-K06878038	deferiprone	Chelating agent
6926	-1.69	cp	BRD-K40902647	vincamine	Adrenergic receptor antagonist
6927	-1.69	cp	BRD-K66944906	fraxidin	Carbonic anhydrase inhibitor
6928	-1.69	cp	BRD-A39747742	estradiol-valerate	Estrogen receptor agonist
6929	-1.69	cp	BRD-K92093830	doxorubicin	Topoisomerase inhibitor
6930	-1.69	cp	BRD-A69917777	aminopentamide	Acetylcholine receptor antagonist
6922	-1.67	cp	BRD-K54416256	methimazole	Antithyroid
6913	-1.66	cp	BRD-K75295174	alisertib	Aurora kinase inhibitor
6914	-1.66	cp	BRD-K62206109	VUF-5681	Histamine receptor antagonist
6915	-1.66	cp	BRD-K44849676	capsazepine	TRPV agonist
6916	-1.66	cp	BRD-K63533170	AM-630	Cannabinoid receptor antagonist
6917	-1.66	cp	BRD-K91904471	SD-169	p38 MAPK inhibitor
6918	-1.66	cp	BRD-K09497549	kawain	Calcium channel modulator
6919	-1.66	cp	BRD-K62929068	6-benzylaminopurine	Purinergic receptor activator
6908	-1.62	cp	BRD-A62182663	YK-4279	Apoptosis stimulant
6909	-1.62	cp	BRD-K19227686	phenolphthalein	Indicator dye
6912	-1.62	cp	BRD-A80793822	pemoline	Dopamine receptor agonist
6904	-1.61	cp	BRD-K61177364	NBI-27914	CRF receptor antagonist
6899	-1.59	cp	BRD-A00267231	hemado	Adenosine receptor agonist
6900	-1.59	cp	BRD-A99411506	esculin	Antioxidant
6902	-1.59	cp	BRD-K19111024	clofibric-acid	PPAR receptor agonist
6903	-1.59	cp	BRD-A55393291	testosterone	Androgen receptor agonist
6898	-1.58	cp	BRD-K83972459	JWE-035	Aurora kinase inhibitor
6884	-1.55	cp	BRD-A61856038	tremulacin	Lipoxygenase inhibitor
6885	-1.55	cp	BRD-K18250272	propoxycaine	Local anesthetic
6886	-1.55	cp	BRD-A49734948	foliosidine	Plant alkaloid
6887	-1.55	cp	BRD-K08998509	fananserin	Dopamine receptor antagonist
6888	-1.55	cp	BRD-K65814004	diphenyleneiodonium	Nitric oxide synthase inhibitor
6889	-1.55	cp	BRD-K73391359	quinisocaine	Local anesthetic
6882	-1.54	cp	BRD-A73581086	ergometrine	Adrenergic receptor agonist
6883	-1.54	cp	BRD-K26548821	quinpirole	Dopamine receptor agonist
6881	-1.53	cp	BRD-A05352148	ipratropium	Acetylcholine receptor antagonist
6874	-1.52	cp	BRD-K14965640	ibuprofen	Cyclooxygenase inhibitor
6875	-1.52	cp	BRD-A65145453	ATPA	Glutamate receptor agonist
6876	-1.52	cp	BRD-A97739905	ketoprofen	Cyclooxygenase inhibitor
6871	-1.49	cp	BRD-A47598013	citalopram	Serotonin reuptake inhibitor
6866	-1.48	cp	BRD-K48029790	OBAA	Phospholipase inhibitor
6867	-1.48	cp	BRD-K01624546	docosatrienoic-acid	LTB4 inhibitor
6868	-1.48	cp	BRD-A17428743	BW-723C86	Serotonin receptor agonist
6863	-1.47	cp	BRD-K13642330	cosmosiin	Cytochrome P450 inhibitor
6854	-1.44	cp	BRD-K67578145	GDC-0879	RAF inhibitor
6855	-1.44	cp	BRD-K21853356	RG-14620	EGFR inhibitor
6856	-1.44	cp	BRD-K85242180	beta-CCP	Indoleamine 2,3-dioxygenase inhibitor
6851	-1.42	cp	BRD-K86887724	dofetilide	Potassium channel blocker
6847	-1.41	cp	BRD-A94413429	NTNCB	Neuropeptide receptor antagonist
6848	-1.41	cp	BRD-K83302049	protopine	Histamine receptor antagonist
6849	-1.41	cp	BRD-K08109516	L-701324	Glutamate receptor antagonist
6850	-1.41	cp	BRD-K83023055	GR-135531	Melatonin receptor agonist
6840	-1.37	cp	BRD-K89375097	pirenzepine	Acetylcholine receptor antagonist
6841	-1.37	cp	BRD-A87719232	naproxen	Cyclooxygenase inhibitor
6842	-1.37	cp	BRD-K49657628	tyrphostin-AG-18	EGFR inhibitor
6839	-1.36	cp	BRD-K74402642	NSC-632839	Ubiquitin specific protease inhibitor
6833	-1.34	cp	BRD-K69195780	NAN-190	Serotonin receptor agonist
6834	-1.34	cp	BRD-A36471396	biperiden	Acetylcholine receptor antagonist
6835	-1.34	cp	BRD-A91699651	chloroquine	Antimalarial
6828	-1.31	cp	BRD-K13800121	parecoxib	Cyclooxygenase inhibitor
6829	-1.31	cp	BRD-A36217750	sulfinpyrazone	Uricosuric blocker
6822	-1.3	cp	BRD-K09635314	M-3M3FBS	phospholipase activator
6823	-1.3	cp	BRD-A23683907	NAS-181	Serotonin receptor antagonist
6824	-1.3	cp	BRD-K62200014	anagrelide	Phosphodiesterase inhibitor
6827	-1.3	cp	BRD-K11853856	PJ-34	PARP inhibitor
6815	-1.27	cp	BRD-K75532464	FTI-276	Farnesyltransferase inhibitor
6816	-1.27	cp	BRD-K98157055	SIB-1757	Glutamate receptor antagonist
6817	-1.27	cp	BRD-K89210380	biotin	Vitamin B
6818	-1.27	cp	BRD-K15164005	apoptosis-activator-II	Carboxylesterase inhibitor
6820	-1.27	cp	BRD-K88868628	iodoacetic-acid	Cysteine peptidase inhibitor
6821	-1.27	cp	BRD-K81473089	tacrine	Acetylcholinesterase inhibitor
6812	-1.25	cp	BRD-K95309561	dienestrol	Estrogen receptor agonist
6808	-1.23	cp	BRD-K20714604	RS-56812	Serotonin receptor partial agonist
6809	-1.23	cp	BRD-K64670467	JNJ-16259685	Glutamate receptor antagonist
6810	-1.23	cp	BRD-K59574735	ubenimex	Leukotriene inhibitor
6811	-1.23	cp	BRD-K06388322	pramipexole	Dopamine receptor agonist
6806	-1.22	cp	BRD-K97863768	prothionamide	Mycobacterium tuberculosis enoyl-[acyl-carrier-protein] reductase [NADH] (inhA) inhibitor
6798	-1.2	cp	BRD-K50325075	UCL-2077	Slow after hyperpolarization channel blocker
6799	-1.2	cp	BRD-A31007383	SDZ-WAG-994	Adenosine receptor agonist
6791	-1.18	cp	BRD-K85503079	perospirone	Dopamine receptor antagonist
6785	-1.16	cp	BRD-K90976994	dehydrocholic-acid	Bile acid
6786	-1.16	cp	BRD-A18202423	CPCCOEt	Glutamate receptor antagonist
6787	-1.16	cp	BRD-K28936863	ketotifen	Histamine receptor agonist
6782	-1.15	cp	BRD-A24429032	HEAT	Adrenergic receptor antagonist
6781	-1.14	cp	BRD-A56892734	esomeprazole	ATPase inhibitor
6776	-1.13	cp	BRD-K70281171	U-99194	Dopamine receptor antagonist
6777	-1.13	cp	BRD-A00758722	noretynodrel	Progestogen hormone
6778	-1.13	cp	BRD-K96527333	dehydroisoandosterone	GABA receptor modulator
6779	-1.13	cp	BRD-K28307902	flutamide	Androgen receptor antagonist
6780	-1.13	cp	BRD-K40965114	cyanopindolol	Adrenergic receptor antagonist
6772	-1.1	cp	BRD-K56047318	RHC-80267	Triacylglycerol lipase inhibitor
6769	-1.09	cp	BRD-K02950022	BMS-299897	Gamma secretase inhibitor
6770	-1.09	cp	BRD-K64402243	ivachtin	Caspase inhibitor
6771	-1.09	cp	BRD-A79981887	midodrine	Adrenergic receptor agonist
6767	-1.07	cp	BRD-A14798026	mestranol	Estrogen receptor agonist
6760	-1.06	cp	BRD-A72441487	stiripentol	GABA uptake inhibitor
6761	-1.06	cp	BRD-K61217870	n-(3-acetamidophenyl)-3-chlorobenzamide	Glutamate receptor antagonist
6762	-1.06	cp	BRD-K15601958	SEW-2871	Lysophospholipid receptor agonist
6763	-1.06	cp	BRD-K83508485	FK-888	Tachykinin antagonist
6764	-1.06	cp	BRD-K85013741	auraptene	Nitric oxide production inhibitor
6765	-1.06	cp	BRD-K43887077	dopamine	Dopamine receptor agonist
6755	-1.04	cp	BRD-K37798499	etoposide	Topoisomerase inhibitor
6746	-1.02	cp	BRD-K22227508	targinine	Nitric oxide synthase inhibitor
6747	-1.02	cp	BRD-A11135865	nor-binaltorphimine	Opioid receptor antagonist
6741	-1.01	cp	BRD-K64610608	EMF-bca1-57	caspase inhibitor
6736	-0.99	cp	BRD-A10355991	norketamine	Glutamate receptor antagonist
6737	-0.99	cp	BRD-K70241288	L-692585	Growth hormone releasing peptide ligand agonist
6738	-0.99	cp	BRD-K00610438	altanserin	Serotonin receptor antagonist
6739	-0.99	cp	BRD-A39255369	DCPIB	Chloride channel blocker
6740	-0.99	cp	BRD-K45861246	azaperone	Dopamine receptor antagonist
6731	-0.96	cp	BRD-A76279427	myriocin	Serine palmitoyltransferase inhibitor
6732	-0.96	cp	BRD-K67043667	altretamine	DNA synthesis inhibitor
6722	-0.95	cp	BRD-K68392338	ZK-93426	Benzodiazepine receptor antagonist
6723	-0.95	cp	BRD-K03384561	roquinimex	Angiogenesis inhibitor
6724	-0.95	cp	BRD-K37080523	isoreserpine	Vesicular monoamine transporter inhibitor
6725	-0.95	cp	BRD-K78633253	EXO-1	ARF inhibitor
6726	-0.95	cp	BRD-K44084986	Y-27632	Rho associated kinase inhibitor
6727	-0.95	cp	BRD-K26801045	pipamperone	Dopamine receptor antagonist
6728	-0.95	cp	BRD-K70301876	escitalopram	Selective serotonin reuptake inhibitor (SSRI)
6721	-0.94	cp	BRD-K01095011	finasteride	5-alpha reductase inhibitor
6720	-0.93	cp	BRD-K78084463	W-12	Calmodulin antagonist
6709	-0.92	cp	BRD-K74514084	pazopanib	KIT inhibitor
6710	-0.92	cp	BRD-K50938786	ropivacaine	Sodium channel blocker
6711	-0.92	cp	BRD-K43236057	piceid	ICAM1 inhibitor
6712	-0.92	cp	BRD-K47780086	penciclovir	DNA directed DNA polymerase inhibitor
6713	-0.92	cp	BRD-K36324071	NF-449	Purinergic receptor antagonist
6714	-0.92	cp	BRD-A96456596	FPL-55712	Leukotriene receptor antagonist
6715	-0.92	cp	BRD-K46556543	canrenoic-acid	Mineralocorticoid receptor antagonist
6717	-0.92	cp	BRD-A36074203	remacemide	Glutamate receptor antagonist
6708	-0.91	cp	BRD-K22009844	phenprobamate	Muscle relaxant
6700	-0.88	cp	BRD-A39052811	mosapride	Serotonin receptor agonist
6701	-0.88	cp	BRD-A20697603	thiostrepton	FOXM1 inhibitor
6702	-0.88	cp	BRD-K28907958	CD-437	Retinoid receptor agonist
6703	-0.88	cp	BRD-K95763993	trapidil	PDGFR receptor inhibitor
6704	-0.88	cp	BRD-K32755366	reserpic-acid	Norepinephrine transporter inhibitor
6699	-0.87	cp	BRD-A42571354	cetirizine	Histamine receptor antagonist
6686	-0.85	cp	BRD-K74733595	APHA-compound-8	HDAC inhibitor
6687	-0.85	cp	BRD-K02113016	olaparib	PARP inhibitor
6688	-0.85	cp	BRD-A53576514	orphenadrine	Acetylcholine receptor antagonist
6689	-0.85	cp	BRD-K66707493	lawsone	Coloring agent
6690	-0.85	cp	BRD-K85383046	IAA-94	Chloride channel blocker
6691	-0.85	cp	BRD-K07220430	cinnarizine	Calcium channel blocker
6692	-0.85	cp	BRD-A77349281	RK-682	Tyrosine phosphatase inhibitor
6694	-0.85	cp	BRD-A67799922	phenoxybenzamine	Adrenergic receptor antagonist
6671	-0.81	cp	BRD-K67174588	toremifene	Estrogen receptor antagonist
6672	-0.81	cp	BRD-K80725632	lavendustin-c	EGFR inhibitor
6673	-0.81	cp	BRD-A16934955	nalbuphine	Opioid receptor agonist
6674	-0.81	cp	BRD-K35240538	methylprednisolone	Glucocorticoid receptor agonist
6675	-0.81	cp	BRD-K51302260	KU-C103871	GSP agonist
6676	-0.81	cp	BRD-K43245338	MDL-28170	Calpain inhibitor
6677	-0.81	cp	BRD-K17743697	KB-R7943	Sodium/calcium exchange inhibitor
6678	-0.81	cp	BRD-K16508793	diazepam	Benzodiazepine receptor agonist
6679	-0.81	cp	BRD-A66563878	medetomidine	Adrenergic receptor agonist
6680	-0.81	cp	BRD-K60274257	dephostatin	Tyrosine phosphatase inhibitor
6662	-0.78	cp	BRD-K50324045	avrainvillamide-analog-6	nucleophosmin inhibitor
6663	-0.78	cp	BRD-K04196797	oxcarbazepine	Sodium channel blocker
6664	-0.78	cp	BRD-A63667919	methylergometrine	Dopamine receptor antagonist
6665	-0.78	cp	BRD-K22385716	LY-303511	Casein kinase inhibitor
6666	-0.78	cp	BRD-K38055836	etamivan	Respiratory stimulant
6652	-0.74	cp	BRD-K79877282	PF-543	Sphingosine kinase inhibitor
6654	-0.74	cp	BRD-K22503835	scriptaid	HDAC inhibitor
6655	-0.74	cp	BRD-K04146668	GW-441756	Growth factor receptor inhibitor
6656	-0.74	cp	BRD-K68620903	dydrogesterone	Progesterone receptor agonist
6643	-0.7	cp	BRD-K51066026	aminoindazole	Ionophore
6644	-0.7	cp	BRD-A22380646	pantoprazole	ATPase inhibitor
6645	-0.7	cp	BRD-K39111395	BCL2-inhibitor	BCL inhibitor
6646	-0.7	cp	BRD-K40624912	ZM-39923	JAK inhibitor
6647	-0.7	cp	BRD-K63979671	etifenin	Compound used in hepatobiliary scans of the liver
6648	-0.7	cp	BRD-A17655518	ibuprofen	Cyclooxygenase inhibitor
6649	-0.7	cp	BRD-K30649484	mafenide	Carbonic anhydrase inhibitor
6638	-0.68	cp	BRD-K05906022	limonin	HIV protease inhibitor
6636	-0.67	cp	BRD-K42679050	Y-27152	Potassium channel activator
6637	-0.67	cp	BRD-K00627859	tubastatin-a	HDAC inhibitor
6628	-0.63	cp	BRD-K61691971	avrainvillamide-analog-1	nucleophosmin inhibitor
6629	-0.63	cp	BRD-K96134740	kitasamycin	Protein synthesis inhibitor
6630	-0.63	cp	BRD-K81521265	dicyclohexylurea	Epoxide hydolase inhibitor
6631	-0.63	cp	BRD-K81209512	AG-494	EGFR inhibitor
6626	-0.61	cp	BRD-K81847782	scandenin	Plant compound with antimicrobial activity
6621	-0.6	cp	BRD-K01192156	tyrphostin-AG-112	Protein tyrosine kinase inhibitor
6622	-0.6	cp	BRD-K67831364	ZM-323881	VEGFR inhibitor
6623	-0.6	cp	BRD-A51410489	yohimbine	Adrenergic receptor antagonist
6624	-0.6	cp	BRD-K65285700	BRD-K65285700	Cannabinoid receptor agonist
6625	-0.6	cp	BRD-K15933101	ropinirole	Dopamine receptor agonist
6618	-0.57	cp	BRD-A77291778	cyclopentolate	Acetylcholine receptor antagonist
6612	-0.56	cp	BRD-K88429204	pyrimethamine	Dihydrofolate reductase inhibitor
6613	-0.56	cp	BRD-K62996583	lidoflazine	Calcium channel blocker
6614	-0.56	cp	BRD-K18036262	L-168049	Glucagon receptor antagonist
6616	-0.56	cp	BRD-K09778810	FGIN-1-27	Inositol monophosphatase inhibitor
6609	-0.54	cp	BRD-K14282469	LY-165163	Serotonin receptor antagonist
6605	-0.53	cp	BRD-K52172416	anastrozole	Aromatase inhibitor
6606	-0.53	cp	BRD-K75641298	metoclopramide	Dopamine receptor antagonist
6607	-0.53	cp	BRD-K69763916	LY-341495	Glutamate receptor antagonist
6608	-0.53	cp	BRD-K63430059	methoxsalen	DNA synthesis inhibitor
6598	-0.49	cp	BRD-K84085265	CG-930	JNK inhibitor
6599	-0.49	cp	BRD-K89125793	tinidazole	Antiprotozoal
6600	-0.49	cp	BRD-K82865713	prostaglandin-b2	cAMP inhibitor
6601	-0.49	cp	BRD-K90789829	nefazodone	Adrenergic inhibitor
6602	-0.49	cp	BRD-K38197229	bumetanide	Solute carrier family member inhibitor
6603	-0.49	cp	BRD-K82746043	navitoclax	BCL inhibitor
6590	-0.46	cp	BRD-K92301463	16,16-dimethylprostaglandin-e2	Prostanoid receptor agonist
6591	-0.46	cp	BRD-K60511616	pravastatin	HMGCR inhibitor
6592	-0.46	cp	BRD-K33864865	LY-225910	CCK receptor antagonist
6593	-0.46	cp	BRD-A54927599	KF-38789	P-selectin inhibitor
6594	-0.46	cp	BRD-A46393198	tetramisole	Immunostimulant
6595	-0.46	cp	BRD-A50311610	meclozine	CAR agonist
6596	-0.46	cp	BRD-K80738081	resveratrol	Cytochrome P450 inhibitor
6581	-0.42	cp	BRD-A48261811	argatroban	Thrombin inhibitor
6582	-0.42	cp	BRD-A02481876	importazole	Importin-beta transport receptor inhibitor
6583	-0.42	cp	BRD-K23383398	T-0901317	LXR agonist
6584	-0.42	cp	BRD-K63945320	dihydrosamidin	Phospholipase inhibitor
6585	-0.42	cp	BRD-K47631482	bromhexine	Mucolytic agent
6587	-0.42	cp	BRD-K32821942	azathioprine	Dehydrogenase inhibitor
6579	-0.4	cp	BRD-K46018455	bezafibrate	PPAR receptor agonist
6573	-0.39	cp	BRD-A87387433	cefpodoxime	Bacterial cell wall synthesis inhibitor
6574	-0.39	cp	BRD-K52930707	rescinnamine	ACE inhibitor
6575	-0.39	cp	BRD-K33818169	GW-3965	LXR agonist
6576	-0.39	cp	BRD-A36066264	estradiol-benzoate	Estrogen receptor agonist
6578	-0.39	cp	BRD-K62810658	PD-98059	MEK inhibitor
6571	-0.38	cp	BRD-K75958195	pizotifen	Serotonin receptor antagonist
6560	-0.35	cp	BRD-A49172652	lansoprazole	ATPase inhibitor
6561	-0.35	cp	BRD-K63504947	semaxanib	VEGFR inhibitor
6562	-0.35	cp	BRD-K54759182	dosulepin	Norepinephrine reuptake inhibitor
6563	-0.35	cp	BRD-K45296539	ZD-7114	Adrenergic receptor agonist
6564	-0.35	cp	BRD-A41519720	ezetimibe	Niemann-Pick C1-like 1 protein antagonist
6565	-0.35	cp	BRD-K39746403	erythromycin	NFkB pathway inhibitor
6566	-0.35	cp	BRD-K96084870	DMBI	PDGFR receptor inhibitor
6567	-0.35	cp	BRD-A92537424	danazol	Estrogen receptor antagonist
6568	-0.35	cp	BRD-K80396088	gliquidone	Sulfonylurea
6558	-0.33	cp	BRD-K56614220	clofazimine	GK0582 inhibitor
6552	-0.32	cp	BRD-K10843433	phenylbutazone	Cyclooxygenase inhibitor
6553	-0.32	cp	BRD-K81729199	AQ-RA741	Acetylcholine receptor antagonist
6554	-0.32	cp	BRD-K82036761	sertraline	Serotonin receptor antagonist
6555	-0.32	cp	BRD-K96799727	pifithrin-mu	HSP inhibitor
6556	-0.32	cp	BRD-K39915878	loxapine	Dopamine receptor antagonist
6557	-0.32	cp	BRD-K63550407	erythromycin	NFkB pathway inhibitor
6546	-0.28	cp	BRD-K41903098	diphenoxylate	Opioid receptor agonist
6547	-0.28	cp	BRD-K95676198	JAK3-inhibitor-V	JAK inhibitor
6548	-0.28	cp	BRD-K31611373	fluprostenol	Prostanoid receptor agonist
6549	-0.28	cp	BRD-A09533288	verapamil	Calcium channel blocker
6540	-0.25	cp	BRD-K37846922	3,3'-diindolylmethane	CHK inhibitor
6541	-0.25	cp	BRD-K52850071	JAK3-Inhibitor-II	JAK inhibitor
6542	-0.25	cp	BRD-K42452249	EO-1428	p38 MAPK inhibitor
6543	-0.25	cp	BRD-K33459542	ditolylguanidine	Sigma receptor agonist
6544	-0.25	cp	BRD-K63675182	triflupromazine	Dopamine receptor antagonist
6539	-0.24	cp	BRD-A66435872	HTMT	Histamine receptor agonist
6532	-0.21	cp	BRD-K99107520	felbamate	Glutamate receptor antagonist
6533	-0.21	cp	BRD-K49945136	GR-113808	Serotonin receptor antagonist
6534	-0.21	cp	BRD-A29426959	carbinoxamine	Histamine receptor antagonist
6535	-0.21	cp	BRD-K19540840	saracatinib	SRC inhibitor
6536	-0.21	cp	BRD-K79145749	dibenzepin	Norepinephrine reuptake inhibitor
6523	-0.18	cp	BRD-A56359832	zileuton	Leukotriene inhibitor
6524	-0.18	cp	BRD-K73397362	purmorphamine	Smoothened receptor agonist
6525	-0.18	cp	BRD-K77771411	moxonidine	Imidazoline receptor agonist
6526	-0.18	cp	BRD-K13544237	r(-)-propylnorapomorphine	Dopamine receptor agonist
6527	-0.18	cp	BRD-K33308633	INCA-6	Calcineurin inhibitor
6528	-0.18	cp	BRD-K97752965	nicorandil	Nitric oxide donor
6529	-0.18	cp	BRD-A09722536	cyclophosphamide	DNA alkylating agent
6522	-0.15	cp	BRD-A74980173	gatifloxacin	Bacterial DNA gyrase inhibitor
6513	-0.14	cp	BRD-A36318220	necrostatin-1	RIPK inhibitor
6514	-0.14	cp	BRD-K57179821	crotamiton	Antipruritic
6515	-0.14	cp	BRD-A80017228	bendroflumethiazide	Sodium/potassium/chloride transporter inhibitor
6516	-0.14	cp	BRD-A27554692	altrenogest	Progestogen hormone
6519	-0.14	cp	BRD-K10995081	perphenazine	Dopamine receptor antagonist
6520	-0.14	cp	BRD-K75089421	procainamide	Sodium channel blocker
6507	-0.11	cp	BRD-K61323504	SB-225002	CC chemokine receptor antagonist
6508	-0.11	cp	BRD-K15025317	BAY-11-7821	NFkB pathway inhibitor
6509	-0.11	cp	BRD-A72703248	SKF-96365	Calcium channel blocker
6504	-0.1	cp	BRD-K62959606	sphingosine	Ceramidase inhibitor
6505	-0.1	cp	BRD-K88742110	BRD-K88742110	HDAC inhibitor
6500	-0.08	cp	BRD-K68507560	dicycloverine	Acetylcholine receptor antagonist
6492	-0.07	cp	BRD-K06753942	nobiletin	MEK inhibitor
6493	-0.07	cp	BRD-K06854232	AM-580	Retinoid receptor agonist
6494	-0.07	cp	BRD-K09631521	thiotepa	Cytochrome P450 inhibitor
6495	-0.07	cp	BRD-A33168282	sotalol	Adrenergic receptor antagonist
6496	-0.07	cp	BRD-K49111258	prazosin	Adrenergic receptor antagonist
6497	-0.07	cp	BRD-K20755323	SA-792728	Sphingosine kinase inhibitor
6489	-0.06	cp	BRD-K36927236	glibenclamide	Sulfonylurea
6486	-0.05	cp	BRD-K91263825	nortriptyline	Tricyclic antidepressant
6478	-0.04	cp	BRD-A10523515	GSK-429286A	Rho associated kinase inhibitor
6479	-0.04	cp	BRD-K53857191	risperidone	Dopamine receptor antagonist
6480	-0.04	cp	BRD-A29485665	bicalutamide	Androgen receptor antagonist
6481	-0.04	cp	BRD-K85090592	pilocarpine	Acetylcholine receptor agonist
6482	-0.04	cp	BRD-A50764878	MDL-73005EF	Serotonin receptor antagonist
6466	-0.03	cp	BRD-K44353683	nateglinide	Insulin secretagogue
6467	-0.03	cp	BRD-K33211335	dextromethorphan	Glutamate receptor antagonist
6468	-0.03	cp	BRD-K64514229	toltrazuril	Antiprotozoal
6469	-0.03	cp	BRD-K82846253	repaglinide	Insulin secretagogue
6470	-0.03	cp	BRD-K06980535	promazine	Dopamine receptor antagonist
6471	-0.03	cp	BRD-K77947974	fluspirilene	Dopamine receptor antagonist
6472	-0.03	cp	BRD-A04706586	bucladesine	Adenosine receptor agonist
6473	-0.03	cp	BRD-K39987650	bisacodyl	Laxative
6474	-0.03	cp	BRD-A64092382	mexiletine	Sodium channel blocker
6475	-0.03	cp	BRD-K97764662	PD-173074	FGFR inhibitor
6476	-0.03	cp	BRD-K78126613	menadione	Mitochondrial DNA polymerase inhibitor
6462	-0.02	cp	BRD-K72420232	WZ-4002	EGFR inhibitor
6463	-0.02	cp	BRD-A16332958	modafinil	Adrenergic receptor agonist
6464	-0.02	cp	BRD-K65639003	icariin	Phosphodiesterase inhibitor
6465	-0.02	cp	BRD-K81418486	vorinostat	HDAC inhibitor
3199	0	cp	BRD-K10466330	AVA	Nucleophosmin inhibitor
3200	0	cp	BRD-K53665955	MK-5108	Aurora kinase inhibitor
3201	0	cp	BRD-K42573370	avrainvillamide-analog-2	nucleophosmin inhibitor
3202	0	cp	BRD-A74907996	equol	Estrogen receptor agonist
3768	0	cp	BRD-K28667793	pyrazinamide	Fatty acid synthase inhibitor
3769	0	cp	BRD-A51182606	chloramphenicol	Protein synthesis inhibitor
3770	0	cp	BRD-K54529596	captopril	ACE inhibitor
3771	0	cp	BRD-K66766661	17-beta-estradiol	Estrogen receptor agonist
3772	0	cp	BRD-M41783010	acamprosate	Glutamate receptor antagonist
3773	0	cp	BRD-K90864987	cobalt(II)-chloride	HSP inducer
3774	0	cp	BRD-K83636919	entacapone	Catechol O methyltransferase inhibitor
3775	0	cp	BRD-K63784565	BRD-K63784565	Topoisomerase inhibitor
3776	0	cp	BRD-K37814297	acepromazine	Dopamine receptor antagonist
3777	0	cp	BRD-K20197062	SA-94315	Caspase inhibitor
3778	0	cp	BRD-K14643723	4-(2-Amino-ethyl)-benzenesulfonamide	carbonic anhydrase inhibitor
3779	0	cp	BRD-A83892713	rifampicin	RNA polymerase inhibitor
3780	0	cp	BRD-K37130656	rivaroxaban	Coagulation inhibitor
3781	0	cp	BRD-M72442222	vicriviroc	CC chemokine receptor antagonist
3782	0	cp	BRD-K54472332	elvitegravir	HIV integrase inhibitor
3783	0	cp	BRD-K70511574	sunitinib	PLK inhibitor
3784	0	cp	BRD-K89014967	AS-703026	MEK inhibitor
3785	0	cp	BRD-M16762496	PIK-75	DNA protein kinase inhibitor
3786	0	cp	BRD-K99498722	NPI-2358	Tubulin inhibitor
3787	0	cp	BRD-K83837640	JNJ-26854165	HDAC inhibitor
3788	0	cp	BRD-A41692738	TGX-221	PI3K inhibitor
3789	0	cp	BRD-K16485616	mocetinostat	HDAC inhibitor
3790	0	cp	BRD-K99964838	bosutinib	ABL inhibitor
3791	0	cp	BRD-K99749624	linifanib	PDGFR receptor inhibitor
3792	0	cp	BRD-K77286328	reversine	Aurora kinase inhibitor
3793	0	cp	BRD-K46212057	voriconazole	Cytochrome P450 inhibitor
3794	0	cp	BRD-K83794624	pirarubicin	Topoisomerase inhibitor
3795	0	cp	BRD-K09436313	prostaglandin	Prostanoid receptor antagonist
3796	0	cp	BRD-A67748489	K3644	Kinesin-like spindle protein inhibitor
3797	0	cp	BRD-K82091397	SB-239063	p38 MAPK inhibitor
3798	0	cp	BRD-K64800655	PHA-793887	CDK inhibitor
3799	0	cp	BRD-K13566078	BMS-345541	IKK inhibitor
3800	0	cp	BRD-K99545815	PF-562271	Focal adhesion kinase inhibitor
3801	0	cp	BRD-K86465814	HO-013	PPAR receptor agonist
3802	0	cp	BRD-K26674531	GR-235	Estrogen receptor agonist
3803	0	cp	BRD-K62012036	acitretin	Retinoid receptor agonist
3804	0	cp	BRD-K95402279	geranylgeraniol	Farnesyltransferase inhibitor
3805	0	cp	BRD-A18497530	5-iodotubercidin	Adenosine kinase inhibitor
3806	0	cp	BRD-K43764301	dexketoprofen	Cyclooxygenase inhibitor
3807	0	cp	BRD-K85985071	ellipticine	Topoisomerase inhibitor
3808	0	cp	BRD-K64935403	ebelactone-b	Lipase inhibitor
3809	0	cp	BRD-K32610195	androstenedione	Cytochrome P450 inhibitor
3810	0	cp	BRD-K43880410	pregnenolone	glutamate receptor modulator
3811	0	cp	BRD-U66370498	androstanol	CAR antagonist
3812	0	cp	BRD-K18135438	chenodeoxycholic-acid	11-beta-HSD1 inhibitor
3813	0	cp	BRD-K41170226	deoxycholic-acid	G protein-coupled receptor agonist
3814	0	cp	BRD-K43164539	cholic-acid	Bile acid
3815	0	cp	BRD-A01317026	7,8-dihydro-L-biopterin	Dihydroneopterin aldolase inhibitor
3816	0	cp	BRD-A80960055	celastrol	Anti-inflammatory
3817	0	cp	BRD-A11702965	chromomycin-a3	DNA binding agent
3818	0	cp	BRD-A80574334	oxalomalic-acid	Isocitrate dehydrogenase inhibitor
3819	0	cp	BRD-K22631935	neurodazine	Neurogenesis of non-pluripotent C2C12 myoblast inducer
3820	0	cp	BRD-K88551539	CAY-10585	HIF modulator
3821	0	cp	BRD-U51951544	ZG-10	JNK inhibitor
3822	0	cp	BRD-K38615104	A-443644	AKT inhibitor
3823	0	cp	BRD-K19220233	JNK-9L	JNK inhibitor
3824	0	cp	BRD-A60245366	AS-601245	JNK inhibitor
3825	0	cp	BRD-K54316499	tolterodine	Acetylcholine receptor antagonist
3826	0	cp	BRD-K10467831	tibolone	Androgen receptor agonist
3827	0	cp	BRD-K32744045	disulfiram	Aldehyde dehydrogenase inhibitor
3828	0	cp	BRD-K94649603	taxifolin	Opioid receptor antagonist
3829	0	cp	BRD-A04327189	synephrine	Adrenergic receptor agonist
3830	0	cp	BRD-A27489425	rolitetracycline	Bacterial 30S ribosomal subunit inhibitor
3831	0	cp	BRD-K70490179	rimcazole	Sigma receptor antagonist
3832	0	cp	BRD-K89708791	rifaximin	RNA synthesis inhibitor
3833	0	cp	BRD-A84134924	pancuronium	Acetylcholine receptor antagonist
3834	0	cp	BRD-A23637604	oxymetholone	Androgen receptor agonist
3835	0	cp	BRD-A24543851	nornicotine	Acetylcholine receptor agonist
3836	0	cp	BRD-K96471533	nitazoxanide	Pyruvate ferredoxin oxidoreductase inhibitor
3837	0	cp	BRD-K69650333	idarubicin	Topoisomerase inhibitor
3838	0	cp	BRD-K86003836	flubendazole	Tubulin inhibitor
3839	0	cp	BRD-K39462424	dexchlorpheniramine	Histamine receptor antagonist
3840	0	cp	BRD-K48932581	cetraxate	Mucus protecting agent
3841	0	cp	BRD-K20338176	cefaclor	Bacterial cell wall synthesis inhibitor
3842	0	cp	BRD-A64297288	amlodipine	Calcium channel blocker
3843	0	cp	BRD-A59985574	topotecan	Topoisomerase inhibitor
3844	0	cp	BRD-K05658747	raltegravir	HIV integrase inhibitor
3845	0	cp	BRD-K62982419	cilomilast	Phosphodiesterase inhibitor
3846	0	cp	BRD-K11636097	JNJ-7706621	CDK inhibitor
3847	0	cp	BRD-K63923597	barasertib	Aurora kinase inhibitor
3848	0	cp	BRD-K82164249	andarine	Androgen receptor modulator
3849	0	cp	BRD-A13807286	HA-14-1	BCL inhibitor
3850	0	cp	BRD-K05926469	lenalidomide	Antineoplastic
3851	0	cp	BRD-M07438658	lapatinib	EGFR inhibitor
3852	0	cp	BRD-K66175015	afatinib	EGFR inhibitor
3853	0	cp	BRD-K28120222	parthenolide	NFkB pathway inhibitor
3854	0	cp	BRD-K21971034	OM-137	Aurora kinase inhibitor
3855	0	cp	BRD-K13390322	AT-7519	CDK inhibitor
3856	0	cp	BRD-K79090631	CGP-60474	CDK inhibitor
3857	0	cp	BRD-A47706533	L-BSO	Glutathione transferase inhibitor
3858	0	cp	BRD-K64310881	MW-STK33-3B	Potassium channel activator
3859	0	cp	BRD-A61858259	CAY-10415	Insulin sensitizer
3860	0	cp	BRD-K89626439	sirolimus	MTOR inhibitor
3861	0	cp	BRD-K51941867	LM-1685	Cyclooxygenase inhibitor
3862	0	cp	BRD-K40619305	larixinic-acid	Compound that interacts with metal centers
3863	0	cp	BRD-U82589721	HG-5-113-01	Protein kinase inhibitor
3864	0	cp	BRD-K72264770	QW-BI-011	Histone lysine methyltransferase inhibitor
3865	0	cp	BRD-K48115423	2-(4-methoxybenzylthio)-6-methylpyrimidin-4-ol	Matrix metalloprotease inhibitor
3866	0	cp	BRD-K34508425	KUC103898N	-666
3867	0	cp	BRD-K29113274	ketoconazole	Sterol demethylase inhibitor
3868	0	cp	BRD-K28346421	rifapentine	RNA polymerase inhibitor
3869	0	cp	BRD-A84702196	penicillin	Bacterial cell wall synthesis inhibitor
3870	0	cp	BRD-A57457122	VU-0400071-3	Glutamate receptor modulator
3871	0	cp	BRD-K55703048	latrepirdine	Glutamate receptor antagonist
3872	0	cp	BRD-A81402010	KU-C103443N	CDC inhibitor
3873	0	cp	BRD-K91442916	CAM-9-026	Membrane metalloendopeptidase inhibitor
3874	0	cp	BRD-K61314889	IWR-1-ENDO	PARP inhibitor
3875	0	cp	BRD-A79465854	auranofin	NFkB pathway inhibitor
3876	0	cp	BRD-K08417745	SID-26681509	Cathepsin inhibitor
3877	0	cp	BRD-K06792661	narciclasine	Coflilin signaling pathway activator
3878	0	cp	BRD-K19894101	MST-312	Telomerase inhibitor
3879	0	cp	BRD-K78659596	MLN-2238	Proteasome inhibitor
3880	0	cp	BRD-K64451768	GANT-58	GLI antagonist
3881	0	cp	BRD-K86191271	cytosporone-b	NUR77 receptor agonist
3882	0	cp	BRD-K01779529	fluoropyruvate	Pyruvate dehydrogenase kinase inhibitor
3883	0	cp	BRD-K14696368	9-methyl-5H-6-thia-4,5-diaza-chrysene-6,6-dioxide	NFkB pathway inhibitor
3884	0	cp	BRD-K17140735	SCH-79797	Proteasome inhibitor
3885	0	cp	BRD-K43797669	genistein	Tyrosine kinase inhibitor
3886	0	cp	BRD-A60070924	alpha-estradiol	Estrogen receptor agonist
3887	0	cp	BRD-K54708045	nTZDpa	PPAR receptor agonist
3888	0	cp	BRD-A80502530	cinobufagin	ATPase inhibitor
3889	0	cp	BRD-K63606607	bufalin	ATPase inhibitor
3890	0	cp	BRD-K28761384	zuclopenthixol	Dopamine receptor antagonist
3891	0	cp	BRD-K08996725	zolantidine	Histamine receptor antagonist
3892	0	cp	BRD-K33882852	ZK-93423	Benzodiazepine receptor agonist
3893	0	cp	BRD-K12260308	xanthoxyline	Antifungal
3894	0	cp	BRD-K68341547	W-9	Calmodulin antagonist
3895	0	cp	BRD-K45068323	W-13	Calmodulin antagonist
3896	0	cp	BRD-K53318339	vinpocetine	Phosphodiesterase inhibitor
3897	0	cp	BRD-K08619838	tremorine	Acetylcholine receptor agonist
3898	0	cp	BRD-K11107424	tiotidine	Histamine receptor antagonist
3899	0	cp	BRD-A98378129	talniflumate	Cyclooxygenase inhibitor
3900	0	cp	BRD-K11158509	tyrphostin-B44	EGFR inhibitor
3901	0	cp	BRD-K12867552	THM-I-94	HDAC inhibitor
3902	0	cp	BRD-A48720949	testosterone	androgen receptor agonist
3903	0	cp	BRD-A31195449	TCB2	Serotonin receptor agonist
3904	0	cp	BRD-K14200658	syrosingopine	Vesicular monoamine transporter inhibitor
3905	0	cp	BRD-K25741894	skimmianine	Acetylcholinesterase inhibitor
3906	0	cp	BRD-A70649075	sulconazole	Sterol demethylase inhibitor
3907	0	cp	BRD-K18905250	ST-91	Adrenergic receptor agonist
3908	0	cp	BRD-K35629949	SR-27897	CCK receptor antagonist
3909	0	cp	BRD-A49046702	SKF-89976A	GABA uptake inhibitor
3910	0	cp	BRD-K24201553	SB-269970	Serotonin receptor antagonist
3911	0	cp	BRD-K04414442	SB-222200	Tachykinin antagonist
3912	0	cp	BRD-A63546914	RO-04-5595	Glutamate receptor antagonist
3913	0	cp	BRD-K82688027	RG-13022	PDGFR receptor inhibitor
3914	0	cp	BRD-A68281735	REV-5901	Leukotriene receptor antagonist
3915	0	cp	BRD-K32412559	morphothebaine	Adrenergic receptor antagonist
3916	0	cp	BRD-K77171813	proxyfan	Histamine receptor modulator
3917	0	cp	BRD-K26521938	dinoprostone	Prostanoid receptor agonist
3918	0	cp	BRD-A22684332	procaterol	Adrenergic receptor agonist
3919	0	cp	BRD-K96862998	pirfenidone	TGF beta receptor inhibitor
3920	0	cp	BRD-K11399644	phenformin	AMPK activator
3921	0	cp	BRD-K11163873	phenanthridone	PARP inhibitor
3922	0	cp	BRD-K72029282	probucol	Atherogenesis inhibitor
3923	0	cp	BRD-K67537649	PQ-401	IGF-1 inhibitor
3924	0	cp	BRD-K95785537	PP-2	SRC inhibitor
3925	0	cp	BRD-K28863208	PNU-282987	Cholinergic receptor agonist
3926	0	cp	BRD-A43882281	pinacidil	ATP channel activator
3927	0	cp	BRD-K90333595	phentolamine	Adrenergic receptor antagonist
3928	0	cp	BRD-K95435023	PHA-665752	c-Met inhibitor
3929	0	cp	BRD-K57569181	pentoxifylline	Phosphodiesterase inhibitor
3930	0	cp	BRD-A29289453	PCA-4248	Platelet activating factor receptor antagonist
3931	0	cp	BRD-K16195444	oxymetazoline	Adrenergic receptor agonist
3932	0	cp	BRD-K86958018	olvanil	TRPV agonist
3933	0	cp	BRD-K02590140	O-2050	Cannabinoid receptor antagonist
3934	0	cp	BRD-K18574842	nafcillin	Bacterial cell wall synthesis inhibitor
3935	0	cp	BRD-K36009368	NNC-63-0532	Opioid receptor agonist
3936	0	cp	BRD-K23566484	nilutamide	Androgen receptor antagonist
3937	0	cp	BRD-K60060639	methyllidocaine	antiarrhythmic medication
3938	0	cp	BRD-K93201660	ML-7	Myosin light chain kinase inhibitor
3939	0	cp	BRD-K95202259	ML-3163	p38 MAPK inhibitor
3940	0	cp	BRD-A03623303	metoprolol	Adrenergic receptor antagonist
3941	0	cp	BRD-K12244279	MEK1-2-inhibitor	MEK inhibitor
3942	0	cp	BRD-K96144918	mead-acid	KPL-1 tumor suppressor
3943	0	cp	BRD-K47328134	lysylphenylalanyl-tyrosine	Heparin activation inhibitor
3944	0	cp	BRD-A35511923	L-803087	Somatostatin receptor agonist
3945	0	cp	BRD-K83322645	L-693403	Sigma receptor agonist
3946	0	cp	BRD-A81177136	KN-62	Calcium-calmodulin dependent protein kinase inhibitor
3947	0	cp	BRD-K43330982	JTE-013	Lysophospholipid receptor antagonist
3948	0	cp	BRD-K15086322	JNJ-10191584	Histamine receptor antagonist
3949	0	cp	BRD-A41722204	sulmazole	Adenosine receptor antagonist
3950	0	cp	BRD-K29173907	isoflupredone	Glucocorticoid receptor agonist
3951	0	cp	BRD-K07117950	imperatorin	CDK inhibitor
3952	0	cp	BRD-K40530731	hyoscyamine	Acetylcholine receptor antagonist
3953	0	cp	BRD-K76674262	homoharringtonine	Protein synthesis inhibitor
3954	0	cp	BRD-K08554278	bisbenzimide	DNA binding agent
3955	0	cp	BRD-K71003802	hippeastrine	Plant alkaloid
3956	0	cp	BRD-K37691127	hinokitiol	Tyrosinase inhibitor
3957	0	cp	BRD-K27737647	H-89	PKA inhibitor
3958	0	cp	BRD-K24240364	GYKI-52466	Glutamate receptor antagonist
3959	0	cp	BRD-K67860401	AR-A014418	Glycogen synthase kinase inhibitor
3960	0	cp	BRD-K02283807	GR-32191	Thromboxane receptor antagonist
3961	0	cp	BRD-K12120659	GR-144053	Integrin antagonist
3962	0	cp	BRD-K34170797	fexaramine	FXR agonist
3963	0	cp	BRD-K41160163	fenobam	Glutamate receptor antagonist
3964	0	cp	BRD-K96402602	farnesylthiotriazole	PPMTase inhibitor
3965	0	cp	BRD-K30990140	FR-122047	Cyclooxygenase inhibitor
3966	0	cp	BRD-K04046242	equilin	Estrogen receptor agonist
3967	0	cp	BRD-K39339537	epirizole	Cyclooxygenase inhibitor
3968	0	cp	BRD-K11927976	ER-27319	Mediator release inhibitor
3969	0	cp	BRD-K88759641	EMD-66684	Angiotensin receptor antagonist
3970	0	cp	BRD-K06221026	DUP-697	Cyclooxygenase inhibitor
3971	0	cp	BRD-K94920105	DR-2313	PARP inhibitor
3972	0	cp	BRD-K80315159	DPPE	Histamine receptor antagonist
3973	0	cp	BRD-K31699485	DMEOB	glutamate receptor modulator
3974	0	cp	BRD-K61401890	deguelin	NADH-ubiquinone oxidoreductase (Complex I) inhibitor
3975	0	cp	BRD-A73909368	dactinomycin	RNA polymerase inhibitor
3976	0	cp	BRD-K08890269	CO-102862	Sodium channel blocker
3977	0	cp	BRD-K99174507	cardiogenol-c	Cardiomyogenesis inducer
3978	0	cp	BRD-A30437061	camptothecin	Topoisomerase inhibitor
3979	0	cp	BRD-K33860217	CP-94253	Serotonin receptor agonist
3980	0	cp	BRD-K81876028	CP-93129	Serotonin receptor agonist
3981	0	cp	BRD-A03816571	CP-55940	Cannabinoid receptor agonist
3982	0	cp	BRD-K00662280	CL-218872	GABA receptor agonist
3983	0	cp	BRD-A89672324	CGP-55845	GABA receptor antagonist
3984	0	cp	BRD-K10870738	CDC	Lipoxygenase inhibitor
3985	0	cp	BRD-K03600606	catechin	Beta secretase inhibitor
3986	0	cp	BRD-A17065207	brefeldin-a	Protein synthesis inhibitor
3987	0	cp	BRD-K03440695	boldine	Acetylcholine receptor antagonist
3988	0	cp	BRD-K25905511	buddleoflavonoloside	Acetylcholinesterase inhibitor
3989	0	cp	BRD-A51829654	BRL-15572	Serotonin receptor antagonist
3990	0	cp	BRD-K45479396	BP-554	Serotonin receptor agonist
3991	0	cp	BRD-K31054881	BMY-7378	Adrenergic receptor antagonist
3992	0	cp	BRD-K94379058	BML-190	Cannabinoid receptor inverse agonist
3993	0	cp	BRD-K36864847	BD-1047	Adrenergic receptor antagonist
3994	0	cp	BRD-K54704028	BAY-36-7620	Glutamate receptor antagonist
3995	0	cp	BRD-K36638830	anabasine	Acetylcholine receptor agonist
3996	0	cp	BRD-K21667562	AM-404	Cyclooxygenase inhibitor
3997	0	cp	BRD-K87919739	tyrphostin-AG-825	Receptor tyrosine protein kinase inhibitor
3998	0	cp	BRD-K89930444	AG-592	Tyrosine kinase inhibitor
3999	0	cp	BRD-K14441456	tyrphostin-AG-556	EGFR inhibitor
4000	0	cp	BRD-A39268308	epibatidine	Acetylcholine receptor agonist
4001	0	cp	BRD-K66353228	zoxazolamine	Myorelaxant
4002	0	cp	BRD-K51018020	VAMA-37	DNA dependent protein kinase inhibitor
4003	0	cp	BRD-A60294240	tribenoside	Anti-inflammatory
4004	0	cp	BRD-A52660433	tetrindole	Monoamine oxidase inhibitor
4005	0	cp	BRD-K99595596	salsolinol	Monoamine oxidase inhibitor
4006	0	cp	BRD-K55468218	spiperone	Dopamine receptor antagonist
4007	0	cp	BRD-K06543683	bisindolylmaleimide-ix	CDK inhibitor
4008	0	cp	BRD-K51541829	RO-25-6981	Ionotropic glutamate receptor antagonist
4009	0	cp	BRD-K43290182	Ro-04-6790	Serotonin receptor antagonist
4010	0	cp	BRD-K40782193	QX-222	Sodium channel blocker
4011	0	cp	BRD-K72222507	quinapril	ACE inhibitor
4012	0	cp	BRD-K46137903	prednicarbate	Phospholipase activator
4013	0	cp	BRD-K38251852	paxilline	Potassium channel blocker
4014	0	cp	BRD-K49027941	PSB-1115	Adenosine receptor antagonist
4015	0	cp	BRD-K59273480	propentofylline	Adenosine reuptake inhibitor
4016	0	cp	BRD-K19352500	prochlorperazine	Dopamine receptor antagonist
4017	0	cp	BRD-K21936341	oxotremorine	Acetylcholine receptor agonist
4018	0	cp	BRD-A68930007	ouabain	ATPase inhibitor
4019	0	cp	BRD-K65146499	nabumetone	Cyclooxygenase inhibitor
4020	0	cp	BRD-A85234536	N6-cyclopentyladenosine	Adenosine receptor agonist
4021	0	cp	BRD-A02189320	met-leu-phe	-666
4022	0	cp	BRD-K62792802	LY-83583	Guanylyl cyclase inhibitor
4023	0	cp	BRD-K08973992	linoleic-acid	Oxidative stress inducer
4024	0	cp	BRD-A10903566	imiloxan	Adrenergic receptor antagonist
4025	0	cp	BRD-A48809242	IB-MECA	Adenosine receptor agonist
4026	0	cp	BRD-A78295502	hydroquinine	Antiarrhythmic
4027	0	cp	BRD-A07000685	hydrocortisone	Glucocorticoid receptor agonist
4028	0	cp	BRD-A33084410	5'-guanidinonaltrindole	Opioid receptor antagonist
4029	0	cp	BRD-A29082194	gitoxigenin	ATPase inhibitor
4030	0	cp	BRD-A71157293	fursultiamine	Vitamin B
4031	0	cp	BRD-K29582677	flunarizine	Calcium channel blocker
4032	0	cp	BRD-K08556791	ethoprop	Acetylcholinesterase inhibitor
4033	0	cp	BRD-A18917088	estradiol	Contraceptive agent
4034	0	cp	BRD-K51677086	erythromycin	NFkB pathway inhibitor
4035	0	cp	BRD-K04548931	pidorubicine	Topoisomerase inhibitor
4036	0	cp	BRD-K50464341	berbamine	Calmodulin antagonist
4037	0	cp	BRD-K18518344	digitoxigenin	ATPase inhibitor
4038	0	cp	BRD-A94756469	digoxin	ATPase inhibitor
4039	0	cp	BRD-A04553218	chlorphenamine	Histamine receptor antagonist
4040	0	cp	BRD-A17819071	gedunin	HSP inhibitor
4041	0	cp	BRD-K43389675	daunorubicin	RNA synthesis inhibitor
4042	0	cp	BRD-K17294426	clebopride	Dopamine receptor antagonist
4043	0	cp	BRD-A54487287	cortisone	Glucocorticoid receptor agonist
4044	0	cp	BRD-K53545112	CNQX	Glutamate receptor antagonist
4045	0	cp	BRD-K54095730	CMPD-1	p38 MAPK inhibitor
4046	0	cp	BRD-K41707108	ceramide	Phosphoenolpyruvate carboxylase activator
4047	0	cp	BRD-A55946879	BW-B70C	Lipoxygenase inhibitor
4048	0	cp	BRD-A66199457	asiaticoside	Antineoplastic
4049	0	cp	BRD-A70514680	articaine	Local anesthetic
4050	0	cp	BRD-K93080877	Ala-Ala-Phe-CMK	Tripeptidyl peptidase inhibitor
6379	0	cp	BRD-K83963101	MLN-8054	Aurora kinase inhibitor
6380	0	cp	BRD-A29901043	KIN001-127	ITK inhibitor
6381	0	cp	BRD-K92428232	GSK-461364	PLK inhibitor
6382	0	cp	BRD-K87909389	alvocidib	CDK inhibitor
6383	0	cp	BRD-K09991945	GSK-3-inhibitor-II	PKC inhibitor
6384	0	cp	BRD-A18043272	phensuximide	Succinimide antiepileptic
6385	0	cp	BRD-K33453211	levocabastine	Histamine receptor antagonist
6386	0	cp	BRD-A44090213	indoprofen	Cyclooxygenase inhibitor
6387	0	cp	BRD-K22193694	dioxybenzone	Topical sunscreen agent
6388	0	cp	BRD-K50938287	sumatriptan	Serotonin receptor agonist
6389	0	cp	BRD-K36616567	doxepin	Histamine receptor antagonist
6390	0	cp	BRD-A97701745	pindolol	Adrenergic receptor antagonist
6391	0	cp	BRD-A53952395	prilocaine	Local anesthetic
6392	0	cp	BRD-A55815733	phylloquinone	Vitamin K
6393	0	cp	BRD-A24228527	ofloxacin	Bacterial DNA gyrase inhibitor
6394	0	cp	BRD-K23204545	busulfan	DNA inhibitor
6395	0	cp	BRD-K02123250	JNJ-38877605	Tyrosine kinase inhibitor
6396	0	cp	BRD-K06335600	tizanidine	Adrenergic receptor agonist
6397	0	cp	BRD-A13946108	sulindac	Cyclooxygenase inhibitor
6398	0	cp	BRD-A88774919	doxycycline	Bacterial 30S ribosomal subunit inhibitor
6399	0	cp	BRD-K70976396	cefoxitin	Bacterial cell wall synthesis inhibitor
6400	0	cp	BRD-A20239487	atenolol	Adrenergic receptor antagonist
6401	0	cp	BRD-K78373679	RO-3306	CDK inhibitor
6402	0	cp	BRD-K52522949	NCH-51	HDAC inhibitor
6403	0	cp	BRD-A51382177	fosinopril	ACE inhibitor
6404	0	cp	BRD-K72903603	zidovudine	Reverse transcriptase inhibitor
6405	0	cp	BRD-K67102207	phenylbutyrate	HDAC inhibitor
6406	0	cp	BRD-K08273968	griseofulvin	Tubulin inhibitor
6407	0	cp	BRD-K44497846	enalapril	ACE inhibitor
6408	0	cp	BRD-A13188892	doxazosin	Adrenergic receptor antagonist
6409	0	cp	BRD-K11905747	spectinomycin	Bacterial 30S ribosomal subunit inhibitor
6410	0	cp	BRD-K90885812	propantheline	Acetylcholine receptor antagonist
6411	0	cp	BRD-K47323024	methapyrilene	Histamine receptor antagonist
6412	0	cp	BRD-A67605442	tetrahydrobiopterin	Nitric oxide stimulant
6413	0	cp	BRD-A31312900	montelukast	Leukotriene receptor antagonist
6414	0	cp	BRD-A91555231	norepinephrine	Adrenergic receptor agonist
6415	0	cp	BRD-K10016611	pyridine-2-aldoxime	Acetylcholinesterase inhibitor
6416	0	cp	BRD-K40645748	mefloquine	Adenosine receptor antagonist
6417	0	cp	BRD-K11801786	trimidox	Ribonucleotide reductase inhibitor
6418	0	cp	BRD-A65013509	oxybutynin	Acetylcholine receptor antagonist
6419	0	cp	BRD-K21680192	mitoxantrone	Topoisomerase inhibitor
6420	0	cp	BRD-K63828191	raloxifene	Estrogen receptor antagonist
6421	0	cp	BRD-K20920669	cromoglicic-acid	Immunosuppressant
6422	0	cp	BRD-K63641886	cefuroxime	Bacterial cell wall synthesis inhibitor
6423	0	cp	BRD-A16754160	ampicillin	Bacterial cell wall synthesis inhibitor
6424	0	cp	BRD-A29260609	acebutolol	Adrenergic receptor antagonist
6425	0	cp	BRD-K03406345	azacitidine	DNA methyltransferase inhibitor
6426	0	cp	BRD-K71926323	marbofloxacin	Bacterial DNA gyrase inhibitor
6427	0	cp	BRD-K64517075	heliomycin	ATP synthase inhibitor
6428	0	cp	BRD-A25576662	streptozotocin	DNA alkylating agent
6429	0	cp	BRD-A32161980	carbetocin	Oxytocin receptor agonist
6430	0	cp	BRD-A02333338	cyclopamine	Smoothened receptor antagonist
6431	0	cp	BRD-K55991774	BAS-09104376	HIV integrase inhibitor
6432	0	cp	BRD-A45664787	iloprost	Platelet aggregation inhibitor
6433	0	cp	BRD-K19416115	sitagliptin	Dipeptidyl peptidase inhibitor
6434	0	cp	BRD-K35687265	ON-01910	PLK inhibitor
6435	0	cp	BRD-K07881437	danusertib	Aurora kinase inhibitor
6436	0	cp	BRD-K00656370	6-aminochrysene	Transferase inhibitor
6437	0	cp	BRD-K07403598	CAY-10470	NFkB pathway inhibitor
6438	0	cp	BRD-K67637637	olopatadine	Histamine receptor antagonist
6439	0	cp	BRD-K68756823	FR-180204	-666
6440	0	cp	BRD-K37456065	VU-0365114-2	M5 modulator
6441	0	cp	BRD-A13122391	triptolide	RNA polymerase inhibitor
6442	0	cp	BRD-K12762134	XAV-939	Tankyrase inhibitor
6443	0	cp	BRD-K08703257	3-amino-benzamide	PARP inhibitor
6444	0	cp	BRD-A75517195	thiazolopyrimidine	CDC inhibitor
6445	0	cp	BRD-K80527266	triacsin-c	Adrenergic receptor antagonist
6446	0	cp	BRD-K94325918	kinetin-riboside	Apoptosis stimulant
6447	0	cp	BRD-K54256913	MK-1775	WEE1 kinase inhibitor
6448	0	cp	BRD-K89732114	trifluoperazine	Dopamine receptor antagonist
6449	0	cp	BRD-A47513740	calyculin	Protein phosphatase inhibitor
6450	0	cp	BRD-K48427617	U-0124	MEK inhibitor
6451	0	cp	BRD-A68039575	liquiritigenin	Aromatase inhibitor
6452	0	cp	BRD-K86509404	iso-olomoucine	CDK inhibitor
6453	0	cp	BRD-K26117720	gingerol	Nitric oxide synthase inhibitor
6454	0	cp	BRD-A09925278	etilefrine	Adrenergic receptor agonist
6455	0	cp	BRD-A47494775	dipivefrine	Adrenergic receptor agonist
6456	0	cp	BRD-K42095107	daidzein	Estrogen receptor agonist
3182	0.01	cp	BRD-K34776109	glimepiride	Insulin secretagogue
3183	0.01	cp	BRD-K61250553	loperamide	Opioid receptor agonist
3163	0.02	cp	BRD-A91008255	bepridil	Calcium channel blocker
3164	0.02	cp	BRD-K88789588	letrozole	Aromatase inhibitor
3155	0.03	cp	BRD-K04430056	7-nitroindazole	nitric oxide synthase inhibitor
3156	0.03	cp	BRD-A41451487	PK-11195	Benzodiazepine receptor antagonist
3157	0.03	cp	BRD-A02710418	meptazinol	Opioid receptor agonist
3158	0.03	cp	BRD-K18816859	L-694247	Serotonin receptor agonist
3159	0.03	cp	BRD-A93206962	L-755507	Adrenergic receptor agonist
3160	0.03	cp	BRD-A90799790	isradipine	Calcium channel blocker
3161	0.03	cp	BRD-K12219985	glipizide	Sulfonylurea
3162	0.03	cp	BRD-K02637541	celecoxib	Cyclooxygenase inhibitor
3146	0.04	cp	BRD-K73999723	telmisartan	Angiotensin receptor antagonist
3147	0.04	cp	BRD-A97674275	ranolazine	Sodium channel blocker
3148	0.04	cp	BRD-A44008656	doxylamine	Histamine receptor antagonist
3149	0.04	cp	BRD-K89997465	chlorpromazine	Dopamine receptor antagonist
3150	0.04	cp	BRD-K78959463	FPL-64176	Calcium channel activator
3142	0.06	cp	BRD-K47639036	flavoxate	Acetylcholine receptor antagonist
3128	0.07	cp	BRD-K78431006	crizotinib	ALK inhibitor
3129	0.07	cp	BRD-K66874953	pifithrin-alpha	TP53 inhibitor
3130	0.07	cp	BRD-K99029477	prometon	Photosynthesis inhibitor
3131	0.07	cp	BRD-K59332007	linopirdine	Potassium channel blocker
3132	0.07	cp	BRD-K17561142	amiodarone	Potassium channel blocker
3133	0.07	cp	BRD-K29313308	HDAC3-selective	HDAC inhibitor
3134	0.07	cp	BRD-A84481105	thioridazine	Dopamine receptor antagonist
3135	0.07	cp	BRD-K29950728	clomifene	Estrogen receptor antagonist
3136	0.07	cp	BRD-K21548250	moracizine	Sodium channel blocker
3122	0.09	cp	BRD-K00234327	RU-24969	Serotonin receptor agonist
3120	0.1	cp	BRD-K68336408	tyrphostin-AG-1478	EGFR inhibitor
3112	0.11	cp	BRD-K62965247	tipifarnib-P2	farnesyltransferase inhibitor
3113	0.11	cp	BRD-K09963420	saquinavir	HIV protease inhibitor
3114	0.11	cp	BRD-K64245000	GW-4064	FXR agonist
3115	0.11	cp	BRD-K43068349	AMG-9810	TRPV antagonist
3117	0.11	cp	BRD-K73196317	urapidil	Adrenergic receptor antagonist
3118	0.11	cp	BRD-A08187463	racecadotril	Enkephalinase inhibitor
3119	0.11	cp	BRD-K76205745	losartan	Angiotensin receptor antagonist
3111	0.12	cp	BRD-K37516142	idebenone	Calcium channel modulator
3103	0.14	cp	BRD-A34817987	itraconazole	Cytochrome P450 inhibitor
3104	0.14	cp	BRD-K41996876	tyrphostin-1	EGFR inhibitor
3105	0.14	cp	BRD-K84663978	trequinsin	Phosphodiesterase inhibitor
3106	0.14	cp	BRD-A64125466	dehydrocholic-acid	choleretic agent
3107	0.14	cp	BRD-A04756508	norgestimate	Progesterone receptor agonist
3108	0.14	cp	BRD-A09467419	mebeverine	Acetylcholine receptor antagonist
3109	0.14	cp	BRD-K59369769	tozasertib	Aurora kinase inhibitor
3110	0.14	cp	BRD-K55127134	fluphenazine	Dopamine receptor antagonist
3097	0.17	cp	BRD-A30205217	ethotoin	Hydantoin antiepileptic
3093	0.18	cp	BRD-A68888262	azelastine	Histamine receptor antagonist
3094	0.18	cp	BRD-K25224017	pirenperone	Serotonin receptor antagonist
3096	0.18	cp	BRD-A87606379	nadolol	Adrenergic receptor antagonist
3082	0.21	cp	BRD-K04466929	Merck60	HDAC inhibitor
3083	0.21	cp	BRD-K94887716	TFMPP	Serotonin receptor agonist
3084	0.21	cp	BRD-K69600043	thiethylperazine	Dopamine receptor antagonist
3085	0.21	cp	BRD-K64052750	gefitinib	EGFR inhibitor
3086	0.21	cp	BRD-K46424862	hymecromone	Monoamine oxidase inhibitor
3067	0.25	cp	BRD-K99616396	motesanib	KIT inhibitor
3068	0.25	cp	BRD-K08619574	thioproperazine	Dopamine receptor antagonist
3069	0.25	cp	BRD-K06147391	telenzepine	Acetylcholine receptor antagonist
3070	0.25	cp	BRD-K70778732	trazodone	Adrenergic receptor antagonist
3071	0.25	cp	BRD-K30867024	SB-216641	Serotonin receptor antagonist
3072	0.25	cp	BRD-K96319534	phentermine	Dopamine uptake inhibitor
3073	0.25	cp	BRD-K08806317	timolol	Adrenergic receptor antagonist
3074	0.25	cp	BRD-K35960502	niclosamide	DNA replication inhibitor
3075	0.25	cp	BRD-K37865504	LY-2183240	FAAH inhibitor
3076	0.25	cp	BRD-K68143200	SA-792541	CDC inhibitor
3055	0.28	cp	BRD-K01493881	apigenin	Casein kinase inhibitor
3056	0.28	cp	BRD-K52080565	rilmenidine	Imidazoline receptor agonist
3057	0.28	cp	BRD-A97730597	hexylcaine	Sodium channel blocker
3058	0.28	cp	BRD-A63043573	cabergoline	Dopamine receptor agonist
3059	0.28	cp	BRD-K18909381	CGS-12066B	Serotonin receptor agonist
3060	0.28	cp	BRD-K12357156	AG-490	EGFR inhibitor
3061	0.28	cp	BRD-K67100011	pivmecillinam	Bacterial cell wall synthesis inhibitor
3062	0.28	cp	BRD-K48869804	icilin	TRPV agonist
3063	0.28	cp	BRD-K51662849	ilomastat	Matrix metalloprotease inhibitor
3065	0.28	cp	BRD-K11129031	gemfibrozil	Lipoprotein lipase activator
3043	0.32	cp	BRD-K00673382	famotidine	Histamine receptor antagonist
3044	0.32	cp	BRD-K68437527	EMF-bca1-60	caspase inhibitor
3045	0.32	cp	BRD-K21565985	xylazine	Adrenergic receptor agonist
3046	0.32	cp	BRD-K50422030	clomethiazole	GABA receptor antagonist
3047	0.32	cp	BRD-A72988804	tiaprofenic-acid	Cyclooxygenase inhibitor
3048	0.32	cp	BRD-K00603606	ticlopidine	Purinergic receptor antagonist
3049	0.32	cp	BRD-K60770992	pergolide	Dopamine receptor agonist
3050	0.32	cp	BRD-A64977602	mirtazapine	Adrenergic receptor antagonist
3051	0.32	cp	BRD-K45033733	famciclovir	DNA polymerase inhibitor
3054	0.32	cp	BRD-K87226815	cycloserine	Bacterial cell wall synthesis inhibitor
3041	0.33	cp	BRD-K06014311	DH-97	Melatonin receptor antagonist
3038	0.34	cp	BRD-K69688083	mestinon	Cholinesterase inhibitor
3039	0.34	cp	BRD-A01593789	chlormadinone	5-alpha reductase inhibitor
3030	0.35	cp	BRD-A15530910	carpindolol	Adrenergic receptor antagonist
3031	0.35	cp	BRD-K99411983	lumicolchicine	Colchicine isomer, non-binder of microtubules
3032	0.35	cp	BRD-A11813248	AM-92016	Potassium channel blocker
3033	0.35	cp	BRD-K57222227	indometacin	Cyclooxygenase inhibitor
3034	0.35	cp	BRD-A09062839	amylocaine	Local anesthetic
3035	0.35	cp	BRD-K68264559	brimonidine	Adrenergic receptor agonist
3036	0.35	cp	BRD-K92000912	AM-251	Cannabinoid receptor antagonist
3037	0.35	cp	BRD-A45889380	mepacrine	Cytokine production inhibitor
3021	0.39	cp	BRD-K00486786	RO-08-2750	NGF binding inhibitor
3022	0.39	cp	BRD-K90524085	MY-5445	Phosphodiesterase inhibitor
3023	0.39	cp	BRD-A30655177	LFM-A13	BTK inhibitor
3024	0.39	cp	BRD-K81839095	estrone	Estrogen receptor agonist
3025	0.39	cp	BRD-K52075715	oxibendazole	Tubulin inhibitor
3026	0.39	cp	BRD-K41731458	triclosan	Enoyl-[acyl-carrier-protein] reductase [NADH] inhibitor
3019	0.41	cp	BRD-K25310650	ormetoprim	Bacterial antifolate
3010	0.42	cp	BRD-K22947005	dexbrompheniramine	Histamine receptor antagonist
3011	0.42	cp	BRD-K76908866	CP-724714	EGFR inhibitor
3012	0.42	cp	BRD-K18742343	H-8	PKA inhibitor
3013	0.42	cp	BRD-K96271548	coumaric-acid	Antioxidant
3014	0.42	cp	BRD-K68558722	deracoxib	Cyclooxygenase inhibitor
3018	0.42	cp	BRD-K60762818	desipramine	Tricyclic antidepressant
2999	0.46	cp	BRD-K04710043	hexamethylenebisacetamide	AKT inhibitor
3000	0.46	cp	BRD-K73991644	isoquercetin	Aldose reductase inhibitor
3001	0.46	cp	BRD-K88871508	lisuride	Dopamine receptor agonist
3002	0.46	cp	BRD-K14765469	vesamicol	Acetylcholinesterase inhibitor
3003	0.46	cp	BRD-A15131297	benazepril	ACE inhibitor
3004	0.46	cp	BRD-K91699951	benzonatate	Local anesthetic
2989	0.49	cp	BRD-K88679075	methandriol	Androgenic steroid
2990	0.49	cp	BRD-K64614248	salicin	Anti-inflammatory
2991	0.49	cp	BRD-A54490543	pirlindole	Monoamine oxidase inhibitor
2992	0.49	cp	BRD-K25394294	oxaprozin	Cyclooxygenase inhibitor
2993	0.49	cp	BRD-K97158071	droperidol	Dopamine receptor antagonist
2994	0.49	cp	BRD-K86301799	dipyridamole	Phosphodiesterase inhibitor
2995	0.49	cp	BRD-K76304753	phenazopyridine	Local anesthetic
2996	0.49	cp	BRD-K02130563	panobinostat	HDAC inhibitor
2987	0.51	cp	BRD-K00532621	midazolam	Benzodiazepine receptor agonist
2975	0.53	cp	BRD-K46142322	RS-67333	Serotonin receptor partial agonist
2976	0.53	cp	BRD-K16444452	ibudilast	Leukotriene receptor antagonist
2977	0.53	cp	BRD-A55913614	primaquine	Antimalarial
2978	0.53	cp	BRD-A22769835	homochlorcyclizine	Antihistamine
2979	0.53	cp	BRD-A17535965	gelsemine	Acetylcholine receptor antagonist
2980	0.53	cp	BRD-K99922388	DPO-1	Potassium channel blocker
2981	0.53	cp	BRD-K70327191	benzoxiquine	Anti-infective
2983	0.53	cp	BRD-K19295594	gossypol	BCL inhibitor
2984	0.53	cp	BRD-A80213327	NSC-23766	Ras GTPase inhibitor
2973	0.55	cp	BRD-A75935363	atracurium	Acetylcholine receptor antagonist
2965	0.56	cp	BRD-A23359898	sibutramine	Serotonin reuptake inhibitor
2966	0.56	cp	BRD-K82143716	flucytosine	Antifungal
2967	0.56	cp	BRD-A71657825	2-(biphenyl-4-ylsulfonamido)pentanedioic-acid	Matrix metalloprotease inhibitor
2968	0.56	cp	BRD-K76805682	SB-415286	Glycogen synthase kinase inhibitor
2969	0.56	cp	BRD-K75478907	GS-39783	GABA receptor modulator
2970	0.56	cp	BRD-K52394958	GR-159897	Tachykinin antagonist
2971	0.56	cp	BRD-K17110974	aristolochic-acid	Phospholipase inhibitor
2972	0.56	cp	BRD-A92826379	lupanine	Sodium channel blocker
2953	0.6	cp	BRD-K11540476	EMF-BCA1-64	Caspase inhibitor
2954	0.6	cp	BRD-K28806945	L-750667	Dopamine receptor antagonist
2955	0.6	cp	BRD-A26032986	zaldaride	Calmodulin antagonist
2956	0.6	cp	BRD-K97181089	amiloride	Sodium channel blocker
2957	0.6	cp	BRD-K79092138	nitrofural	Bacterial DNA inhibitor
2958	0.6	cp	BRD-K67847053	guanabenz	Adrenergic receptor agonist
2959	0.6	cp	BRD-A05186015	bupropion	Dopamine uptake inhibitor
2962	0.6	cp	BRD-A78322124	dobutamine	Adrenergic receptor agonist
2940	0.63	cp	BRD-A94543220	bifonazole	Sterol demethylase inhibitor
2941	0.63	cp	BRD-K04853698	LDN-193189	Serine/threonine kinase inhibitor
2942	0.63	cp	BRD-K18316707	O-1918	Cannabinoid receptor antagonist
2943	0.63	cp	BRD-A44780397	mifepristone	Glucocorticoid receptor antagonist
2944	0.63	cp	BRD-K17497770	butein	EGFR inhibitor
2945	0.63	cp	BRD-K82562631	tolmetin	Cyclooxygenase inhibitor
2946	0.63	cp	BRD-K21733600	rofecoxib	Cyclooxygenase inhibitor
2947	0.63	cp	BRD-A14966924	alaproclate	Serotonin receptor antagonist
2948	0.63	cp	BRD-K07237224	moclobemide	Monoamine oxidase inhibitor
2949	0.63	cp	BRD-A29734509	disopyramide	Sodium channel blocker
2950	0.63	cp	BRD-K00317371	RITA	MDM inhibitor
2926	0.67	cp	BRD-K71035033	masitinib	KIT inhibitor
2927	0.67	cp	BRD-K82357231	desloratadine	Histamine receptor antagonist
2928	0.67	cp	BRD-K09132007	D-4476	TGF beta receptor inhibitor
2929	0.67	cp	BRD-A22143024	estropipate	Estrogen receptor agonist
2931	0.67	cp	BRD-K77908580	entinostat	HDAC inhibitor
2932	0.67	cp	BRD-K47207162	zimelidine	Serotonin reuptake inhibitor
2917	0.7	cp	BRD-K60460488	nelfinavir	HIV protease inhibitor
2918	0.7	cp	BRD-K62374253	rufloxacin	Bacterial DNA gyrase inhibitor
2919	0.7	cp	BRD-K57930253	nitrazepam	Benzodiazepine receptor agonist
2920	0.7	cp	BRD-K60038276	irbesartan	Angiotensin receptor antagonist
2921	0.7	cp	BRD-K93880783	stavudine	DNA directed DNA polymerase inhibitor
2913	0.71	cp	BRD-K92984783	melperone	Serotonin receptor antagonist
2903	0.74	cp	BRD-K46435977	valaciclovir	DNA polymerase inhibitor
2904	0.74	cp	BRD-K15916496	clotrimazole	Cytochrome P450 inhibitor
2905	0.74	cp	BRD-A87479750	tenidap	Cyclooxygenase inhibitor
2906	0.74	cp	BRD-A71262238	nafadotride	Dopamine receptor antagonist
2910	0.74	cp	BRD-K06926592	tretinoin	Retinoid receptor agonist
2911	0.74	cp	BRD-K07888107	depudecin	HDAC inhibitor
2898	0.77	cp	BRD-K27871032	lysergol	Ergoline alkaloid
2891	0.78	cp	BRD-A43082555	loxoprofen	Cyclooxygenase inhibitor
2892	0.78	cp	BRD-K05104363	PD-184352	MEK inhibitor
2893	0.78	cp	BRD-K28115081	apafant	Platelet activating factor receptor antagonist
2894	0.78	cp	BRD-K52721684	PCO-400	Potassium channel activator
2895	0.78	cp	BRD-A39522003	OMDM-2	FAAH inhibitor
2896	0.78	cp	BRD-K09668667	benzo(a)pyrene	Carcinogen
2897	0.78	cp	BRD-K51313569	palbociclib	CDK inhibitor
2890	0.79	cp	BRD-K35723520	darinaparsin	Apoptosis stimulant
2876	0.81	cp	BRD-A24122750	saclofen	GABA receptor antagonist
2877	0.81	cp	BRD-K72895815	SSR-69071	Leukocyte elastase inhibitor
2878	0.81	cp	BRD-K64994968	progesterone	Progesterone receptor agonist
2879	0.81	cp	BRD-K42500029	CGP-57380	MAP kinase inhibitor
2880	0.81	cp	BRD-A10969569	ambelline	Plant alkaloid
2867	0.85	cp	BRD-K66896231	BRD-K66896231	Acetylcholinesterase inhibitor
2868	0.85	cp	BRD-K51816706	oxindole-I	VEGFR inhibitor
2869	0.85	cp	BRD-K45542189	diethylcarbamazine	Lipoxygenase inhibitor
2870	0.85	cp	BRD-A18763547	BAX-channel-blocker	Cytochrome C release inhibitor
2858	0.88	cp	BRD-K46678324	RHO-kinase-inhibitor-II	Rho associated kinase inhibitor
2859	0.88	cp	BRD-A45333398	periplocymarin	Apoptosis stimulant
2862	0.88	cp	BRD-K13032584	procarbazine	Monoamine oxidase inhibitor
2863	0.88	cp	BRD-K92049597	triamterene	Sodium channel blocker
2851	0.9	cp	BRD-K47936004	piribedil	Dopamine receptor agonist
2847	0.91	cp	BRD-K55034111	pefloxacin	Bacterial DNA gyrase inhibitor
2843	0.92	cp	BRD-A78377521	monastrol	Kinesin-like spindle protein inhibitor
2844	0.92	cp	BRD-K23583188	lavendustin-a	EGFR inhibitor
2845	0.92	cp	BRD-K06159959	CCMQ	Inhibitor of the binding of homoquinolinic acid to non-NMDA sensitive sites
2842	0.93	cp	BRD-K33193182	methylnorlichexanthone	Aurora kinase inhibitor
2833	0.95	cp	BRD-A06726973	dibutyrylcyclic-gmp	cGMP analog
2834	0.95	cp	BRD-A41301928	bongkrek-acid	Mitochondrial ADP, ATP translocase inhibitor
2835	0.95	cp	BRD-K69837166	trap-101	Nociceptin/orphanin FQ (NOP) receptor antagonist
2836	0.95	cp	BRD-K84996949	sinensetin	Cyclooxygenase inhibitor
2837	0.95	cp	BRD-K62289640	lylamine	Cannabinoid receptor agonist
2838	0.95	cp	BRD-K11911061	GR-127935	Serotonin receptor antagonist
2822	0.97	cp	BRD-K21350491	phenamil	TRPV antagonist
2819	0.98	cp	BRD-A30435184	metergoline	Dopamine receptor agonist
2812	0.99	cp	BRD-K20141153	atomoxetine	Norepinephrine transporter inhibitor
2813	0.99	cp	BRD-K59256312	gabexate	Serine protease inhibitor
2814	0.99	cp	BRD-A93659613	GR-89696	Opioid receptor agonist
2815	0.99	cp	BRD-K31633810	DAU-5884	Acetylcholine receptor antagonist
2816	0.99	cp	BRD-K71430621	clobenpropit	Histamine receptor antagonist
2817	0.99	cp	BRD-K29555132	arachidonamide	Cannabinoid receptor agonist
2818	0.99	cp	BRD-A09472452	flecainide	Sodium channel blocker
2804	1.02	cp	BRD-A79903587	tegafur	Thymidylate synthase inhibitor
2805	1.02	cp	BRD-K45435259	SCH-23390	Dopamine receptor antagonist
2806	1.02	cp	BRD-K00312224	PPT	Estrogen receptor agonist
2807	1.02	cp	BRD-K26015241	ODQ	Guanylyl cyclase inhibitor
2808	1.02	cp	BRD-A43930669	L-368899	Oxytocin receptor antagonist
2809	1.02	cp	BRD-K49519092	immethridine	Histamine receptor agonist
2789	1.06	cp	BRD-K94176593	TWS-119	Glycogen synthase kinase inhibitor
2790	1.06	cp	BRD-K15868788	SDZ-205-557	Serotonin receptor antagonist
2791	1.06	cp	BRD-K15567136	papaverine	Phosphodiesterase inhibitor
2792	1.06	cp	BRD-K96670504	lonidamine	Glucokinase inhibitor
2793	1.06	cp	BRD-K34608650	BRD-K34608650	Cannabinoid receptor agonist
2794	1.06	cp	BRD-K81376179	TCS-359	FLT3 inhibitor
2797	1.06	cp	BRD-K81272440	dantrolene	Calcium channel blocker
2784	1.08	cp	BRD-K63265447	docetaxel	Tubulin inhibitor
2776	1.09	cp	BRD-K39621635	artemether	Antimalarial
2777	1.09	cp	BRD-A26334849	propafenone	Antiarrhythmic
2778	1.09	cp	BRD-A47633927	NPC-15199	ICAM1 antagonist
2779	1.09	cp	BRD-K90382497	GW-843682X	PLK inhibitor
2780	1.09	cp	BRD-A80641450	FR-139317	Endothelin receptor antagonist
2781	1.09	cp	BRD-K87158025	benzamil	Sodium channel blocker
2782	1.09	cp	BRD-A06352508	SB-218078	CHK inhibitor
2783	1.09	cp	BRD-K67080878	milrinone	Phosphodiesterase inhibitor
2758	1.13	cp	BRD-K86930074	cediranib	KIT inhibitor
2759	1.13	cp	BRD-K52735702	cefdinir	Bacterial cell wall synthesis inhibitor
2760	1.13	cp	BRD-A78391468	prednisolone	Glucocorticoid receptor agonist
2761	1.13	cp	BRD-K59522102	piperine	Monoamine oxidase inhibitor
2766	1.13	cp	BRD-K02407574	parbendazole	Tubulin inhibitor
2753	1.16	cp	BRD-K93460210	lamotrigine	Serotonin receptor antagonist
2755	1.16	cp	BRD-K12539581	nocodazole	Tubulin inhibitor
2744	1.2	cp	BRD-K80672993	M2-PK-activator	-666
2745	1.2	cp	BRD-K80778372	RO-19-4605	GABA benzodiazepine site receptor inverse agonist
2747	1.2	cp	BRD-K81128206	edrophonium	Acetylcholinesterase inhibitor
2748	1.2	cp	BRD-K09186807	KIN001-244	Phosphoinositide dependent kinase inhibitor
2734	1.21	cp	BRD-K10961822	latanoprost	Prostanoid receptor agonist
2735	1.21	cp	BRD-K94144010	cotinine	Nicotine metabolite
2729	1.23	cp	BRD-K67506692	tyrphostin-AG-126	ERK1 and ERK2 phosphorylation inhibitor
2730	1.23	cp	BRD-K12079898	PD-160170	Neuropeptide receptor antagonist
2731	1.23	cp	BRD-K70330367	amantadine	Glutamate receptor antagonist
2733	1.23	cp	BRD-K04887706	AKT-inhibitor-1-2	AKT inhibitor
2710	1.27	cp	BRD-K49668410	clarithromycin	Bacterial 50S ribosomal subunit inhibitor
2711	1.27	cp	BRD-K89687904	PKCbeta-inhibitor	PKC inhibitor
2712	1.27	cp	BRD-K35430135	SR-59230A	Adrenergic receptor antagonist
2713	1.27	cp	BRD-K26241953	piceatannol	SYK inhibitor
2714	1.27	cp	BRD-K42221274	NNC-711	GAT inhibitor
2715	1.27	cp	BRD-K76534306	enrofloxacin	Bacterial DNA gyrase inhibitor
2716	1.27	cp	BRD-K52989797	clomipramine	Serotonin transporter inhibitor (SERT)
2717	1.27	cp	BRD-K39670393	amthamine	Histamine receptor agonist
2718	1.27	cp	BRD-A62525898	prednisone	Glucocorticoid receptor agonist
2719	1.27	cp	BRD-K85606544	neratinib	EGFR inhibitor
2707	1.29	cp	BRD-K74112339	acetohydroxamic-acid	Urease inhibitor
2700	1.3	cp	BRD-U73238814	QL-XI-92	DDR1 inhibitor
2701	1.3	cp	BRD-K49481516	galantamine	Acetylcholinesterase inhibitor
2702	1.3	cp	BRD-K93095519	SJ-172550	MDM inhibitor
2703	1.3	cp	BRD-K92492521	LY-255283	Leukotriene receptor antagonist
2704	1.3	cp	BRD-A50684349	fenoldopam	Dopamine receptor agonist
2687	1.34	cp	BRD-K28296557	AKT-inhibitor-IV	AKT inhibitor
2688	1.34	cp	BRD-K82823804	SA-792987	PKC inhibitor
2689	1.34	cp	BRD-K05181084	NGB-2904	Dopamine receptor antagonist
2690	1.34	cp	BRD-K01815685	indole	aryl hydrocarbon receptor agonist
2691	1.34	cp	BRD-A77722753	hydralazine	Vasodilator
2692	1.34	cp	BRD-K26573499	DMAB-anabaseine	Adrenergic receptor agonist
2693	1.34	cp	BRD-K54210043	NS-1619	Calcium channel activator
2694	1.34	cp	BRD-K54771420	glycocholic-acid	Cholesterol inhibitor
2695	1.34	cp	BRD-K45252063	clofibrate	PPAR receptor agonist
2696	1.34	cp	BRD-A33447119	oxfendazole	Anthelmintic
2697	1.34	cp	BRD-U88459701	atorvastatin	HMGCR inhibitor
2680	1.37	cp	BRD-K64341947	CFM-1571	Guanylate cyclase activator
2669	1.41	cp	BRD-K60623809	SU-11652	Tyrosine kinase inhibitor
2670	1.41	cp	BRD-K60174629	z-prolyl-prolinal	Prolyl endopeptidase inhibitor
2671	1.41	cp	BRD-K60923938	veratridine	Sodium channel activator
2672	1.41	cp	BRD-K68332390	ponalrestat	Aldose reductase inhibitor
2673	1.41	cp	BRD-K72703948	ZM-447439	Aurora kinase inhibitor
2674	1.41	cp	BRD-K98530306	clonidine	Adrenergic receptor agonist
2664	1.43	cp	BRD-K63150726	JTE-907	Cannabinoid receptor inverse agonist
2656	1.44	cp	BRD-K33572481	taurodeoxycholic-acid	Bile acid
2657	1.44	cp	BRD-A22707317	SB-205384	GABA receptor modulator
2658	1.44	cp	BRD-K04010869	prostaglandin-a1	HSP inducer
2659	1.44	cp	BRD-K60298136	ITE	Aryl hydrocarbon receptor agonist
2660	1.44	cp	BRD-A08003242	rhodomyrtoxin-b	sodium fluorescein uptake inhibitor
2642	1.48	cp	BRD-K84566043	fenpiverinium	Acetylcholine receptor antagonist
2643	1.48	cp	BRD-K16621777	enobosarm	Androgen receptor modulator
2645	1.48	cp	BRD-K77695569	tiabendazole	Angiogenesis inhibitor
2646	1.48	cp	BRD-K71512533	SNS-314	Aurora kinase inhibitor
2634	1.52	cp	BRD-K18678457	ZD-7288	HCN channel blocker
2635	1.52	cp	BRD-A41941932	vitexin	Antioxidant
2636	1.52	cp	BRD-K50311478	tosyl-phenylalanyl-chloromethyl-ketone	Chymotrypsin inhibitor
2617	1.55	cp	BRD-K04111260	raclopride	Dopamine receptor antagonist
2618	1.55	cp	BRD-K88625236	nonoxynol-9	Membrane integrity inhibitor
2619	1.55	cp	BRD-A13650332	flucloxacillin	Bacterial cell wall synthesis inhibitor
2608	1.59	cp	BRD-K31471398	dihydrexidine	Dopamine receptor agonist
2609	1.59	cp	BRD-K78637815	LY-320135	Cannabinoid receptor antagonist
2610	1.59	cp	BRD-K93918653	quizartinib	FLT3 inhibitor
2607	1.61	cp	BRD-A39390670	rabeprazole	ATPase inhibitor
2596	1.62	cp	BRD-K00337317	NU-7441	DNA dependent protein kinase inhibitor
2597	1.62	cp	BRD-K28029915	dolasetron	Serotonin receptor antagonist
2598	1.62	cp	BRD-K72541103	JAK3-inhibitor-I	JAK inhibitor
2603	1.62	cp	BRD-K77987382	mebendazole	Tubulin inhibitor
2604	1.62	cp	BRD-K92723993	imatinib	BCR-ABL kinase inhibitor
2592	1.65	cp	BRD-K72034655	peucedanin	Apoptosis stimulant
2580	1.66	cp	BRD-K87142802	veliparib	PARP inhibitor
2581	1.66	cp	BRD-K60184833	tyrphostin-46	Tyrosine kinase inhibitor
2582	1.66	cp	BRD-K05901394	terguride	Dopamine receptor agonist
2583	1.66	cp	BRD-K71534238	GW-9508	Free fatty acid receptor agonist
2584	1.66	cp	BRD-A31575449	CGP-20712	Adrenergic receptor antagonist
2585	1.66	cp	BRD-K93645900	tadalafil	Phosphodiesterase inhibitor
2576	1.68	cp	BRD-A46179541	doxapram	Potassium channel blocker
2569	1.69	cp	BRD-K97799481	theophylline	Adenosine receptor antagonist
2570	1.69	cp	BRD-K04993501	cefixime	Bacterial cell wall synthesis inhibitor
2571	1.69	cp	BRD-A95096829	PNU-96415E	Dopamine receptor antagonist
2572	1.69	cp	BRD-K89402695	L-655240	Thromboxane receptor antagonist
2556	1.72	cp	BRD-K54233340	dorsomorphin	AMPK inhibitor
2550	1.73	cp	BRD-A26097136	bulleyaconitine-a	Non-opiod analgesic
2551	1.73	cp	BRD-K68095457	palmitoylethanolamide	Cannabinoid receptor agonist
2552	1.73	cp	BRD-K77998258	ganglioside	SRC activator
2553	1.73	cp	BRD-A49160188	donepezil	Acetylcholinesterase inhibitor
2554	1.73	cp	BRD-A72758037	asiatic-acid	Apoptosis stimulant
2544	1.75	cp	BRD-A10977446	carvedilol	Adrenergic receptor antagonist
2535	1.76	cp	BRD-A68589262	troxipide	Glucosamine synthetase stimulant
2536	1.76	cp	BRD-K04546108	JAK3-inhibitor-VI	JAK inhibitor
2537	1.76	cp	BRD-K51751936	alfadolone	GABA receptor agonist
2542	1.76	cp	BRD-K65417056	meprylcaine	Local anesthetic
2543	1.76	cp	BRD-A19500257	geldanamycin	HSP inhibitor
2531	1.78	cp	BRD-K92870997	pterostilbene	Cyclooxygenase inhibitor
2525	1.8	cp	BRD-K41567364	SB-334867	Orexin receptor antagonist
2526	1.8	cp	BRD-K76274772	MAPP-D-erythro	Ceramidase inhibitor
2527	1.8	cp	BRD-A34208323	VU-0404997-2	Glutamate receptor modulator
2514	1.83	cp	BRD-K87990216	piretanide	Glucocorticoid receptor agonist
2515	1.83	cp	BRD-K09859624	methantheline	Acetylcholine receptor antagonist
2516	1.83	cp	BRD-K05181463	L-741626	Dopamine receptor antagonist
2517	1.83	cp	BRD-K89055274	alverine	Muscle relaxant
2511	1.85	cp	BRD-A89175223	bisoprolol	Adrenergic receptor antagonist
2502	1.87	cp	BRD-A84327315	calcitriol	Vitamin D receptor agonist
2503	1.87	cp	BRD-K00206590	P-1075	ATP channel activator
2504	1.87	cp	BRD-A45140972	meclocycline	Bacterial 30S ribosomal subunit inhibitor
2505	1.87	cp	BRD-K79124250	ioxaglic-acid	Radiopaque medium
2506	1.87	cp	BRD-K08502430	angiogenesis-inhibitor	Angiogenesis inhibitor
2497	1.89	cp	BRD-A01787639	naftopidil	Adrenergic receptor antagonist
2495	1.9	cp	BRD-A75455249	kavain	Calcium channel modulator
2482	1.94	cp	BRD-K05977823	tenovins	SIRT inhibitor
2483	1.94	cp	BRD-K35483542	alitretinoin	Retinoid receptor agonist
2487	1.94	cp	BRD-K28183345	proguanil	Dihydrofolate reductase inhibitor
2476	1.96	cp	BRD-K01902415	pirinixic-acid	PPAR receptor agonist
2469	1.97	cp	BRD-M86331534	pyrvinium-pamoate	AKT inhibitor
2470	1.97	cp	BRD-K66782112	BRD-K66782112	Histamine receptor antagonist
2474	1.97	cp	BRD-K68407802	KIN001-055	EGFR inhibitor
2475	1.97	cp	BRD-A99833829	bethanechol	Acetylcholine receptor agonist
2457	2.01	cp	BRD-K99447003	enalaprilat	ACE inhibitor
2458	2.01	cp	BRD-K10065684	dantron	Laxative
2448	2.04	cp	BRD-A19248578	latrunculin-b	Actin polymerization inhibitor
2449	2.04	cp	BRD-K63516691	T-0156	Phosphodiesterase inhibitor
2450	2.04	cp	BRD-K09416995	lovastatin	HMGCR inhibitor
2451	2.04	cp	BRD-K23623876	decafluorobutane	Contrast agent
2452	2.04	cp	BRD-K65786282	CGP-7930	GABA receptor modulator
2453	2.04	cp	BRD-K20482099	rutin	Antioxidant
2438	2.07	cp	BRD-A16694057	bisphenol-a	PPAR receptor antagonist
2426	2.08	cp	BRD-A54029483	IRL-2500	Endothelin receptor antagonist
2427	2.08	cp	BRD-K48367671	febuxostat	Xanthine oxidase inhibitor
2428	2.08	cp	BRD-A27143604	DPN	Estrogen receptor agonist
2435	2.08	cp	BRD-K77641333	naphazoline	Adrenergic receptor agonist
2436	2.08	cp	BRD-K22096725	ALW-II-49-7	Ephrin inhibitor
2424	2.09	cp	BRD-K41337261	ZM-306416	ABL inhibitor
2417	2.11	cp	BRD-K60219430	serdemetan	MDM inhibitor
2418	2.11	cp	BRD-K82983861	GW-0742	PPAR receptor agonist
2419	2.11	cp	BRD-K34092021	arvanil	TRPV agonist
2421	2.11	cp	BRD-K36740062	GSK-1070916	Aurora kinase inhibitor
2407	2.15	cp	BRD-A74500471	ethambutol	Bacterial cell wall synthesis inhibitor
2408	2.15	cp	BRD-K79404599	enzastaurin	PKC inhibitor
2404	2.16	cp	BRD-K83289131	CAY-10618	NAMPT inhibitor
2396	2.18	cp	BRD-K66093087	FGIN-1-43	Benzodiazepine receptor agonist
2392	2.19	cp	BRD-K03842655	penitrem-a	Potassium channel blocker
2385	2.22	cp	BRD-M47937986	cefatrizine	Bacterial cell wall synthesis inhibitor
2386	2.22	cp	BRD-K51967704	BIIB021	HSP inhibitor
2387	2.22	cp	BRD-K83597974	pargyline	Monoamine oxidase inhibitor
2388	2.22	cp	BRD-K05977355	fluconazole	Sterol demethylase inhibitor
2384	2.23	cp	BRD-K32828673	chelidonine	Tubulin inhibitor
2369	2.26	cp	BRD-K47539947	tetradecylthioacetic-acid	Lipid peroxidase inhibitor
2370	2.26	cp	BRD-K01638814	rilmenidine	Adrenergic receptor agonist
2371	2.26	cp	BRD-A00100033	nifurtimox	DNA inhibitor
2372	2.26	cp	BRD-A75402480	desoxycorticosterone	Mineralocorticoid receptor agonist
2373	2.26	cp	BRD-A53077924	tianeptine	Selective serotonin reuptake enhancer (SSRE)
2374	2.26	cp	BRD-A28746609	paclitaxel	Tubulin inhibitor
2375	2.26	cp	BRD-K55344148	BU-224	Imidazoline receptor ligand
2367	2.27	cp	BRD-A97437073	rosiglitazone	Insulin sensitizer
2352	2.29	cp	BRD-A78877355	nefopam	Cyclooxygenase inhibitor
2359	2.29	cp	BRD-K01612348	meropenem	Bacterial cell wall synthesis inhibitor
2350	2.3	cp	BRD-K46469693	SCH-442416	Adenosine receptor antagonist
2347	2.32	cp	BRD-K50417881	eticlopride	Dopamine receptor antagonist
2340	2.33	cp	BRD-K00615600	AG-14361	PARP inhibitor
2341	2.33	cp	BRD-K79684402	RO-10-5824	Dopamine receptor agonist
2342	2.33	cp	BRD-K15409150	penfluridol	T-type calcium channel blocker
2331	2.36	cp	BRD-K36627727	tamibarotene	Retinoid receptor agonist
2332	2.36	cp	BRD-K11630072	carmofur	Thymidylate synthase inhibitor
2333	2.36	cp	BRD-K67013324	luzindole	Melatonin receptor antagonist
2334	2.36	cp	BRD-A71459254	cymarin	ATPase inhibitor
2337	2.36	cp	BRD-A24514565	warfarin	Vitamin K antagonist
2324	2.37	cp	BRD-K91290917	amodiaquine	Histamine receptor agonist
2323	2.38	cp	BRD-A31800922	procyclidine	Acetylcholine receptor antagonist
2319	2.39	cp	BRD-A02759312	betaxolol	Adrenergic receptor antagonist
2316	2.42	cp	BRD-K92758126	gibberellic-acid	NFkB pathway inhibitor
2314	2.43	cp	BRD-K93280214	gabazine	GABA receptor antagonist
2315	2.43	cp	BRD-A23072235	pheniramine	Histamine receptor antagonist
2299	2.47	cp	BRD-K13087974	4,5-dianilinophthalimide	EGFR inhibitor
2300	2.47	cp	BRD-K73589401	corticosterone	mineralocorticoid receptor agonist
2301	2.47	cp	BRD-K64157027	ZD-2079	Adrenergic receptor agonist
2302	2.47	cp	BRD-K28667196	fillalbin	Increases arterial blood pressure
2293	2.5	cp	BRD-K13356952	methazolamide	Carbonic anhydrase inhibitor
2296	2.5	cp	BRD-A94793051	gestrinone	Progesterone receptor antagonist
2297	2.5	cp	BRD-K41410256	balsalazide	Cyclooxygenase inhibitor
2298	2.5	cp	BRD-A19195498	trimipramine	Norepinephrine reuptake inhibitor
2290	2.51	cp	BRD-K83637872	SANT-1	Smoothened receptor antagonist
2281	2.54	cp	BRD-K59650319	YM-298198	Glutamate receptor antagonist
2282	2.54	cp	BRD-K39733634	L-161982	Prostanoid receptor antagonist
2283	2.54	cp	BRD-K38305202	domperidone	Dopamine receptor antagonist
2277	2.57	cp	BRD-K19360254	ergocornine	Dopamine receptor agonist
2267	2.61	cp	BRD-K01567962	pyrazolanthrone	JNK inhibitor
2261	2.64	cp	BRD-K61993165	niacin	NAD precursor with lipid lowering effects
2262	2.64	cp	BRD-K87024524	phenelzine	Monoamine oxidase inhibitor
2263	2.64	cp	BRD-A78942461	ICI-118551	Adrenergic receptor antagonist
2264	2.64	cp	BRD-K14993104	bemegride	Chemoreceptor agonist
2256	2.68	cp	BRD-K13926615	vardenafil	Phosphodiesterase inhibitor
2247	2.71	cp	BRD-K32311154	nifekalant	Potassium channel blocker
2248	2.71	cp	BRD-A94669766	naringenin	Aromatase inhibitor
2251	2.71	cp	BRD-K74133369	oligomycin-a	ATP synthase inhibitor
2245	2.73	cp	BRD-K75699339	rizatriptan	Serotonin receptor agonist
2234	2.75	cp	BRD-K07265709	razoxane	Chelating agent
2235	2.75	cp	BRD-A62809825	thapsigargin	ATPase inhibitor
2236	2.75	cp	BRD-K34014345	naproxol	Anti-inflammatory
2237	2.75	cp	BRD-K55424922	anpirtoline	Serotonin receptor agonist
2239	2.75	cp	BRD-K47869605	podophyllotoxin	Microtubule inhibitor
2240	2.75	cp	BRD-K56001384	antimycin-a	ATP synthase inhibitor
2241	2.75	cp	BRD-A35108200	dexamethasone	Glucocorticoid receptor agonist
2227	2.77	cp	BRD-K59456551	methotrexate	Dihydrofolate reductase inhibitor
2222	2.78	cp	BRD-K19525698	ozagrel	Thromboxane synthase inhibitor
2216	2.8	cp	BRD-K49294207	BIBU-1361	EGFR inhibitor
2213	2.81	cp	BRD-A80775386	hyperforin	Cyclooxygenase inhibitor
2208	2.82	cp	BRD-A56245458	reichstein	Androgen receptor antagonist
2209	2.82	cp	BRD-A00520476	otenzepad	Acetylcholine receptor antagonist
2205	2.83	cp	BRD-K13725475	rhodomyrtoxin	Cytotoxic agent
2201	2.85	cp	BRD-K50859149	sulfafurazole	Bacterial antifolate
2193	2.9	cp	BRD-K97509413	coumestrol	Estrogen receptor agonist
2190	2.92	cp	BRD-K47943470	tyrphostin-51	EGFR inhibitor
2192	2.92	cp	BRD-K98763141	niflumic-acid	Cyclooxygenase inhibitor
2186	2.93	cp	BRD-K66412701	pazufloxacin	Topoisomerase inhibitor
2183	2.95	cp	BRD-A31159102	fluoxetine	Selective serotonin reuptake inhibitor (SSRI)
2184	2.95	cp	BRD-A48430263	pioglitazone	Insulin sensitizer
2178	2.96	cp	BRD-K61097567	SB-218795	Tachykinin antagonist
2174	2.97	cp	BRD-K89274813	DMP-543	Acetylcholine release stimulant
2167	3	cp	BRD-A96107863	nisoldipine	Calcium channel blocker
2168	3	cp	BRD-K99063460	didanosine	Nucleoside reverse transcriptase inhibitor
2169	3	cp	BRD-K87573634	propylpyrazole	Estrogen receptor agonist
2170	3	cp	BRD-K09764130	mead-ethanolamide	Cannabinoid receptor agonist
2171	3	cp	BRD-K68191783	ALW-II-38-3	Ephrin inhibitor
2172	3	cp	BRD-A07765530	epinephrine	carbonic anhydrase activator
2166	3.01	cp	BRD-A47144777	dihydro-7-desacetyldeoxygedunin	HSP inhibitor
2159	3.03	cp	BRD-A84389091	L-655708	GABA receptor inverse agonist
2158	3.04	cp	BRD-A58157837	butabindide	Tripeptidyl peptidase inhibitor
2156	3.05	cp	BRD-A63836183	PD-123319	Angiotensin receptor antagonist
2154	3.07	cp	BRD-K10176267	L-701252	Glutamate receptor antagonist
2151	3.09	cp	BRD-K53220666	trimetozine	Sedative
2145	3.1	cp	BRD-K98521173	desoxycortone	Mineralocorticoid receptor agonist
2146	3.1	cp	BRD-K34820100	tebuthiuron	Photosynthesis inhibitor
2135	3.12	cp	BRD-K06426971	ryuvidine	Histone lysine methyltransferase inhibitor
2129	3.14	cp	BRD-K65910366	KUC103904N	-666
2130	3.14	cp	BRD-A33711280	metixene	Acetylcholine receptor antagonist
2124	3.17	cp	BRD-K20655524	mefexamide	Psychoactive drug
2119	3.19	cp	BRD-K80725821	RS-16566	Serotonin receptor antagonist
2116	3.21	cp	BRD-K53263234	CITCO	CAR agonist
2113	3.24	cp	BRD-K89348303	ramipril	ACE inhibitor
2102	3.28	cp	BRD-K14618467	IKK-16	IKK inhibitor
2103	3.28	cp	BRD-K85603128	resorcinol	Phosphodiesterase inhibitor
2095	3.31	cp	BRD-K17953061	staurosporine	PKC inhibitor
2093	3.32	cp	BRD-K42142750	retrorsine	Antimitotic
2089	3.35	cp	BRD-K32906660	bis-tyrphostin	EGFR inhibitor
2090	3.35	cp	BRD-A22713669	BVT-948	Tyrosine phosphatase inhibitor
2091	3.35	cp	BRD-K49669041	BX-912	Pyruvate dehydrogenase kinase inhibitor
2082	3.39	cp	BRD-K56596464	QX-314	Sodium channel blocker
2079	3.42	cp	BRD-U86922168	QL-XII-47	BTK inhibitor
2074	3.45	cp	BRD-K49404994	levetiracetam	Calcium channel blocker
2067	3.49	cp	BRD-A06784547	MRS-1334	Adenosine receptor antagonist
2064	3.51	cp	BRD-A25004090	erastin	Ion channel antagonist
2058	3.52	cp	BRD-K89162000	tandutinib	FLT3 inhibitor
2059	3.52	cp	BRD-K34154330	tracazolate	GABA receptor modulator
2060	3.52	cp	BRD-K07762753	aminopurvalanol-a	Tyrosine kinase inhibitor
2062	3.52	cp	BRD-K96354014	nifedipine	Calcium channel blocker
2055	3.54	cp	BRD-K54790157	trioxsalen	DNA synthesis inhibitor
2050	3.56	cp	BRD-K66019333	oxantel	Anthelmintic
2041	3.59	cp	BRD-K75181824	acetyl-geranygeranyl-cysteine	Inhibitor of methyl esterification of geranylgeranylated proteins
2042	3.59	cp	BRD-A98702003	carbenoxolone	11-beta-HSD1 inhibitor
2043	3.59	cp	BRD-K46056750	AZD-7762	CHK inhibitor
2044	3.59	cp	BRD-K47983010	BX-795	IKK inhibitor
2034	3.62	cp	BRD-K14920963	erythrosine	Coloring agent
2035	3.62	cp	BRD-K40901640	cinanserin	Serotonin receptor antagonist
2030	3.63	cp	BRD-K79437791	acetyl-farnesyl-cysteine	Inhibitor of methylation of endogenous isoprenylated proteins
2031	3.63	cp	BRD-K24656285	farnesol	FXR agonist
2028	3.64	cp	BRD-K37206356	rhamnetin	HDAC inhibitor
2026	3.65	cp	BRD-A44133049	azasetron	Serotonin receptor antagonist
2027	3.65	cp	BRD-K09907482	PRL-3-inhibitor-I	Tyrosine phosphatase inhibitor
2022	3.66	cp	BRD-A85472596	L-670596	Prostanoid receptor antagonist
2018	3.7	cp	BRD-K32292990	CGP-53353	EGFR inhibitor
2012	3.74	cp	BRD-K17743125	belinostat	HDAC inhibitor
2007	3.76	cp	BRD-K29905972	axitinib	PDGFR receptor inhibitor
2005	3.77	cp	BRD-K90027355	spironolactone	Mineralocorticoid receptor antagonist
2002	3.79	cp	BRD-A26002865	verrucarin-a	Protein synthesis inhibitor
1997	3.81	cp	BRD-K15891719	tenofovir	Reverse transcriptase inhibitor
1998	3.81	cp	BRD-K54314721	zolmitriptan	Serotonin receptor agonist
1993	3.84	cp	BRD-K26818574	BIX-01294	Histone lysine methyltransferase inhibitor
1990	3.85	cp	BRD-K96740444	itopride	Dopamine receptor antagonist
1987	3.88	cp	BRD-K28075147	biochanin-a	Estrogen receptor agonist
1988	3.88	cp	BRD-K94841585	emodic-acid	Laxative
1977	3.95	cp	BRD-A14574269	UB-165	Acetylcholine receptor agonist
1972	3.98	cp	BRD-K68488863	ENMD-2076	FLT3 inhibitor
1971	3.99	cp	BRD-A64479082	quinidine	Sodium channel blocker
1967	4	cp	BRD-A91452556	estradiol-cypionate	Estrogen receptor agonist
1963	4.05	cp	BRD-K24859147	KIN001-242	Protein kinase inhibitor
1957	4.09	cp	BRD-K43860855	iobenguane	Antineoplastic
1956	4.1	cp	BRD-K60160658	tiagabine	GABA uptake inhibitor
1953	4.12	cp	BRD-K77390737	xanthohumol	ATPase inhibitor
1954	4.12	cp	BRD-K67783091	haloperidol	Dopamine receptor antagonist
1952	4.13	cp	BRD-A09539288	homatropine	Acetylcholine receptor antagonist
1944	4.2	cp	BRD-A40639672	ketorolac	Cyclooxygenase inhibitor
1941	4.23	cp	BRD-K11373525	ZD-7155	Angiotensin receptor antagonist
1942	4.23	cp	BRD-K00959089	thenoyltrifluoroacetone	Chelating agent
1933	4.26	cp	BRD-A45499626	UBP-302	Glutamate receptor antagonist
1934	4.26	cp	BRD-K17008822	BD-1008	Sigma receptor antagonist
1929	4.33	cp	BRD-A81866333	CGS-21680	Adenosine receptor agonist
1921	4.37	cp	BRD-K33226500	indinavir	HIV protease inhibitor
1918	4.39	cp	BRD-A44448661	pentobarbital	Barbiturate antiepileptic
1914	4.44	cp	BRD-K93480852	KN-93	Calcium-calmodulin dependent protein kinase inhibitor
1915	4.44	cp	BRD-K56509348	BMS-182874	Endothelin receptor antagonist
1910	4.5	cp	BRD-A26711594	nicardipine	Calcium channel blocker
1909	4.51	cp	BRD-K01649396	indatraline	Norepinephrine transporter inhibitor
1904	4.55	cp	BRD-A41450521	tosufloxacin	Bacterial DNA gyrase inhibitor
1905	4.55	cp	BRD-A41995253	brucine	Glycine receptor antagonist
1903	4.57	cp	BRD-A15034104	bergenin	Interleukin inhibitor
1896	4.58	cp	BRD-K85925969	zalcitabine	Nucleoside reverse transcriptase inhibitor
1897	4.58	cp	BRD-K50660797	epicatechin	Bacterial DNA gyrase inhibitor
1893	4.61	cp	BRD-K09485525	GANT-61	GLI antagonist
1886	4.65	cp	BRD-K51223576	AG-99	Tyrosine kinase inhibitor
1883	4.69	cp	BRD-A36630025	SN-38	Topoisomerase inhibitor
1877	4.71	cp	BRD-A74904029	EI-231	Casein kinase inhibitor
1876	4.72	cp	BRD-A36267905	buphenine	Adrenergic receptor agonist
1874	4.73	cp	BRD-K73395020	SA-1478088	-666
1870	4.76	cp	BRD-K15196155	IBC-293	Hydroxycarboxylic acid receptor agonist
1864	4.79	cp	BRD-K28912512	nicotinamide	Protein synthesis stimulant
1856	4.83	cp	BRD-K91145395	prostratin	PKC activator
1857	4.83	cp	BRD-K13927029	retinol	Retinoid receptor ligand
1853	4.84	cp	BRD-K96809896	SKF-86002	p38 MAPK inhibitor
1850	4.86	cp	BRD-K85266041	DNQX	Glutamate receptor antagonist
1852	4.86	cp	BRD-K40255344	tyrphostin-A9	Protein tyrosine kinase inhibitor
1847	4.87	cp	BRD-K04877770	FTase-inhibitor-B581	Farnesyltransferase inhibitor
1845	4.9	cp	BRD-K57926513	tyrphostin-AG-1295	PDGFR receptor inhibitor
1841	4.93	cp	BRD-K09397065	SR-57227A	Serotonin receptor agonist
1840	4.94	cp	BRD-K64755930	etazolate	Phosphodiesterase inhibitor
1833	4.97	cp	BRD-K30743633	TCPOBOP	CAR agonist
1834	4.97	cp	BRD-A32949107	MRS-1845	Calcium channel blocker
1835	4.97	cp	BRD-A00993607	alprenolol	Adrenergic receptor antagonist
1837	4.97	cp	BRD-A31521121	methocarbamol	Muscle relaxant
1829	5.04	cp	BRD-K02275692	cefotiam	Bacterial cell wall synthesis inhibitor
1826	5.05	cp	BRD-K56429665	calcipotriol	Vitamin D receptor agonist
1827	5.05	cp	BRD-A64933752	CV-1808	Adenosine receptor agonist
1822	5.07	cp	BRD-K09635134	l-erythro-MAPP	negative control for D-erythro-MAPP
1808	5.18	cp	BRD-A01295252	trans-7-hydroxy-pipat	Dopamine receptor ligand
1812	5.18	cp	BRD-K37289225	clozapine	Dopamine receptor antagonist
1806	5.19	cp	BRD-K31627533	rimexolone	Glucocorticoid receptor agonist
1807	5.19	cp	BRD-K76617868	fasudil	Rho associated kinase inhibitor
1804	5.21	cp	BRD-M40783228	mesna	Antioxidant
1797	5.23	cp	BRD-K18895904	olanzapine	Dopamine receptor antagonist
1798	5.23	cp	BRD-K95899059	LY-344864	Serotonin receptor agonist
1791	5.26	cp	BRD-K82577285	dipropyl-dopamine	Dopamine receptor agonist
1789	5.29	cp	BRD-K55930204	phenytoin	Hydantoin antiepileptic
1786	5.31	cp	BRD-A09828896	SKF-81297	Dopamine receptor agonist
1783	5.35	cp	BRD-K44899736	RO-16-6941	Monoamine oxidase inhibitor
1779	5.37	cp	BRD-K47717570	NBQX	Glutamate receptor antagonist
1773	5.39	cp	BRD-K61480498	epoxycholesterol	LXR agonist
1776	5.39	cp	BRD-K10573841	tunicamycin	GLCNAC phosphotransferase inhibitor
1771	5.41	cp	BRD-K09255212	clioquinol	Chelating agent
1769	5.43	cp	BRD-K82795137	loratadine	Histamine receptor antagonist
1767	5.47	cp	BRD-K76723084	isotretinoin	Retinoid receptor agonist
1758	5.59	cp	BRD-A46186775	hydrocortisone	Glucocorticoid receptor agonist
1757	5.6	cp	BRD-A97479839	piperidolate	Acetylcholine receptor antagonist
1750	5.71	cp	BRD-K85119730	tolbutamide	ATP channel blocker
1747	5.74	cp	BRD-K93433262	alfacalcidol	Vitamin D receptor agonist
1748	5.74	cp	BRD-K50398167	meclofenamic-acid	Cyclooxygenase inhibitor
1744	5.75	cp	BRD-K40992116	parachlorophenol	Anti-infective
1737	5.81	cp	BRD-K50214219	CS-1657	PARP inhibitor
1738	5.81	cp	BRD-K05395900	nicotine	Acetylcholine receptor agonist
1730	5.9	cp	BRD-K40887525	ritanserin	Serotonin receptor antagonist
1729	5.92	cp	BRD-K70358946	aripiprazole	Serotonin receptor agonist
1727	5.96	cp	BRD-A92670106	tocainide	Sodium channel blocker
1726	5.97	cp	BRD-K97330509	SRC-kinase-inhibitor-II	SRC inhibitor
1725	5.98	cp	BRD-K21672174	RO-28-1675	Glucokinase activator
1720	6	cp	BRD-K23192422	lestaurtinib	FLT3 inhibitor
1721	6	cp	BRD-A89337244	PD-102807	Acetylcholine receptor antagonist
1718	6.03	cp	BRD-A65076780	dihydroergocristine	Adrenergic receptor antagonist
1717	6.04	cp	BRD-A34806832	proscillaridin	ATPase inhibitor
1712	6.07	cp	BRD-K92760278	riboflavin	Vitamin B
1707	6.09	cp	BRD-A43940795	tetrahydropalmatine	Serotonin release inhibitor
1708	6.09	cp	BRD-A91866971	SQ-29548	Thromboxane receptor antagonist
1705	6.11	cp	BRD-K93461745	buspirone	Serotonin receptor agonist
1702	6.12	cp	BRD-A19053259	pseudopelletierine	Anthelmintic
1700	6.13	cp	BRD-K16233984	eriochrome-black-t	Azo dye
1697	6.18	cp	BRD-K50128260	sildenafil	Phosphodiesterase inhibitor
1687	6.41	cp	BRD-A62434282	goserelin	Gonadotropin releasing factor hormone receptor agonist
1689	6.41	cp	BRD-K32164935	tolazamide	ATP channel blocker
1686	6.43	cp	BRD-K95851186	CGP-13501	GABA receptor modulator
1683	6.45	cp	BRD-K19136521	indirubin	CDK inhibitor
1679	6.48	cp	BRD-K34437622	BRD-K34437622	Thymidylate synthase inhibitor
1672	6.59	cp	BRD-K61269089	daphnetin	Protein kinase inhibitor
1666	6.6	cp	BRD-K34441861	moexipril	ACE inhibitor
1662	6.62	cp	BRD-A07875874	cilnidipine	Calcium channel blocker
1660	6.64	cp	BRD-K90574421	ipsapirone	Serotonin receptor agonist
1661	6.64	cp	BRD-A86044036	flurbiprofen	Cyclooxygenase inhibitor
1650	6.76	cp	BRD-K59633790	VU-0420363-1	SARS coronavirus 3C-like protease inhibitor
1649	6.77	cp	BRD-A55416093	colforsin	Adenylyl cyclase activator
1648	6.78	cp	BRD-K49671696	ketanserin	Serotonin receptor antagonist
1647	6.81	cp	BRD-A39230911	chlorphensin	Muscle relaxant
1643	6.87	cp	BRD-A71203467	l-stepholidine	Dopamine receptor antagonist
1641	6.89	cp	BRD-A41112154	oleanolic-acid	G protein-coupled receptor agonist
1640	6.92	cp	BRD-K52397688	amperozide	Dopamine receptor antagonist
1638	6.94	cp	BRD-K25504083	cytochalasin-d	Actin polymerization inhibitor
1637	6.95	cp	BRD-K32501161	vanoxerine	Dopamine uptake inhibitor
1635	6.97	cp	BRD-K74212935	ergocryptine	Dopamine agonist
1630	7.04	cp	BRD-A19633847	perhexiline	Carnitine palmitoyltransferase inhibitor
1626	7.08	cp	BRD-K81062487	taurocholic-acid	Bile acid
1620	7.18	cp	BRD-A24381660	zeranol	Estrogen receptor agonist
1615	7.22	cp	BRD-K97056771	HY-11007	BCR-ABL kinase inhibitor
1611	7.26	cp	BRD-K05528470	L-745870	Dopamine receptor antagonist
1610	7.27	cp	BRD-K13211965	L-741742	Dopamine receptor antagonist
1608	7.31	cp	BRD-K04923131	GSK-3-inhibitor-IX	Glycogen synthase kinase inhibitor
1605	7.34	cp	BRD-K97118047	4,5,6,7-tetrabromobenzotriazole	Casein kinase inhibitor
1603	7.39	cp	BRD-K12994359	valdecoxib	Cyclooxygenase inhibitor
1601	7.43	cp	BRD-A43150328	penicillic-acid	other antibiotic
1598	7.45	cp	BRD-K50384076	7,4'-dihydroxyflavone	Opioid receptor antagonist
1600	7.45	cp	BRD-K94830329	ataluren	CFTR channel agonist
1594	7.53	cp	BRD-K71799949	carbamazepine	Carboxamide antiepileptic
1592	7.55	cp	BRD-K70914287	BIBX-1382	EGFR inhibitor
1590	7.58	cp	BRD-A50675702	fipronil	GABA gated chloride channel blocker
1577	7.73	cp	BRD-M30523314	vinorelbine	Tubulin inhibitor
1576	7.74	cp	BRD-A22844106	tenoxicam	Cyclooxygenase inhibitor
1568	7.84	cp	BRD-A23290232	westcort	Glucocorticoid receptor agonist
1564	7.9	cp	BRD-K52219182	BRD-K52219182	Phosphodiesterase inhibitor
1559	7.93	cp	BRD-K53972329	ruxolitinib	JAK inhibitor
1560	7.93	cp	BRD-A67862938	naftidrofuryl	Adrenergic receptor antagonist
1555	7.99	cp	BRD-A02713983	dihydrodeoxygedunin	Growth factor receptor activator
1556	7.99	cp	BRD-A75552914	isoxicam	Cyclooxygenase inhibitor
1554	8.01	cp	BRD-K27184429	levocetirizine	Histamine receptor antagonist
1552	8.03	cp	BRD-K48735772	PD-158780	EGFR inhibitor
1549	8.1	cp	BRD-K67261995	adipiodone	Contrast agent
1548	8.11	cp	BRD-K22662435	ganciclovir	DNA polymerase inhibitor
1546	8.16	cp	BRD-K44779798	miglitol	Glucosidase inhibitor
1547	8.16	cp	BRD-K22031190	diflunisal	Prostanoid receptor antagonist
1543	8.2	cp	BRD-A31801025	formestane	Aromatase inhibitor
1544	8.2	cp	BRD-A08877921	cephalotaxine	Protein synthesis inhibitor
1540	8.21	cp	BRD-K85030058	benactyzine	Acetylcholine receptor antagonist
1539	8.22	cp	BRD-K82381502	acetylcholine	Acetylcholine receptor agonist
1537	8.23	cp	BRD-A06352418	terfenadine	Histamine receptor antagonist
1535	8.26	cp	BRD-A92439610	triamcinolone	Glucocorticoid receptor agonist
1536	8.26	cp	BRD-K09499853	KU-0060648	DNA dependent protein kinase inhibitor
1534	8.27	cp	BRD-K55591206	epigallocatechin	Nitric oxide synthase inhibitor
1533	8.29	cp	BRD-K97810537	beclometasone	Glucocorticoid receptor agonist
1530	8.31	cp	BRD-K30563334	rifabutin	Protein synthesis inhibitor
1521	8.46	cp	BRD-K71731651	PNU-120596	Acetylcholine receptor agonist
1518	8.53	cp	BRD-K10098805	rhapontin	Apoptosis stimulant
1506	8.64	cp	BRD-K49372556	mofezolac	Cyclooxygenase inhibitor
1507	8.64	cp	BRD-K68997413	PF-3845	FAAH inhibitor
1503	8.66	cp	BRD-A34205397	suloctidil	Adrenergic receptor antagonist
1504	8.66	cp	BRD-K35498378	alrestatin	Aldose reductase inhibitor
1502	8.67	cp	BRD-K36395411	SB-206553	Serotonin receptor antagonist
1501	8.7	cp	BRD-A87125127	3-matida	Glutamate receptor antagonist
1497	8.75	cp	BRD-A42759514	ornidazole	Antiprotozoal
1494	8.78	cp	BRD-K80451230	zamifenacin	Acetylcholine receptor antagonist
1491	8.88	cp	BRD-K66876909	linezolid	Bacterial 50S ribosomal subunit inhibitor
1489	8.94	cp	BRD-A17453586	MDL-72832	Serotonin receptor agonist
1487	8.95	cp	BRD-K73109821	diazoxide	Potassium channel activator
1482	9.01	cp	BRD-K30240666	clemastine	Histamine receptor antagonist
1480	9.02	cp	BRD-A96485169	EBPC	Aldose reductase inhibitor
1479	9.04	cp	BRD-K32526544	DCEBIO	Potassium channel activator
1476	9.12	cp	BRD-K96720755	relcovaptan	Vasopressin receptor antagonist
1466	9.29	cp	BRD-K46384212	o-3M3FBS	phospholipase activator
1461	9.37	cp	BRD-K85015012	NNC-05-2090	GAT inhibitor
1450	9.53	cp	BRD-K16478699	PLX-4720	RAF inhibitor
1445	9.66	cp	BRD-A47829399	artesunate	DNA synthesis inhibitor
1439	9.79	cp	BRD-K80325895	eicosadienoic-acid	-666
1438	9.8	cp	BRD-A37347161	BRL-52537	Opioid receptor agonist
1430	10.03	cp	BRD-A71765365	mepireserpate	Catecholamine depleting sympatholytic
1427	10.08	cp	BRD-A35623999	CGP-37157	L-type calcium channel blocker
1423	10.16	cp	BRD-K49519144	LY-2140023	Glutamate receptor agonist
1415	10.23	cp	BRD-A50928468	norgestrel	Progesterone receptor agonist
1416	10.23	cp	BRD-K41713976	E-4031	Potassium channel blocker
1412	10.25	cp	BRD-U94846492	quinine	Hemozoin biocrystallization inhibitor
1413	10.25	cp	BRD-K82731415	olomoucine	CDK inhibitor
1408	10.29	cp	BRD-K88701661	dimercaptosuccinic-acid	Chelating agent
1405	10.34	cp	BRD-K06817181	BRD-K06817181	JAK inhibitor
1406	10.34	cp	BRD-K54987996	CAY-10578	Casein kinase inhibitor
1404	10.36	cp	BRD-K82823076	RO-15-4513	GABA benzodiazepine site receptor inverse agonist
1403	10.37	cp	BRD-A51714012	venlafaxine	Adrenergic inhibitor
1400	10.4	cp	BRD-K77925998	quipazine	Serotonin receptor agonist
1394	10.51	cp	BRD-A48257147	PHCCC	Glutamate receptor agonist
1391	10.53	cp	BRD-K06198550	isorotenone	Mitochondrial complex I inhibitor
1393	10.53	cp	BRD-A16311756	profenamine	Butyrylcholinesterase inhibitor
1386	10.71	cp	BRD-K15588452	R-96544	Serotonin receptor antagonist
1385	10.72	cp	BRD-K29458283	chlorambucil	DNA inhibitor
1380	10.85	cp	BRD-K41260949	valproic-acid	HDAC inhibitor
1381	10.85	cp	BRD-A41833852	naloxone	Opioid receptor antagonist
1378	10.88	cp	BRD-K34330170	rotenonic-acid	Retinoid receptor antagonist
1376	10.91	cp	BRD-K10042277	desmethylclozapine	Acetylcholine receptor agonist
1375	10.93	cp	BRD-K13819402	desoxypeganine	Acetylcholinesterase inhibitor
1371	10.97	cp	BRD-K41868777	W-5	Calmodulin antagonist
1370	11.01	cp	BRD-K13261168	LY-16350	Dopamine receptor agonist
1368	11.04	cp	BRD-K58772419	AZD-6482	PI3K inhibitor
1363	11.14	cp	BRD-A33833419	TER-14687	Inhibitor of translocation of PKCq in T cells
1358	11.24	cp	BRD-K96037667	norethindrone	Progesterone receptor agonist
1357	11.25	cp	BRD-K25311561	KU-55933	ATM kinase inhibitor
1356	11.28	cp	BRD-K20995441	U-54494A	Opioid receptor agonist
1355	11.31	cp	BRD-K94353609	fluocinolone	Glucocorticoid receptor agonist
1350	11.43	cp	BRD-K26429091	J-104129	Acetylcholine receptor antagonist
1348	11.45	cp	BRD-K79131256	albendazole	Anthelmintic
1346	11.51	cp	BRD-K99696746	fatostatin	SREBP inhibitor
1343	11.6	cp	BRD-K82216340	medroxyprogesterone	progesterone receptor agonist
1344	11.6	cp	BRD-A84493640	atovaquone	Mitochondrial electron transport inhibitor
1342	11.62	cp	BRD-K19462402	buflomedil	Adrenergic receptor antagonist
1338	11.68	cp	BRD-K11433652	aspirin	Cyclooxygenase inhibitor
1332	11.78	cp	BRD-K31491153	1-phenylbiguanide	Serotonin receptor agonist
1323	12.07	cp	BRD-K31843556	T-0070907	PPAR receptor antagonist
[truncated: 428 more rows]

## Sheet: CMap_Contrast2 (p.A382T)
Rank	Score	Type	ID	Name	Description
8552	-95.71	cp	BRD-K57546357	prunetin	Breast cancer resistance protein inhibitor
8550	-93.55	cp	BRD-A48237631	mitomycin-c	DNA alkylating agent
8540	-84.49	cp	BRD-K78659596	MLN-2238	Proteasome inhibitor
8535	-76.27	cp	BRD-U86922168	QL-XII-47	BTK inhibitor
8534	-75.74	cp	BRD-K94325918	kinetin-riboside	Apoptosis stimulant
8533	-75.7	cp	BRD-K92428153	mycophenolate-mofetil	Dehydrogenase inhibitor
8529	-72.68	cp	BRD-K76674262	homoharringtonine	Protein synthesis inhibitor
8527	-71.64	cp	BRD-K24132293	piperlongumine	Glutathione transferase inhibitor
8526	-70.18	cp	BRD-K08547377	irinotecan	Topoisomerase inhibitor
8522	-68.07	cp	BRD-K85925969	zalcitabine	Nucleoside reverse transcriptase inhibitor
8517	-65.92	cp	BRD-K98490050	amsacrine	Topoisomerase inhibitor
8514	-64.93	cp	BRD-A25687296	emetine	Protein synthesis inhibitor
8513	-64.65	cp	BRD-A47706533	L-BSO	Glutathione transferase inhibitor
8508	-60.56	cp	BRD-A11007541	BCI-hydrochloride	Protein phosphatase inhibitor
8507	-60.05	cp	BRD-K37720887	SB-525334	TGF beta receptor inhibitor
8505	-58.25	cp	BRD-K67439147	SIB-1893	Glutamate receptor antagonist
8499	-54.88	cp	BRD-A63998256	helveticoside	ATPase inhibitor
8497	-53.01	cp	BRD-A36630025	SN-38	Topoisomerase inhibitor
8496	-51.92	cp	BRD-K00486786	RO-08-2750	NGF binding inhibitor
8495	-51.28	cp	BRD-A65440446	cimaterol	Adrenergic receptor agonist
8491	-49.42	cp	BRD-K59184148	SB-216763	Glycogen synthase kinase inhibitor
8488	-48	cp	BRD-A07000685	hydrocortisone	Glucocorticoid receptor agonist
8487	-47.28	cp	BRD-A45333398	periplocymarin	Apoptosis stimulant
8486	-45.43	cp	BRD-K12502280	TG-101348	FLT3 inhibitor
8479	-42.49	cp	BRD-K31542390	mycophenolic-acid	Dehydrogenase inhibitor
8473	-40.03	cp	BRD-K64857848	XMD-885	Leucine rich repeat kinase inhibitor
8472	-39.44	cp	BRD-K41445866	alfaxalone	Chloride channel agonist
8471	-37.97	cp	BRD-A68039575	liquiritigenin	Aromatase inhibitor
8469	-37.38	cp	BRD-K06817181	BRD-K06817181	JAK inhibitor
8467	-36.62	cp	BRD-K82865713	prostaglandin-b2	cAMP inhibitor
8462	-35.44	cp	BRD-K05673000	dicloxacillin	Bacterial cell wall synthesis inhibitor
8457	-34.24	cp	BRD-K22385716	LY-303511	Casein kinase inhibitor
8454	-33.58	cp	BRD-A99571536	dubinidine	Anti-epileptic
8453	-33.28	cp	BRD-K40782193	QX-222	Sodium channel blocker
8451	-32.56	cp	BRD-K01555864	dibenzoylmethane	Antineoplastic
8448	-31.88	cp	BRD-K47192521	icosapent	Platelet aggregation inhibitor
8443	-31.51	cp	BRD-K47983010	BX-795	IKK inhibitor
8441	-30.78	cp	BRD-K28907958	CD-437	Retinoid receptor agonist
8439	-30.32	cp	BRD-K78294846	osthol	Calcium channel blocker
8436	-29.52	cp	BRD-K00317371	RITA	MDM inhibitor
8434	-29.42	cp	BRD-K30990140	FR-122047	Cyclooxygenase inhibitor
8431	-29.37	cp	BRD-K18518344	digitoxigenin	ATPase inhibitor
8428	-28.66	cp	BRD-A55393291	testosterone	Androgen receptor agonist
8427	-28.61	cp	BRD-A02481876	importazole	Importin-beta transport receptor inhibitor
8426	-28.24	cp	BRD-K95885906	quercetagetin	PIM inhibitor
8424	-27.59	cp	BRD-A93236127	digitoxin	ATPase inhibitor
8422	-27.1	cp	BRD-M86331534	pyrvinium-pamoate	AKT inhibitor
8421	-26.87	cp	BRD-K88849294	lobaric-acid	Tyrosine phosphatase inhibitor
8420	-26.41	cp	BRD-K84996949	sinensetin	Cyclooxygenase inhibitor
8416	-25.6	cp	BRD-K41143549	BRD-K41143549	Glutamate receptor antagonist
8415	-25.5	cp	BRD-K07691486	roscovitine	CDK inhibitor
8411	-24.75	cp	BRD-K16554956	PTB1	AMPK activator
8409	-24.68	cp	BRD-K16508793	diazepam	Benzodiazepine receptor agonist
8407	-24.35	cp	BRD-K82135108	elesclomol	Oxidative stress inducer
8405	-23.64	cp	BRD-A59808129	guggulsterone	Cholesterol inhibitor
8403	-23.5	cp	BRD-K07220430	cinnarizine	Calcium channel blocker
8402	-23.49	cp	BRD-K00532621	midazolam	Benzodiazepine receptor agonist
8400	-23.02	cp	BRD-K11634954	GBR-13069	Dopamine uptake inhibitor
8399	-23.01	cp	BRD-K16551401	PNU-22394	Serotonin receptor agonist
8397	-22.46	cp	BRD-K20986251	lithocholic-acid	FXR antagonist
8386	-20.92	cp	BRD-K94689771	pinocembrin	CYP1B1 inhibitor
8381	-20.02	cp	BRD-K80348542	cephaeline	Protein synthesis inhibitor
8378	-19.84	cp	BRD-K27450477	EHNA	Adenosine deaminase inhibitor
8376	-19.68	cp	BRD-K33308633	INCA-6	Calcineurin inhibitor
8375	-19.33	cp	BRD-K72024482	MRS-1754	Adenosine receptor antagonist
8374	-19.2	cp	BRD-A77291778	cyclopentolate	Acetylcholine receptor antagonist
8373	-19.02	cp	BRD-K59753975	vindesine	Tubulin inhibitor
8371	-18.86	cp	BRD-K19284129	salvinorin-a	Opioid receptor agonist
8370	-18.8	cp	BRD-K43149758	myricetin	Androgen receptor agonist
8369	-18.67	cp	BRD-K64890080	BI-2536	PLK inhibitor
8367	-18.66	cp	BRD-K53545112	CNQX	Glutamate receptor antagonist
8365	-18.6	cp	BRD-K62221994	T-98475	Gonadotropin releasing factor hormone receptor antagonist
8364	-18.57	cp	BRD-K74402642	NSC-632839	Ubiquitin specific protease inhibitor
8360	-18.32	cp	BRD-K22947005	dexbrompheniramine	Histamine receptor antagonist
8359	-18.16	cp	BRD-A65550283	ginsenoside	Steroid hormone receptor agonist
8358	-18.15	cp	BRD-K56334280	amonafide	Topoisomerase inhibitor
8353	-17.44	cp	BRD-A99449986	MT-21	Caspase activator
8352	-17.36	cp	BRD-A75368507	demeclocycline	Bacterial 30S ribosomal subunit inhibitor
8351	-17.35	cp	BRD-A50157456	terbutaline	Adrenergic receptor agonist
8348	-17.12	cp	BRD-K95851186	CGP-13501	GABA receptor modulator
8347	-17.11	cp	BRD-A94756469	digoxin	ATPase inhibitor
8344	-16.69	cp	BRD-K51730347	diphencyprone	Immunostimulant
8342	-16.57	cp	BRD-K62056274	quipazine	Serotonin receptor agonist
8334	-15.93	cp	BRD-A55484088	BNTX	Opioid receptor antagonist
8333	-15.89	cp	BRD-A04352665	maraviroc	CC chemokine receptor antagonist
8327	-15.25	cp	BRD-A82371568	clofarabine	Ribonucleoside reductase inhibitor
8325	-15.1	cp	BRD-A33833419	TER-14687	Inhibitor of translocation of PKCq in T cells
8323	-14.43	cp	BRD-A89434049	sarmentogenin	ATPase inhibitor
8322	-14.06	cp	BRD-K74913225	brinzolamide	Carbonic anhydrase inhibitor
8320	-13.58	cp	BRD-K15402119	huperzine-a	Acetylcholinesterase inhibitor
8318	-13.52	cp	BRD-K56450366	NSC-94258	Antineoplastic
8316	-13.37	cp	BRD-K09499853	KU-0060648	DNA dependent protein kinase inhibitor
8314	-13.32	cp	BRD-K72816382	cinalukast	Leukotriene receptor antagonist
8315	-13.32	cp	BRD-K64881305	ispinesib	Kinesin-like spindle protein inhibitor
8311	-13.05	cp	BRD-K94841585	emodic-acid	Laxative
8308	-12.87	cp	BRD-K03981224	ethisterone	Progestogen hormone
8307	-12.75	cp	BRD-K49027941	PSB-1115	Adenosine receptor antagonist
8306	-12.7	cp	BRD-A83237092	fulvestrant	Estrogen receptor antagonist
8302	-12.06	cp	BRD-K84266862	BRL-50481	Phosphodiesterase inhibitor
8299	-11.52	cp	BRD-A90515964	guaifenesin	Expectorant
8293	-11.15	cp	BRD-K29673530	hypericin	Tyrosine kinase inhibitor
8289	-10.88	cp	BRD-A67862938	naftidrofuryl	Adrenergic receptor antagonist
8284	-10.2	cp	BRD-K59570838	homoveratrylamine	Dopamine analog
8283	-10.18	cp	BRD-K74763371	bosentan	Endothelin receptor antagonist
8281	-10.17	cp	BRD-K33106058	cytarabine	Ribonucleotide reductase inhibitor
8280	-10.12	cp	BRD-A53131506	epitestosterone	Inactive testosterone analog
8272	-9.68	cp	BRD-K66788707	fludarabine	DNA synthesis inhibitor
8271	-9.53	cp	BRD-A35588707	teniposide	Topoisomerase inhibitor
8263	-9.05	cp	BRD-A54487287	cortisone	Glucocorticoid receptor agonist
8261	-8.84	cp	BRD-K01192156	tyrphostin-AG-112	Protein tyrosine kinase inhibitor
8260	-8.83	cp	BRD-A10420615	cyclopiazonic-acid	ATPase inhibitor
8258	-8.76	cp	BRD-A64297288	amlodipine	Calcium channel blocker
8255	-8.59	cp	BRD-A51410489	yohimbine	Adrenergic receptor antagonist
8254	-8.49	cp	BRD-A24429032	HEAT	Adrenergic receptor antagonist
8250	-8.39	cp	BRD-K33583600	isoliquiritigenin	Guanylate cyclase activator
8249	-8.36	cp	BRD-K67298865	SB-431542	TGF beta receptor inhibitor
8247	-8.2	cp	BRD-K52459643	prostaglandin-e1	Prostanoid receptor agonist
8244	-7.95	cp	BRD-K10852020	tolcapone	Catechol O methyltransferase inhibitor
8243	-7.88	cp	BRD-A80638690	floxuridine	DNA synthesis inhibitor
8242	-7.85	cp	BRD-A59303141	quinethazone	Thiazide diuretic
8236	-7.56	cp	BRD-K91601245	mercaptopurine	Immunosuppressant
8234	-7.47	cp	BRD-K08219523	5-nonyloxytryptamine	Serotonin receptor agonist
8233	-7.43	cp	BRD-K99174507	cardiogenol-c	Cardiomyogenesis inducer
8230	-7.34	cp	BRD-A56675431	altizide	Thiazide diuretic
8229	-7.33	cp	BRD-A02189320	met-leu-phe	-666
8228	-7.3	cp	BRD-K40758068	efavirenz	HIV protease inhibitor
8225	-7.26	cp	BRD-K35629949	SR-27897	CCK receptor antagonist
8223	-7.02	cp	BRD-K23335153	AMN-082	Glutamate receptor modulator
8218	-6.79	cp	BRD-A91452556	estradiol-cypionate	Estrogen receptor agonist
8217	-6.73	cp	BRD-K05658747	raltegravir	HIV integrase inhibitor
8216	-6.65	cp	BRD-A79314293	cephalosporanic-acid	Bacterial cell wall synthesis inhibitor
8214	-6.57	cp	BRD-K77998258	ganglioside	SRC activator
8209	-6.49	cp	BRD-A33084410	5'-guanidinonaltrindole	Opioid receptor antagonist
8207	-6.45	cp	BRD-K28453807	nitrocaramiphen	Cholinergic receptor antagonist
8206	-6.4	cp	BRD-A45499626	UBP-302	Glutamate receptor antagonist
8201	-6.24	cp	BRD-K13169950	NSC-3852	HDAC inhibitor
8197	-6.13	cp	BRD-K78637815	LY-320135	Cannabinoid receptor antagonist
8193	-5.99	cp	BRD-K36927236	glibenclamide	Sulfonylurea
8192	-5.91	cp	BRD-K83963101	MLN-8054	Aurora kinase inhibitor
8191	-5.9	cp	BRD-K63606607	bufalin	ATPase inhibitor
8190	-5.87	cp	BRD-K74236984	UNC-0321	Histone lysine methyltransferase inhibitor
8189	-5.85	cp	BRD-K84141129	VU-0400193-3	Glutamate receptor modulator
8186	-5.71	cp	BRD-K30296925	flavokavain-b	Antineoplastic
8174	-5.38	cp	BRD-K22631935	neurodazine	Neurogenesis of non-pluripotent C2C12 myoblast inducer
8172	-5.24	cp	BRD-A51382177	fosinopril	ACE inhibitor
8168	-5.01	cp	BRD-K78599730	manumycin-a	Farnesyltransferase inhibitor
8167	-4.97	cp	BRD-A22844106	tenoxicam	Cyclooxygenase inhibitor
8158	-4.77	cp	BRD-A68930007	ouabain	ATPase inhibitor
8152	-4.62	cp	BRD-A15010982	HU-211	Glutamate receptor antagonist
8151	-4.58	cp	BRD-K28075147	biochanin-a	Estrogen receptor agonist
8148	-4.55	cp	BRD-K53263234	CITCO	CAR agonist
8142	-4.48	cp	BRD-K07996107	harpagoside	Acetylcholinesterase inhibitor
8140	-4.47	cp	BRD-K51751936	alfadolone	GABA receptor agonist
8139	-4.44	cp	BRD-K24576554	AT-9283	JAK inhibitor
8137	-4.39	cp	BRD-A45543382	metrizamide	Radiopaque medium
8135	-4.36	cp	BRD-K63151507	MNITMT	Lymphocyte inhibitor
8131	-4.26	cp	BRD-K02113016	olaparib	PARP inhibitor
8130	-4.19	cp	BRD-A35338386	NECA	Adenosine receptor agonist
8127	-4.16	cp	BRD-A80502530	cinobufagin	ATPase inhibitor
8123	-4.09	cp	BRD-A20697603	thiostrepton	FOXM1 inhibitor
8124	-4.09	cp	BRD-K43978949	PIT	Purinergic receptor antagonist
8120	-4.01	cp	BRD-K54095730	CMPD-1	p38 MAPK inhibitor
8118	-3.98	cp	BRD-K01436366	XMD-1150	Leucine rich repeat kinase inhibitor
8113	-3.88	cp	BRD-A03359064	ICI-89406	Adrenergic receptor antagonist
8112	-3.87	cp	BRD-K35377380	I-OMe-AG-538	IGF-1 inhibitor
8109	-3.84	cp	BRD-K48722833	iloperidone	Dopamine receptor antagonist
8110	-3.84	cp	BRD-A42831637	tetrahydrocannabinol-7-oic-acid	Anti-inflammatory
8103	-3.73	cp	BRD-K33483813	actarit	Interleukin receptor agonist
8099	-3.63	cp	BRD-K46211610	tolazoline	Adrenergic receptor antagonist
8098	-3.59	cp	BRD-A98702003	carbenoxolone	11-beta-HSD1 inhibitor
8095	-3.54	cp	BRD-A65145453	ATPA	Glutamate receptor agonist
8094	-3.53	cp	BRD-A21858158	praziquantel	Anthelmintic
8091	-3.46	cp	BRD-A71765365	mepireserpate	Catecholamine depleting sympatholytic
8089	-3.45	cp	BRD-K21971034	OM-137	Aurora kinase inhibitor
8086	-3.42	cp	BRD-A28970875	puromycin	Protein synthesis inhibitor
8087	-3.42	cp	BRD-K82731415	olomoucine	CDK inhibitor
8082	-3.38	cp	BRD-K26373640	IKK-2-inhibitor	IKK inhibitor
8083	-3.38	cp	BRD-K87049188	fusaric-acid	Dopamine beta hydroxylase inhibitor
8079	-3.31	cp	BRD-K37312348	kenpaullone	CDK inhibitor
8076	-3.25	cp	BRD-K55344148	BU-224	Imidazoline receptor ligand
8073	-3.21	cp	BRD-K99749624	linifanib	PDGFR receptor inhibitor
8074	-3.21	cp	BRD-K33551950	radicicol	HSP inhibitor
8072	-3.19	cp	BRD-A72758037	asiatic-acid	Apoptosis stimulant
8069	-3.1	cp	BRD-K62200014	anagrelide	Phosphodiesterase inhibitor
8065	-3	cp	BRD-K32584078	BML-257	AKT inhibitor
8060	-2.91	cp	BRD-K48168960	propylthiouracil	Thyroid peroxidase inhibitor
8057	-2.89	cp	BRD-K32398298	alprazolam	Benzodiazepine receptor agonist
8058	-2.89	cp	BRD-K84175871	pseudoephedrine	Adrenergic receptor agonist
8048	-2.78	cp	BRD-K13514097	everolimus	MTOR inhibitor
8049	-2.78	cp	BRD-K06234293	LY-364947	TGF beta receptor inhibitor
8045	-2.75	cp	BRD-A37492983	iocetamic-acid	Radiopaque medium
8039	-2.71	cp	BRD-K97309399	thiothixene	Dopamine receptor antagonist
8040	-2.71	cp	BRD-K82255054	propofol	GABA receptor agonist
8041	-2.71	cp	BRD-K23922020	arecaidine	Acetylcholine receptor agonist
8032	-2.68	cp	BRD-K65331431	retinyl	vitamin analog
8033	-2.68	cp	BRD-K79684402	RO-10-5824	Dopamine receptor agonist
8034	-2.68	cp	BRD-A30815329	felodipine	Calcium channel blocker
8035	-2.68	cp	BRD-A55369275	CGP-54626	GABA receptor antagonist
8037	-2.68	cp	BRD-K32318651	acyclovir	DNA polymerase inhibitor
8026	-2.64	cp	BRD-K12260308	xanthoxyline	Antifungal
8025	-2.62	cp	BRD-K26997899	SA-792574	Microtubule inhibitor
8022	-2.61	cp	BRD-K89046952	ciclacillin	Bacterial cell wall synthesis inhibitor
8012	-2.54	cp	BRD-A11605036	thiocolchicoside	GABA receptor antagonist
8010	-2.5	cp	BRD-K61217870	n-(3-acetamidophenyl)-3-chlorobenzamide	Glutamate receptor antagonist
8009	-2.48	cp	BRD-K45479396	BP-554	Serotonin receptor agonist
8008	-2.47	cp	BRD-A62071884	siguazodan	Phosphodiesterase inhibitor
8001	-2.43	cp	BRD-K00184207	GR-206	Aryl hydrocarbon receptor ligand
8002	-2.43	cp	BRD-K32311154	nifekalant	Potassium channel blocker
7998	-2.4	cp	BRD-K46068882	eugenitol	Bacterial quorum sensing inhibitor
7990	-2.33	cp	BRD-K50018155	RS-67506	Serotonin receptor partial agonist
7988	-2.32	cp	BRD-K96778649	tyrphostin-47	EGFR inhibitor
7987	-2.29	cp	BRD-M40783228	mesna	Antioxidant
7985	-2.26	cp	BRD-K55034111	pefloxacin	Bacterial DNA gyrase inhibitor
7984	-2.25	cp	BRD-K43236057	piceid	ICAM1 inhibitor
7980	-2.18	cp	BRD-K67352070	TC-2559	Acetylcholine receptor agonist
7981	-2.18	cp	BRD-A46179541	doxapram	Potassium channel blocker
7977	-2.14	cp	BRD-K95921201	reserpine	Vesicular monoamine transporter inhibitor
7972	-2.11	cp	BRD-A60070924	alpha-estradiol	Estrogen receptor agonist
7973	-2.11	cp	BRD-K17008822	BD-1008	Sigma receptor antagonist
7969	-2.08	cp	BRD-K66782112	BRD-K66782112	Histamine receptor antagonist
7971	-2.08	cp	BRD-K88568253	iproniazid	Monoamine oxidase inhibitor
7967	-2.07	cp	BRD-K33818169	GW-3965	LXR agonist
7965	-2.05	cp	BRD-K62996583	lidoflazine	Calcium channel blocker
7959	-2.01	cp	BRD-A15079084	phorbol-12-myristate-13-acetate	PKC activator
7960	-2.01	cp	BRD-K59650319	YM-298198	Glutamate receptor antagonist
7961	-2.01	cp	BRD-A19053259	pseudopelletierine	Anthelmintic
7954	-1.97	cp	BRD-A22256192	terazosin	Adrenergic receptor antagonist
7955	-1.97	cp	BRD-A01145011	zebularine	DNA methyltransferase inhibitor
7950	-1.94	cp	BRD-K03440695	boldine	Acetylcholine receptor antagonist
7948	-1.9	cp	BRD-K07881437	danusertib	Aurora kinase inhibitor
7942	-1.87	cp	BRD-K54330070	SB-202190	p38 MAPK inhibitor
7943	-1.87	cp	BRD-A56020723	CA-074-Me	Cathepsin inhibitor
7938	-1.83	cp	BRD-K51318897	fenbendazole	Tubulin inhibitor
7939	-1.83	cp	BRD-K88611939	aniracetam	Glutamate receptor agonist
7935	-1.81	cp	BRD-K79092138	nitrofural	Bacterial DNA inhibitor
7933	-1.8	cp	BRD-K04412738	tramadol	Norepinephrine reuptake inhibitor
7934	-1.8	cp	BRD-A49046702	SKF-89976A	GABA uptake inhibitor
7928	-1.76	cp	BRD-A14208071	oxyphenonium	Cholinergic receptor antagonist
7922	-1.73	cp	BRD-K70883034	nimetazepam	GABA receptor agonist
7923	-1.73	cp	BRD-K68873215	phosphodiesterase-V-inhibitor-II	Phosphodiesterase inhibitor
7924	-1.73	cp	BRD-A28422058	L-689560	Glutamate receptor antagonist
7925	-1.73	cp	BRD-K01095011	finasteride	5-alpha reductase inhibitor
7926	-1.73	cp	BRD-K89210380	biotin	Vitamin B
7919	-1.69	cp	BRD-K63265447	docetaxel	Tubulin inhibitor
7920	-1.69	cp	BRD-K56047318	RHC-80267	Triacylglycerol lipase inhibitor
7921	-1.69	cp	BRD-K85242180	beta-CCP	Indoleamine 2,3-dioxygenase inhibitor
7916	-1.68	cp	BRD-K52721684	PCO-400	Potassium channel activator
7912	-1.66	cp	BRD-K52751261	TAK-715	p38 MAPK inhibitor
7913	-1.66	cp	BRD-K15164005	apoptosis-activator-II	Carboxylesterase inhibitor
7905	-1.62	cp	BRD-K05434375	HA-1004	Calcium channel blocker
7907	-1.62	cp	BRD-A99833829	bethanechol	Acetylcholine receptor agonist
7908	-1.62	cp	BRD-K31553034	zibotentan	Endothelin receptor antagonist
7901	-1.61	cp	BRD-K93325701	damnacanthal	SRC inhibitor
7902	-1.61	cp	BRD-K15935639	z-leu3-VS	Proteasome inhibitor
7900	-1.59	cp	BRD-K86600316	RS-79948	Adrenergic receptor antagonist
7896	-1.56	cp	BRD-K63089472	farnesylthioacetic-acid	Inhibitor of methyl esterification of farnesylated proteins
7894	-1.55	cp	BRD-K14767410	SC-560	Cyclooxygenase inhibitor
7889	-1.52	cp	BRD-K04111260	raclopride	Dopamine receptor antagonist
7890	-1.52	cp	BRD-A44090213	indoprofen	Cyclooxygenase inhibitor
7884	-1.48	cp	BRD-K59456551	methotrexate	Dihydrofolate reductase inhibitor
7885	-1.48	cp	BRD-K19605405	ZM-241385	Adenosine receptor antagonist
7886	-1.48	cp	BRD-K94270326	ecopipam	Dopamine receptor antagonist
7880	-1.46	cp	BRD-K60476892	YC-1	Guanylyl cyclase activator
7877	-1.44	cp	BRD-K11158509	tyrphostin-B44	EGFR inhibitor
7878	-1.44	cp	BRD-A01826957	xanthinol	Vasodilator
7876	-1.43	cp	BRD-K10098805	rhapontin	Apoptosis stimulant
7875	-1.41	cp	BRD-K03642198	AY-9944	Hedgehog pathway modulator
7870	-1.38	cp	BRD-A68589262	troxipide	Glucosamine synthetase stimulant
7869	-1.37	cp	BRD-K06024458	n-arachidonyl-GABA	cannabinoid receptor agonist
3058	-1.34	cp	BRD-A74907996	equol	Estrogen receptor agonist
7867	-1.33	cp	BRD-K17306061	aprepitant	Tachykinin antagonist
7862	-1.3	cp	BRD-K68190965	GR-46611	Serotonin receptor agonist
7863	-1.3	cp	BRD-K23913458	coumarin	Vitamin K antagonist
7861	-1.27	cp	BRD-K17349619	HLI-373	MDM inhibitor
7858	-1.23	cp	BRD-K61269089	daphnetin	Protein kinase inhibitor
7856	-1.21	cp	BRD-K15519488	CS-110266	Dopamine receptor agonist
7855	-1.2	cp	BRD-A68631409	evodiamine	ATPase inhibitor
7843	-1.16	cp	BRD-K87696786	LY-456236	Glutamate receptor antagonist
7844	-1.16	cp	BRD-A06352508	SB-218078	CHK inhibitor
7833	-1.13	cp	BRD-K56745457	azauridine	Antiviral
7834	-1.13	cp	BRD-K94832621	Y-134	Estrogen receptor antagonist
7835	-1.13	cp	BRD-K68341547	W-9	Calmodulin antagonist
7836	-1.13	cp	BRD-K34415467	trimethobenzamide	Histamine receptor antagonist
7837	-1.13	cp	BRD-K97863768	prothionamide	Mycobacterium tuberculosis enoyl-[acyl-carrier-protein] reductase [NADH] (inhA) inhibitor
7838	-1.13	cp	BRD-K31238592	devazepide	CCK receptor antagonist
7839	-1.13	cp	BRD-K68867920	quetiapine	Dopamine receptor antagonist
7840	-1.13	cp	BRD-K02407574	parbendazole	Tubulin inhibitor
7829	-1.1	cp	BRD-A32349859	methyl-angolensate	Apoptosis inhibitor
7827	-1.09	cp	BRD-K62609077	scoulerine	Adrenergic receptor antagonist
7828	-1.09	cp	BRD-K32645441	dipropyl-5ct	Serotonin receptor agonist
7824	-1.08	cp	BRD-K67445247	flurofamide	Urease inhibitor
7825	-1.08	cp	BRD-K02275692	cefotiam	Bacterial cell wall synthesis inhibitor
7819	-1.06	cp	BRD-A20131130	2',5'-dideoxyadenosine	Adenylyl cyclase inhibitor
7814	-1.02	cp	BRD-A79465854	auranofin	NFkB pathway inhibitor
7815	-1.02	cp	BRD-K25741894	skimmianine	Acetylcholinesterase inhibitor
7816	-1.02	cp	BRD-K52313696	tacedinaline	HDAC inhibitor
7811	-1	cp	BRD-K61192372	capecitabine	DNA synthesis inhibitor
7809	-0.99	cp	BRD-K80970344	pyrrolidine-dithiocarbamate	NFkB pathway inhibitor
7810	-0.99	cp	BRD-K61401890	deguelin	NADH-ubiquinone oxidoreductase (Complex I) inhibitor
7801	-0.95	cp	BRD-K64451768	GANT-58	GLI antagonist
7802	-0.95	cp	BRD-K37618799	MRS-1220	Adenosine receptor antagonist
7803	-0.95	cp	BRD-K49671696	ketanserin	Serotonin receptor antagonist
7805	-0.95	cp	BRD-K14993104	bemegride	Chemoreceptor agonist
7792	-0.92	cp	BRD-A18579359	wiskostatin	Neural Wiskott-Aldrich syndrome protein inhibitor
7793	-0.92	cp	BRD-K53523901	arctigenin	MEK inhibitor
7794	-0.92	cp	BRD-A71157293	fursultiamine	Vitamin B
7795	-0.92	cp	BRD-K40901640	cinanserin	Serotonin receptor antagonist
7797	-0.92	cp	BRD-K79145749	dibenzepin	Norepinephrine reuptake inhibitor
7798	-0.92	cp	BRD-A85860691	chaetocin	Histone lysine methyltransferase inhibitor
7785	-0.88	cp	BRD-K02950022	BMS-299897	Gamma secretase inhibitor
7786	-0.88	cp	BRD-K65814004	diphenyleneiodonium	Nitric oxide synthase inhibitor
7787	-0.88	cp	BRD-K18779551	bifemelane	Acetylcholine release stimulant
7788	-0.88	cp	BRD-K59574735	ubenimex	Leukotriene inhibitor
7789	-0.88	cp	BRD-K38323065	phenacetin	Cyclooxygenase inhibitor
7790	-0.88	cp	BRD-K56115039	BU-226	Imidazoline receptor ligand
7780	-0.86	cp	BRD-K89708791	rifaximin	RNA synthesis inhibitor
7781	-0.86	cp	BRD-K82143716	flucytosine	Antifungal
7778	-0.85	cp	BRD-K49657628	tyrphostin-AG-18	EGFR inhibitor
7779	-0.85	cp	BRD-K89348303	ramipril	ACE inhibitor
7771	-0.81	cp	BRD-K66896231	BRD-K66896231	Acetylcholinesterase inhibitor
7772	-0.81	cp	BRD-K31843556	T-0070907	PPAR receptor antagonist
7773	-0.81	cp	BRD-K41567364	SB-334867	Orexin receptor antagonist
7774	-0.81	cp	BRD-K10177585	PSB-11	Adenosine receptor antagonist
7775	-0.81	cp	BRD-K98769987	flumazenil	Benzodiazepine receptor antagonist
7769	-0.78	cp	BRD-K94379058	BML-190	Cannabinoid receptor inverse agonist
7770	-0.78	cp	BRD-K79116891	proxymetacaine	Sodium channel blocker
7767	-0.74	cp	BRD-A43331270	niguldipine	Calcium channel blocker
7768	-0.74	cp	BRD-K43405658	tyrphostin-AG-527	Protein tyrosine kinase inhibitor
3056	-0.7	cp	BRD-K50324045	avrainvillamide-analog-6	nucleophosmin inhibitor
7764	-0.7	cp	BRD-K28143534	cyproheptadine	Histamine receptor antagonist
7765	-0.7	cp	BRD-A41995253	brucine	Glycine receptor antagonist
7762	-0.69	cp	BRD-K68103045	CGS-20625	Benzodiazepine receptor agonist
7754	-0.67	cp	BRD-U94846492	quinine	Hemozoin biocrystallization inhibitor
7755	-0.67	cp	BRD-K87048468	RS-102221	Serotonin receptor antagonist
7756	-0.67	cp	BRD-A39415247	norethisterone	Progesterone receptor agonist
7757	-0.67	cp	BRD-K78485176	olmesartan	Angiotensin receptor antagonist
7758	-0.67	cp	BRD-K38197229	bumetanide	Solute carrier family member inhibitor
7759	-0.67	cp	BRD-K15563106	phloretin	Sodium/glucose cotransporter inhibitor
7747	-0.63	cp	BRD-K88871508	lisuride	Dopamine receptor agonist
7748	-0.63	cp	BRD-A68281735	REV-5901	Leukotriene receptor antagonist
7749	-0.63	cp	BRD-A71203467	l-stepholidine	Dopamine receptor antagonist
7750	-0.63	cp	BRD-K06895174	cisapride	Serotonin receptor agonist
7753	-0.63	cp	BRD-K02130563	panobinostat	HDAC inhibitor
7742	-0.6	cp	BRD-K37814297	acepromazine	Dopamine receptor antagonist
7743	-0.6	cp	BRD-A08877921	cephalotaxine	Protein synthesis inhibitor
7744	-0.6	cp	BRD-K95899059	LY-344864	Serotonin receptor agonist
7745	-0.6	cp	BRD-A05352148	ipratropium	Acetylcholine receptor antagonist
7746	-0.6	cp	BRD-A67799922	phenoxybenzamine	Adrenergic receptor antagonist
7741	-0.58	cp	BRD-K02227374	milnacipran	Serotonin reuptake inhibitor
7739	-0.57	cp	BRD-K36737713	AG-957	Protein tyrosine kinase inhibitor
7736	-0.56	cp	BRD-K92731339	perindopril	ACE inhibitor
7737	-0.56	cp	BRD-A69636825	diltiazem	Calcium channel blocker
7738	-0.56	cp	BRD-K50388907	fenofibrate	PPAR receptor agonist
7733	-0.53	cp	BRD-K61829047	7b-cis	Exportin antagonist
7734	-0.53	cp	BRD-A65076780	dihydroergocristine	Adrenergic receptor antagonist
3054	-0.5	cp	BRD-A70731303	avrainvillamide-analog-5	nucleophosmin inhibitor
7727	-0.49	cp	BRD-K02526760	QS-11	ARFGAP inhibitor
7728	-0.49	cp	BRD-A58048407	nimodipine	Calcium channel blocker
7729	-0.49	cp	BRD-K47639036	flavoxate	Acetylcholine receptor antagonist
7730	-0.49	cp	BRD-K15108141	gemcitabine	Ribonucleotide reductase inhibitor
7721	-0.46	cp	BRD-K68437527	EMF-bca1-60	caspase inhibitor
7722	-0.46	cp	BRD-K52662033	lidocaine	Histamine receptor agonist
7723	-0.46	cp	BRD-K48367671	febuxostat	Xanthine oxidase inhibitor
7724	-0.46	cp	BRD-K06159959	CCMQ	Inhibitor of the binding of homoquinolinic acid to non-NMDA sensitive sites
7725	-0.46	cp	BRD-A28856712	tetryzoline	Adrenergic receptor agonist
7726	-0.46	cp	BRD-A25234499	aminoglutethimide	Glucocorticoid receptor antagonist
7720	-0.43	cp	BRD-K33193182	methylnorlichexanthone	Aurora kinase inhibitor
7712	-0.42	cp	BRD-K96740444	itopride	Dopamine receptor antagonist
7713	-0.42	cp	BRD-K80672993	M2-PK-activator	-666
7714	-0.42	cp	BRD-K60219430	serdemetan	MDM inhibitor
7715	-0.42	cp	BRD-K06753942	nobiletin	MEK inhibitor
7716	-0.42	cp	BRD-K78633253	EXO-1	ARF inhibitor
7717	-0.42	cp	BRD-K70914287	BIBX-1382	EGFR inhibitor
7719	-0.42	cp	BRD-K07303502	arachidonyl-trifluoro-methane	Cytosolic phospholipase inhibitor
7707	-0.39	cp	BRD-K51485625	ritonavir	HIV protease inhibitor
7708	-0.39	cp	BRD-K64614248	salicin	Anti-inflammatory
7709	-0.39	cp	BRD-K89152108	liothyronine	Thyroid hormone stimulant
7710	-0.39	cp	BRD-K33453211	levocabastine	Histamine receptor antagonist
7711	-0.39	cp	BRD-A60197193	amisulpride	Dopamine receptor antagonist
7706	-0.37	cp	BRD-K47328134	lysylphenylalanyl-tyrosine	Heparin activation inhibitor
7701	-0.35	cp	BRD-K86003836	flubendazole	Tubulin inhibitor
7702	-0.35	cp	BRD-A49358627	ciprofibrate	PPAR receptor agonist
7703	-0.35	cp	BRD-K34014345	naproxol	Anti-inflammatory
7704	-0.35	cp	BRD-K88741031	methyl-2,5-dihydroxycinnamate	EGFR inhibitor
7705	-0.35	cp	BRD-A83937277	mephenytoin	Hydantoin antiepileptic
7700	-0.33	cp	BRD-K46862739	metyrapone	Cytochrome P450 inhibitor
7695	-0.32	cp	BRD-A31575449	CGP-20712	Adrenergic receptor antagonist
7696	-0.32	cp	BRD-A34806832	proscillaridin	ATPase inhibitor
7697	-0.32	cp	BRD-K53123955	niridazole	Phosphofructokinase inhibitor
7698	-0.32	cp	BRD-K49945136	GR-113808	Serotonin receptor antagonist
7699	-0.32	cp	BRD-K98548675	parthenolide	NFkB pathway inhibitor
7687	-0.28	cp	BRD-K18895904	olanzapine	Dopamine receptor antagonist
7688	-0.28	cp	BRD-A56892734	esomeprazole	ATPase inhibitor
7689	-0.28	cp	BRD-K93460210	lamotrigine	Serotonin receptor antagonist
7690	-0.28	cp	BRD-K95676198	JAK3-inhibitor-V	JAK inhibitor
7691	-0.28	cp	BRD-K09255212	clioquinol	Chelating agent
7692	-0.28	cp	BRD-K37289225	clozapine	Dopamine receptor antagonist
7693	-0.28	cp	BRD-A51714012	venlafaxine	Adrenergic inhibitor
7678	-0.25	cp	BRD-K37846922	3,3'-diindolylmethane	CHK inhibitor
7679	-0.25	cp	BRD-K89125793	tinidazole	Antiprotozoal
7680	-0.25	cp	BRD-K30197592	5-methoxytryptamine	Serotonin receptor agonist
7681	-0.25	cp	BRD-K63874012	thioperamide	Histamine receptor antagonist
7682	-0.25	cp	BRD-K90333595	phentolamine	Adrenergic receptor antagonist
7683	-0.25	cp	BRD-K15715913	fluperlapine	Serotonin receptor antagonist
7684	-0.25	cp	BRD-A85025557	NCS-382	GABA receptor antagonist
7685	-0.25	cp	BRD-A91699651	chloroquine	Antimalarial
7686	-0.25	cp	BRD-A29734509	disopyramide	Sodium channel blocker
7677	-0.24	cp	BRD-K20285085	fostamatinib	SYK inhibitor
7672	-0.21	cp	BRD-A04327189	synephrine	Adrenergic receptor agonist
7673	-0.21	cp	BRD-K00615600	AG-14361	PARP inhibitor
7674	-0.21	cp	BRD-A84174393	meloxicam	Cyclooxygenase inhibitor
7668	-0.18	cp	BRD-K56700933	phenethyl-isothiocyanate	Antineoplastic
7669	-0.18	cp	BRD-K54233340	dorsomorphin	AMPK inhibitor
7664	-0.14	cp	BRD-A10303790	talampicillin	Bacterial cell wall synthesis inhibitor
7665	-0.14	cp	BRD-K53220666	trimetozine	Sedative
7666	-0.14	cp	BRD-A50675702	fipronil	GABA gated chloride channel blocker
7667	-0.14	cp	BRD-K00627859	tubastatin-a	HDAC inhibitor
7661	-0.11	cp	BRD-K90382497	GW-843682X	PLK inhibitor
7662	-0.11	cp	BRD-K73395020	SA-1478088	-666
7663	-0.11	cp	BRD-K77947974	fluspirilene	Dopamine receptor antagonist
7660	-0.09	cp	BRD-K93034159	cladribine	Adenosine deaminase inhibitor
7649	-0.07	cp	BRD-K47780086	penciclovir	DNA directed DNA polymerase inhibitor
7650	-0.07	cp	BRD-K82357231	desloratadine	Histamine receptor antagonist
7651	-0.07	cp	BRD-K04170657	psoromic-acid	Ras GTPase inhibitor
7652	-0.07	cp	BRD-K39339537	epirizole	Cyclooxygenase inhibitor
7653	-0.07	cp	BRD-A79981887	midodrine	Adrenergic receptor agonist
7654	-0.07	cp	BRD-K12219985	glipizide	Sulfonylurea
7655	-0.07	cp	BRD-K81272440	dantrolene	Calcium channel blocker
7656	-0.07	cp	BRD-K98530306	clonidine	Adrenergic receptor agonist
7657	-0.07	cp	BRD-A35108200	dexamethasone	Glucocorticoid receptor agonist
7658	-0.07	cp	BRD-K68143200	SA-792541	CDC inhibitor
7659	-0.07	cp	BRD-K63675182	triflupromazine	Dopamine receptor antagonist
7647	-0.06	cp	BRD-K44779798	miglitol	Glucosidase inhibitor
7648	-0.06	cp	BRD-K59256312	gabexate	Serine protease inhibitor
7644	-0.04	cp	BRD-K57179821	crotamiton	Antipruritic
7645	-0.04	cp	BRD-K32821942	azathioprine	Dehydrogenase inhibitor
7634	-0.03	cp	BRD-K04710043	hexamethylenebisacetamide	AKT inhibitor
7635	-0.03	cp	BRD-K54314721	zolmitriptan	Serotonin receptor agonist
7636	-0.03	cp	BRD-K32696739	noreleagnine	Monoamine oxidase inhibitor
7637	-0.03	cp	BRD-K70778732	trazodone	Adrenergic receptor antagonist
7638	-0.03	cp	BRD-K96319534	phentermine	Dopamine uptake inhibitor
7639	-0.03	cp	BRD-K39915878	loxapine	Dopamine receptor antagonist
7640	-0.03	cp	BRD-A10523515	GSK-429286A	Rho associated kinase inhibitor
7641	-0.03	cp	BRD-A36074203	remacemide	Glutamate receptor antagonist
7642	-0.03	cp	BRD-K62810658	PD-98059	MEK inhibitor
7643	-0.03	cp	BRD-A80213327	NSC-23766	Ras GTPase inhibitor
7623	-0.02	cp	BRD-A97674275	ranolazine	Sodium channel blocker
7624	-0.02	cp	BRD-K66874953	pifithrin-alpha	TP53 inhibitor
7625	-0.02	cp	BRD-A22380646	pantoprazole	ATPase inhibitor
7626	-0.02	cp	BRD-K06980535	promazine	Dopamine receptor antagonist
7627	-0.02	cp	BRD-K25224017	pirenperone	Serotonin receptor antagonist
7628	-0.02	cp	BRD-K70301876	escitalopram	Selective serotonin reuptake inhibitor (SSRI)
7629	-0.02	cp	BRD-A26384407	chlortalidone	Carbonic anhydrase inhibitor
7630	-0.02	cp	BRD-A91008255	bepridil	Calcium channel blocker
7631	-0.02	cp	BRD-A01320529	salmeterol	Adrenergic receptor agonist
7632	-0.02	cp	BRD-K80738081	resveratrol	Cytochrome P450 inhibitor
7621	-0.01	cp	BRD-A08187463	racecadotril	Enkephalinase inhibitor
2883	0	cp	BRD-K75295174	alisertib	Aurora kinase inhibitor
2884	0	cp	BRD-K67174588	toremifene	Estrogen receptor antagonist
2885	0	cp	BRD-K53665955	MK-5108	Aurora kinase inhibitor
2886	0	cp	BRD-K79877282	PF-543	Sphingosine kinase inhibitor
2887	0	cp	BRD-K39569857	avrainvillamide-analog-3	nucleophosmin inhibitor
3719	0	cp	BRD-K97799481	theophylline	Adenosine receptor antagonist
3720	0	cp	BRD-A15493168	tetracycline	Bacterial 30S ribosomal subunit inhibitor
3721	0	cp	BRD-K28667793	pyrazinamide	Fatty acid synthase inhibitor
3722	0	cp	BRD-K86873305	piperacillin	Bacterial cell wall synthesis inhibitor
3723	0	cp	BRD-K54416256	methimazole	Antithyroid
3724	0	cp	BRD-K82216340	medroxyprogesterone	progesterone receptor agonist
3725	0	cp	BRD-A51182606	chloramphenicol	Protein synthesis inhibitor
3726	0	cp	BRD-K54529596	captopril	ACE inhibitor
3727	0	cp	BRD-M41783010	acamprosate	Glutamate receptor antagonist
3728	0	cp	BRD-K91145395	prostratin	PKC activator
3729	0	cp	BRD-K90864987	cobalt(II)-chloride	HSP inducer
3730	0	cp	BRD-K88701661	dimercaptosuccinic-acid	Chelating agent
3731	0	cp	BRD-K83636919	entacapone	Catechol O methyltransferase inhibitor
3732	0	cp	BRD-K63784565	BRD-K63784565	Topoisomerase inhibitor
3733	0	cp	BRD-K31491153	1-phenylbiguanide	Serotonin receptor agonist
3734	0	cp	BRD-K20197062	SA-94315	Caspase inhibitor
3735	0	cp	BRD-K14643723	4-(2-Amino-ethyl)-benzenesulfonamide	carbonic anhydrase inhibitor
3736	0	cp	BRD-A95696820	acadesine	AMPK activator
3737	0	cp	BRD-A87125127	3-matida	Glutamate receptor antagonist
3738	0	cp	BRD-A80928489	1-monopalmitin	P-glycoprotein inhibitor
3739	0	cp	BRD-A80383043	BRD-A80383043	Glutamate receptor agonist
3740	0	cp	BRD-A15914070	4-hydroxy-2-nonenal	Cytotoxic lipid peroxidation product
3741	0	cp	BRD-A14985772	ascorbyl-palmitate	antioxidant
3742	0	cp	BRD-K29582115	ziprasidone	Dopamine receptor antagonist
3743	0	cp	BRD-K77390737	xanthohumol	ATPase inhibitor
3744	0	cp	BRD-A26002865	verrucarin-a	Protein synthesis inhibitor
3745	0	cp	BRD-M30523314	vinorelbine	Tubulin inhibitor
3746	0	cp	BRD-K15891719	tenofovir	Reverse transcriptase inhibitor
3747	0	cp	BRD-K66956375	oleoylethanolamide	Cannabinoid receptor agonist
3748	0	cp	BRD-K70511574	sunitinib	PLK inhibitor
3749	0	cp	BRD-K70557564	zosuquidar	P-glycoprotein inhibitor
3750	0	cp	BRD-K81783531	VX-222	HCV inhibitor
3751	0	cp	BRD-K89014967	AS-703026	MEK inhibitor
3752	0	cp	BRD-K84639753	safinamide	Dopamine uptake inhibitor
3753	0	cp	BRD-K91696562	orantinib	FGFR inhibitor
3754	0	cp	BRD-K91900765	VX-745	p38 MAPK inhibitor
3755	0	cp	BRD-K73838513	cinacalcet	Calcium channel activator
3756	0	cp	BRD-M16762496	PIK-75	DNA protein kinase inhibitor
3757	0	cp	BRD-K99498722	NPI-2358	Tubulin inhibitor
3758	0	cp	BRD-K16485616	mocetinostat	HDAC inhibitor
3759	0	cp	BRD-K67578145	GDC-0879	RAF inhibitor
3760	0	cp	BRD-K85402309	dovitinib	EGFR inhibitor
3761	0	cp	BRD-K86930074	cediranib	KIT inhibitor
3762	0	cp	BRD-K99964838	bosutinib	ABL inhibitor
3763	0	cp	BRD-K60460488	nelfinavir	HIV protease inhibitor
3764	0	cp	BRD-K46212057	voriconazole	Cytochrome P450 inhibitor
3765	0	cp	BRD-K83794624	pirarubicin	Topoisomerase inhibitor
3766	0	cp	BRD-K09436313	prostaglandin	Prostanoid receptor antagonist
3767	0	cp	BRD-K55420858	mirin	MRE11A exonuclease inhibitor
3768	0	cp	BRD-K23192422	lestaurtinib	FLT3 inhibitor
3769	0	cp	BRD-A67748489	K3644	Kinesin-like spindle protein inhibitor
3770	0	cp	BRD-K70401845	erlotinib	EGFR inhibitor
3771	0	cp	BRD-K78431006	crizotinib	ALK inhibitor
3772	0	cp	BRD-K82091397	SB-239063	p38 MAPK inhibitor
3773	0	cp	BRD-K00337317	NU-7441	DNA dependent protein kinase inhibitor
3774	0	cp	BRD-K64800655	PHA-793887	CDK inhibitor
3775	0	cp	BRD-K99545815	PF-562271	Focal adhesion kinase inhibitor
3776	0	cp	BRD-K86465814	HO-013	PPAR receptor agonist
3777	0	cp	BRD-A39646320	HC-toxin	HDAC inhibitor
3778	0	cp	BRD-K26674531	GR-235	Estrogen receptor agonist
3779	0	cp	BRD-K95402279	geranylgeraniol	Farnesyltransferase inhibitor
3780	0	cp	BRD-K75181824	acetyl-geranygeranyl-cysteine	Inhibitor of methyl esterification of geranylgeranylated proteins
3781	0	cp	BRD-K50720187	flupirtine	Glutamate receptor antagonist
3782	0	cp	BRD-K08115555	tyrphostin-AG-1288	TNF production inhibitor
3783	0	cp	BRD-A64228451	terreic-acid	BTK inhibitor
3784	0	cp	BRD-A18497530	5-iodotubercidin	Adenosine kinase inhibitor
3785	0	cp	BRD-K99291625	SB-203580	p38 MAPK inhibitor
3786	0	cp	BRD-K56064827	EI-273	PKC inhibitor
3787	0	cp	BRD-K67506692	tyrphostin-AG-126	ERK1 and ERK2 phosphorylation inhibitor
3788	0	cp	BRD-K32710582	EI-247	IGF-1 inhibitor
3789	0	cp	BRD-K80725632	lavendustin-c	EGFR inhibitor
3790	0	cp	BRD-K43764301	dexketoprofen	Cyclooxygenase inhibitor
3791	0	cp	BRD-K47943470	tyrphostin-51	EGFR inhibitor
3792	0	cp	BRD-K77625572	etomoxir	Carnitine palmitoyltransferase inhibitor
3793	0	cp	BRD-K64935403	ebelactone-b	Lipase inhibitor
3794	0	cp	BRD-K35128472	2-aminopurine	Serine/threonine kinase inhibitor
3795	0	cp	BRD-A77118605	BML-ST330	Phospholipase inhibitor
3796	0	cp	BRD-K32610195	androstenedione	Cytochrome P450 inhibitor
3797	0	cp	BRD-K43880410	pregnenolone	glutamate receptor modulator
3798	0	cp	BRD-U66370498	androstanol	CAR antagonist
3799	0	cp	BRD-K24656285	farnesol	FXR agonist
3800	0	cp	BRD-K41170226	deoxycholic-acid	G protein-coupled receptor agonist
3801	0	cp	BRD-K43164539	cholic-acid	Bile acid
3802	0	cp	BRD-K57926513	tyrphostin-AG-1295	PDGFR receptor inhibitor
3803	0	cp	BRD-A52193669	withaferin-a	IKK inhibitor
3804	0	cp	BRD-A11702965	chromomycin-a3	DNA binding agent
3805	0	cp	BRD-K63915849	AS-604850	PI3K inhibitor
3806	0	cp	BRD-K14681867	somatostatin	Somatostatin receptor agonist
3807	0	cp	BRD-U73238814	QL-XI-92	DDR1 inhibitor
3808	0	cp	BRD-U51951544	ZG-10	JNK inhibitor
3809	0	cp	BRD-U33728988	QL-X-138	MTOR inhibitor
3810	0	cp	BRD-K83972459	JWE-035	Aurora kinase inhibitor
3811	0	cp	BRD-K40175214	torin-1	MTOR inhibitor
3812	0	cp	BRD-K38615104	A-443644	AKT inhibitor
3813	0	cp	BRD-K24859147	KIN001-242	Protein kinase inhibitor
3814	0	cp	BRD-K19220233	JNK-9L	JNK inhibitor
3815	0	cp	BRD-A60245366	AS-601245	JNK inhibitor
3816	0	cp	BRD-A24381660	zeranol	Estrogen receptor agonist
3817	0	cp	BRD-K82109576	vincristine	Tubulin inhibitor
3818	0	cp	BRD-A92630576	trimebutine	Opioid receptor agonist
3819	0	cp	BRD-A61856038	tremulacin	Lipoxygenase inhibitor
3820	0	cp	BRD-K29653726	topiramate	Carbonic anhydrase inhibitor
3821	0	cp	BRD-K32744045	disulfiram	Aldehyde dehydrogenase inhibitor
3822	0	cp	BRD-A72441487	stiripentol	GABA uptake inhibitor
3823	0	cp	BRD-A23359898	sibutramine	Serotonin reuptake inhibitor
3824	0	cp	BRD-K70490179	rimcazole	Sigma receptor antagonist
3825	0	cp	BRD-A37052580	physostigmine	Acetylcholinesterase inhibitor
3826	0	cp	BRD-K63343048	orlistat	Lipase inhibitor
3827	0	cp	BRD-K05350981	oligomycin-c	ATPase inhibitor
3828	0	cp	BRD-A24543851	nornicotine	Acetylcholine receptor agonist
3829	0	cp	BRD-K44353683	nateglinide	Insulin secretagogue
3830	0	cp	BRD-A01787639	naftopidil	Adrenergic receptor antagonist
3831	0	cp	BRD-A43082555	loxoprofen	Cyclooxygenase inhibitor
3832	0	cp	BRD-K39983086	loteprednol	Glucocorticoid receptor agonist
3833	0	cp	BRD-K82147103	lofepramine	Norepinephrine reuptake inhibitor
3834	0	cp	BRD-K66206289	lobeline	Acetylcholine receptor antagonist
3835	0	cp	BRD-K51671335	sulpiride	Dopamine receptor antagonist
3836	0	cp	BRD-K27184429	levocetirizine	Histamine receptor antagonist
3837	0	cp	BRD-A49172652	lansoprazole	ATPase inhibitor
3838	0	cp	BRD-K96134740	kitasamycin	Protein synthesis inhibitor
3839	0	cp	BRD-K30097969	pitavastatin	HMGCR inhibitor
3840	0	cp	BRD-K93618743	ipriflavone	Bone resorption inhibitor
3841	0	cp	BRD-K69650333	idarubicin	Topoisomerase inhibitor
3842	0	cp	BRD-K84955386	hyperoside	Glucosidase inhibitor
3843	0	cp	BRD-K10860596	granisetron	Serotonin receptor antagonist
3844	0	cp	BRD-A62434282	goserelin	Gonadotropin releasing factor hormone receptor agonist
3845	0	cp	BRD-A79903587	tegafur	Thymidylate synthase inhibitor
3846	0	cp	BRD-K84566043	fenpiverinium	Acetylcholine receptor antagonist
3847	0	cp	BRD-K39391626	ethylestrenol	Progesterone receptor agonist
3848	0	cp	BRD-K28029915	dolasetron	Serotonin receptor antagonist
3849	0	cp	BRD-K39462424	dexchlorpheniramine	Histamine receptor antagonist
3850	0	cp	BRD-K56614220	clofazimine	GK0582 inhibitor
3851	0	cp	BRD-K86595100	chlordiazepoxide	Benzodiazepine receptor agonist
3852	0	cp	BRD-A87387433	cefpodoxime	Bacterial cell wall synthesis inhibitor
3853	0	cp	BRD-K20338176	cefaclor	Bacterial cell wall synthesis inhibitor
3854	0	cp	BRD-K16336526	capsaicin	TRPV agonist
3855	0	cp	BRD-A94543220	bifonazole	Sterol demethylase inhibitor
3856	0	cp	BRD-K31471398	dihydrexidine	Dopamine receptor agonist
3857	0	cp	BRD-A75935363	atracurium	Acetylcholine receptor antagonist
3858	0	cp	BRD-K46742498	alosetron	Serotonin receptor antagonist
3859	0	cp	BRD-A16444946	acarbose	Glucosidase inhibitor
3860	0	cp	BRD-A59985574	topotecan	Topoisomerase inhibitor
3861	0	cp	BRD-K48935217	epothilone	Microtubule inhibitor
3862	0	cp	BRD-K64785675	TG100-115	-666
3863	0	cp	BRD-K11636097	JNJ-7706621	CDK inhibitor
3864	0	cp	BRD-K16621777	enobosarm	Androgen receptor modulator
3865	0	cp	BRD-K63923597	barasertib	Aurora kinase inhibitor
3866	0	cp	BRD-K82164249	andarine	Androgen receptor modulator
3867	0	cp	BRD-K04833372	GSK-1904529A	IGF-1 inhibitor
3868	0	cp	BRD-K89162000	tandutinib	FLT3 inhibitor
3869	0	cp	BRD-K99616396	motesanib	KIT inhibitor
3870	0	cp	BRD-K05926469	lenalidomide	Antineoplastic
3871	0	cp	BRD-M07438658	lapatinib	EGFR inhibitor
3872	0	cp	BRD-K66175015	afatinib	EGFR inhibitor
3873	0	cp	BRD-K28120222	parthenolide	NFkB pathway inhibitor
3874	0	cp	BRD-K13390322	AT-7519	CDK inhibitor
3875	0	cp	BRD-K79090631	CGP-60474	CDK inhibitor
3876	0	cp	BRD-K14550461	doxercalciferol	Vitamin D receptor agonist
3877	0	cp	BRD-A61858259	CAY-10415	Insulin sensitizer
3878	0	cp	BRD-A00520476	otenzepad	Acetylcholine receptor antagonist
3879	0	cp	BRD-K49372556	mofezolac	Cyclooxygenase inhibitor
3880	0	cp	BRD-K89626439	sirolimus	MTOR inhibitor
3881	0	cp	BRD-K06878038	deferiprone	Chelating agent
3882	0	cp	BRD-K51941867	LM-1685	Cyclooxygenase inhibitor
3883	0	cp	BRD-K61993165	niacin	NAD precursor with lipid lowering effects
3884	0	cp	BRD-A67438293	treprostinil	Prostacyclin analog
3885	0	cp	BRD-K54987996	CAY-10578	Casein kinase inhibitor
3886	0	cp	BRD-K87573634	propylpyrazole	Estrogen receptor agonist
3887	0	cp	BRD-K32795028	1-benzylimidazole	Thromboxane synthase inhibitor
3888	0	cp	BRD-U82589721	HG-5-113-01	Protein kinase inhibitor
3889	0	cp	BRD-U44700465	HG-5-88-01	Protein kinase inhibitor
3890	0	cp	BRD-K72264770	QW-BI-011	Histone lysine methyltransferase inhibitor
3891	0	cp	BRD-K48115423	2-(4-methoxybenzylthio)-6-methylpyrimidin-4-ol	Matrix metalloprotease inhibitor
3892	0	cp	BRD-K34508425	KUC103898N	-666
3893	0	cp	BRD-K29113274	ketoconazole	Sterol demethylase inhibitor
3894	0	cp	BRD-K13810148	givinostat	HDAC inhibitor
3895	0	cp	BRD-K22878149	SB-205607	Delta 1 opioid receptor agonist
3896	0	cp	BRD-K28346421	rifapentine	RNA polymerase inhibitor
3897	0	cp	BRD-A96255180	ribavirin	Antiviral
3898	0	cp	BRD-A84702196	penicillin	Bacterial cell wall synthesis inhibitor
3899	0	cp	BRD-K02992638	lamivudine	Nucleoside reverse transcriptase inhibitor
3900	0	cp	BRD-A74500471	ethambutol	Bacterial cell wall synthesis inhibitor
3901	0	cp	BRD-A52172093	VU-0413807-2	Calcium channel blocker
3902	0	cp	BRD-K30570479	VU-0400195-3	Glutamate receptor modulator
3903	0	cp	BRD-K40213712	SAL-1	Adenosine receptor antagonist
3904	0	cp	BRD-K36153907	KU-C103885	Cystic fibrosis transmembrane conductance regulator inhibitor
3905	0	cp	BRD-A82096673	KU-C103428N	CDC inhibitor
3906	0	cp	BRD-K64610608	EMF-bca1-57	caspase inhibitor
3907	0	cp	BRD-K51302260	KU-C103871	GSP agonist
3908	0	cp	BRD-K24538644	KUC104502N	-666
3909	0	cp	BRD-K11540476	EMF-BCA1-64	Caspase inhibitor
3910	0	cp	BRD-K04853698	LDN-193189	Serine/threonine kinase inhibitor
3911	0	cp	BRD-K01638814	rilmenidine	Adrenergic receptor agonist
3912	0	cp	BRD-A76279427	myriocin	Serine palmitoyltransferase inhibitor
3913	0	cp	BRD-K61314889	IWR-1-ENDO	PARP inhibitor
3914	0	cp	BRD-K62965247	tipifarnib-P2	farnesyltransferase inhibitor
3915	0	cp	BRD-K60623809	SU-11652	Tyrosine kinase inhibitor
3916	0	cp	BRD-K59597909	phenothiazine	Dopamine receptor antagonist
3917	0	cp	BRD-A73680854	PT-630	Dipeptidyl peptidase inhibitor
3918	0	cp	BRD-K49456190	prima-1-met	thioredoxin inhibitor
3919	0	cp	BRD-A19633847	perhexiline	Carnitine palmitoyltransferase inhibitor
3920	0	cp	BRD-K06792661	narciclasine	Coflilin signaling pathway activator
3921	0	cp	BRD-K36324071	NF-449	Purinergic receptor antagonist
3922	0	cp	BRD-K45446451	JZL-184	Monoacylglucerol lipase inhibitor
3923	0	cp	BRD-A52650764	ingenol	PKC activator
3924	0	cp	BRD-K69690935	curcumin	Cyclooxygenase inhibitor
3925	0	cp	BRD-K40892394	AR-C133057XX	Nitric oxide synthase inhibitor
3926	0	cp	BRD-K01779529	fluoropyruvate	Pyruvate dehydrogenase kinase inhibitor
3927	0	cp	BRD-K48923948	BMS-641988	Androgen receptor antagonist
3928	0	cp	BRD-K28296557	AKT-inhibitor-IV	AKT inhibitor
3929	0	cp	BRD-K87142802	veliparib	PARP inhibitor
3930	0	cp	BRD-K92301463	16,16-dimethylprostaglandin-e2	Prostanoid receptor agonist
3931	0	cp	BRD-K73319509	PF-04217903	c-Met inhibitor
3932	0	cp	BRD-K17140735	SCH-79797	Proteasome inhibitor
3933	0	cp	BRD-A56359832	zileuton	Leukotriene inhibitor
3934	0	cp	BRD-K43797669	genistein	Tyrosine kinase inhibitor
3935	0	cp	BRD-A34205397	suloctidil	Adrenergic receptor antagonist
3936	0	cp	BRD-K54708045	nTZDpa	PPAR receptor agonist
3937	0	cp	BRD-K36965586	m-chlorophenylbiguanide	Serotonin receptor agonist
3938	0	cp	BRD-A73605923	mocimycin	Protein synthesis inhibitor
3939	0	cp	BRD-A06726973	dibutyrylcyclic-gmp	cGMP analog
3940	0	cp	BRD-K26134695	calpeptin	Calpain inhibitor
3941	0	cp	BRD-A41301928	bongkrek-acid	Mitochondrial ADP, ATP translocase inhibitor
3942	0	cp	BRD-K08996725	zolantidine	Histamine receptor antagonist
3943	0	cp	BRD-K67831364	ZM-323881	VEGFR inhibitor
3944	0	cp	BRD-K68392338	ZK-93426	Benzodiazepine receptor antagonist
3945	0	cp	BRD-K11373525	ZD-7155	Angiotensin receptor antagonist
3946	0	cp	BRD-K64157027	ZD-2079	Adrenergic receptor agonist
3947	0	cp	BRD-K88358234	xaliproden	Serotonin receptor agonist
3948	0	cp	BRD-K01902415	pirinixic-acid	PPAR receptor agonist
3949	0	cp	BRD-K36198571	WAY-170523	Metalloproteinase inhibitor
3950	0	cp	BRD-K90259198	W-7	Calmodulin antagonist
3951	0	cp	BRD-K40902647	vincamine	Adrenergic receptor antagonist
3952	0	cp	BRD-K62206109	VUF-5681	Histamine receptor antagonist
3953	0	cp	BRD-A55594068	vinblastine	Microtubule inhibitor
3954	0	cp	BRD-K60923938	veratridine	Sodium channel activator
3955	0	cp	BRD-K50325075	UCL-2077	Slow after hyperpolarization channel blocker
3956	0	cp	BRD-A14574269	UB-165	Acetylcholine receptor agonist
3957	0	cp	BRD-K18757346	U-46619	Thromboxane receptor agonist
3958	0	cp	BRD-K02607075	tubocurarine	Acetylcholine receptor antagonist
3959	0	cp	BRD-K11107424	tiotidine	Histamine receptor antagonist
3960	0	cp	BRD-K08619574	thioproperazine	Dopamine receptor antagonist
3961	0	cp	BRD-A87479750	tenidap	Cyclooxygenase inhibitor
3962	0	cp	BRD-K60184833	tyrphostin-46	Tyrosine kinase inhibitor
3963	0	cp	BRD-A48720949	testosterone	androgen receptor agonist
3964	0	cp	BRD-K51805276	temefos	Cholinesterase inhibitor
3965	0	cp	BRD-A31195449	TCB2	Serotonin receptor agonist
3966	0	cp	BRD-K63516691	T-0156	Phosphodiesterase inhibitor
3967	0	cp	BRD-K14200658	syrosingopine	Vesicular monoamine transporter inhibitor
3968	0	cp	BRD-K30189597	SYK-inhibitor	SYK inhibitor
3969	0	cp	BRD-K84595254	strophanthidin	ATPase inhibitor
3970	0	cp	BRD-K68332390	ponalrestat	Aldose reductase inhibitor
3971	0	cp	BRD-K97330509	SRC-kinase-inhibitor-II	SRC inhibitor
3972	0	cp	BRD-K70881766	solanine	Acetylcholinesterase inhibitor
3973	0	cp	BRD-A25775766	securinine	GABA receptor antagonist
3974	0	cp	BRD-K22503835	scriptaid	HDAC inhibitor
3975	0	cp	BRD-A10715913	sulpiride	Dopamine receptor antagonist
3976	0	cp	BRD-K97354755	SU-6656	SRC inhibitor
3977	0	cp	BRD-K63504947	semaxanib	VEGFR inhibitor
3978	0	cp	BRD-K18905250	ST-91	Adrenergic receptor agonist
3979	0	cp	BRD-K91243525	SR-142948	Neurotensin receptor antagonist
3980	0	cp	BRD-A64227845	SKF-77434	Dopamine receptor agonist
3981	0	cp	BRD-K73824630	skatole	Thrombin inhibitor
3982	0	cp	BRD-K98157055	SIB-1757	Glutamate receptor antagonist
3983	0	cp	BRD-A31007383	SDZ-WAG-994	Adenosine receptor agonist
3984	0	cp	BRD-A15530910	carpindolol	Adrenergic receptor antagonist
3985	0	cp	BRD-K15868788	SDZ-205-557	Serotonin receptor antagonist
3986	0	cp	BRD-A62035778	scopolamine	Acetylcholine receptor antagonist
3987	0	cp	BRD-K46469693	SCH-442416	Adenosine receptor antagonist
3988	0	cp	BRD-K85871428	SC-68376	p38 MAPK inhibitor
3989	0	cp	BRD-K76805682	SB-415286	Glycogen synthase kinase inhibitor
3990	0	cp	BRD-K59331372	SB-366791	TRPV antagonist
3991	0	cp	BRD-K04414442	SB-222200	Tachykinin antagonist
3992	0	cp	BRD-A22707317	SB-205384	GABA receptor modulator
3993	0	cp	BRD-K77677632	SB-200646	Serotonin receptor antagonist
3994	0	cp	BRD-K05901394	terguride	Dopamine receptor agonist
3995	0	cp	BRD-K06426971	ryuvidine	Histone lysine methyltransferase inhibitor
3996	0	cp	BRD-K80778372	RO-19-4605	GABA benzodiazepine site receptor inverse agonist
3997	0	cp	BRD-K32755366	reserpic-acid	Norepinephrine transporter inhibitor
3998	0	cp	BRD-A43974499	reboxetine	Adrenergic receptor antagonist
3999	0	cp	BRD-K69556541	ryanodine	Calcium channel blocker
4000	0	cp	BRD-A29437505	RWJ-21757	TLR agonist
4001	0	cp	BRD-K87510569	RS-504393	CC chemokine receptor antagonist
4002	0	cp	BRD-K80725821	RS-16566	Serotonin receptor antagonist
4003	0	cp	BRD-K08640512	RS-100329	Adrenergic receptor antagonist
4004	0	cp	BRD-K34330170	rotenonic-acid	Retinoid receptor antagonist
4005	0	cp	BRD-A59174698	ritodrine	Adrenergic receptor agonist
4006	0	cp	BRD-K21853356	RG-14620	EGFR inhibitor
4007	0	cp	BRD-K70505054	ranitidine	Histamine receptor antagonist
4008	0	cp	BRD-K15588452	R-96544	Serotonin receptor antagonist
4009	0	cp	BRD-K56596464	QX-314	Sodium channel blocker
4010	0	cp	BRD-K77171813	proxyfan	Histamine receptor modulator
4011	0	cp	BRD-K18250272	propoxycaine	Local anesthetic
4012	0	cp	BRD-A22684332	procaterol	Adrenergic receptor agonist
4013	0	cp	BRD-K96862998	pirfenidone	TGF beta receptor inhibitor
4014	0	cp	BRD-K87990216	piretanide	Glucocorticoid receptor agonist
4015	0	cp	BRD-K16277217	piperacetazine	Dopamine receptor antagonist
4016	0	cp	BRD-K26241953	piceatannol	SYK inhibitor
4017	0	cp	BRD-K11399644	phenformin	AMPK activator
4018	0	cp	BRD-K11163873	phenanthridone	PARP inhibitor
4019	0	cp	BRD-K68095457	palmitoylethanolamide	Cannabinoid receptor agonist
4020	0	cp	BRD-K97564742	mepyramine	Histamine receptor antagonist
4021	0	cp	BRD-K67537649	PQ-401	IGF-1 inhibitor
4022	0	cp	BRD-K16977723	PP-3	EGFR inhibitor
4023	0	cp	BRD-A95096829	PNU-96415E	Dopamine receptor antagonist
4024	0	cp	BRD-K28863208	PNU-282987	Cholinergic receptor agonist
4025	0	cp	BRD-K10843433	phenylbutazone	Cyclooxygenase inhibitor
4026	0	cp	BRD-A70268693	PG-9	Acetylcholine receptor agonist
4027	0	cp	BRD-K15409150	penfluridol	T-type calcium channel blocker
4028	0	cp	BRD-K82823804	SA-792987	PKC inhibitor
4029	0	cp	BRD-A89337244	PD-102807	Acetylcholine receptor antagonist
4030	0	cp	BRD-K40992116	parachlorophenol	Anti-infective
4031	0	cp	BRD-K19525698	ozagrel	Thromboxane synthase inhibitor
4032	0	cp	BRD-K86958018	olvanil	TRPV agonist
4033	0	cp	BRD-A39522003	OMDM-2	FAAH inhibitor
4034	0	cp	BRD-K48029790	OBAA	Phospholipase inhibitor
4035	0	cp	BRD-K18316707	O-1918	Cannabinoid receptor antagonist
4036	0	cp	BRD-K27351809	nomegestrol	Progesterone receptor agonist
4037	0	cp	BRD-K76775527	nimesulide	Cyclooxygenase inhibitor
4038	0	cp	BRD-A00100033	nifurtimox	DNA inhibitor
4039	0	cp	BRD-A66927094	nemonapride	Dopamine receptor antagonist
4040	0	cp	BRD-A87719232	naproxen	Cyclooxygenase inhibitor
4041	0	cp	BRD-A21723284	naltriben	Opioid receptor antagonist
4042	0	cp	BRD-K74141488	naftifine	Fungal squalene epoxidase inhibitor
4043	0	cp	BRD-A50928468	norgestrel	Progesterone receptor agonist
4044	0	cp	BRD-A00758722	noretynodrel	Progestogen hormone
4045	0	cp	BRD-K42221274	NNC-711	GAT inhibitor
4046	0	cp	BRD-K78122587	NNC-55-0396	T-type calcium channel blocker
4047	0	cp	BRD-K85015012	NNC-05-2090	GAT inhibitor
4048	0	cp	BRD-K23566484	nilutamide	Androgen receptor antagonist
4049	0	cp	BRD-K69195780	NAN-190	Serotonin receptor agonist
4050	0	cp	BRD-K60060639	methyllidocaine	antiarrhythmic medication
4051	0	cp	BRD-A78377521	monastrol	Kinesin-like spindle protein inhibitor
4052	0	cp	BRD-A19661776	mianserin	Serotonin receptor antagonist
4053	0	cp	BRD-A63667919	methylergometrine	Dopamine receptor antagonist
4054	0	cp	BRD-K09859624	methantheline	Acetylcholine receptor antagonist
4055	0	cp	BRD-K92984783	melperone	Serotonin receptor antagonist
4056	0	cp	BRD-A45140972	meclocycline	Bacterial 30S ribosomal subunit inhibitor
4057	0	cp	BRD-A32949107	MRS-1845	Calcium channel blocker
4058	0	cp	BRD-A30590053	MR-16728	Acetylcholine release enhancer
4059	0	cp	BRD-K53878242	MMPX	Phosphodiesterase inhibitor
4060	0	cp	BRD-K93201660	ML-7	Myosin light chain kinase inhibitor
4061	0	cp	BRD-K95202259	ML-3163	p38 MAPK inhibitor
4062	0	cp	BRD-K60230970	MG-132	Proteasome inhibitor
4063	0	cp	BRD-A94709349	metaxalone	Muscle relaxant
4064	0	cp	BRD-A14798026	mestranol	Estrogen receptor agonist
4065	0	cp	BRD-K09764130	mead-ethanolamide	Cannabinoid receptor agonist
4066	0	cp	BRD-K84987553	MDM2-inhibitor	MDM inhibitor
4067	0	cp	BRD-A85587465	bemesetron	Serotonin receptor antagonist
4068	0	cp	BRD-K09635134	l-erythro-MAPP	negative control for D-erythro-MAPP
4069	0	cp	BRD-K92138166	mammea-a	other antibiotic
4070	0	cp	BRD-K67013324	luzindole	Melatonin receptor antagonist
4071	0	cp	BRD-K28137194	loreclezole	GABA receptor agonist
4072	0	cp	BRD-K03384561	roquinimex	Angiogenesis inhibitor
4073	0	cp	BRD-K14282469	LY-165163	Serotonin receptor antagonist
4074	0	cp	BRD-K69763916	LY-341495	Glutamate receptor antagonist
4075	0	cp	BRD-K33864865	LY-225910	CCK receptor antagonist
4076	0	cp	BRD-K96670504	lonidamine	Glucokinase inhibitor
4077	0	cp	BRD-K33396764	alpha-linolenic-acid	Omega 3 fatty acid stimulant
4078	0	cp	BRD-K64044582	linoleamide	ACAT inhibitor
4079	0	cp	BRD-K23583188	lavendustin-a	EGFR inhibitor
4080	0	cp	BRD-A35511923	L-803087	Somatostatin receptor agonist
4081	0	cp	BRD-K05181463	L-741626	Dopamine receptor antagonist
4082	0	cp	BRD-K15791587	L-733060	Tachykinin antagonist
4083	0	cp	BRD-A96882008	L-732138	Tachykinin antagonist
4084	0	cp	BRD-K10176267	L-701252	Glutamate receptor antagonist
4085	0	cp	BRD-K18816859	L-694247	Serotonin receptor agonist
4086	0	cp	BRD-K83322645	L-693403	Sigma receptor agonist
4087	0	cp	BRD-K40656405	L-165041	PPAR receptor agonist
4088	0	cp	BRD-K89402695	L-655240	Thromboxane receptor antagonist
4089	0	cp	BRD-A43930669	L-368899	Oxytocin receptor antagonist
4090	0	cp	BRD-A38747044	KU-14R	Imidazoline receptor ligand
4091	0	cp	BRD-K93480852	KN-93	Calcium-calmodulin dependent protein kinase inhibitor
4092	0	cp	BRD-A81177136	KN-62	Calcium-calmodulin dependent protein kinase inhibitor
4093	0	cp	BRD-K17743697	KB-R7943	Sodium/calcium exchange inhibitor
4094	0	cp	BRD-K17796732	JWH-015	Cannabinoid receptor agonist
4095	0	cp	BRD-K43330982	JTE-013	Lysophospholipid receptor antagonist
4096	0	cp	BRD-K64670467	JNJ-16259685	Glutamate receptor antagonist
4097	0	cp	BRD-K22010301	JLK-6	Gamma secretase inhibitor
4098	0	cp	BRD-K04546108	JAK3-inhibitor-VI	JAK inhibitor
4099	0	cp	BRD-K64402243	ivachtin	Caspase inhibitor
4100	0	cp	BRD-A41722204	sulmazole	Adenosine receptor antagonist
4101	0	cp	BRD-K25906698	immepip	Histamine receptor agonist
4102	0	cp	BRD-K06198550	isorotenone	Mitochondrial complex I inhibitor
4103	0	cp	BRD-K37080523	isoreserpine	Vesicular monoamine transporter inhibitor
4104	0	cp	BRD-A26845397	isamoltan	Adrenergic receptor antagonist
4105	0	cp	BRD-K01815685	indole	aryl hydrocarbon receptor agonist
4106	0	cp	BRD-K07117950	imperatorin	CDK inhibitor
4107	0	cp	BRD-K14618467	IKK-16	IKK inhibitor
4108	0	cp	BRD-K73290745	ICI-199441	Opioid receptor agonist
4109	0	cp	BRD-K15196155	IBC-293	Hydroxycarboxylic acid receptor agonist
4110	0	cp	BRD-K85383046	IAA-94	Chloride channel blocker
4111	0	cp	BRD-A77722753	hydralazine	Vasodilator
4112	0	cp	BRD-K08554278	bisbenzimide	DNA binding agent
4113	0	cp	BRD-K71003802	hippeastrine	Plant alkaloid
4114	0	cp	BRD-K37691127	hinokitiol	Tyrosinase inhibitor
4115	0	cp	BRD-K38903228	hesperidin	Flavanone glycoside
4116	0	cp	BRD-K02715688	hydrastine	Tyrosine hydroxylase inhibitor
4117	0	cp	BRD-A34751532	homosalate	HSP inducer
4118	0	cp	BRD-K81209159	herniarin	Acetylcholinesterase inhibitor
4119	0	cp	BRD-A00267231	hemado	Adenosine receptor agonist
4120	0	cp	BRD-K18742343	H-8	PKA inhibitor
4121	0	cp	BRD-K92758126	gibberellic-acid	NFkB pathway inhibitor
4122	0	cp	BRD-K49890030	gavestinel	Glutamate receptor antagonist
4123	0	cp	BRD-K24240364	GYKI-52466	Glutamate receptor antagonist
4124	0	cp	BRD-K93258693	GW-9662	PPAR receptor antagonist
4125	0	cp	BRD-A72596465	GW-6471	PPAR receptor antagonist
4126	0	cp	BRD-K79930101	GW-583340	EGFR inhibitor
4127	0	cp	BRD-K82983861	GW-0742	PPAR receptor agonist
4128	0	cp	BRD-K16664969	GTP-14564	FLT3 inhibitor
4129	0	cp	BRD-K67860401	AR-A014418	Glycogen synthase kinase inhibitor
4130	0	cp	BRD-K75478907	GS-39783	GABA receptor modulator
4131	0	cp	BRD-K40578143	GR-79236	Adenosine receptor agonist
4132	0	cp	BRD-K46441700	GR-55562	Serotonin receptor antagonist
4133	0	cp	BRD-K12120659	GR-144053	Integrin antagonist
4134	0	cp	BRD-K65285700	BRD-K65285700	Cannabinoid receptor agonist
4135	0	cp	BRD-K92015269	GBR-12783	Dopamine uptake inhibitor
4136	0	cp	BRD-A49734948	foliosidine	Plant alkaloid
4137	0	cp	BRD-A13650332	flucloxacillin	Bacterial cell wall synthesis inhibitor
4138	0	cp	BRD-K34170797	fexaramine	FXR agonist
4139	0	cp	BRD-K41160163	fenobam	Glutamate receptor antagonist
4140	0	cp	BRD-K31611373	fluprostenol	Prostanoid receptor agonist
4141	0	cp	BRD-K44067360	flufenamic-acid	Chloride channel blocker
4142	0	cp	BRD-K83508485	FK-888	Tachykinin antagonist
4143	0	cp	BRD-K47693913	evoxine	Furoquinoline alkaloid
4144	0	cp	BRD-A39969961	eplerenone	Cytochrome P450 inhibitor
4145	0	cp	BRD-K86727142	embelin	HCV inhibitor
4146	0	cp	BRD-K19360254	ergocornine	Dopamine receptor agonist
4147	0	cp	BRD-K11927976	ER-27319	Mediator release inhibitor
4148	0	cp	BRD-K42452249	EO-1428	p38 MAPK inhibitor
4149	0	cp	BRD-K88759641	EMD-66684	Angiotensin receptor antagonist
4150	0	cp	BRD-A51820102	econazole	Bacterial cell wall synthesis inhibitor
4151	0	cp	BRD-K16233984	eriochrome-black-t	Azo dye
4152	0	cp	BRD-A96485169	EBPC	Aldose reductase inhibitor
4153	0	cp	BRD-K68620903	dydrogesterone	Progesterone receptor agonist
4154	0	cp	BRD-K92093830	doxorubicin	Topoisomerase inhibitor
4155	0	cp	BRD-K18619710	digoxigenin	Steroid
4156	0	cp	BRD-K71499074	diclofenamide	Carbonic anhydrase inhibitor
4157	0	cp	BRD-K37792168	denbufylline	Phosphodiesterase inhibitor
4158	0	cp	BRD-A99177642	deltaline	Acetylcholine receptor antagonist
4159	0	cp	BRD-A88282067	delcorine	Antiarrhythmic
4160	0	cp	BRD-K96527333	dehydroisoandosterone	GABA receptor modulator
4161	0	cp	BRD-K94920105	DR-2313	PARP inhibitor
4162	0	cp	BRD-K80315159	DPPE	Histamine receptor antagonist
4163	0	cp	BRD-K01624546	docosatrienoic-acid	LTB4 inhibitor
4164	0	cp	BRD-K85266041	DNQX	Glutamate receptor antagonist
4165	0	cp	BRD-K31699485	DMEOB	glutamate receptor modulator
4166	0	cp	BRD-K12906962	dichlorobenzamil	Sodium/calcium exchange inhibitor
4167	0	cp	BRD-K76133116	benzydamine	Membrane integrity inhibitor
4168	0	cp	BRD-K31633810	DAU-5884	Acetylcholine receptor antagonist
4169	0	cp	BRD-A73909368	dactinomycin	RNA polymerase inhibitor
4170	0	cp	BRD-A39290993	cyproterone	Androgen receptor antagonist
4171	0	cp	BRD-A76093993	cromakalim	Potassium channel activator
4172	0	cp	BRD-K87932577	CDK1-5-inhibitor	CDK inhibitor
4173	0	cp	BRD-K82484965	carmoxirole	Dopamine receptor agonist
4174	0	cp	BRD-K46556543	canrenoic-acid	Mineralocorticoid receptor antagonist
4175	0	cp	BRD-A30437061	camptothecin	Topoisomerase inhibitor
4176	0	cp	BRD-K59851896	calycanthine	GABA release inhibitor
4177	0	cp	BRD-K84709232	caffeic-acid	Lipoxygenase inhibitor
4178	0	cp	BRD-A71459254	cymarin	ATPase inhibitor
4179	0	cp	BRD-A18202423	CPCCOEt	Glutamate receptor antagonist
4180	0	cp	BRD-K81876028	CP-93129	Serotonin receptor agonist
4181	0	cp	BRD-A03816571	CP-55940	Cannabinoid receptor agonist
4182	0	cp	BRD-K00675675	CL-82198	Metalloproteinase inhibitor
4183	0	cp	BRD-K00662280	CL-218872	GABA receptor agonist
4184	0	cp	BRD-A26032986	zaldaride	Calmodulin antagonist
4185	0	cp	BRD-A34706053	CGP-12177	Adrenergic receptor agonist
4186	0	cp	BRD-K64341947	CFM-1571	Guanylate cyclase activator
4187	0	cp	BRD-K10870738	CDC	Lipoxygenase inhibitor
4188	0	cp	BRD-K03600606	catechin	Beta secretase inhibitor
4189	0	cp	BRD-K27499107	carbacyclin	IP receptor activator
4190	0	cp	BRD-K32906660	bis-tyrphostin	EGFR inhibitor
4191	0	cp	BRD-A36471396	biperiden	Acetylcholine receptor antagonist
4192	0	cp	BRD-K04185004	oxybuprocaine	Local anesthetic
4193	0	cp	BRD-A17428743	BW-723C86	Serotonin receptor agonist
4194	0	cp	BRD-K11696279	BU-239	Imidazoline receptor agonist
4195	0	cp	BRD-K17868609	BRL-54443	Serotonin receptor agonist
4196	0	cp	BRD-A51829654	BRL-15572	Serotonin receptor antagonist
4197	0	cp	BRD-K31054881	BMY-7378	Adrenergic receptor antagonist
4198	0	cp	BRD-A15435692	BMY-14802	Sigma receptor antagonist
4199	0	cp	BRD-K91315211	betahistine	Histamine receptor agonist
4200	0	cp	BRD-K36864847	BD-1047	Adrenergic receptor antagonist
4201	0	cp	BRD-K54704028	BAY-36-7620	Glutamate receptor antagonist
4202	0	cp	BRD-K40919711	BAPTA-AM	Potassium channel blocker
4203	0	cp	BRD-K75615183	talipexole	Adrenergic receptor agonist
4204	0	cp	BRD-K34092021	arvanil	TRPV agonist
4205	0	cp	BRD-K63792901	arecaidine	Acetylcholine receptor agonist
4206	0	cp	BRD-K91370081	anisomycin	DNA synthesis inhibitor
4207	0	cp	BRD-K36638830	anabasine	Acetylcholine receptor agonist
4208	0	cp	BRD-K04976539	aminogenistein	SRC inhibitor
4209	0	cp	BRD-K97181089	amiloride	Sodium channel blocker
4210	0	cp	BRD-K36258877	AZ-10417808	Caspase inhibitor
4211	0	cp	BRD-K78280988	anandamide	Cannabinoid receptor agonist
4212	0	cp	BRD-A11813248	AM-92016	Potassium channel blocker
4213	0	cp	BRD-K63533170	AM-630	Cannabinoid receptor antagonist
4214	0	cp	BRD-K21667562	AM-404	Cyclooxygenase inhibitor
4215	0	cp	BRD-K89055274	alverine	Muscle relaxant
4216	0	cp	BRD-K33204703	AG-370	PDGFR receptor inhibitor
4217	0	cp	BRD-K87919739	tyrphostin-AG-825	Receptor tyrosine protein kinase inhibitor
4218	0	cp	BRD-K08132273	tyrphostin	EGFR inhibitor
4219	0	cp	BRD-K07888196	tyrphostin-AG-538	IGF-1 inhibitor
4220	0	cp	BRD-K81209512	AG-494	EGFR inhibitor
4221	0	cp	BRD-K87991767	umbelliferone	Cyclooxygenase inhibitor
4222	0	cp	BRD-K05906022	limonin	HIV protease inhibitor
4223	0	cp	BRD-A39268308	epibatidine	Acetylcholine receptor agonist
4224	0	cp	BRD-A78360835	cercosporin	Photoactivated toxin
4225	0	cp	BRD-K66353228	zoxazolamine	Myorelaxant
4226	0	cp	BRD-K40624912	ZM-39923	JAK inhibitor
4227	0	cp	BRD-K45296539	ZD-7114	Adrenergic receptor agonist
4228	0	cp	BRD-A62021152	WAY-161503	Serotonin receptor agonist
4229	0	cp	BRD-K95655893	MAZ-51	VEGFR inhibitor
4230	0	cp	BRD-K20995441	U-54494A	Opioid receptor agonist
4231	0	cp	BRD-K30480208	torasemide	Electrolyte reabsorption inhibitor
4232	0	cp	BRD-A52660433	tetrindole	Monoamine oxidase inhibitor
4233	0	cp	BRD-K04210847	tamoxifen	Estrogen receptor antagonist
4234	0	cp	BRD-A49225603	alimemazine	Histamine receptor agonist
4235	0	cp	BRD-K64514229	toltrazuril	Antiprotozoal
4236	0	cp	BRD-K09631521	thiotepa	Cytochrome P450 inhibitor
4237	0	cp	BRD-A43940795	tetrahydropalmatine	Serotonin release inhibitor
4238	0	cp	BRD-K81376179	TCS-359	FLT3 inhibitor
4239	0	cp	BRD-K50495309	SRC-kinase-inhibitor-I	SRC inhibitor
4240	0	cp	BRD-K27710560	splitomycin	SIRT inhibitor
4241	0	cp	BRD-A72483914	spiroxatrine	Serotonin receptor antagonist
4242	0	cp	BRD-A33168282	sotalol	Adrenergic receptor antagonist
4243	0	cp	BRD-A77299732	salubrinal	Eukaryotic translation initiation factor inhibitor
4244	0	cp	BRD-A91866971	SQ-29548	Thromboxane receptor antagonist
4245	0	cp	BRD-K55468218	spiperone	Dopamine receptor antagonist
4246	0	cp	BRD-A54596827	solifenacin	Acetylcholine receptor antagonist
4247	0	cp	BRD-A92161634	scopoline	Acetylcholine receptor antagonist
4248	0	cp	BRD-K52512893	SC-19220	Prostanoid receptor antagonist
4249	0	cp	BRD-K80639402	SB-258585	Serotonin receptor antagonist
4250	0	cp	BRD-K30867024	SB-216641	Serotonin receptor antagonist
4251	0	cp	BRD-K06543683	bisindolylmaleimide-ix	CDK inhibitor
4252	0	cp	BRD-K82561139	ricinine	Casein kinase inhibitor
4253	0	cp	BRD-K46678324	RHO-kinase-inhibitor-II	Rho associated kinase inhibitor
4254	0	cp	BRD-K42142750	retrorsine	Antimitotic
4255	0	cp	BRD-A34255068	rolipram	Phosphodiesterase inhibitor
4256	0	cp	BRD-K13725475	rhodomyrtoxin	Cytotoxic agent
4257	0	cp	BRD-K85603128	resorcinol	Phosphodiesterase inhibitor
4258	0	cp	BRD-K13544237	r(-)-propylnorapomorphine	Dopamine receptor agonist
4259	0	cp	BRD-K41564320	purvalanol-b	Tyrosine kinase inhibitor
4260	0	cp	BRD-K50836978	purvalanol-a	CDK inhibitor
4261	0	cp	BRD-K02581333	protein-tyrosine-phosphatase-inhibitor-IV	Tyrosine phosphatase inhibitor
4262	0	cp	BRD-K96799727	pifithrin-mu	HSP inhibitor
4263	0	cp	BRD-K38251852	paxilline	Potassium channel blocker
4264	0	cp	BRD-K79366068	PSB-069	NTPDase inhibitor
4265	0	cp	BRD-K71266197	PSB-06126	NTPDase inhibitor
4266	0	cp	BRD-A57382968	piroxicam	Cyclooxygenase inhibitor
4267	0	cp	BRD-A97479839	piperidolate	Acetylcholine receptor antagonist
4268	0	cp	BRD-K14536225	piceid	Glucosidase inhibitor
4269	0	cp	BRD-K21350491	phenamil	TRPV antagonist
4270	0	cp	BRD-K60770992	pergolide	Dopamine receptor agonist
4271	0	cp	BRD-A44448661	pentobarbital	Barbiturate antiepileptic
4272	0	cp	BRD-A43671941	oxprenolol	Adrenergic receptor antagonist
4273	0	cp	BRD-K31987754	oleylethanolamide	Cannabinoid receptor agonist
4274	0	cp	BRD-K21936341	oxotremorine	Acetylcholine receptor agonist
4275	0	cp	BRD-K52075715	oxibendazole	Tubulin inhibitor
4276	0	cp	BRD-A83855350	naltrexone	Opioid receptor antagonist
4277	0	cp	BRD-K03109492	NSC-663284	CDC inhibitor
4278	0	cp	BRD-K59637651	NSC-119889	Protein synthesis inhibitor
4279	0	cp	BRD-A04756508	norgestimate	Progesterone receptor agonist
4280	0	cp	BRD-K65146499	nabumetone	Cyclooxygenase inhibitor
4281	0	cp	BRD-A85234536	N6-cyclopentyladenosine	Adenosine receptor agonist
4282	0	cp	BRD-K19554809	MK-212	Serotonin receptor agonist
4283	0	cp	BRD-A31204924	mitotane	Antineoplastic
4284	0	cp	BRD-K59753853	MDL-29951	Glutamate receptor antagonist
4285	0	cp	BRD-A62057054	MDL-11939	Serotonin receptor antagonist
4286	0	cp	BRD-K96119599	leucodin	Melanin inhibitor
4287	0	cp	BRD-K27305650	LY-294002	MTOR inhibitor
4288	0	cp	BRD-K08973992	linoleic-acid	Oxidative stress inducer
4289	0	cp	BRD-A32836748	leu-enkephalin	Opioid receptor agonist
4290	0	cp	BRD-A84389091	L-655708	GABA receptor inverse agonist
4291	0	cp	BRD-A93206962	L-755507	Adrenergic receptor agonist
4292	0	cp	BRD-K39733634	L-161982	Prostanoid receptor antagonist
4293	0	cp	BRD-A10903566	imiloxan	Adrenergic receptor antagonist
4294	0	cp	BRD-A48809242	IB-MECA	Adenosine receptor agonist
4295	0	cp	BRD-A78295502	hydroquinine	Antiarrhythmic
4296	0	cp	BRD-A22769835	homochlorcyclizine	Antihistamine
4297	0	cp	BRD-K99946902	hexylresorcinol	Local anesthetic
4298	0	cp	BRD-K77793136	hydroxyfasudil	Rho associated kinase inhibitor
4299	0	cp	BRD-K62736196	guanabenz	-666
4300	0	cp	BRD-K54771420	glycocholic-acid	Cholesterol inhibitor
4301	0	cp	BRD-A17535965	gelsemine	Acetylcholine receptor antagonist
4302	0	cp	BRD-K39520573	GW-5074	Leucine rich repeat kinase inhibitor
4303	0	cp	BRD-K64245000	GW-4064	FXR agonist
4304	0	cp	BRD-K83023055	GR-135531	Melatonin receptor agonist
4305	0	cp	BRD-K51662849	ilomastat	Matrix metalloprotease inhibitor
4306	0	cp	BRD-A29082194	gitoxigenin	ATPase inhibitor
4307	0	cp	BRD-K66093087	FGIN-1-43	Benzodiazepine receptor agonist
4308	0	cp	BRD-A97104540	fenoterol	Adrenergic receptor agonist
4309	0	cp	BRD-K40227168	vinburnine	Adrenergic receptor antagonist
4310	0	cp	BRD-A41519720	ezetimibe	Niemann-Pick C1-like 1 protein antagonist
4311	0	cp	BRD-A73741725	exemestane	Aromatase inhibitor
4312	0	cp	BRD-K32977963	eugenol	Androgen receptor antagonist
4313	0	cp	BRD-K08556791	ethoprop	Acetylcholinesterase inhibitor
4314	0	cp	BRD-A36066264	estradiol-benzoate	Estrogen receptor agonist
4315	0	cp	BRD-A18917088	estradiol	Contraceptive agent
4316	0	cp	BRD-K51677086	erythromycin	NFkB pathway inhibitor
4317	0	cp	BRD-K39746403	erythromycin	NFkB pathway inhibitor
4318	0	cp	BRD-K04548931	pidorubicine	Topoisomerase inhibitor
4319	0	cp	BRD-K50660797	epicatechin	Bacterial DNA gyrase inhibitor
4320	0	cp	BRD-K47659338	EMD-386088	Serotonin receptor agonist
4321	0	cp	BRD-K93441486	diphemanil	Acetylcholine receptor antagonist
4322	0	cp	BRD-K48722258	dilazep	Adenosine reuptake inhibitor
4323	0	cp	BRD-K38305202	domperidone	Dopamine receptor antagonist
4324	0	cp	BRD-K96084870	DMBI	PDGFR receptor inhibitor
4325	0	cp	BRD-A02713983	dihydrodeoxygedunin	Growth factor receptor activator
4326	0	cp	BRD-A47144777	dihydro-7-desacetyldeoxygedunin	HSP inhibitor
4327	0	cp	BRD-K20152659	gamma-homolinolenic-acid	Cholesterol inhibitor
4328	0	cp	BRD-K95309561	dienestrol	Estrogen receptor agonist
4329	0	cp	BRD-K08252256	diclofenac	Cyclooxygenase inhibitor
4330	0	cp	BRD-K68558722	deracoxib	Cyclooxygenase inhibitor
4331	0	cp	BRD-A17819071	gedunin	HSP inhibitor
4332	0	cp	BRD-A39255369	DCPIB	Chloride channel blocker
4333	0	cp	BRD-K43389675	daunorubicin	RNA synthesis inhibitor
4334	0	cp	BRD-A92537424	danazol	Estrogen receptor antagonist
4335	0	cp	BRD-A62184259	cycloheximide	Protein synthesis inhibitor
4336	0	cp	BRD-K06467078	corynanthine	Adrenergic receptor antagonist
4337	0	cp	BRD-K45252063	clofibrate	PPAR receptor agonist
4338	0	cp	BRD-K67017579	cilostazol	Phosphodiesterase inhibitor
4339	0	cp	BRD-K59058766	chlorprothixene	Dopamine receptor antagonist
4340	0	cp	BRD-K02404261	caffeine	Adenosine receptor antagonist
4341	0	cp	BRD-K43468059	byssochlamic-acid	Mycotoxin
4342	0	cp	BRD-A22713669	BVT-948	Tyrosine phosphatase inhibitor
4343	0	cp	BRD-K47631482	bromhexine	Mucolytic agent
4344	0	cp	BRD-A37347161	BRL-52537	Opioid receptor agonist
4345	0	cp	BRD-K56509348	BMS-182874	Endothelin receptor antagonist
4346	0	cp	BRD-K39987650	bisacodyl	Laxative
4347	0	cp	BRD-A80017228	bendroflumethiazide	Sodium/potassium/chloride transporter inhibitor
4348	0	cp	BRD-K04877770	FTase-inhibitor-B581	Farnesyltransferase inhibitor
4349	0	cp	BRD-A84493640	atovaquone	Mitochondrial electron transport inhibitor
4350	0	cp	BRD-A66199457	asiaticoside	Antineoplastic
4351	0	cp	BRD-K50214219	CS-1657	PARP inhibitor
4352	0	cp	BRD-K56558538	ambroxol	Sodium channel blocker
4353	0	cp	BRD-K45861246	azaperone	Dopamine receptor antagonist
4354	0	cp	BRD-K93188295	ARC-239	Adrenergic receptor antagonist
4355	0	cp	BRD-A69917777	aminopentamide	Acetylcholine receptor antagonist
4356	0	cp	BRD-A10969569	ambelline	Plant alkaloid
4357	0	cp	BRD-K53979406	ALX-5407	Glycine transporter inhibitor
4358	0	cp	BRD-A27554692	altrenogest	Progestogen hormone
4359	0	cp	BRD-K35498378	alrestatin	Aldose reductase inhibitor
4360	0	cp	BRD-A00993607	alprenolol	Adrenergic receptor antagonist
7464	0	cp	BRD-K79404599	enzastaurin	PKC inhibitor
7465	0	cp	BRD-K53561341	KIN001-220	Aurora kinase inhibitor
7466	0	cp	BRD-K92428232	GSK-461364	PLK inhibitor
7467	0	cp	BRD-K36740062	GSK-1070916	Aurora kinase inhibitor
7468	0	cp	BRD-K46056750	AZD-7762	CHK inhibitor
7469	0	cp	BRD-K19540840	saracatinib	SRC inhibitor
7470	0	cp	BRD-K68191783	ALW-II-38-3	Ephrin inhibitor
7471	0	cp	BRD-K93918653	quizartinib	FLT3 inhibitor
7472	0	cp	BRD-K59369769	tozasertib	Aurora kinase inhibitor
7473	0	cp	BRD-K87909389	alvocidib	CDK inhibitor
7474	0	cp	BRD-K85133207	HDAC1-selective	HDAC inhibitor
7475	0	cp	BRD-K88742110	BRD-K88742110	HDAC inhibitor
7476	0	cp	BRD-A92670106	tocainide	Sodium channel blocker
7477	0	cp	BRD-K13032584	procarbazine	Monoamine oxidase inhibitor
7478	0	cp	BRD-K49111258	prazosin	Adrenergic receptor antagonist
7479	0	cp	BRD-K46424862	hymecromone	Monoamine oxidase inhibitor
7480	0	cp	BRD-K22193694	dioxybenzone	Topical sunscreen agent
7481	0	cp	BRD-K38055836	etamivan	Respiratory stimulant
7482	0	cp	BRD-K19111024	clofibric-acid	PPAR receptor agonist
7483	0	cp	BRD-A31159102	fluoxetine	Selective serotonin reuptake inhibitor (SSRI)
7484	0	cp	BRD-K72093121	vidarabine	Antiviral
7485	0	cp	BRD-K32164935	tolazamide	ATP channel blocker
7486	0	cp	BRD-K85090592	pilocarpine	Acetylcholine receptor agonist
7487	0	cp	BRD-K66876909	linezolid	Bacterial 50S ribosomal subunit inhibitor
7488	0	cp	BRD-K79425933	benperidol	Dopamine receptor antagonist
7489	0	cp	BRD-K91263825	nortriptyline	Tricyclic antidepressant
7490	0	cp	BRD-K36616567	doxepin	Histamine receptor antagonist
7491	0	cp	BRD-K12539581	nocodazole	Tubulin inhibitor
7492	0	cp	BRD-A97739905	ketoprofen	Cyclooxygenase inhibitor
7493	0	cp	BRD-K12513978	fenbufen	Cyclooxygenase inhibitor
7494	0	cp	BRD-A44008656	doxylamine	Histamine receptor antagonist
7495	0	cp	BRD-K01663662	diphenidol	Acetylcholine receptor agonist
7496	0	cp	BRD-A97701745	pindolol	Adrenergic receptor antagonist
7497	0	cp	BRD-K91699951	benzonatate	Local anesthetic
7498	0	cp	BRD-A55815733	phylloquinone	Vitamin K
7499	0	cp	BRD-K77987382	mebendazole	Tubulin inhibitor
7500	0	cp	BRD-A31800922	procyclidine	Acetylcholine receptor antagonist
7501	0	cp	BRD-K43887077	dopamine	Dopamine receptor agonist
7502	0	cp	BRD-K15262564	mupirocin	Isoleucyl-tRNA synthetase inhibitor
7503	0	cp	BRD-K77695569	tiabendazole	Angiogenesis inhibitor
7504	0	cp	BRD-A24228527	ofloxacin	Bacterial DNA gyrase inhibitor
7505	0	cp	BRD-A16478930	amcinonide	Glucocorticoid receptor agonist
7506	0	cp	BRD-A13946108	sulindac	Cyclooxygenase inhibitor
7507	0	cp	BRD-A88774919	doxycycline	Bacterial 30S ribosomal subunit inhibitor
7508	0	cp	BRD-K70976396	cefoxitin	Bacterial cell wall synthesis inhibitor
7509	0	cp	BRD-K94830329	ataluren	CFTR channel agonist
7510	0	cp	BRD-K78373679	RO-3306	CDK inhibitor
7511	0	cp	BRD-K52522949	NCH-51	HDAC inhibitor
7512	0	cp	BRD-A04308630	genipin	Choleretic agent
7513	0	cp	BRD-K72903603	zidovudine	Reverse transcriptase inhibitor
7514	0	cp	BRD-A50311610	meclozine	CAR agonist
7515	0	cp	BRD-K57631554	aminolevulinic-acid	Oxidizing agent
7516	0	cp	BRD-K67102207	phenylbutyrate	HDAC inhibitor
7517	0	cp	BRD-K11433652	aspirin	Cyclooxygenase inhibitor
7518	0	cp	BRD-A79803969	memantine	Glutamate receptor antagonist
7519	0	cp	BRD-K08273968	griseofulvin	Tubulin inhibitor
7520	0	cp	BRD-K44497846	enalapril	ACE inhibitor
7521	0	cp	BRD-K22031190	diflunisal	Prostanoid receptor antagonist
7522	0	cp	BRD-K88868628	iodoacetic-acid	Cysteine peptidase inhibitor
7523	0	cp	BRD-K12002134	megestrol	progesterone receptor agonist
7524	0	cp	BRD-A87848830	bimatoprost	Prostanoid receptor agonist
7525	0	cp	BRD-K90027355	spironolactone	Mineralocorticoid receptor antagonist
7526	0	cp	BRD-K11905747	spectinomycin	Bacterial 30S ribosomal subunit inhibitor
7527	0	cp	BRD-K90885812	propantheline	Acetylcholine receptor antagonist
7528	0	cp	BRD-A65282128	cefazolin	Bacterial cell wall synthesis inhibitor
7529	0	cp	BRD-K96037667	norethindrone	Progesterone receptor agonist
7530	0	cp	BRD-K47323024	methapyrilene	Histamine receptor antagonist
7531	0	cp	BRD-A67605442	tetrahydrobiopterin	Nitric oxide stimulant
7532	0	cp	BRD-A31312900	montelukast	Leukotriene receptor antagonist
7533	0	cp	BRD-A91555231	norepinephrine	Adrenergic receptor agonist
7534	0	cp	BRD-K92049597	triamterene	Sodium channel blocker
7535	0	cp	BRD-K95237249	probenecid	Uricosuric blocker
7536	0	cp	BRD-K36862742	hydroflumethiazide	Sodium/potassium/chloride transporter inhibitor
7537	0	cp	BRD-K86434416	selegiline	Monoamine oxidase inhibitor
7538	0	cp	BRD-K53790871	triamcinolone	Glucocorticoid receptor agonist
7539	0	cp	BRD-K10016611	pyridine-2-aldoxime	Acetylcholinesterase inhibitor
7540	0	cp	BRD-K11801786	trimidox	Ribonucleotide reductase inhibitor
7541	0	cp	BRD-K21520694	sulfacetamide	PABA antagonist
7542	0	cp	BRD-K89997465	chlorpromazine	Dopamine receptor antagonist
7543	0	cp	BRD-K55930204	phenytoin	Hydantoin antiepileptic
7544	0	cp	BRD-A65013509	oxybutynin	Acetylcholine receptor antagonist
7545	0	cp	BRD-K21680192	mitoxantrone	Topoisomerase inhibitor
7546	0	cp	BRD-K63828191	raloxifene	Estrogen receptor antagonist
7547	0	cp	BRD-K62363391	dapsone	Bacterial antifolate
7548	0	cp	BRD-K87226815	cycloserine	Bacterial cell wall synthesis inhibitor
7549	0	cp	BRD-K20920669	cromoglicic-acid	Immunosuppressant
7550	0	cp	BRD-K03406345	azacitidine	DNA methyltransferase inhibitor
7551	0	cp	BRD-K81473089	tacrine	Acetylcholinesterase inhibitor
7552	0	cp	BRD-K71926323	marbofloxacin	Bacterial DNA gyrase inhibitor
7553	0	cp	BRD-K64517075	heliomycin	ATP synthase inhibitor
7554	0	cp	BRD-K35573744	erbstatin-analog	EGFR inhibitor
7555	0	cp	BRD-K34098590	tienilic-acid	Sodium/potassium/chloride transporter inhibitor
7556	0	cp	BRD-A64479082	quinidine	Sodium channel blocker
7557	0	cp	BRD-A25576662	streptozotocin	DNA alkylating agent
7558	0	cp	BRD-K98426715	tubacin	HDAC inhibitor
7559	0	cp	BRD-K09186807	KIN001-244	Phosphoinositide dependent kinase inhibitor
7560	0	cp	BRD-K97764662	PD-173074	FGFR inhibitor
7561	0	cp	BRD-K72703948	ZM-447439	Aurora kinase inhibitor
7562	0	cp	BRD-K06080977	eicosatetraynoic-acid	Cyclooxygenase inhibitor
7563	0	cp	BRD-K40255344	tyrphostin-A9	Protein tyrosine kinase inhibitor
7564	0	cp	BRD-K32836707	CAY-10577	Casein kinase inhibitor
7565	0	cp	BRD-K50387473	XMD-892	MAP kinase inhibitor
7566	0	cp	BRD-K07888107	depudecin	HDAC inhibitor
7567	0	cp	BRD-A02333338	cyclopamine	Smoothened receptor antagonist
7568	0	cp	BRD-K55991774	BAS-09104376	HIV integrase inhibitor
7569	0	cp	BRD-K22096725	ALW-II-49-7	Ephrin inhibitor
7570	0	cp	BRD-K35687265	ON-01910	PLK inhibitor
7571	0	cp	BRD-K71823332	epothilone-a	Microtubule stabilizing agent
7572	0	cp	BRD-K16478699	PLX-4720	RAF inhibitor
7573	0	cp	BRD-K79254416	decitabine	DNA methyltransferase inhibitor
7574	0	cp	BRD-K10573841	tunicamycin	GLCNAC phosphotransferase inhibitor
7575	0	cp	BRD-K00656370	6-aminochrysene	Transferase inhibitor
7576	0	cp	BRD-K26818574	BIX-01294	Histone lysine methyltransferase inhibitor
7577	0	cp	BRD-A70083328	secnidazole	Acetylcholinesterase inhibitor
7578	0	cp	BRD-K74501079	azithromycin	Bacterial 50S ribosomal subunit inhibitor
7579	0	cp	BRD-K30649484	mafenide	Carbonic anhydrase inhibitor
7580	0	cp	BRD-K68756823	FR-180204	-666
7581	0	cp	BRD-A19500257	geldanamycin	HSP inhibitor
7582	0	cp	BRD-K37456065	VU-0365114-2	M5 modulator
7583	0	cp	BRD-K50128260	sildenafil	Phosphodiesterase inhibitor
7584	0	cp	BRD-K78959463	FPL-64176	Calcium channel activator
7585	0	cp	BRD-K91623615	ABT-751	Tubulin inhibitor
7586	0	cp	BRD-A13122391	triptolide	RNA polymerase inhibitor
7587	0	cp	BRD-K12762134	XAV-939	Tankyrase inhibitor
7588	0	cp	BRD-K88560311	rucaparib	PARP inhibitor
7589	0	cp	BRD-K81418486	vorinostat	HDAC inhibitor
7590	0	cp	BRD-K35723520	darinaparsin	Apoptosis stimulant
7591	0	cp	BRD-K71799949	carbamazepine	Carboxamide antiepileptic
7592	0	cp	BRD-K80527266	triacsin-c	Adrenergic receptor antagonist
7593	0	cp	BRD-K21672174	RO-28-1675	Glucokinase activator
7594	0	cp	BRD-A45889380	mepacrine	Cytokine production inhibitor
7595	0	cp	BRD-K11853856	PJ-34	PARP inhibitor
7596	0	cp	BRD-K92991072	PAC-1	Caspase activator
7597	0	cp	BRD-K08589866	linsitinib	IGF-1 inhibitor
7598	0	cp	BRD-K48692744	NU-1025	PARP inhibitor
7599	0	cp	BRD-K96354014	nifedipine	Calcium channel blocker
7600	0	cp	BRD-K93176058	AC-55649	Retinoid receptor agonist
7601	0	cp	BRD-K54256913	MK-1775	WEE1 kinase inhibitor
7602	0	cp	BRD-K53414658	tivozanib	VEGFR inhibitor
7603	0	cp	BRD-A47513740	calyculin	Protein phosphatase inhibitor
7604	0	cp	BRD-K48427617	U-0124	MEK inhibitor
7605	0	cp	BRD-K27141178	SB-203186	Serotonin receptor antagonist
7606	0	cp	BRD-A19736161	ondansetron	Serotonin receptor antagonist
7607	0	cp	BRD-K26979635	NS-3694	Glutamate receptor antagonist
7608	0	cp	BRD-K21548250	moracizine	Sodium channel blocker
7609	0	cp	BRD-A30435184	metergoline	Dopamine receptor agonist
7610	0	cp	BRD-A50764878	MDL-73005EF	Serotonin receptor antagonist
7611	0	cp	BRD-K88789588	letrozole	Aromatase inhibitor
7612	0	cp	BRD-A52326238	isogedunin	HSP inhibitor
7613	0	cp	BRD-K86509404	iso-olomoucine	CDK inhibitor
7614	0	cp	BRD-A95869247	indapamide	Thiazide diuretic
7615	0	cp	BRD-K61951118	FG-7142	GABA benzodiazepine site receptor inverse agonist
7616	0	cp	BRD-A30205217	ethotoin	Hydantoin antiepileptic
7617	0	cp	BRD-A02367930	ethinyl-estradiol	DNA directed DNA polymerase stimulant
7618	0	cp	BRD-A18620900	estriol	Estrogen receptor agonist
7619	0	cp	BRD-A47494775	dipivefrine	Adrenergic receptor agonist
2851	0.01	cp	BRD-K32501161	vanoxerine	Dopamine uptake inhibitor
2852	0.01	cp	BRD-K97158071	droperidol	Dopamine receptor antagonist
2819	0.02	cp	BRD-A30655177	LFM-A13	BTK inhibitor
2820	0.02	cp	BRD-K99107520	felbamate	Glutamate receptor antagonist
2821	0.02	cp	BRD-K41996876	tyrphostin-1	EGFR inhibitor
2822	0.02	cp	BRD-K59332007	linopirdine	Potassium channel blocker
2823	0.02	cp	BRD-K57222227	indometacin	Cyclooxygenase inhibitor
2824	0.02	cp	BRD-K28307902	flutamide	Androgen receptor antagonist
2825	0.02	cp	BRD-A16694057	bisphenol-a	PPAR receptor antagonist
2826	0.02	cp	BRD-A64092382	mexiletine	Sodium channel blocker
2827	0.02	cp	BRD-K05396879	15-delta-prostaglandin-j2	PPAR receptor agonist
2828	0.02	cp	BRD-K78126613	menadione	Mitochondrial DNA polymerase inhibitor
2829	0.02	cp	BRD-K09778810	FGIN-1-27	Inositol monophosphatase inhibitor
2797	0.03	cp	BRD-K58772419	AZD-6482	PI3K inhibitor
2798	0.03	cp	BRD-K56957086	dacinostat	HDAC inhibitor
2799	0.03	cp	BRD-A34817987	itraconazole	Cytochrome P450 inhibitor
2800	0.03	cp	BRD-A70649075	sulconazole	Sterol demethylase inhibitor
2801	0.03	cp	BRD-K64994968	progesterone	Progesterone receptor agonist
2802	0.03	cp	BRD-K60511616	pravastatin	HMGCR inhibitor
2803	0.03	cp	BRD-K04010869	prostaglandin-a1	HSP inducer
2804	0.03	cp	BRD-A41451487	PK-11195	Benzodiazepine receptor antagonist
2805	0.03	cp	BRD-K33211335	dextromethorphan	Glutamate receptor antagonist
2806	0.03	cp	BRD-K71430621	clobenpropit	Histamine receptor antagonist
2807	0.03	cp	BRD-K00610438	altanserin	Serotonin receptor antagonist
2808	0.03	cp	BRD-A04706586	bucladesine	Adenosine receptor agonist
2809	0.03	cp	BRD-K86301799	dipyridamole	Phosphodiesterase inhibitor
2810	0.03	cp	BRD-K85119730	tolbutamide	ATP channel blocker
2811	0.03	cp	BRD-K01292756	pimozide	Dopamine receptor antagonist
2786	0.04	cp	BRD-A36318220	necrostatin-1	RIPK inhibitor
2787	0.04	cp	BRD-K14765469	vesamicol	Acetylcholinesterase inhibitor
2788	0.04	cp	BRD-K10705233	GW-405833	Cannabinoid receptor agonist
2789	0.04	cp	BRD-K15025317	BAY-11-7821	NFkB pathway inhibitor
2790	0.04	cp	BRD-A54880345	etomidate	GABA receptor modulator
2791	0.04	cp	BRD-K43068349	AMG-9810	TRPV antagonist
2792	0.04	cp	BRD-K29313308	HDAC3-selective	HDAC inhibitor
2793	0.04	cp	BRD-K63979671	etifenin	Compound used in hepatobiliary scans of the liver
2794	0.04	cp	BRD-A66435872	HTMT	Histamine receptor agonist
2795	0.04	cp	BRD-K89732114	trifluoperazine	Dopamine receptor antagonist
2773	0.07	cp	BRD-K04466929	Merck60	HDAC inhibitor
2774	0.07	cp	BRD-K91290917	amodiaquine	Histamine receptor agonist
2775	0.07	cp	BRD-K55127134	fluphenazine	Dopamine receptor antagonist
2776	0.07	cp	BRD-A19195498	trimipramine	Norepinephrine reuptake inhibitor
2771	0.08	cp	BRD-K62959606	sphingosine	Ceramidase inhibitor
2772	0.08	cp	BRD-K88429204	pyrimethamine	Dihydrofolate reductase inhibitor
2769	0.09	cp	BRD-A70514680	articaine	Local anesthetic
2748	0.11	cp	BRD-K94649603	taxifolin	Opioid receptor antagonist
2749	0.11	cp	BRD-K70358946	aripiprazole	Serotonin receptor agonist
2750	0.11	cp	BRD-A47829399	artesunate	DNA synthesis inhibitor
2751	0.11	cp	BRD-K08619838	tremorine	Acetylcholine receptor agonist
2752	0.11	cp	BRD-K61323504	SB-225002	CC chemokine receptor antagonist
2753	0.11	cp	BRD-K72034655	peucedanin	Apoptosis stimulant
2754	0.11	cp	BRD-K15567136	papaverine	Phosphodiesterase inhibitor
2755	0.11	cp	BRD-K18574842	nafcillin	Bacterial cell wall synthesis inhibitor
2756	0.11	cp	BRD-K54759182	dosulepin	Norepinephrine reuptake inhibitor
2757	0.11	cp	BRD-A64977602	mirtazapine	Adrenergic receptor antagonist
2758	0.11	cp	BRD-K74212935	ergocryptine	Dopamine agonist
2759	0.11	cp	BRD-A01593789	chlormadinone	5-alpha reductase inhibitor
2760	0.11	cp	BRD-K35531059	molsidomine	Guanylyl cyclase activator
2761	0.11	cp	BRD-K86204871	terconazole	Sterol demethylase inhibitor
2762	0.11	cp	BRD-A87606379	nadolol	Adrenergic receptor antagonist
2763	0.11	cp	BRD-K02637541	celecoxib	Cyclooxygenase inhibitor
2764	0.11	cp	BRD-K38436528	imipramine	Norepinephrine reuptake inhibitor
2743	0.12	cp	BRD-A97730597	hexylcaine	Sodium channel blocker
2731	0.14	cp	BRD-K09635314	M-3M3FBS	phospholipase activator
2732	0.14	cp	BRD-A44133049	azasetron	Serotonin receptor antagonist
2733	0.14	cp	BRD-K06014311	DH-97	Melatonin receptor antagonist
2734	0.14	cp	BRD-K48300629	zonisamide	Sodium channel blocker
2735	0.14	cp	BRD-K06712146	YM-90709	IL5 inhibitor
2736	0.14	cp	BRD-K60274257	dephostatin	Tyrosine phosphatase inhibitor
2737	0.14	cp	BRD-A89175223	bisoprolol	Adrenergic receptor antagonist
2739	0.14	cp	BRD-K97752965	nicorandil	Nitric oxide donor
2740	0.14	cp	BRD-K05977355	fluconazole	Sterol demethylase inhibitor
2741	0.14	cp	BRD-A42571354	cetirizine	Histamine receptor antagonist
2742	0.14	cp	BRD-K76205745	losartan	Angiotensin receptor antagonist
2729	0.15	cp	BRD-K82036761	sertraline	Serotonin receptor antagonist
2726	0.16	cp	BRD-K28578425	cilostamide	Phosphodiesterase inhibitor
2709	0.18	cp	BRD-K96471533	nitazoxanide	Pyruvate ferredoxin oxidoreductase inhibitor
2710	0.18	cp	BRD-K87024524	phenelzine	Monoamine oxidase inhibitor
2711	0.18	cp	BRD-K77771411	moxonidine	Imidazoline receptor agonist
2712	0.18	cp	BRD-K06221026	DUP-697	Cyclooxygenase inhibitor
2713	0.18	cp	BRD-A07875874	cilnidipine	Calcium channel blocker
2714	0.18	cp	BRD-K46317332	proadifen	Nitric oxide synthase inhibitor
2715	0.18	cp	BRD-K57304726	PRE-084	Sigma receptor agonist
2716	0.18	cp	BRD-K49519092	immethridine	Histamine receptor agonist
2717	0.18	cp	BRD-K49448285	bisindolylmaleimide	CDK inhibitor
2718	0.18	cp	BRD-A46393198	tetramisole	Immunostimulant
2719	0.18	cp	BRD-K07237224	moclobemide	Monoamine oxidase inhibitor
2720	0.18	cp	BRD-A84481105	thioridazine	Dopamine receptor antagonist
2721	0.18	cp	BRD-K32247306	primidone	GABA receptor antagonist
2722	0.18	cp	BRD-A75769826	SDM25N	Opioid receptor antagonist
2723	0.18	cp	BRD-A09533288	verapamil	Calcium channel blocker
2724	0.18	cp	BRD-K37865504	LY-2183240	FAAH inhibitor
2695	0.21	cp	BRD-A39052811	mosapride	Serotonin receptor agonist
2696	0.21	cp	BRD-K45158365	valsartan	Angiotensin receptor antagonist
2697	0.21	cp	BRD-K09963420	saquinavir	HIV protease inhibitor
2698	0.21	cp	BRD-M45964048	verteporfin	Photosensitizing agent
2699	0.21	cp	BRD-K92760278	riboflavin	Vitamin B
2700	0.21	cp	BRD-K45033733	famciclovir	DNA polymerase inhibitor
2701	0.21	cp	BRD-K14693417	cinchonine	P-glycoprotein inhibitor
2702	0.21	cp	BRD-A83326220	brazilin	Nitric oxide production inhibitor
2703	0.21	cp	BRD-K47869605	podophyllotoxin	Microtubule inhibitor
2704	0.21	cp	BRD-K89839824	raltitrexed	Thymidylate synthase inhibitor
2694	0.22	cp	BRD-K89375097	pirenzepine	Acetylcholine receptor antagonist
2688	0.24	cp	BRD-A52282606	lacidipine	Calcium channel blocker
2673	0.25	cp	BRD-K25079130	avrainvillamide-analog-4	nucleophosmin inhibitor
2674	0.25	cp	BRD-K39621635	artemether	Antimalarial
2675	0.25	cp	BRD-A14395271	mesoridazine	Dopamine receptor antagonist
2676	0.25	cp	BRD-K52850071	JAK3-Inhibitor-II	JAK inhibitor
2677	0.25	cp	BRD-A63043573	cabergoline	Dopamine receptor agonist
2678	0.25	cp	BRD-K84663978	trequinsin	Phosphodiesterase inhibitor
2679	0.25	cp	BRD-K42098891	protriptyline	Tricyclic antidepressant
2680	0.25	cp	BRD-K03842655	penitrem-a	Potassium channel blocker
2681	0.25	cp	BRD-K74765201	tomelukast	Leukotriene receptor antagonist
2682	0.25	cp	BRD-K63945320	dihydrosamidin	Phospholipase inhibitor
2683	0.25	cp	BRD-K46937689	phenazone	Cyclooxygenase inhibitor
2684	0.25	cp	BRD-K80396088	gliquidone	Sulfonylurea
2685	0.25	cp	BRD-K10995081	perphenazine	Dopamine receptor antagonist
2686	0.25	cp	BRD-K05395900	nicotine	Acetylcholine receptor agonist
2687	0.25	cp	BRD-K82746043	navitoclax	BCL inhibitor
2659	0.28	cp	BRD-M72442222	vicriviroc	CC chemokine receptor antagonist
2660	0.28	cp	BRD-K16406336	methylene-blue	Guanylyl cyclase inhibitor
2661	0.28	cp	BRD-K99696746	fatostatin	SREBP inhibitor
2662	0.28	cp	BRD-K96402602	farnesylthiotriazole	PPMTase inhibitor
2663	0.28	cp	BRD-K04046242	equilin	Estrogen receptor agonist
2664	0.28	cp	BRD-K34820100	tebuthiuron	Photosynthesis inhibitor
2665	0.28	cp	BRD-K76810206	nicergoline	Adrenergic receptor antagonist
2666	0.28	cp	BRD-K35941380	methysergide	Serotonin receptor antagonist
2667	0.28	cp	BRD-K30020243	aliskiren	Antihypertensive
2670	0.28	cp	BRD-K67261995	adipiodone	Contrast agent
2671	0.28	cp	BRD-K56301217	ABT-737	BCL inhibitor
2644	0.32	cp	BRD-K92870997	pterostilbene	Cyclooxygenase inhibitor
2645	0.32	cp	BRD-K22227508	targinine	Nitric oxide synthase inhibitor
2646	0.32	cp	BRD-K81847782	scandenin	Plant compound with antimicrobial activity
2647	0.32	cp	BRD-K73397362	purmorphamine	Smoothened receptor agonist
2648	0.32	cp	BRD-A41833852	naloxone	Opioid receptor antagonist
2649	0.32	cp	BRD-K81729199	AQ-RA741	Acetylcholine receptor antagonist
2650	0.32	cp	BRD-A72988804	tiaprofenic-acid	Cyclooxygenase inhibitor
2651	0.32	cp	BRD-K00603606	ticlopidine	Purinergic receptor antagonist
2652	0.32	cp	BRD-A52588987	SKF-83566	Dopamine receptor antagonist
2653	0.32	cp	BRD-K30240666	clemastine	Histamine receptor antagonist
2655	0.32	cp	BRD-K93280214	gabazine	GABA receptor antagonist
2641	0.34	cp	BRD-K65639003	icariin	Phosphodiesterase inhibitor
2630	0.35	cp	BRD-K42573370	avrainvillamide-analog-2	nucleophosmin inhibitor
2631	0.35	cp	BRD-A02710418	meptazinol	Opioid receptor agonist
2632	0.35	cp	BRD-K81839095	estrone	Estrogen receptor agonist
2633	0.35	cp	BRD-K76534306	enrofloxacin	Bacterial DNA gyrase inhibitor
2634	0.35	cp	BRD-A94669766	naringenin	Aromatase inhibitor
2635	0.35	cp	BRD-A06784547	MRS-1334	Adenosine receptor antagonist
2637	0.35	cp	BRD-A26711594	nicardipine	Calcium channel blocker
2638	0.35	cp	BRD-K92778217	mefenamic-acid	Cyclooxygenase inhibitor
2639	0.35	cp	BRD-K68264559	brimonidine	Adrenergic receptor agonist
2620	0.39	cp	BRD-K69688083	mestinon	Cholinesterase inhibitor
2621	0.39	cp	BRD-K83063356	RS-102895	CCR antagonist
2622	0.39	cp	BRD-A54490543	pirlindole	Monoamine oxidase inhibitor
2623	0.39	cp	BRD-K68507560	dicycloverine	Acetylcholine receptor antagonist
2624	0.39	cp	BRD-A17655518	ibuprofen	Cyclooxygenase inhibitor
2625	0.39	cp	BRD-K67844266	MLN-4924	Nedd activating enzyme inhibitor
2614	0.42	cp	BRD-K25310650	ormetoprim	Bacterial antifolate
2615	0.42	cp	BRD-K80451230	zamifenacin	Acetylcholine receptor antagonist
2616	0.42	cp	BRD-A22143024	estropipate	Estrogen receptor agonist
2617	0.42	cp	BRD-K56429665	calcipotriol	Vitamin D receptor agonist
2619	0.42	cp	BRD-K20755323	SA-792728	Sphingosine kinase inhibitor
2601	0.46	cp	BRD-K60160658	tiagabine	GABA uptake inhibitor
2602	0.46	cp	BRD-K00673382	famotidine	Histamine receptor antagonist
2603	0.46	cp	BRD-K48932581	cetraxate	Mucus protecting agent
2604	0.46	cp	BRD-K59962020	CHEMBL-374350	NFkB pathway inhibitor
2605	0.46	cp	BRD-K06208435	YS-035	Calcium channel blocker
2606	0.46	cp	BRD-K06854232	AM-580	Retinoid receptor agonist
2607	0.46	cp	BRD-K18194590	mephentermine	Adrenergic receptor agonist
2609	0.46	cp	BRD-K63068307	ZSTK-474	PI3K inhibitor
2610	0.46	cp	BRD-K32536677	AGK-2	SIRT inhibitor
2598	0.48	cp	BRD-A12560204	nitrendipine	Calcium channel blocker
2590	0.49	cp	BRD-K09397065	SR-57227A	Serotonin receptor agonist
2591	0.49	cp	BRD-K99411983	lumicolchicine	Colchicine isomer, non-binder of microtubules
2592	0.49	cp	BRD-K33459542	ditolylguanidine	Sigma receptor agonist
2593	0.49	cp	BRD-K71860425	CDK2-5-inhibitor	CDK inhibitor
2594	0.49	cp	BRD-K69600043	thiethylperazine	Dopamine receptor antagonist
2595	0.49	cp	BRD-K48869804	icilin	TRPV agonist
2596	0.49	cp	BRD-K03670461	tyrphostin-AG-82	EGFR inhibitor
2597	0.49	cp	BRD-K50859149	sulfafurazole	Bacterial antifolate
2589	0.5	cp	BRD-K05737787	isoeugenol	Nitric oxide production inhibitor
2586	0.52	cp	BRD-K34437622	BRD-K34437622	Thymidylate synthase inhibitor
2578	0.53	cp	BRD-K72029282	probucol	Atherogenesis inhibitor
2579	0.53	cp	BRD-K12244279	MEK1-2-inhibitor	MEK inhibitor
2580	0.53	cp	BRD-K08890269	CO-102862	Sodium channel blocker
2581	0.53	cp	BRD-K82562631	tolmetin	Cyclooxygenase inhibitor
2582	0.53	cp	BRD-K32830106	guanfacine	Adrenergic receptor agonist
2585	0.53	cp	BRD-A09722536	cyclophosphamide	DNA alkylating agent
2576	0.55	cp	BRD-M00539986	formoterol	Adrenergic receptor agonist
2574	0.56	cp	BRD-K32330832	VER-155008	HSP inhibitor
2575	0.56	cp	BRD-K09416995	lovastatin	HMGCR inhibitor
2572	0.57	cp	BRD-A35989968	megestrol	Progesterone receptor agonist
2569	0.58	cp	BRD-K47150025	KI-8751	VEGFR inhibitor
2554	0.6	cp	BRD-K73991644	isoquercetin	Aldose reductase inhibitor
2555	0.6	cp	BRD-K11717138	benzbromarone	Chloride channel blocker
2556	0.6	cp	BRD-K04430056	7-nitroindazole	nitric oxide synthase inhibitor
2557	0.6	cp	BRD-K70487031	flupentixol	Dopamine receptor antagonist
2558	0.6	cp	BRD-K25905511	buddleoflavonoloside	Acetylcholinesterase inhibitor
2559	0.6	cp	BRD-A84189516	baccatin-III	Paclitaxel precursor
2560	0.6	cp	BRD-K46384212	o-3M3FBS	phospholipase activator
2561	0.6	cp	BRD-A60294240	tribenoside	Anti-inflammatory
2562	0.6	cp	BRD-K99595596	salsolinol	Monoamine oxidase inhibitor
2563	0.6	cp	BRD-A58564983	selamectin	Nematocide
2564	0.6	cp	BRD-A29426959	carbinoxamine	Histamine receptor antagonist
2567	0.6	cp	BRD-A67373739	AICA-ribonucleotide	AMPK activator
2568	0.6	cp	BRD-K06593056	LE-135	Retinoid receptor agonist
2550	0.62	cp	BRD-K18909381	CGS-12066B	Serotonin receptor agonist
2538	0.63	cp	BRD-K55591206	epigallocatechin	Nitric oxide synthase inhibitor
2539	0.63	cp	BRD-K96809896	SKF-86002	p38 MAPK inhibitor
2540	0.63	cp	BRD-K52930707	rescinnamine	ACE inhibitor
2541	0.63	cp	BRD-K95435023	PHA-665752	c-Met inhibitor
2542	0.63	cp	BRD-K90789829	nefazodone	Adrenergic inhibitor
2543	0.63	cp	BRD-K46137903	prednicarbate	Phospholipase activator
2544	0.63	cp	BRD-K17561142	amiodarone	Potassium channel blocker
2546	0.63	cp	BRD-K93880783	stavudine	DNA directed DNA polymerase inhibitor
2547	0.63	cp	BRD-K81128206	edrophonium	Acetylcholinesterase inhibitor
2548	0.63	cp	BRD-K35960502	niclosamide	DNA replication inhibitor
2549	0.63	cp	BRD-K11129031	gemfibrozil	Lipoprotein lipase activator
2537	0.64	cp	BRD-K88304388	dextrorphan	Glutamate receptor antagonist
2520	0.67	cp	BRD-K18523449	mestanolone	Androgenic steroid
2521	0.67	cp	BRD-K69837166	trap-101	Nociceptin/orphanin FQ (NOP) receptor antagonist
2522	0.67	cp	BRD-K72895815	SSR-69071	Leukocyte elastase inhibitor
2523	0.67	cp	BRD-K74195153	irsogladine	Phosphodiesterase inhibitor
2524	0.67	cp	BRD-K63913457	eicosatrienoic-acid	Vasodilator
2525	0.67	cp	BRD-K33860217	CP-94253	Serotonin receptor agonist
2526	0.67	cp	BRD-K75958195	pizotifen	Serotonin receptor antagonist
2527	0.67	cp	BRD-A08709697	heliotrine	Pyrrolizidine alkaloid
2503	0.7	cp	BRD-K07736136	VX-702	p38 MAPK inhibitor
2504	0.7	cp	BRD-K76908866	CP-724714	EGFR inhibitor
2505	0.7	cp	BRD-A58955223	sulforaphane	Antineoplastic
2506	0.7	cp	BRD-K06147391	telenzepine	Acetylcholine receptor antagonist
2507	0.7	cp	BRD-K13646352	midostaurin	FLT3 inhibitor
2508	0.7	cp	BRD-K04146668	GW-441756	Growth factor receptor inhibitor
2509	0.7	cp	BRD-K67680372	CI-966	GAT inhibitor
2510	0.7	cp	BRD-K21733600	rofecoxib	Cyclooxygenase inhibitor
2511	0.7	cp	BRD-K29582677	flunarizine	Calcium channel blocker
2512	0.7	cp	BRD-K53857191	risperidone	Dopamine receptor antagonist
2513	0.7	cp	BRD-A73368467	fexofenadine	Histamine receptor antagonist
2491	0.74	cp	BRD-K37561857	zardaverine	Phosphodiesterase inhibitor
2492	0.74	cp	BRD-K45435259	SCH-23390	Dopamine receptor antagonist
2493	0.74	cp	BRD-A93659613	GR-89696	Opioid receptor agonist
2494	0.74	cp	BRD-K10065684	dantron	Laxative
2495	0.74	cp	BRD-K87158025	benzamil	Sodium channel blocker
2496	0.74	cp	BRD-A04553218	chlorphenamine	Histamine receptor antagonist
2489	0.75	cp	BRD-A90131694	alclometasone	Glucocorticoid receptor agonist
2487	0.77	cp	BRD-K10466330	AVA	Nucleophosmin inhibitor
2475	0.78	cp	BRD-K17953061	staurosporine	PKC inhibitor
2476	0.78	cp	BRD-K49810818	sorafenib	FLT3 inhibitor
2477	0.78	cp	BRD-A47633927	NPC-15199	ICAM1 antagonist
2478	0.78	cp	BRD-A31227688	kynuramine	Aryl hydrocarbon receptor activator
2479	0.78	cp	BRD-K07325606	hispidin	PKC inhibitor
2480	0.78	cp	BRD-A25143711	hydrocortisone	Glucocorticoid receptor agonist
2481	0.78	cp	BRD-K71534238	GW-9508	Free fatty acid receptor agonist
2482	0.78	cp	BRD-A40639672	ketorolac	Cyclooxygenase inhibitor
2483	0.78	cp	BRD-A90799790	isradipine	Calcium channel blocker
2484	0.78	cp	BRD-K52219182	BRD-K52219182	Phosphodiesterase inhibitor
2485	0.78	cp	BRD-K45330754	diethylstilbestrol	Estrogen receptor agonist
2486	0.78	cp	BRD-A10977446	carvedilol	Adrenergic receptor antagonist
2469	0.8	cp	BRD-K44876623	zolpidem	Benzodiazepine receptor agonist
2455	0.81	cp	BRD-K74733595	APHA-compound-8	HDAC inhibitor
2456	0.81	cp	BRD-K85503079	perospirone	Dopamine receptor antagonist
2457	0.81	cp	BRD-K90976994	dehydrocholic-acid	Bile acid
2458	0.81	cp	BRD-K19462402	buflomedil	Adrenergic receptor antagonist
2459	0.81	cp	BRD-K29359156	ebselen	H+/K+-ATPase inhibitor
2460	0.81	cp	BRD-K70281171	U-99194	Dopamine receptor antagonist
2461	0.81	cp	BRD-K10042277	desmethylclozapine	Acetylcholine receptor agonist
2462	0.81	cp	BRD-K43245338	MDL-28170	Calpain inhibitor
2463	0.81	cp	BRD-K09537769	NU-7026	DNA dependent protein kinase inhibitor
2464	0.81	cp	BRD-A74667430	etodolac	Cyclooxygenase inhibitor
2465	0.81	cp	BRD-K66615216	moxifloxacin	Bacterial DNA gyrase inhibitor
2466	0.81	cp	BRD-K01612348	meropenem	Bacterial cell wall synthesis inhibitor
2467	0.81	cp	BRD-K09907482	PRL-3-inhibitor-I	Tyrosine phosphatase inhibitor
2448	0.84	cp	BRD-K54790157	trioxsalen	DNA synthesis inhibitor
2449	0.84	cp	BRD-A41112154	oleanolic-acid	G protein-coupled receptor agonist
2451	0.84	cp	BRD-K47207162	zimelidine	Serotonin reuptake inhibitor
2444	0.85	cp	BRD-K81528515	nilotinib	ABL inhibitor
2445	0.85	cp	BRD-K22009844	phenprobamate	Muscle relaxant
2446	0.85	cp	BRD-K66707493	lawsone	Coloring agent
2447	0.85	cp	BRD-K45542189	diethylcarbamazine	Lipoxygenase inhibitor
2428	0.88	cp	BRD-K04196797	oxcarbazepine	Sodium channel blocker
2429	0.88	cp	BRD-A42423104	benproperine	Antitussive
2430	0.88	cp	BRD-K97399794	quercetin	Polar auxin transport inhibitor
2431	0.88	cp	BRD-A26334849	propafenone	Antiarrhythmic
2432	0.88	cp	BRD-K27665173	D-64406	PDGFR receptor inhibitor
2433	0.88	cp	BRD-A77349281	RK-682	Tyrosine phosphatase inhibitor
2437	0.88	cp	BRD-A95939040	sertaconazole	Sterol demethylase inhibitor
2438	0.88	cp	BRD-K67080878	milrinone	Phosphodiesterase inhibitor
2439	0.88	cp	BRD-A31521121	methocarbamol	Muscle relaxant
2440	0.88	cp	BRD-A81233518	glycopyrrolate	Acetylcholine receptor antagonist
2424	0.89	cp	BRD-K26863634	BIX-01338	Histone lysine methyltransferase inhibitor
2425	0.89	cp	BRD-K78692225	leflunomide	Dihydroorotate dehydrogenase inhibitor
2419	0.92	cp	BRD-K21806131	tegaserod	Serotonin receptor partial agonist
2420	0.92	cp	BRD-A80641450	FR-139317	Endothelin receptor antagonist
2421	0.92	cp	BRD-A41304429	practolol	Adrenergic receptor antagonist
2422	0.92	cp	BRD-K61250553	loperamide	Opioid receptor agonist
2423	0.92	cp	BRD-A25004090	erastin	Ion channel antagonist
2405	0.95	cp	BRD-K46435977	valaciclovir	DNA polymerase inhibitor
2406	0.95	cp	BRD-K05181084	NGB-2904	Dopamine receptor antagonist
2407	0.95	cp	BRD-K76274772	MAPP-D-erythro	Ceramidase inhibitor
2408	0.95	cp	BRD-K52394958	GR-159897	Tachykinin antagonist
2409	0.95	cp	BRD-K67847053	guanabenz	Adrenergic receptor agonist
2414	0.95	cp	BRD-K28360340	TW-37	BCL inhibitor
2397	0.99	cp	BRD-K50168500	canertinib	EGFR inhibitor
2398	0.99	cp	BRD-A81795050	U-18666A	Oxidosqualene cyclase inhibitor
2399	0.99	cp	BRD-A23683907	NAS-181	Serotonin receptor antagonist
2400	0.99	cp	BRD-A92826379	lupanine	Sodium channel blocker
2401	0.99	cp	BRD-A05186015	bupropion	Dopamine uptake inhibitor
2388	1.02	cp	BRD-A41941932	vitexin	Antioxidant
2389	1.02	cp	BRD-K20287671	SU-4312	PDGFR receptor inhibitor
2390	1.02	cp	BRD-K47598052	PP-1	SRC inhibitor
2391	1.02	cp	BRD-A81866333	CGS-21680	Adenosine receptor agonist
2394	1.02	cp	BRD-A78322124	dobutamine	Adrenergic receptor agonist
2377	1.05	cp	BRD-K51918615	iodophenpropit	Histamine receptor antagonist
2369	1.06	cp	BRD-K73982490	BI-78D3	JNK inhibitor
2370	1.06	cp	BRD-K72420232	WZ-4002	EGFR inhibitor
2371	1.06	cp	BRD-A88254928	salbutamol	Adrenergic receptor agonist
2372	1.06	cp	BRD-A62182663	YK-4279	Apoptosis stimulant
2373	1.06	cp	BRD-A63546914	RO-04-5595	Glutamate receptor antagonist
2374	1.06	cp	BRD-K51816706	oxindole-I	VEGFR inhibitor
2375	1.06	cp	BRD-K54210043	NS-1619	Calcium channel activator
2366	1.08	cp	BRD-K26801045	pipamperone	Dopamine receptor antagonist
2364	1.09	cp	BRD-K93095519	SJ-172550	MDM inhibitor
2365	1.09	cp	BRD-K92726801	hydrastinine	Haemostatic agent
2362	1.1	cp	BRD-K92446736	zatebradine	HCN channel blocker
2360	1.11	cp	BRD-K40742111	baeomycesic-acid	Lipoxygenase inhibitor
2352	1.13	cp	BRD-K01493881	apigenin	Casein kinase inhibitor
2353	1.13	cp	BRD-K26015241	ODQ	Guanylyl cyclase inhibitor
2354	1.13	cp	BRD-K93332168	isocarboxazid	Monoamine oxidase inhibitor
2355	1.13	cp	BRD-K70577657	H-9	PKA inhibitor
2356	1.13	cp	BRD-A90311807	cilastatin	Dehydropeptidase inhibitor
2357	1.13	cp	BRD-K34533029	tyrphostin-AG-494	EGFR inhibitor
2359	1.13	cp	BRD-K15502390	nevirapine	Reverse transcriptase inhibitor
2341	1.16	cp	BRD-K09485525	GANT-61	GLI antagonist
2342	1.16	cp	BRD-K26521938	dinoprostone	Prostanoid receptor agonist
2343	1.16	cp	BRD-A63836183	PD-123319	Angiotensin receptor antagonist
2344	1.16	cp	BRD-K60038276	irbesartan	Angiotensin receptor antagonist
2350	1.16	cp	BRD-A36217750	sulfinpyrazone	Uricosuric blocker
2333	1.19	cp	BRD-A54845972	dihydroergotamine	Serotonin receptor agonist
2329	1.2	cp	BRD-K10670311	sulfasalazine	Antirheumatic
2330	1.2	cp	BRD-A10355991	norketamine	Glutamate receptor antagonist
2331	1.2	cp	BRD-A54927599	KF-38789	P-selectin inhibitor
2332	1.2	cp	BRD-K21450440	benzthiazide	Carbonic anhydrase inhibitor
2323	1.22	cp	BRD-K71035033	masitinib	KIT inhibitor
2324	1.22	cp	BRD-K30677119	PP-30	RAF inhibitor
2317	1.23	cp	BRD-A84327315	calcitriol	Vitamin D receptor agonist
2318	1.23	cp	BRD-K57569181	pentoxifylline	Phosphodiesterase inhibitor
2319	1.23	cp	BRD-K27871032	lysergol	Ergoline alkaloid
2320	1.23	cp	BRD-K43290182	Ro-04-6790	Serotonin receptor antagonist
2321	1.23	cp	BRD-K55424922	anpirtoline	Serotonin receptor agonist
2322	1.23	cp	BRD-K08806317	timolol	Adrenergic receptor antagonist
2311	1.25	cp	BRD-A48257147	PHCCC	Glutamate receptor agonist
2309	1.26	cp	BRD-K25311561	KU-55933	ATM kinase inhibitor
2297	1.27	cp	BRD-K92413528	thiazolidinecarboxylic-acid	Reducing agent
2298	1.27	cp	BRD-K35240538	methylprednisolone	Glucocorticoid receptor agonist
2299	1.27	cp	BRD-K33882852	ZK-93423	Benzodiazepine receptor agonist
2300	1.27	cp	BRD-K60174629	z-prolyl-prolinal	Prolyl endopeptidase inhibitor
2301	1.27	cp	BRD-K83637872	SANT-1	Smoothened receptor antagonist
2302	1.27	cp	BRD-K11911061	GR-127935	Serotonin receptor antagonist
2303	1.27	cp	BRD-K89274813	DMP-543	Acetylcholine release stimulant
2304	1.27	cp	BRD-K41713976	E-4031	Potassium channel blocker
2305	1.27	cp	BRD-A37837077	cyclazosin	Adrenergic receptor antagonist
2295	1.29	cp	BRD-K55677650	CO-101244	Ionotropic glutamate receptor antagonist
2286	1.3	cp	BRD-K13800121	parecoxib	Cyclooxygenase inhibitor
2287	1.3	cp	BRD-A41145729	methoprene-acid	Retinoid receptor agonist
2288	1.3	cp	BRD-K98521173	desoxycortone	Mineralocorticoid receptor agonist
2289	1.3	cp	BRD-A09467419	mebeverine	Acetylcholine receptor antagonist
2290	1.3	cp	BRD-K40965114	cyanopindolol	Adrenergic receptor antagonist
2294	1.3	cp	BRD-A09472452	flecainide	Sodium channel blocker
2283	1.32	cp	BRD-K82846253	repaglinide	Insulin secretagogue
2272	1.34	cp	BRD-K74514084	pazopanib	KIT inhibitor
2273	1.34	cp	BRD-K38449220	seneciphylline	Cytochrome P450 inhibitor
2274	1.34	cp	BRD-A41250306	cyclopenthiazide	Thiazide diuretic
2275	1.34	cp	BRD-K53570330	carbofuran	Cholinesterase inhibitor
2276	1.34	cp	BRD-K08502430	angiogenesis-inhibitor	Angiogenesis inhibitor
2277	1.34	cp	BRD-K28936863	ketotifen	Histamine receptor agonist
2262	1.37	cp	BRD-K41859756	NVP-AUY922	HSP inhibitor
2263	1.37	cp	BRD-A98378129	talniflumate	Cyclooxygenase inhibitor
2264	1.37	cp	BRD-A65449987	flunisolide	Cytochrome P450 inhibitor
2270	1.37	cp	BRD-K22662435	ganciclovir	DNA polymerase inhibitor
2254	1.4	cp	BRD-K52020312	metronidazole	DNA inhibitor
2252	1.41	cp	BRD-K04993501	cefixime	Bacterial cell wall synthesis inhibitor
2253	1.41	cp	BRD-A93477898	PETCM	Caspase activator
2250	1.42	cp	BRD-A24122750	saclofen	GABA receptor antagonist
2242	1.44	cp	BRD-A26097136	bulleyaconitine-a	Non-opiod analgesic
2243	1.44	cp	BRD-K00959089	thenoyltrifluoroacetone	Chelating agent
2244	1.44	cp	BRD-K31627533	rimexolone	Glucocorticoid receptor agonist
2245	1.44	cp	BRD-K17497770	butein	EGFR inhibitor
2238	1.46	cp	BRD-K20141153	atomoxetine	Norepinephrine transporter inhibitor
2223	1.48	cp	BRD-K83837640	JNJ-26854165	HDAC inhibitor
2224	1.48	cp	BRD-A24191444	ifenprodil	Adrenergic receptor antagonist
2225	1.48	cp	BRD-A49370193	RO-60-0175	Serotonin receptor agonist
2226	1.48	cp	BRD-A82656074	naltrindole	Opioid receptor antagonist
2227	1.48	cp	BRD-A96456596	FPL-55712	Leukotriene receptor antagonist
2228	1.48	cp	BRD-K14821540	FCCP	Mitochondrial oxidative phosphorylation uncoupler
2233	1.48	cp	BRD-K77908580	entinostat	HDAC inhibitor
2217	1.5	cp	BRD-A82590476	SDZ-NKT-343	Tachykinin antagonist
2216	1.51	cp	BRD-A45664787	iloprost	Platelet aggregation inhibitor
2213	1.52	cp	BRD-A42346008	metanephrine	Epinephrine metabolite
2215	1.52	cp	BRD-K53737926	amitriptyline	Norepinephrine inhibitor
2202	1.55	cp	BRD-K83597974	pargyline	Monoamine oxidase inhibitor
2203	1.55	cp	BRD-K00206590	P-1075	ATP channel activator
2204	1.55	cp	BRD-K29668683	BD-1063	Sigma receptor antagonist
2194	1.59	cp	BRD-K54094468	remoxipride	Dopamine receptor antagonist
2195	1.59	cp	BRD-K32412559	morphothebaine	Adrenergic receptor antagonist
2196	1.59	cp	BRD-K13261168	LY-16350	Dopamine receptor agonist
2197	1.59	cp	BRD-K26573499	DMAB-anabaseine	Adrenergic receptor agonist
2198	1.59	cp	BRD-K03319035	maprotiline	Norepinephrine reuptake inhibitor
2191	1.6	cp	BRD-K62012036	acitretin	Retinoid receptor agonist
2192	1.6	cp	BRD-K61737877	VEGF-receptor-2-kinase-inhibitor-IV	VEGFR inhibitor
2183	1.62	cp	BRD-K30743633	TCPOBOP	CAR agonist
2184	1.62	cp	BRD-K52620403	STO-609	Calmodulin antagonist
2185	1.62	cp	BRD-K16444452	ibudilast	Leukotriene receptor antagonist
2189	1.62	cp	BRD-K06926592	tretinoin	Retinoid receptor agonist
2179	1.63	cp	BRD-K09497549	kawain	Calcium channel modulator
2178	1.64	cp	BRD-K62353524	DY-131	Estrogen receptor agonist
2177	1.65	cp	BRD-A69512159	carbidopa	Aromatic L-amino acid decarboxylase inhibitor
2169	1.66	cp	BRD-K44094599	tacrolimus	Calcineurin inhibitor
2170	1.66	cp	BRD-K92492521	LY-255283	Leukotriene receptor antagonist
2171	1.66	cp	BRD-K54665485	R-59022	Diacylglycerol kinase inhibitor
2172	1.66	cp	BRD-K96263742	GW-7647	PPAR receptor agonist
2176	1.66	cp	BRD-K85606544	neratinib	EGFR inhibitor
2158	1.69	cp	BRD-K25875056	SC-9	Protein tyrosine kinase activator
2159	1.69	cp	BRD-A11135865	nor-binaltorphimine	Opioid receptor antagonist
2160	1.69	cp	BRD-K25394294	oxaprozin	Cyclooxygenase inhibitor
2161	1.69	cp	BRD-K10974103	diloxanide	Protein synthesis inhibitor
2163	1.69	cp	BRD-K06335600	tizanidine	Adrenergic receptor agonist
2155	1.71	cp	BRD-K91336023	mesulergine	Dopamine receptor agonist
2153	1.72	cp	BRD-K08417745	SID-26681509	Cathepsin inhibitor
2147	1.73	cp	BRD-K12932420	YM-976	Phosphodiesterase inhibitor
2148	1.73	cp	BRD-A06390036	hydroquinidine	Antiarrhythmic
2149	1.73	cp	BRD-K72676686	fluvoxamine	Selective serotonin reuptake inhibitor (SSRI)
2150	1.73	cp	BRD-K73391359	quinisocaine	Local anesthetic
2151	1.73	cp	BRD-K32828673	chelidonine	Tubulin inhibitor
2152	1.73	cp	BRD-A36267905	buphenine	Adrenergic receptor agonist
2142	1.75	cp	BRD-K91904471	SD-169	p38 MAPK inhibitor
2138	1.76	cp	BRD-K85030058	benactyzine	Acetylcholine receptor antagonist
2136	1.77	cp	BRD-K62289640	lylamine	Cannabinoid receptor agonist
2125	1.8	cp	BRD-K59773493	benzohydroxamic-acid	Antifungal
2126	1.8	cp	BRD-A75478957	PD-166793	Metalloproteinase inhibitor
2127	1.8	cp	BRD-K29173907	isoflupredone	Glucocorticoid receptor agonist
2129	1.8	cp	BRD-K63550407	erythromycin	NFkB pathway inhibitor
2121	1.81	cp	BRD-K07265709	razoxane	Chelating agent
2124	1.81	cp	BRD-K77641333	naphazoline	Adrenergic receptor agonist
2111	1.83	cp	BRD-A41692738	TGX-221	PI3K inhibitor
2112	1.83	cp	BRD-K34154330	tracazolate	GABA receptor modulator
2113	1.83	cp	BRD-K70241288	L-692585	Growth hormone releasing peptide ligand agonist
2114	1.83	cp	BRD-K92678294	irilin-a	Isoflavone
2101	1.86	cp	BRD-K76872913	benzanthrone	Aromatic hydrocarbon derivative
2096	1.87	cp	BRD-K02283807	GR-32191	Thromboxane receptor antagonist
2097	1.87	cp	BRD-A16665823	butoconazole	Bacterial cell wall synthesis inhibitor
2098	1.87	cp	BRD-A72066420	mifobate	PPAR receptor antagonist
2087	1.9	cp	BRD-K29905972	axitinib	PDGFR receptor inhibitor
2074	1.94	cp	BRD-K50938786	ropivacaine	Sodium channel blocker
2075	1.94	cp	BRD-K30563334	rifabutin	Protein synthesis inhibitor
2076	1.94	cp	BRD-K26669427	WR-216174	PFMRK inhibitor
2077	1.94	cp	BRD-K72541103	JAK3-inhibitor-I	JAK inhibitor
2080	1.94	cp	BRD-K65417056	meprylcaine	Local anesthetic
2066	1.95	cp	BRD-K53318339	vinpocetine	Phosphodiesterase inhibitor
2059	1.97	cp	BRD-A37817666	picrotoxin	GABA receptor antagonist
2060	1.97	cp	BRD-K15086322	JNJ-10191584	Histamine receptor antagonist
2061	1.97	cp	BRD-A27143604	DPN	Estrogen receptor agonist
2062	1.97	cp	BRD-K54142781	cirazoline	Adrenergic receptor agonist
2063	1.97	cp	BRD-K46018455	bezafibrate	PPAR receptor agonist
2053	1.99	cp	BRD-A35519318	benidipine	Calcium channel blocker
2045	2.01	cp	BRD-K14696368	9-methyl-5H-6-thia-4,5-diaza-chrysene-6,6-dioxide	NFkB pathway inhibitor
2046	2.01	cp	BRD-K28667196	fillalbin	Increases arterial blood pressure
2047	2.01	cp	BRD-A61470182	n-formylmethionylalanine	macrophage activator
2044	2.02	cp	BRD-K74133369	oligomycin-a	ATP synthase inhibitor
2036	2.04	cp	BRD-K11630072	carmofur	Thymidylate synthase inhibitor
2037	2.04	cp	BRD-A39172021	ampiroxicam	Cyclooxygenase inhibitor
2038	2.04	cp	BRD-A55946879	BW-B70C	Lipoxygenase inhibitor
2042	2.04	cp	BRD-K39823328	VU-0366037-2	Glutamate receptor modulator
2032	2.05	cp	BRD-K95763993	trapidil	PDGFR receptor inhibitor
2028	2.07	cp	BRD-K38477985	malonoben	Protein tyrosine kinase inhibitor
2021	2.08	cp	BRD-K05977823	tenovins	SIRT inhibitor
2022	2.08	cp	BRD-K94144010	cotinine	Nicotine metabolite
2027	2.08	cp	BRD-A65280694	molindone	Dopamine receptor antagonist
2019	2.1	cp	BRD-K47278471	diphenhydramine	Histamine receptor antagonist
2009	2.11	cp	BRD-K47539947	tetradecylthioacetic-acid	Lipid peroxidase inhibitor
2010	2.11	cp	BRD-K21283037	riluzole	Glutamate inhibitor
2011	2.11	cp	BRD-K26160755	RS-45041-190	Imidazoline receptor agonist
2012	2.11	cp	BRD-A28318179	aminomethyltransferase	Nitric oxide synthase inhibitor
2017	2.11	cp	BRD-K50398167	meclofenamic-acid	Cyclooxygenase inhibitor
2018	2.11	cp	BRD-K02265150	amoxapine	Norepinephrine reuptake inhibitor
2008	2.12	cp	BRD-A15415227	GW-1929	PPAR receptor agonist
2001	2.17	cp	BRD-A48261811	argatroban	Thrombin inhibitor
1995	2.18	cp	BRD-K17415526	tyrphostin-AG-835	Protein tyrosine kinase inhibitor
1996	2.18	cp	BRD-A95445494	maackiain	Sodium/glucose cotransporter inhibitor
1981	2.22	cp	BRD-K32107296	temozolomide	DNA alkylating agent
1982	2.22	cp	BRD-K50135270	GBR-12935	Dopamine uptake inhibitor
1984	2.22	cp	BRD-K71289571	zafirlukast	Leukotriene receptor antagonist
1985	2.22	cp	BRD-K12102668	nialamide	Monoamine oxidase inhibitor
1973	2.24	cp	BRD-A06352418	terfenadine	Histamine receptor antagonist
1964	2.26	cp	BRD-A16934955	nalbuphine	Opioid receptor agonist
1965	2.26	cp	BRD-A94413429	NTNCB	Neuropeptide receptor antagonist
1966	2.26	cp	BRD-K36009368	NNC-63-0532	Opioid receptor agonist
1972	2.26	cp	BRD-A29644307	nomifensine	Dopamine uptake inhibitor
1959	2.28	cp	BRD-K51290057	SA-792709	Retinoid receptor agonist
1954	2.29	cp	BRD-U25771771	WZ-4-145	EGFR inhibitor
1950	2.31	cp	BRD-K11663430	pyroxamide	HDAC inhibitor
1942	2.32	cp	BRD-K09638361	SA-63133	-666
1940	2.33	cp	BRD-K73589401	corticosterone	mineralocorticoid receptor agonist
1941	2.33	cp	BRD-K97509413	coumestrol	Estrogen receptor agonist
1934	2.36	cp	BRD-A64125466	dehydrocholic-acid	choleretic agent
1931	2.37	cp	BRD-A47598013	citalopram	Serotonin reuptake inhibitor
1926	2.39	cp	BRD-K60762818	desipramine	Tricyclic antidepressant
1907	2.43	cp	BRD-K57930253	nitrazepam	Benzodiazepine receptor agonist
1908	2.43	cp	BRD-K51066026	aminoindazole	Ionophore
1909	2.43	cp	BRD-A43882281	pinacidil	ATP channel activator
1906	2.44	cp	BRD-K17294426	clebopride	Dopamine receptor antagonist
1898	2.47	cp	BRD-A99411506	esculin	Antioxidant
1899	2.47	cp	BRD-K75699339	rizatriptan	Serotonin receptor agonist
1892	2.5	cp	BRD-K19309090	SR-95639A	Acetylcholine receptor agonist
1893	2.5	cp	BRD-K34441861	moexipril	ACE inhibitor
1886	2.53	cp	BRD-K20714604	RS-56812	Serotonin receptor partial agonist
1884	2.54	cp	BRD-K78084463	W-12	Calmodulin antagonist
1885	2.54	cp	BRD-K40530731	hyoscyamine	Acetylcholine receptor antagonist
1877	2.55	cp	BRD-K36377456	marmesin	Angiogenesis inhibitor
1874	2.56	cp	BRD-K23383398	T-0901317	LXR agonist
1875	2.56	cp	BRD-A32161980	carbetocin	Oxytocin receptor agonist
1871	2.57	cp	BRD-A19248578	latrunculin-b	Actin polymerization inhibitor
1872	2.57	cp	BRD-K40990712	hexamethyleneamiloride	Sodium/hydrogen antiport inhibitor
1873	2.57	cp	BRD-A16332958	modafinil	Adrenergic receptor agonist
1858	2.61	cp	BRD-K88679075	methandriol	Androgenic steroid
1860	2.61	cp	BRD-K55301415	abiraterone	17,20 lyase inhibitor
1861	2.61	cp	BRD-K67783091	haloperidol	Dopamine receptor antagonist
1857	2.62	cp	BRD-K00234327	RU-24969	Serotonin receptor agonist
1856	2.63	cp	BRD-K24994810	androstenol	GABA receptor modulator
1849	2.64	cp	BRD-A68888262	azelastine	Histamine receptor antagonist
1850	2.64	cp	BRD-K18787491	U-0126	MEK inhibitor
1840	2.68	cp	BRD-K64606589	apicidin	HDAC inhibitor
1833	2.71	cp	BRD-K05804044	AZ-628	RAF inhibitor
1834	2.71	cp	BRD-K01649396	indatraline	Norepinephrine transporter inhibitor
1835	2.71	cp	BRD-K93658967	aloisine	CDK inhibitor
1831	2.73	cp	BRD-K74305673	IKK-2-inhibitor-V	IKK inhibitor
1822	2.75	cp	BRD-A04668240	CGP-52432	GABA receptor antagonist
1823	2.75	cp	BRD-A02180903	betamethasone	Glucocorticoid receptor agonist
1818	2.78	cp	BRD-K21565985	xylazine	Adrenergic receptor agonist
1810	2.82	cp	BRD-K54472332	elvitegravir	HIV integrase inhibitor
1813	2.82	cp	BRD-K73196317	urapidil	Adrenergic receptor antagonist
1806	2.84	cp	BRD-A64933752	CV-1808	Adenosine receptor agonist
1807	2.84	cp	BRD-A74980173	gatifloxacin	Bacterial DNA gyrase inhibitor
1801	2.87	cp	BRD-K96271548	coumaric-acid	Antioxidant
1805	2.87	cp	BRD-K35458079	edaravone	Nootropic agent
1797	2.89	cp	BRD-A89672324	CGP-55845	GABA receptor antagonist
1788	2.96	cp	BRD-K13566078	BMS-345541	IKK inhibitor
1789	2.96	cp	BRD-K76698671	HNHA	HDAC inhibitor
1790	2.96	cp	BRD-K62982419	cilomilast	Phosphodiesterase inhibitor
1780	2.99	cp	BRD-K92817986	BJM-CSC-19	MEK inhibitor
1781	2.99	cp	BRD-K32292990	CGP-53353	EGFR inhibitor
1779	3	cp	BRD-K67043667	altretamine	DNA synthesis inhibitor
1772	3.01	cp	BRD-K68202742	trichostatin-a	HDAC inhibitor
1773	3.01	cp	BRD-K53959060	indirubin	CDK inhibitor
1775	3.01	cp	BRD-K27721098	clopidogrel	Purinergic receptor antagonist
1765	3.03	cp	BRD-A80775386	hyperforin	Cyclooxygenase inhibitor
1766	3.03	cp	BRD-K14807180	SB-221284	Serotonin receptor antagonist
1767	3.03	cp	BRD-K43736954	cortisone	Glucocorticoid receptor agonist
1758	3.07	cp	BRD-A54236247	racephedrine	Adrenergic receptor agonist
1750	3.12	cp	BRD-A43974575	tranylcypromine	Monoamine oxidase inhibitor
1746	3.14	cp	BRD-K71731651	PNU-120596	Acetylcholine receptor agonist
1747	3.14	cp	BRD-K62310379	fluticasone	Glucocorticoid receptor agonist
1744	3.15	cp	BRD-K01567962	pyrazolanthrone	JNK inhibitor
1735	3.16	cp	BRD-K54316499	tolterodine	Acetylcholine receptor antagonist
1741	3.16	cp	BRD-A73859745	glycodeoxycholic-acid	Apoptosis stimulant
1729	3.17	cp	BRD-U44618005	WH-4023	SRC inhibitor
1730	3.17	cp	BRD-K49668410	clarithromycin	Bacterial 50S ribosomal subunit inhibitor
1731	3.17	cp	BRD-K63150726	JTE-907	Cannabinoid receptor inverse agonist
1733	3.17	cp	BRD-K28912512	nicotinamide	Protein synthesis stimulant
1734	3.17	cp	BRD-A42759514	ornidazole	Antiprotozoal
1718	3.2	cp	BRD-K62929068	6-benzylaminopurine	Purinergic receptor activator
1717	3.21	cp	BRD-K14888893	minoxidil	KATP activator
1708	3.22	cp	BRD-K80325895	eicosadienoic-acid	-666
1705	3.23	cp	BRD-K10467831	tibolone	Androgen receptor agonist
1706	3.23	cp	BRD-K94512704	spiramide	Dopamine receptor antagonist
1700	3.24	cp	BRD-A54029483	IRL-2500	Endothelin receptor antagonist
1694	3.28	cp	BRD-A83892713	rifampicin	RNA polymerase inhibitor
1689	3.31	cp	BRD-K99451608	lopinavir	HIV protease inhibitor
1690	3.31	cp	BRD-A73581086	ergometrine	Adrenergic receptor agonist
1681	3.35	cp	BRD-K93461745	buspirone	Serotonin receptor agonist
1676	3.38	cp	BRD-K79602928	metformin	Insulin sensitizer
1673	3.39	cp	BRD-K35430135	SR-59230A	Adrenergic receptor antagonist
1672	3.4	cp	BRD-K20742498	RS-39604	Serotonin receptor antagonist
1666	3.42	cp	BRD-K55430733	WAY-629	Serotonin receptor agonist
1670	3.42	cp	BRD-K71512533	SNS-314	Aurora kinase inhibitor
1658	3.49	cp	BRD-A23637604	oxymetholone	Androgen receptor agonist
1659	3.49	cp	BRD-A17411484	carprofen	Cyclooxygenase inhibitor
1655	3.51	cp	BRD-K93433262	alfacalcidol	Vitamin D receptor agonist
1644	3.56	cp	BRD-K85985071	ellipticine	Topoisomerase inhibitor
1645	3.56	cp	BRD-A72703248	SKF-96365	Calcium channel blocker
1635	3.62	cp	BRD-K41260949	valproic-acid	HDAC inhibitor
1632	3.63	cp	BRD-K84085265	CG-930	JNK inhibitor
1630	3.64	cp	BRD-U97083655	teicoplanin	Bacterial cell wall synthesis inhibitor
1631	3.64	cp	BRD-K50417881	eticlopride	Dopamine receptor antagonist
1621	3.66	cp	BRD-A03216249	mepivacaine	Potassium channel blocker
1622	3.66	cp	BRD-K99063460	didanosine	Nucleoside reverse transcriptase inhibitor
1618	3.7	cp	BRD-K50140147	NVP-TAE684	ALK inhibitor
1612	3.72	cp	BRD-K32526544	DCEBIO	Potassium channel activator
1609	3.74	cp	BRD-K55191674	benzylpenicillin	Penicillin binding protein inhibitor
1604	3.77	cp	BRD-K37206356	rhamnetin	HDAC inhibitor
1603	3.78	cp	BRD-K90574421	ipsapirone	Serotonin receptor agonist
1601	3.79	cp	BRD-A66563878	medetomidine	Adrenergic receptor agonist
1592	3.88	cp	BRD-K81916719	triclabendazole	Microtubule inhibitor
1594	3.88	cp	BRD-A24514565	warfarin	Vitamin K antagonist
1585	3.89	cp	BRD-A09828896	SKF-81297	Dopamine receptor agonist
1584	3.91	cp	BRD-K75532464	FTI-276	Farnesyltransferase inhibitor
1579	3.95	cp	BRD-A74904029	EI-231	Casein kinase inhibitor
1574	3.97	cp	BRD-K41337261	ZM-306416	ABL inhibitor
1569	3.98	cp	BRD-A67981824	cefotaxime	Bacterial cell wall synthesis inhibitor
1570	3.98	cp	BRD-K52989797	clomipramine	Serotonin transporter inhibitor (SERT)
1573	3.98	cp	BRD-A75479906	rimantadine	Antiviral
1566	4.01	cp	BRD-K40887525	ritanserin	Serotonin receptor antagonist
1564	4.02	cp	BRD-K55703048	latrepirdine	Glutamate receptor antagonist
1562	4.03	cp	BRD-A71657825	2-(biphenyl-4-ylsulfonamido)pentanedioic-acid	Matrix metalloprotease inhibitor
1556	4.05	cp	BRD-K67977190	eprosartan	Angiotensin receptor antagonist
1557	4.05	cp	BRD-K02965346	SU-11274	Hepatocyte growth factor receptor inhibitor
1558	4.05	cp	BRD-K44442813	pidotimod	Interferon receptor agonist
1555	4.06	cp	BRD-A41450521	tosufloxacin	Bacterial DNA gyrase inhibitor
1553	4.09	cp	BRD-K56343971	vemurafenib	RAF inhibitor
1544	4.12	cp	BRD-K55454768	TAS-301	Calcium-calmodulin dependent protein kinase inhibitor
1545	4.12	cp	BRD-A61793559	metolazone	Carbonic anhydrase inhibitor
1541	4.15	cp	BRD-K66766661	17-beta-estradiol	Estrogen receptor agonist
1542	4.15	cp	BRD-K15600710	obatoclax	BCL inhibitor
1536	4.18	cp	BRD-A07440155	labetalol	Adrenergic receptor antagonist
1532	4.2	cp	BRD-K95739795	tetrabenazine	Vesicular monoamine transporter inhibitor
1528	4.22	cp	BRD-K49404994	levetiracetam	Calcium channel blocker
1526	4.23	cp	BRD-A78877355	nefopam	Cyclooxygenase inhibitor
1523	4.24	cp	BRD-K02590140	O-2050	Cannabinoid receptor antagonist
1522	4.25	cp	BRD-A92585442	RU-28318	Cytochrome P450 inhibitor
1518	4.26	cp	BRD-K08287586	butylparaben	DNA synthesis inhibitor
1516	4.27	cp	BRD-A77050075	heraclenol	Vitamin K antagonist
1517	4.27	cp	BRD-K49865102	PD-0325901	MEK inhibitor
1509	4.3	cp	BRD-K18618618	cimetidine	Histamine receptor antagonist
1510	4.3	cp	BRD-K54411430	robustic-acid	cAMP inhibitor
1512	4.3	cp	BRD-K29950728	clomifene	Estrogen receptor antagonist
1503	4.36	cp	BRD-A02759312	betaxolol	Adrenergic receptor antagonist
1496	4.4	cp	BRD-K97118047	4,5,6,7-tetrabromobenzotriazole	Casein kinase inhibitor
1497	4.4	cp	BRD-A09161221	nomilin	HSP inhibitor
1498	4.4	cp	BRD-K26429091	J-104129	Acetylcholine receptor antagonist
1494	4.41	cp	BRD-A17453586	MDL-72832	Serotonin receptor agonist
1490	4.46	cp	BRD-K60690191	MPEP	Glutamate receptor antagonist
1486	4.5	cp	BRD-K42095107	daidzein	Estrogen receptor agonist
1485	4.53	cp	BRD-K31283835	tofacitinib	JAK inhibitor
1479	4.57	cp	BRD-K70327191	benzoxiquine	Anti-infective
1475	4.61	cp	BRD-K69328504	L-690488	Inositol monophosphatase inhibitor
1469	4.65	cp	BRD-A29260609	acebutolol	Adrenergic receptor antagonist
1467	4.67	cp	BRD-K19227686	phenolphthalein	Indicator dye
1463	4.7	cp	BRD-A42167015	carteolol	Adrenergic receptor antagonist
1461	4.72	cp	BRD-K63641886	cefuroxime	Bacterial cell wall synthesis inhibitor
1458	4.79	cp	BRD-K29733039	deforolimus	MTOR inhibitor
1457	4.83	cp	BRD-A10070317	propranolol	Adrenergic receptor antagonist
1453	4.89	cp	BRD-A39230911	chlorphensin	Muscle relaxant
1450	4.9	cp	BRD-K92000912	AM-251	Cannabinoid receptor antagonist
1448	4.91	cp	BRD-A15034104	bergenin	Interleukin inhibitor
1449	4.91	cp	BRD-K19295594	gossypol	BCL inhibitor
1444	4.96	cp	BRD-K19416115	sitagliptin	Dipeptidyl peptidase inhibitor
1438	5	cp	BRD-K04923131	GSK-3-inhibitor-IX	Glycogen synthase kinase inhibitor
1436	5.01	cp	BRD-A29289453	PCA-4248	Platelet activating factor receptor antagonist
1431	5.08	cp	BRD-A53952395	prilocaine	Local anesthetic
1423	5.15	cp	BRD-A29731977	17-hydroxyprogesterone-caproate	progesterone receptor agonist
1420	5.16	cp	BRD-K99029477	prometon	Photosynthesis inhibitor
1421	5.16	cp	BRD-K96144918	mead-acid	KPL-1 tumor suppressor
1419	5.18	cp	BRD-A36707673	hydroxycholesterol	LXR agonist
1418	5.19	cp	BRD-A27489425	rolitetracycline	Bacterial 30S ribosomal subunit inhibitor
1414	5.23	cp	BRD-A80960055	celastrol	Anti-inflammatory
1415	5.23	cp	BRD-K48735772	PD-158780	EGFR inhibitor
1412	5.25	cp	BRD-K06388322	pramipexole	Dopamine receptor agonist
1408	5.31	cp	BRD-K64755930	etazolate	Phosphodiesterase inhibitor
1405	5.34	cp	BRD-A75517195	thiazolopyrimidine	CDC inhibitor
1398	5.39	cp	BRD-K74761218	WT-171	HDAC inhibitor
1399	5.39	cp	BRD-K67100011	pivmecillinam	Bacterial cell wall synthesis inhibitor
1394	5.43	cp	BRD-K13356952	methazolamide	Carbonic anhydrase inhibitor
1391	5.46	cp	BRD-K83010055	VU-0415374-1	Glutamate receptor modulator
1389	5.48	cp	BRD-A09056319	alfuzosin	Adrenergic receptor antagonist
1387	5.49	cp	BRD-A13188892	doxazosin	Adrenergic receptor antagonist
1388	5.49	cp	BRD-K63430059	methoxsalen	DNA synthesis inhibitor
1383	5.52	cp	BRD-K18036262	L-168049	Glucagon receptor antagonist
1381	5.56	cp	BRD-A35623999	CGP-37157	L-type calcium channel blocker
1379	5.57	cp	BRD-K95785537	PP-2	SRC inhibitor
1378	5.58	cp	BRD-A50684349	fenoldopam	Dopamine receptor agonist
1377	5.6	cp	BRD-K14965640	ibuprofen	Cyclooxygenase inhibitor
1371	5.66	cp	BRD-K82823076	RO-15-4513	GABA benzodiazepine site receptor inverse agonist
1367	5.71	cp	BRD-K64310881	MW-STK33-3B	Potassium channel activator
1366	5.73	cp	BRD-A33711280	metixene	Acetylcholine receptor antagonist
1365	5.74	cp	BRD-A86044036	flurbiprofen	Cyclooxygenase inhibitor
1359	5.78	cp	BRD-A84134924	pancuronium	Acetylcholine receptor antagonist
1360	5.78	cp	BRD-K10961822	latanoprost	Prostanoid receptor agonist
1354	5.84	cp	BRD-K22828899	TUL-XXI039	Serine/threonine kinase inhibitor
1355	5.84	cp	BRD-K03816923	rottlerin	MAP kinase inhibitor
1348	5.91	cp	BRD-K49049886	CGS-15943	Adenosine receptor antagonist
1345	5.94	cp	BRD-U08759356	EI-346-erlotinib-analog	EGFR inhibitor
1346	5.94	cp	BRD-K12994359	valdecoxib	Cyclooxygenase inhibitor
1341	5.97	cp	BRD-K36529613	PU-H71	HSP inhibitor
1342	5.97	cp	BRD-K33312228	halometasone	Glucocorticoid receptor agonist
1339	6.02	cp	BRD-A23290232	westcort	Glucocorticoid receptor agonist
1335	6.06	cp	BRD-K92723993	imatinib	BCR-ABL kinase inhibitor
1334	6.08	cp	BRD-K28849549	mesalazine	Cyclooxygenase inhibitor
1333	6.09	cp	BRD-K29458283	chlorambucil	DNA inhibitor
1332	6.12	cp	BRD-A65615053	zacopride	Serotonin receptor antagonist
1329	6.13	cp	BRD-K33572481	taurodeoxycholic-acid	Bile acid
1330	6.13	cp	BRD-K18855837	varenicline	Acetylcholine receptor agonist
1327	6.17	cp	BRD-K19136521	indirubin	CDK inhibitor
1324	6.24	cp	BRD-K50891186	GR-103691	Dopamine receptor antagonist
1322	6.25	cp	BRD-K45068323	W-13	Calmodulin antagonist
1317	6.3	cp	BRD-K12867552	THM-I-94	HDAC inhibitor
1318	6.3	cp	BRD-K28168037	fenretinide	Apoptosis stimulant
1316	6.31	cp	BRD-K08924299	palonosetron	Serotonin receptor antagonist
1312	6.33	cp	BRD-K23369905	oxiconazole	Bacterial cell wall synthesis inhibitor
1313	6.33	cp	BRD-K15834839	lobendazole	Anthelmintic
1311	6.34	cp	BRD-K19352500	prochlorperazine	Dopamine receptor antagonist
1308	6.35	cp	BRD-A07395371	esmolol	Adrenergic receptor antagonist
1306	6.38	cp	BRD-K17896185	FIT	Opioid receptor agonist
1301	6.41	cp	BRD-A49906757	scopolamine	Acetylcholine receptor antagonist
1302	6.41	cp	BRD-A49160188	donepezil	Acetylcholinesterase inhibitor
1295	6.54	cp	BRD-A31801025	formestane	Aromatase inhibitor
1294	6.57	cp	BRD-K75641298	metoclopramide	Dopamine receptor antagonist
1288	6.64	cp	BRD-A01643550	prednisolone	Glucocorticoid receptor agonist
1287	6.68	cp	BRD-A68723818	brompheniramine	Histamine receptor antagonist
1285	6.69	cp	BRD-K26117720	gingerol	Nitric oxide synthase inhibitor
1284	6.7	cp	BRD-K61097567	SB-218795	Tachykinin antagonist
1283	6.71	cp	BRD-A83431637	resmethrin	Cytochrome P450 inhibitor
1280	6.77	cp	BRD-K37798499	etoposide	Topoisomerase inhibitor
1276	6.8	cp	BRD-K28428262	brivanib	FGFR inhibitor
1275	6.83	cp	BRD-K57033106	tripelennamine	Histamine receptor antagonist
1274	6.84	cp	BRD-A93255169	thalidomide	TNF production inhibitor
1271	6.87	cp	BRD-K44849676	capsazepine	TRPV agonist
1268	6.9	cp	BRD-K76304753	phenazopyridine	Local anesthetic
1267	6.91	cp	BRD-K17075857	chloroxine	Opioid receptor antagonist
1265	6.93	cp	BRD-A35912562	pregnenolone	Glutamate receptor modulator
1264	6.94	cp	BRD-K17823458	danoprevir	HCV inhibitor
1262	6.95	cp	BRD-A38898897	GW-311616	Leukocyte elastase inhibitor
1260	6.98	cp	BRD-K33226500	indinavir	HIV protease inhibitor
1259	7.01	cp	BRD-K98763141	niflumic-acid	Cyclooxygenase inhibitor
1256	7.03	cp	BRD-K52735702	cefdinir	Bacterial cell wall synthesis inhibitor
1251	7.05	cp	BRD-K51476772	ST-638	Tyrosine kinase inhibitor
1252	7.05	cp	BRD-K41707108	ceramide	Phosphoenolpyruvate carboxylase activator
1245	7.13	cp	BRD-K42500029	CGP-57380	MAP kinase inhibitor
1244	7.17	cp	BRD-A18763547	BAX-channel-blocker	Cytochrome C release inhibitor
1241	7.22	cp	BRD-K09132007	D-4476	TGF beta receptor inhibitor
1237	7.29	cp	BRD-K20482099	rutin	Antioxidant
[truncated: 425 more rows]

## Sheet: CMap_Contrast3 (p.G348C)
Rank	Score	Type	ID	Name	Description
8538	-88.6	cp	BRD-A26032986	zaldaride	Calmodulin antagonist
8510	-77.18	cp	BRD-K77133231	PD-169316	p38 MAPK inhibitor
8495	-73.57	cp	BRD-A30590053	MR-16728	Acetylcholine release enhancer
8493	-73.33	cp	BRD-K05396879	15-delta-prostaglandin-j2	PPAR receptor agonist
8491	-70.43	cp	BRD-A15010982	HU-211	Glutamate receptor antagonist
8472	-64.2	cp	BRD-K96527333	dehydroisoandosterone	GABA receptor modulator
8471	-64.18	cp	BRD-A52326238	isogedunin	HSP inhibitor
8469	-63.7	cp	BRD-K93618743	ipriflavone	Bone resorption inhibitor
8467	-63.56	cp	BRD-A31800922	procyclidine	Acetylcholine receptor antagonist
8444	-58.94	cp	BRD-A49225603	alimemazine	Histamine receptor agonist
8442	-58.24	cp	BRD-K26979635	NS-3694	Glutamate receptor antagonist
8440	-57.28	cp	BRD-K60460488	nelfinavir	HIV protease inhibitor
8438	-56.8	cp	BRD-U44618005	WH-4023	SRC inhibitor
8437	-56.59	cp	BRD-K60690191	MPEP	Glutamate receptor antagonist
8436	-56.06	cp	BRD-K51805276	temefos	Cholinesterase inhibitor
8434	-55.85	cp	BRD-K84141129	VU-0400193-3	Glutamate receptor modulator
8428	-54.42	cp	BRD-K33483813	actarit	Interleukin receptor agonist
8422	-54.03	cp	BRD-A45543382	metrizamide	Radiopaque medium
8419	-53.51	cp	BRD-K21971034	OM-137	Aurora kinase inhibitor
8415	-53.19	cp	BRD-A96456596	FPL-55712	Leukotriene receptor antagonist
8412	-52.25	cp	BRD-K50128260	sildenafil	Phosphodiesterase inhibitor
8410	-51.81	cp	BRD-K56301217	ABT-737	BCL inhibitor
8406	-50.7	cp	BRD-K80725821	RS-16566	Serotonin receptor antagonist
8401	-49.65	cp	BRD-K67844266	MLN-4924	Nedd activating enzyme inhibitor
8399	-48.98	cp	BRD-A59174698	ritodrine	Adrenergic receptor agonist
8393	-48.3	cp	BRD-K62221994	T-98475	Gonadotropin releasing factor hormone receptor antagonist
8392	-48.24	cp	BRD-A35338386	NECA	Adenosine receptor agonist
8391	-48.23	cp	BRD-K63150726	JTE-907	Cannabinoid receptor inverse agonist
8386	-47.75	cp	BRD-K47598052	PP-1	SRC inhibitor
8379	-45.91	cp	BRD-A55815733	phylloquinone	Vitamin K
8378	-45.77	cp	BRD-K26669427	WR-216174	PFMRK inhibitor
8374	-45.71	cp	BRD-K43978949	PIT	Purinergic receptor antagonist
8368	-44.83	cp	BRD-K91336023	mesulergine	Dopamine receptor agonist
8363	-44.1	cp	BRD-K51918615	iodophenpropit	Histamine receptor antagonist
8364	-44.1	cp	BRD-K33204703	AG-370	PDGFR receptor inhibitor
8357	-42.04	cp	BRD-K97309399	thiothixene	Dopamine receptor antagonist
8353	-40.96	cp	BRD-K64052750	gefitinib	EGFR inhibitor
8352	-40.69	cp	BRD-K08589866	linsitinib	IGF-1 inhibitor
8346	-39.65	cp	BRD-K72034655	peucedanin	Apoptosis stimulant
8343	-39.26	cp	BRD-K81847782	scandenin	Plant compound with antimicrobial activity
8337	-38.02	cp	BRD-K01638814	rilmenidine	Adrenergic receptor agonist
8330	-37.49	cp	BRD-A35033682	eriodictyol	Cytochrome P450 inhibitor
8323	-35.85	cp	BRD-K96670504	lonidamine	Glucokinase inhibitor
8321	-35.67	cp	BRD-K80639402	SB-258585	Serotonin receptor antagonist
8319	-35.44	cp	BRD-A36267905	buphenine	Adrenergic receptor agonist
8312	-34.31	cp	BRD-K93095519	SJ-172550	MDM inhibitor
8308	-33.51	cp	BRD-K01555864	dibenzoylmethane	Antineoplastic
8304	-33.18	cp	BRD-A56020723	CA-074-Me	Cathepsin inhibitor
8300	-32.75	cp	BRD-K98684188	GSK-0660	PPAR receptor antagonist
8299	-32.74	cp	BRD-K36965586	m-chlorophenylbiguanide	Serotonin receptor agonist
8281	-30.13	cp	BRD-A22769835	homochlorcyclizine	Antihistamine
8279	-29.97	cp	BRD-K44094599	tacrolimus	Calcineurin inhibitor
8276	-29.69	cp	BRD-K61829047	7b-cis	Exportin antagonist
8275	-29.67	cp	BRD-A29437505	RWJ-21757	TLR agonist
8271	-29.2	cp	BRD-K50720187	flupirtine	Glutamate receptor antagonist
8265	-28.2	cp	BRD-K49027941	PSB-1115	Adenosine receptor antagonist
8266	-28.2	cp	BRD-K62056274	quipazine	Serotonin receptor agonist
8261	-27.97	cp	BRD-K78294846	osthol	Calcium channel blocker
8260	-27.82	cp	BRD-K86727142	embelin	HCV inhibitor
8259	-27.8	cp	BRD-K14807180	SB-221284	Serotonin receptor antagonist
8258	-27.76	cp	BRD-A52650764	ingenol	PKC activator
8255	-27.68	cp	BRD-K53737926	amitriptyline	Norepinephrine inhibitor
8253	-27.57	cp	BRD-K20986251	lithocholic-acid	FXR antagonist
8252	-27.53	cp	BRD-K41868777	W-5	Calmodulin antagonist
8249	-27.4	cp	BRD-K73838513	cinacalcet	Calcium channel activator
8246	-27.15	cp	BRD-A52660433	tetrindole	Monoamine oxidase inhibitor
8242	-26.89	cp	BRD-K30197592	5-methoxytryptamine	Serotonin receptor agonist
8238	-26.14	cp	BRD-K15402119	huperzine-a	Acetylcholinesterase inhibitor
8237	-26.11	cp	BRD-K95921201	reserpine	Vesicular monoamine transporter inhibitor
8236	-26.09	cp	BRD-K53545112	CNQX	Glutamate receptor antagonist
8233	-25.54	cp	BRD-K49890030	gavestinel	Glutamate receptor antagonist
8227	-25.21	cp	BRD-K85383046	IAA-94	Chloride channel blocker
8224	-25.1	cp	BRD-K76810206	nicergoline	Adrenergic receptor antagonist
8219	-24.67	cp	BRD-A11007541	BCI-hydrochloride	Protein phosphatase inhibitor
8217	-24.45	cp	BRD-K17823458	danoprevir	HCV inhibitor
8216	-24.43	cp	BRD-K32906660	bis-tyrphostin	EGFR inhibitor
8213	-24.37	cp	BRD-K45988865	tetramethylsilane	Internal standard for NMR spectroscopy
8208	-24.21	cp	BRD-K53570330	carbofuran	Cholinesterase inhibitor
8189	-22.66	cp	BRD-A69636825	diltiazem	Calcium channel blocker
8180	-22.1	cp	BRD-K02953697	naringin	Cytochrome P450 inhibitor
8179	-22.09	cp	BRD-K64245000	GW-4064	FXR agonist
8178	-21.97	cp	BRD-K59058766	chlorprothixene	Dopamine receptor antagonist
8176	-21.58	cp	BRD-K86887724	dofetilide	Potassium channel blocker
8172	-21.19	cp	BRD-K97061094	azacyclonol	Histamine receptor antagonist
8170	-20.69	cp	BRD-A21723284	naltriben	Opioid receptor antagonist
8169	-20.68	cp	BRD-K93188295	ARC-239	Adrenergic receptor antagonist
8167	-20.63	cp	BRD-A27143604	DPN	Estrogen receptor agonist
8166	-20.55	cp	BRD-A80928489	1-monopalmitin	P-glycoprotein inhibitor
8164	-20.27	cp	BRD-A54845972	dihydroergotamine	Serotonin receptor agonist
8160	-19.86	cp	BRD-A94793051	gestrinone	Progesterone receptor antagonist
8159	-19.84	cp	BRD-A70449690	forskolin	Adenylyl cyclase activator
8155	-19.32	cp	BRD-A61858259	CAY-10415	Insulin sensitizer
8154	-19.28	cp	BRD-K96119599	leucodin	Melanin inhibitor
8153	-19.25	cp	BRD-K90259198	W-7	Calmodulin antagonist
8150	-19.05	cp	BRD-K12079898	PD-160170	Neuropeptide receptor antagonist
8148	-18.94	cp	BRD-K18250272	propoxycaine	Local anesthetic
8147	-18.89	cp	BRD-K25311561	KU-55933	ATM kinase inhibitor
8145	-18.8	cp	BRD-K56403959	ZK-756326	CC chemokine receptor ligand
8137	-17.88	cp	BRD-K54316499	tolterodine	Acetylcholine receptor antagonist
8133	-17.62	cp	BRD-K79930101	GW-583340	EGFR inhibitor
8127	-17.23	cp	BRD-K50214219	CS-1657	PARP inhibitor
8124	-17.12	cp	BRD-K28075147	biochanin-a	Estrogen receptor agonist
8123	-16.83	cp	BRD-A19500257	geldanamycin	HSP inhibitor
8121	-16.66	cp	BRD-K05901394	terguride	Dopamine receptor agonist
8120	-16.64	cp	BRD-K06234293	LY-364947	TGF beta receptor inhibitor
8118	-16.6	cp	BRD-K50168500	canertinib	EGFR inhibitor
8110	-16.16	cp	BRD-K91263825	nortriptyline	Tricyclic antidepressant
8107	-15.96	cp	BRD-K53263234	CITCO	CAR agonist
8106	-15.92	cp	BRD-K30990140	FR-122047	Cyclooxygenase inhibitor
8101	-15.67	cp	BRD-K36529613	PU-H71	HSP inhibitor
8100	-15.65	cp	BRD-K53318339	vinpocetine	Phosphodiesterase inhibitor
8099	-15.6	cp	BRD-A43671941	oxprenolol	Adrenergic receptor antagonist
8098	-15.5	cp	BRD-K84895041	BMY-45778	IP1 prostacyclin receptor agonist
8095	-15.36	cp	BRD-K50938287	sumatriptan	Serotonin receptor agonist
8091	-14.82	cp	BRD-K02526760	QS-11	ARFGAP inhibitor
8092	-14.82	cp	BRD-K40530731	hyoscyamine	Acetylcholine receptor antagonist
8089	-14.74	cp	BRD-K14221570	benzopurpurin-4b	HIV entry inhibitor
8088	-14.69	cp	BRD-K34098590	tienilic-acid	Sodium/potassium/chloride transporter inhibitor
8039	-14.4	cp	BRD-A37817666	picrotoxin	GABA receptor antagonist
8038	-14.31	cp	BRD-A07824748	flavanone	11-beta-HSD1 inhibitor
8037	-14.24	cp	BRD-K63675182	triflupromazine	Dopamine receptor antagonist
8035	-13.95	cp	BRD-K39823328	VU-0366037-2	Glutamate receptor modulator
8034	-13.82	cp	BRD-K22385716	LY-303511	Casein kinase inhibitor
8032	-13.69	cp	BRD-K02227374	milnacipran	Serotonin reuptake inhibitor
8031	-13.68	cp	BRD-A85025557	NCS-382	GABA receptor antagonist
8030	-13.67	cp	BRD-K51223576	AG-99	Tyrosine kinase inhibitor
8028	-13.63	cp	BRD-K33551950	radicicol	HSP inhibitor
8027	-13.59	cp	BRD-K10098805	rhapontin	Apoptosis stimulant
8022	-13.4	cp	BRD-K13642330	cosmosiin	Cytochrome P450 inhibitor
8021	-13.39	cp	BRD-A55393291	testosterone	Androgen receptor agonist
8020	-13.33	cp	BRD-A94413429	NTNCB	Neuropeptide receptor antagonist
8017	-13.05	cp	BRD-A42553870	L-152804	Neuropeptide receptor antagonist
8015	-12.97	cp	BRD-K78280988	anandamide	Cannabinoid receptor agonist
8013	-12.88	cp	BRD-K55468218	spiperone	Dopamine receptor antagonist
8012	-12.86	cp	BRD-K40578143	GR-79236	Adenosine receptor agonist
8008	-12.59	cp	BRD-A41555725	chlortetracycline	Protein synthesis inhibitor
8002	-12.08	cp	BRD-K48722258	dilazep	Adenosine reuptake inhibitor
8000	-12.05	cp	BRD-K52662033	lidocaine	Histamine receptor agonist
7995	-11.75	cp	BRD-K39965020	doconexent	PPAR receptor agonist
7991	-11.62	cp	BRD-K51476772	ST-638	Tyrosine kinase inhibitor
7987	-11.56	cp	BRD-K06817181	BRD-K06817181	JAK inhibitor
7986	-11.46	cp	BRD-K19605405	ZM-241385	Adenosine receptor antagonist
7982	-11.3	cp	BRD-K15563106	phloretin	Sodium/glucose cotransporter inhibitor
7979	-11.24	cp	BRD-K31843556	T-0070907	PPAR receptor antagonist
7977	-11.21	cp	BRD-K94080537	diethyltoluamide	DEET activator of fly antenna ionotropic receptor IR40a
7974	-10.95	cp	BRD-K76840893	RS-17053	Adrenergic receptor antagonist
7972	-10.82	cp	BRD-K37130656	rivaroxaban	Coagulation inhibitor
7971	-10.71	cp	BRD-K17294426	clebopride	Dopamine receptor antagonist
7968	-10.4	cp	BRD-K64755930	etazolate	Phosphodiesterase inhibitor
7966	-10.38	cp	BRD-A26845397	isamoltan	Adrenergic receptor antagonist
7964	-10.32	cp	BRD-K65285700	BRD-K65285700	Cannabinoid receptor agonist
7961	-10.14	cp	BRD-K88741031	methyl-2,5-dihydroxycinnamate	EGFR inhibitor
7960	-10.1	cp	BRD-K45446451	JZL-184	Monoacylglucerol lipase inhibitor
7957	-9.94	cp	BRD-K10042277	desmethylclozapine	Acetylcholine receptor agonist
7953	-9.81	cp	BRD-K11634954	GBR-13069	Dopamine uptake inhibitor
7951	-9.79	cp	BRD-K20313525	rosmarinic-acid	GABA transaminase inhibitor
7950	-9.74	cp	BRD-K27499107	carbacyclin	IP receptor activator
7949	-9.69	cp	BRD-A44551378	LFM-A12	EGFR inhibitor
7945	-9.61	cp	BRD-K19525698	ozagrel	Thromboxane synthase inhibitor
7939	-9.33	cp	BRD-A19195498	trimipramine	Norepinephrine reuptake inhibitor
7935	-9.15	cp	BRD-A41304429	practolol	Adrenergic receptor antagonist
7934	-9.14	cp	BRD-A36471396	biperiden	Acetylcholine receptor antagonist
7932	-9.08	cp	BRD-K56001384	antimycin-a	ATP synthase inhibitor
7929	-9.02	cp	BRD-K52522949	NCH-51	HDAC inhibitor
7924	-8.95	cp	BRD-M45964048	verteporfin	Photosensitizing agent
7923	-8.9	cp	BRD-A81402010	KU-C103443N	CDC inhibitor
7922	-8.89	cp	BRD-K41445866	alfaxalone	Chloride channel agonist
7917	-8.8	cp	BRD-K41564320	purvalanol-b	Tyrosine kinase inhibitor
7918	-8.8	cp	BRD-K07303502	arachidonyl-trifluoro-methane	Cytosolic phospholipase inhibitor
7915	-8.63	cp	BRD-K08703257	3-amino-benzamide	PARP inhibitor
7910	-8.44	cp	BRD-K91243525	SR-142948	Neurotensin receptor antagonist
7902	-8.07	cp	BRD-K17896185	FIT	Opioid receptor agonist
7900	-7.93	cp	BRD-K64341947	CFM-1571	Guanylate cyclase activator
7895	-7.81	cp	BRD-K66615216	moxifloxacin	Bacterial DNA gyrase inhibitor
7894	-7.8	cp	BRD-K40892394	AR-C133057XX	Nitric oxide synthase inhibitor
7889	-7.68	cp	BRD-A37492983	iocetamic-acid	Radiopaque medium
7884	-7.52	cp	BRD-K84175871	pseudoephedrine	Adrenergic receptor agonist
7883	-7.51	cp	BRD-K37720887	SB-525334	TGF beta receptor inhibitor
7882	-7.3	cp	BRD-K09549677	mibefradil	T-type calcium channel blocker
7881	-7.22	cp	BRD-K04877770	FTase-inhibitor-B581	Farnesyltransferase inhibitor
7879	-7.15	cp	BRD-A60197193	amisulpride	Dopamine receptor antagonist
7878	-7.13	cp	BRD-A18202423	CPCCOEt	Glutamate receptor antagonist
7876	-7.09	cp	BRD-A43974575	tranylcypromine	Monoamine oxidase inhibitor
7877	-7.09	cp	BRD-K95899059	LY-344864	Serotonin receptor agonist
7870	-6.78	cp	BRD-K33459542	ditolylguanidine	Sigma receptor agonist
7868	-6.63	cp	BRD-K09859624	methantheline	Acetylcholine receptor antagonist
7867	-6.62	cp	BRD-K62363391	dapsone	Bacterial antifolate
7865	-6.57	cp	BRD-A71203467	l-stepholidine	Dopamine receptor antagonist
7864	-6.44	cp	BRD-K76304753	phenazopyridine	Local anesthetic
7860	-6.22	cp	BRD-K80970344	pyrrolidine-dithiocarbamate	NFkB pathway inhibitor
7857	-6.16	cp	BRD-K49456190	prima-1-met	thioredoxin inhibitor
7847	-6.03	cp	BRD-A55946879	BW-B70C	Lipoxygenase inhibitor
7845	-5.95	cp	BRD-K25310650	ormetoprim	Bacterial antifolate
7841	-5.9	cp	BRD-K54142781	cirazoline	Adrenergic receptor agonist
7836	-5.71	cp	BRD-A53952395	prilocaine	Local anesthetic
7832	-5.64	cp	BRD-K88849294	lobaric-acid	Tyrosine phosphatase inhibitor
7827	-5.6	cp	BRD-K21520694	sulfacetamide	PABA antagonist
7824	-5.57	cp	BRD-K99174507	cardiogenol-c	Cardiomyogenesis inducer
7818	-5.53	cp	BRD-K64857848	XMD-885	Leucine rich repeat kinase inhibitor
7819	-5.53	cp	BRD-K84709232	caffeic-acid	Lipoxygenase inhibitor
7820	-5.53	cp	BRD-K25224017	pirenperone	Serotonin receptor antagonist
7816	-5.5	cp	BRD-A34205397	suloctidil	Adrenergic receptor antagonist
7809	-5.36	cp	BRD-K60184833	tyrphostin-46	Tyrosine kinase inhibitor
7805	-5.29	cp	BRD-U97083655	teicoplanin	Bacterial cell wall synthesis inhibitor
7802	-5.26	cp	BRD-K68402494	ML-9	Myosin light chain kinase inhibitor
7798	-5.18	cp	BRD-K05926469	lenalidomide	Antineoplastic
7800	-5.18	cp	BRD-A04308630	genipin	Choleretic agent
7790	-5.14	cp	BRD-K99451608	lopinavir	HIV protease inhibitor
7791	-5.14	cp	BRD-A37052580	physostigmine	Acetylcholinesterase inhibitor
7788	-5.07	cp	BRD-K20755323	SA-792728	Sphingosine kinase inhibitor
7789	-5.07	cp	BRD-K38436528	imipramine	Norepinephrine reuptake inhibitor
7785	-5.03	cp	BRD-K41895714	AS-605240	PI3K inhibitor
7784	-5.02	cp	BRD-K86930074	cediranib	KIT inhibitor
7781	-5	cp	BRD-A29644307	nomifensine	Dopamine uptake inhibitor
7774	-4.83	cp	BRD-A51182606	chloramphenicol	Protein synthesis inhibitor
7771	-4.79	cp	BRD-K55420858	mirin	MRE11A exonuclease inhibitor
7769	-4.73	cp	BRD-A31227688	kynuramine	Aryl hydrocarbon receptor activator
7767	-4.69	cp	BRD-K28137194	loreclezole	GABA receptor agonist
7766	-4.68	cp	BRD-A31159102	fluoxetine	Selective serotonin reuptake inhibitor (SSRI)
7764	-4.66	cp	BRD-K30867024	SB-216641	Serotonin receptor antagonist
7762	-4.63	cp	BRD-K15791587	L-733060	Tachykinin antagonist
7763	-4.63	cp	BRD-K39746403	erythromycin	NFkB pathway inhibitor
7756	-4.48	cp	BRD-A28856712	tetryzoline	Adrenergic receptor agonist
7755	-4.45	cp	BRD-K47192521	icosapent	Platelet aggregation inhibitor
7747	-4.29	cp	BRD-K08890269	CO-102862	Sodium channel blocker
7745	-4.22	cp	BRD-A29289453	PCA-4248	Platelet activating factor receptor antagonist
7737	-4.1	cp	BRD-A59808129	guggulsterone	Cholesterol inhibitor
7731	-4.05	cp	BRD-A67981824	cefotaxime	Bacterial cell wall synthesis inhibitor
7721	-3.93	cp	BRD-A71157293	fursultiamine	Vitamin B
7718	-3.88	cp	BRD-A34208323	VU-0404997-2	Glutamate receptor modulator
7714	-3.77	cp	BRD-K52930707	rescinnamine	ACE inhibitor
7711	-3.74	cp	BRD-K19540840	saracatinib	SRC inhibitor
7708	-3.7	cp	BRD-K04210847	tamoxifen	Estrogen receptor antagonist
7707	-3.67	cp	BRD-K86595100	chlordiazepoxide	Benzodiazepine receptor agonist
7705	-3.66	cp	BRD-A20131130	2',5'-dideoxyadenosine	Adenylyl cyclase inhibitor
7704	-3.64	cp	BRD-K18757346	U-46619	Thromboxane receptor agonist
7699	-3.61	cp	BRD-A89175223	bisoprolol	Adrenergic receptor antagonist
7697	-3.6	cp	BRD-K11107424	tiotidine	Histamine receptor antagonist
7696	-3.59	cp	BRD-K97509413	coumestrol	Estrogen receptor agonist
7695	-3.56	cp	BRD-K66206289	lobeline	Acetylcholine receptor antagonist
7693	-3.54	cp	BRD-K49669041	BX-912	Pyruvate dehydrogenase kinase inhibitor
7690	-3.53	cp	BRD-A54029483	IRL-2500	Endothelin receptor antagonist
7685	-3.46	cp	BRD-A68723818	brompheniramine	Histamine receptor antagonist
7663	-3.24	cp	BRD-K82036761	sertraline	Serotonin receptor antagonist
7664	-3.24	cp	BRD-K13819402	desoxypeganine	Acetylcholinesterase inhibitor
7662	-3.21	cp	BRD-A01320529	salmeterol	Adrenergic receptor agonist
7658	-3.15	cp	BRD-K10573841	tunicamycin	GLCNAC phosphotransferase inhibitor
7649	-3.1	cp	BRD-U08759356	EI-346-erlotinib-analog	EGFR inhibitor
7650	-3.1	cp	BRD-K97564742	mepyramine	Histamine receptor antagonist
7651	-3.1	cp	BRD-A36318220	necrostatin-1	RIPK inhibitor
7652	-3.1	cp	BRD-K36009368	NNC-63-0532	Opioid receptor agonist
7645	-3.07	cp	BRD-K64785675	TG100-115	-666
7646	-3.07	cp	BRD-K70914287	BIBX-1382	EGFR inhibitor
7639	-3.03	cp	BRD-K84639753	safinamide	Dopamine uptake inhibitor
7643	-3.03	cp	BRD-K53561341	KIN001-220	Aurora kinase inhibitor
8077	-3.03	cp	BRD-A83237092	fulvestrant	Estrogen receptor antagonist
7638	-3.02	cp	BRD-A54490543	pirlindole	Monoamine oxidase inhibitor
7634	-3	cp	BRD-K70505054	ranitidine	Histamine receptor antagonist
7635	-3	cp	BRD-A72988804	tiaprofenic-acid	Cyclooxygenase inhibitor
7628	-2.95	cp	BRD-K61993165	niacin	NAD precursor with lipid lowering effects
7625	-2.89	cp	BRD-K66874953	pifithrin-alpha	TP53 inhibitor
7621	-2.86	cp	BRD-A24543851	nornicotine	Acetylcholine receptor agonist
7620	-2.82	cp	BRD-A24191444	ifenprodil	Adrenergic receptor antagonist
7608	-2.72	cp	BRD-U66370498	androstanol	CAR antagonist
7604	-2.71	cp	BRD-K70883034	nimetazepam	GABA receptor agonist
7605	-2.71	cp	BRD-K89162000	tandutinib	FLT3 inhibitor
7606	-2.71	cp	BRD-A00993607	alprenolol	Adrenergic receptor antagonist
7597	-2.68	cp	BRD-K14681867	somatostatin	Somatostatin receptor agonist
7598	-2.68	cp	BRD-K56957086	dacinostat	HDAC inhibitor
7599	-2.68	cp	BRD-K62206109	VUF-5681	Histamine receptor antagonist
7600	-2.68	cp	BRD-A62035778	scopolamine	Acetylcholine receptor antagonist
7601	-2.68	cp	BRD-K73391359	quinisocaine	Local anesthetic
7596	-2.67	cp	BRD-A71657825	2-(biphenyl-4-ylsulfonamido)pentanedioic-acid	Matrix metalloprotease inhibitor
7581	-2.57	cp	BRD-K63089472	farnesylthioacetic-acid	Inhibitor of methyl esterification of farnesylated proteins
7576	-2.54	cp	BRD-U01690642	acetyl-geranyl-cysteine	Isoprenylated protein methylation inhibitor
7577	-2.54	cp	BRD-K39944607	ochratoxin-a	Phenylalanyl tRNA synthetase inhibitor
7578	-2.54	cp	BRD-K02123250	JNJ-38877605	Tyrosine kinase inhibitor
7574	-2.52	cp	BRD-K74195153	irsogladine	Phosphodiesterase inhibitor
7570	-2.5	cp	BRD-K12516989	zaprinast	Phosphodiesterase inhibitor
7571	-2.5	cp	BRD-K54790157	trioxsalen	DNA synthesis inhibitor
7572	-2.5	cp	BRD-K26548821	quinpirole	Dopamine receptor agonist
7561	-2.47	cp	BRD-A48261811	argatroban	Thrombin inhibitor
7562	-2.47	cp	BRD-K93258693	GW-9662	PPAR receptor antagonist
7555	-2.43	cp	BRD-K31912990	CGP-71683	Neuropeptide receptor antagonist
7556	-2.43	cp	BRD-K03842655	penitrem-a	Potassium channel blocker
7548	-2.4	cp	BRD-K77390737	xanthohumol	ATPase inhibitor
7549	-2.4	cp	BRD-K67445247	flurofamide	Urease inhibitor
7550	-2.4	cp	BRD-A92537424	danazol	Estrogen receptor antagonist
7541	-2.36	cp	BRD-K35483542	alitretinoin	Retinoid receptor agonist
7542	-2.36	cp	BRD-K26134695	calpeptin	Calpain inhibitor
7544	-2.36	cp	BRD-K78959463	FPL-64176	Calcium channel activator
7545	-2.36	cp	BRD-A09539288	homatropine	Acetylcholine receptor antagonist
7536	-2.33	cp	BRD-K59773493	benzohydroxamic-acid	Antifungal
7537	-2.33	cp	BRD-K37846922	3,3'-diindolylmethane	CHK inhibitor
7538	-2.33	cp	BRD-A49734948	foliosidine	Plant alkaloid
7531	-2.29	cp	BRD-K73589401	corticosterone	mineralocorticoid receptor agonist
7532	-2.29	cp	BRD-A85587465	bemesetron	Serotonin receptor antagonist
7524	-2.26	cp	BRD-K83289131	CAY-10618	NAMPT inhibitor
7525	-2.26	cp	BRD-K08252256	diclofenac	Cyclooxygenase inhibitor
7530	-2.26	cp	BRD-K74763371	bosentan	Endothelin receptor antagonist
7521	-2.23	cp	BRD-A55913614	primaquine	Antimalarial
7517	-2.22	cp	BRD-K33572481	taurodeoxycholic-acid	Bile acid
7518	-2.22	cp	BRD-A64227845	SKF-77434	Dopamine receptor agonist
7519	-2.22	cp	BRD-K26373640	IKK-2-inhibitor	IKK inhibitor
7513	-2.21	cp	BRD-K10974103	diloxanide	Protein synthesis inhibitor
7512	-2.18	cp	BRD-K05395900	nicotine	Acetylcholine receptor agonist
7506	-2.17	cp	BRD-K05658747	raltegravir	HIV integrase inhibitor
7507	-2.17	cp	BRD-A49906757	scopolamine	Acetylcholine receptor antagonist
7499	-2.12	cp	BRD-K61097567	SB-218795	Tachykinin antagonist
7490	-2.11	cp	BRD-K40990712	hexamethyleneamiloride	Sodium/hydrogen antiport inhibitor
7491	-2.11	cp	BRD-K37618799	MRS-1220	Adenosine receptor antagonist
7492	-2.11	cp	BRD-K69763916	LY-341495	Glutamate receptor antagonist
7489	-2.09	cp	BRD-K65786282	CGP-7930	GABA receptor modulator
7485	-2.08	cp	BRD-K37080523	isoreserpine	Vesicular monoamine transporter inhibitor
7486	-2.08	cp	BRD-K52459643	prostaglandin-e1	Prostanoid receptor agonist
7483	-2.07	cp	BRD-K58299615	RO-90-7501	Beta amyloid inhibitor
7477	-2.04	cp	BRD-K83837640	JNJ-26854165	HDAC inhibitor
7478	-2.04	cp	BRD-K68190965	GR-46611	Serotonin receptor agonist
7475	-2.01	cp	BRD-A73680854	PT-630	Dipeptidyl peptidase inhibitor
7469	-1.98	cp	BRD-K91904471	SD-169	p38 MAPK inhibitor
7465	-1.97	cp	BRD-K77677632	SB-200646	Serotonin receptor antagonist
7466	-1.97	cp	BRD-K36864847	BD-1047	Adrenergic receptor antagonist
7460	-1.94	cp	BRD-K85402309	dovitinib	EGFR inhibitor
7461	-1.94	cp	BRD-K06895174	cisapride	Serotonin receptor agonist
7462	-1.94	cp	BRD-K81272440	dantrolene	Calcium channel blocker
7457	-1.92	cp	BRD-K50495309	SRC-kinase-inhibitor-I	SRC inhibitor
7452	-1.9	cp	BRD-K88358234	xaliproden	Serotonin receptor agonist
7453	-1.9	cp	BRD-K10176267	L-701252	Glutamate receptor antagonist
7449	-1.87	cp	BRD-A56987319	SQ-22536	Adenylyl cyclase inhibitor
7438	-1.83	cp	BRD-K72024482	MRS-1754	Adenosine receptor antagonist
7439	-1.83	cp	BRD-K02283807	GR-32191	Thromboxane receptor antagonist
7440	-1.83	cp	BRD-K08998509	fananserin	Dopamine receptor antagonist
7441	-1.83	cp	BRD-K23623876	decafluorobutane	Contrast agent
7437	-1.81	cp	BRD-K73290745	ICI-199441	Opioid receptor agonist
7430	-1.8	cp	BRD-K19462402	buflomedil	Adrenergic receptor antagonist
7431	-1.8	cp	BRD-K80778372	RO-19-4605	GABA benzodiazepine site receptor inverse agonist
7432	-1.8	cp	BRD-K00662280	CL-218872	GABA receptor agonist
7433	-1.8	cp	BRD-A81866333	CGS-21680	Adenosine receptor agonist
7434	-1.8	cp	BRD-K60770992	pergolide	Dopamine receptor agonist
7426	-1.78	cp	BRD-K55454768	TAS-301	Calcium-calmodulin dependent protein kinase inhibitor
7427	-1.78	cp	BRD-K14536225	piceid	Glucosidase inhibitor
7417	-1.76	cp	BRD-A01145011	zebularine	DNA methyltransferase inhibitor
7418	-1.76	cp	BRD-A03623303	metoprolol	Adrenergic receptor antagonist
7419	-1.76	cp	BRD-K43468059	byssochlamic-acid	Mycotoxin
7424	-1.76	cp	BRD-K05977355	fluconazole	Sterol demethylase inhibitor
7413	-1.73	cp	BRD-K94832621	Y-134	Estrogen receptor antagonist
7414	-1.73	cp	BRD-K83988098	alvespimycin	HSP inhibitor
7410	-1.71	cp	BRD-K17306061	aprepitant	Tachykinin antagonist
7409	-1.7	cp	BRD-K05977823	tenovins	SIRT inhibitor
7407	-1.69	cp	BRD-A91699651	chloroquine	Antimalarial
7408	-1.69	cp	BRD-K67261995	adipiodone	Contrast agent
7406	-1.68	cp	BRD-A41145729	methoprene-acid	Retinoid receptor agonist
7403	-1.66	cp	BRD-K67680372	CI-966	GAT inhibitor
7404	-1.66	cp	BRD-A84481105	thioridazine	Dopamine receptor antagonist
7401	-1.65	cp	BRD-K82164249	andarine	Androgen receptor modulator
7402	-1.65	cp	BRD-A95445494	maackiain	Sodium/glucose cotransporter inhibitor
7400	-1.64	cp	BRD-K55344148	BU-224	Imidazoline receptor ligand
7398	-1.63	cp	BRD-K41903098	diphenoxylate	Opioid receptor agonist
7394	-1.62	cp	BRD-K52751261	TAK-715	p38 MAPK inhibitor
7395	-1.62	cp	BRD-A81795050	U-18666A	Oxidosqualene cyclase inhibitor
7396	-1.62	cp	BRD-A22707317	SB-205384	GABA receptor modulator
7397	-1.62	cp	BRD-K05528470	L-745870	Dopamine receptor antagonist
7392	-1.59	cp	BRD-K82983861	GW-0742	PPAR receptor agonist
7390	-1.57	cp	BRD-A82096673	KU-C103428N	CDC inhibitor
7379	-1.52	cp	BRD-K11158509	tyrphostin-B44	EGFR inhibitor
7380	-1.52	cp	BRD-K47693913	evoxine	Furoquinoline alkaloid
7381	-1.52	cp	BRD-K68336408	tyrphostin-AG-1478	EGFR inhibitor
7382	-1.52	cp	BRD-K50417881	eticlopride	Dopamine receptor antagonist
7383	-1.52	cp	BRD-A51714012	venlafaxine	Adrenergic inhibitor
7378	-1.5	cp	BRD-A09161221	nomilin	HSP inhibitor
7373	-1.48	cp	BRD-A34751532	homosalate	HSP inducer
7374	-1.48	cp	BRD-K18799075	BAY-59-3074	Cannabinoid receptor partial agonist
7375	-1.48	cp	BRD-K51290057	SA-792709	Retinoid receptor agonist
7377	-1.48	cp	BRD-A46179541	doxapram	Potassium channel blocker
7365	-1.44	cp	BRD-K44899736	RO-16-6941	Monoamine oxidase inhibitor
7366	-1.44	cp	BRD-K53878242	MMPX	Phosphodiesterase inhibitor
7367	-1.44	cp	BRD-A24429032	HEAT	Adrenergic receptor antagonist
7368	-1.44	cp	BRD-A76093993	cromakalim	Potassium channel activator
7369	-1.44	cp	BRD-K93645900	tadalafil	Phosphodiesterase inhibitor
7361	-1.41	cp	BRD-K97181089	amiloride	Sodium channel blocker
7354	-1.37	cp	BRD-K41859756	NVP-AUY922	HSP inhibitor
7355	-1.37	cp	BRD-K68341547	W-9	Calmodulin antagonist
7356	-1.37	cp	BRD-K14282469	LY-165163	Serotonin receptor antagonist
7357	-1.37	cp	BRD-K72816382	cinalukast	Leukotriene receptor antagonist
7358	-1.37	cp	BRD-K25905511	buddleoflavonoloside	Acetylcholinesterase inhibitor
7360	-1.37	cp	BRD-K79425933	benperidol	Dopamine receptor antagonist
7346	-1.34	cp	BRD-K85015012	NNC-05-2090	GAT inhibitor
7347	-1.34	cp	BRD-K07325606	hispidin	PKC inhibitor
7348	-1.34	cp	BRD-A68929948	DAPT-GSI-IX	Gamma secretase inhibitor
7349	-1.34	cp	BRD-K34820100	tebuthiuron	Photosynthesis inhibitor
7350	-1.34	cp	BRD-K23913458	coumarin	Vitamin K antagonist
7352	-1.34	cp	BRD-A93255169	thalidomide	TNF production inhibitor
7342	-1.31	cp	BRD-A00758722	noretynodrel	Progestogen hormone
7339	-1.3	cp	BRD-K09635314	M-3M3FBS	phospholipase activator
7340	-1.3	cp	BRD-K36258877	AZ-10417808	Caspase inhibitor
7338	-1.28	cp	BRD-A02710418	meptazinol	Opioid receptor agonist
7336	-1.27	cp	BRD-K25741894	skimmianine	Acetylcholinesterase inhibitor
7337	-1.27	cp	BRD-K10177585	PSB-11	Adenosine receptor antagonist
7334	-1.26	cp	BRD-K49404994	levetiracetam	Calcium channel blocker
7330	-1.24	cp	BRD-K29555132	arachidonamide	Cannabinoid receptor agonist
7326	-1.23	cp	BRD-K04146668	GW-441756	Growth factor receptor inhibitor
7327	-1.23	cp	BRD-K63913457	eicosatrienoic-acid	Vasodilator
7328	-1.23	cp	BRD-A34706053	CGP-12177	Adrenergic receptor agonist
7329	-1.23	cp	BRD-K42095107	daidzein	Estrogen receptor agonist
7323	-1.16	cp	BRD-K47207162	zimelidine	Serotonin reuptake inhibitor
7315	-1.13	cp	BRD-A97674275	ranolazine	Sodium channel blocker
7316	-1.13	cp	BRD-K33864865	LY-225910	CCK receptor antagonist
7319	-1.13	cp	BRD-A78322124	dobutamine	Adrenergic receptor agonist
7320	-1.13	cp	BRD-A09533288	verapamil	Calcium channel blocker
7305	-1.09	cp	BRD-A04352665	maraviroc	CC chemokine receptor antagonist
7306	-1.09	cp	BRD-K64451768	GANT-58	GLI antagonist
7307	-1.09	cp	BRD-K90789829	nefazodone	Adrenergic inhibitor
7308	-1.09	cp	BRD-A97437073	rosiglitazone	Insulin sensitizer
7309	-1.09	cp	BRD-K53414658	tivozanib	VEGFR inhibitor
7301	-1.06	cp	BRD-A82590476	SDZ-NKT-343	Tachykinin antagonist
7302	-1.06	cp	BRD-K32292990	CGP-53353	EGFR inhibitor
7293	-1.02	cp	BRD-A72441487	stiripentol	GABA uptake inhibitor
7289	-1.01	cp	BRD-K82746043	navitoclax	BCL inhibitor
7283	-0.99	cp	BRD-K14329163	BAY-K8644	Calcium channel activator
7284	-0.99	cp	BRD-A96897502	U-74389F	Lipid peroxidase inhibitor
7285	-0.99	cp	BRD-K09397065	SR-57227A	Serotonin receptor agonist
7286	-0.99	cp	BRD-K75958195	pizotifen	Serotonin receptor antagonist
7287	-0.99	cp	BRD-K27305650	LY-294002	MTOR inhibitor
7280	-0.97	cp	BRD-K10870738	CDC	Lipoxygenase inhibitor
7276	-0.96	cp	BRD-K82846253	repaglinide	Insulin secretagogue
7277	-0.96	cp	BRD-A31521121	methocarbamol	Muscle relaxant
7273	-0.95	cp	BRD-K01567962	pyrazolanthrone	JNK inhibitor
7274	-0.95	cp	BRD-K43245338	MDL-28170	Calpain inhibitor
7272	-0.94	cp	BRD-K78838262	austricine	Hypolipidemic
7270	-0.93	cp	BRD-K74402642	NSC-632839	Ubiquitin specific protease inhibitor
7264	-0.92	cp	BRD-K20287671	SU-4312	PDGFR receptor inhibitor
7265	-0.92	cp	BRD-K59037100	oxybenzone	Lipase inhibitor
7266	-0.92	cp	BRD-K52313696	tacedinaline	HDAC inhibitor
7267	-0.92	cp	BRD-K07888107	depudecin	HDAC inhibitor
7259	-0.88	cp	BRD-A58955223	sulforaphane	Antineoplastic
7260	-0.88	cp	BRD-A53576514	orphenadrine	Acetylcholine receptor antagonist
7261	-0.88	cp	BRD-K52394958	GR-159897	Tachykinin antagonist
7262	-0.88	cp	BRD-A67373739	AICA-ribonucleotide	AMPK activator
7253	-0.85	cp	BRD-K22947005	dexbrompheniramine	Histamine receptor antagonist
7254	-0.85	cp	BRD-K45068323	W-13	Calmodulin antagonist
7255	-0.85	cp	BRD-A87719232	naproxen	Cyclooxygenase inhibitor
7256	-0.85	cp	BRD-K43405658	tyrphostin-AG-527	Protein tyrosine kinase inhibitor
7257	-0.85	cp	BRD-A42628519	iopanoic-acid	Radiopaque medium
7247	-0.81	cp	BRD-A19633847	perhexiline	Carnitine palmitoyltransferase inhibitor
7248	-0.81	cp	BRD-K36324071	NF-449	Purinergic receptor antagonist
7249	-0.81	cp	BRD-K70301876	escitalopram	Selective serotonin reuptake inhibitor (SSRI)
7250	-0.81	cp	BRD-K14888893	minoxidil	KATP activator
7240	-0.78	cp	BRD-A68888262	azelastine	Histamine receptor antagonist
7241	-0.78	cp	BRD-K68065987	MK-2206	AKT inhibitor
7242	-0.78	cp	BRD-K62609077	scoulerine	Adrenergic receptor antagonist
7243	-0.78	cp	BRD-K48692744	NU-1025	PARP inhibitor
7239	-0.77	cp	BRD-A16934955	nalbuphine	Opioid receptor agonist
7233	-0.74	cp	BRD-K64610608	EMF-bca1-57	caspase inhibitor
7234	-0.74	cp	BRD-K95435023	PHA-665752	c-Met inhibitor
7235	-0.74	cp	BRD-K76133116	benzydamine	Membrane integrity inhibitor
7236	-0.74	cp	BRD-K00603606	ticlopidine	Purinergic receptor antagonist
7237	-0.74	cp	BRD-A73368467	fexofenadine	Histamine receptor antagonist
7232	-0.73	cp	BRD-A13084692	troglitazone	Insulin sensitizer
7230	-0.71	cp	BRD-K36737713	AG-957	Protein tyrosine kinase inhibitor
7223	-0.7	cp	BRD-K96134740	kitasamycin	Protein synthesis inhibitor
7224	-0.7	cp	BRD-K68392338	ZK-93426	Benzodiazepine receptor antagonist
7225	-0.7	cp	BRD-K06753942	nobiletin	MEK inhibitor
7226	-0.7	cp	BRD-K16508793	diazepam	Benzodiazepine receptor agonist
7227	-0.7	cp	BRD-A85234536	N6-cyclopentyladenosine	Adenosine receptor agonist
7228	-0.7	cp	BRD-K35723520	darinaparsin	Apoptosis stimulant
7229	-0.7	cp	BRD-K26117720	gingerol	Nitric oxide synthase inhibitor
7222	-0.69	cp	BRD-K75089421	procainamide	Sodium channel blocker
7218	-0.67	cp	BRD-K08996725	zolantidine	Histamine receptor antagonist
7219	-0.67	cp	BRD-A02759312	betaxolol	Adrenergic receptor antagonist
7220	-0.67	cp	BRD-K84663978	trequinsin	Phosphodiesterase inhibitor
7214	-0.64	cp	BRD-K41051431	mecillinam	Bacterial cell wall synthesis inhibitor
7215	-0.64	cp	BRD-A35989968	megestrol	Progesterone receptor agonist
7211	-0.63	cp	BRD-A74907996	equol	Estrogen receptor agonist
7213	-0.63	cp	BRD-A85860691	chaetocin	Histone lysine methyltransferase inhibitor
7207	-0.6	cp	BRD-A35519318	benidipine	Calcium channel blocker
7208	-0.6	cp	BRD-K56745457	azauridine	Antiviral
7209	-0.6	cp	BRD-K47631482	bromhexine	Mucolytic agent
7206	-0.58	cp	BRD-K52989797	clomipramine	Serotonin transporter inhibitor (SERT)
7199	-0.56	cp	BRD-U94846492	quinine	Hemozoin biocrystallization inhibitor
7200	-0.56	cp	BRD-K09132007	D-4476	TGF beta receptor inhibitor
7201	-0.56	cp	BRD-K74765201	tomelukast	Leukotriene receptor antagonist
7202	-0.56	cp	BRD-A01593789	chlormadinone	5-alpha reductase inhibitor
7203	-0.56	cp	BRD-K68264559	brimonidine	Adrenergic receptor agonist
7204	-0.56	cp	BRD-A80793822	pemoline	Dopamine receptor agonist
7205	-0.56	cp	BRD-A38030642	cyclosporin-a	Calcineurin inhibitor
7197	-0.55	cp	BRD-A05186015	bupropion	Dopamine uptake inhibitor
7192	-0.53	cp	BRD-K46435977	valaciclovir	DNA polymerase inhibitor
7193	-0.53	cp	BRD-K16277217	piperacetazine	Dopamine receptor antagonist
7194	-0.53	cp	BRD-K88677950	PD-198306	MAP kinase inhibitor
7195	-0.53	cp	BRD-K98769987	flumazenil	Benzodiazepine receptor antagonist
7196	-0.53	cp	BRD-K95237249	probenecid	Uricosuric blocker
7186	-0.49	cp	BRD-K39339537	epirizole	Cyclooxygenase inhibitor
7187	-0.49	cp	BRD-K06014311	DH-97	Melatonin receptor antagonist
7188	-0.49	cp	BRD-K56429665	calcipotriol	Vitamin D receptor agonist
7189	-0.49	cp	BRD-K86204871	terconazole	Sterol demethylase inhibitor
7173	-0.46	cp	BRD-K59456551	methotrexate	Dihydrofolate reductase inhibitor
7174	-0.46	cp	BRD-K08619574	thioproperazine	Dopamine receptor antagonist
7175	-0.46	cp	BRD-A11605036	thiocolchicoside	GABA receptor antagonist
7176	-0.46	cp	BRD-K67537649	PQ-401	IGF-1 inhibitor
7177	-0.46	cp	BRD-K95676198	JAK3-inhibitor-V	JAK inhibitor
7178	-0.46	cp	BRD-K69600043	thiethylperazine	Dopamine receptor antagonist
7179	-0.46	cp	BRD-K50464341	berbamine	Calmodulin antagonist
7180	-0.46	cp	BRD-A29426959	carbinoxamine	Histamine receptor antagonist
7181	-0.46	cp	BRD-K46937689	phenazone	Cyclooxygenase inhibitor
7183	-0.46	cp	BRD-K56343971	vemurafenib	RAF inhibitor
7184	-0.46	cp	BRD-K32536677	AGK-2	SIRT inhibitor
7167	-0.42	cp	BRD-A50684349	fenoldopam	Dopamine receptor agonist
7168	-0.42	cp	BRD-K64514229	toltrazuril	Antiprotozoal
7170	-0.42	cp	BRD-A70407468	PSB-36	Adenosine receptor antagonist
7164	-0.4	cp	BRD-K51730347	diphencyprone	Immunostimulant
7160	-0.39	cp	BRD-K67277431	picotamide	Thromboxane receptor antagonist
7163	-0.39	cp	BRD-K32247306	primidone	GABA receptor antagonist
7157	-0.36	cp	BRD-A19248578	latrunculin-b	Actin polymerization inhibitor
7158	-0.36	cp	BRD-A33711280	metixene	Acetylcholine receptor antagonist
7147	-0.35	cp	BRD-K81528515	nilotinib	ABL inhibitor
7148	-0.35	cp	BRD-K72420232	WZ-4002	EGFR inhibitor
7149	-0.35	cp	BRD-K82357231	desloratadine	Histamine receptor antagonist
7150	-0.35	cp	BRD-A22256192	terazosin	Adrenergic receptor antagonist
7151	-0.35	cp	BRD-A62025033	temsirolimus	MTOR inhibitor
7152	-0.35	cp	BRD-K74913225	brinzolamide	Carbonic anhydrase inhibitor
7153	-0.35	cp	BRD-A72703248	SKF-96365	Calcium channel blocker
7154	-0.35	cp	BRD-K30240666	clemastine	Histamine receptor antagonist
7155	-0.35	cp	BRD-K93176058	AC-55649	Retinoid receptor agonist
7144	-0.32	cp	BRD-K19309090	SR-95639A	Acetylcholine receptor agonist
7145	-0.32	cp	BRD-K57304726	PRE-084	Sigma receptor agonist
7140	-0.28	cp	BRD-K32645441	dipropyl-5ct	Serotonin receptor agonist
7141	-0.28	cp	BRD-A57382968	piroxicam	Cyclooxygenase inhibitor
7142	-0.28	cp	BRD-K61250553	loperamide	Opioid receptor agonist
7138	-0.27	cp	BRD-K09471561	levofloxacin	Bacterial DNA gyrase inhibitor
7128	-0.25	cp	BRD-K23369905	oxiconazole	Bacterial cell wall synthesis inhibitor
7129	-0.25	cp	BRD-K07212038	selinidin	Mast cell stabilizer
7130	-0.25	cp	BRD-K83322645	L-693403	Sigma receptor agonist
7131	-0.25	cp	BRD-K06854232	AM-580	Retinoid receptor agonist
7132	-0.25	cp	BRD-K34533029	tyrphostin-AG-494	EGFR inhibitor
7133	-0.25	cp	BRD-K46317332	proadifen	Nitric oxide synthase inhibitor
7134	-0.25	cp	BRD-K15834839	lobendazole	Anthelmintic
7135	-0.25	cp	BRD-K33818169	GW-3965	LXR agonist
7136	-0.25	cp	BRD-K77925998	quipazine	Serotonin receptor agonist
7137	-0.25	cp	BRD-A29734509	disopyramide	Sodium channel blocker
7115	-0.21	cp	BRD-K11540476	EMF-BCA1-64	Caspase inhibitor
7116	-0.21	cp	BRD-K87158025	benzamil	Sodium channel blocker
7117	-0.21	cp	BRD-K00610438	altanserin	Serotonin receptor antagonist
7118	-0.21	cp	BRD-A43940795	tetrahydropalmatine	Serotonin release inhibitor
7119	-0.21	cp	BRD-K06980535	promazine	Dopamine receptor antagonist
7120	-0.21	cp	BRD-A58048407	nimodipine	Calcium channel blocker
7121	-0.21	cp	BRD-K02265150	amoxapine	Norepinephrine reuptake inhibitor
7122	-0.21	cp	BRD-A66435872	HTMT	Histamine receptor agonist
7107	-0.18	cp	BRD-A56359832	zileuton	Leukotriene inhibitor
7108	-0.18	cp	BRD-K54314721	zolmitriptan	Serotonin receptor agonist
7109	-0.18	cp	BRD-A31575449	CGP-20712	Adrenergic receptor antagonist
7110	-0.18	cp	BRD-K71103788	duloxetine	Serotonin reuptake inhibitor
7111	-0.18	cp	BRD-K77908580	entinostat	HDAC inhibitor
7112	-0.18	cp	BRD-K14993104	bemegride	Chemoreceptor agonist
7113	-0.18	cp	BRD-A42759514	ornidazole	Antiprotozoal
7114	-0.18	cp	BRD-A26384407	chlortalidone	Carbonic anhydrase inhibitor
7097	-0.14	cp	BRD-K61217870	n-(3-acetamidophenyl)-3-chlorobenzamide	Glutamate receptor antagonist
7098	-0.14	cp	BRD-K05737787	isoeugenol	Nitric oxide production inhibitor
7099	-0.14	cp	BRD-K81839095	estrone	Estrogen receptor agonist
7100	-0.14	cp	BRD-A04756508	norgestimate	Progesterone receptor agonist
7101	-0.14	cp	BRD-K43736954	cortisone	Glucocorticoid receptor agonist
7102	-0.14	cp	BRD-A87606379	nadolol	Adrenergic receptor antagonist
7103	-0.14	cp	BRD-K82135108	elesclomol	Oxidative stress inducer
7104	-0.14	cp	BRD-A18763547	BAX-channel-blocker	Cytochrome C release inhibitor
7096	-0.12	cp	BRD-K92049597	triamterene	Sodium channel blocker
7091	-0.11	cp	BRD-A88254928	salbutamol	Adrenergic receptor agonist
7092	-0.11	cp	BRD-K88679075	methandriol	Androgenic steroid
7093	-0.11	cp	BRD-K06712146	YM-90709	IL5 inhibitor
7094	-0.11	cp	BRD-K36616567	doxepin	Histamine receptor antagonist
7095	-0.11	cp	BRD-K10995081	perphenazine	Dopamine receptor antagonist
7088	-0.08	cp	BRD-K62959606	sphingosine	Ceramidase inhibitor
7077	-0.07	cp	BRD-K67578145	GDC-0879	RAF inhibitor
7078	-0.07	cp	BRD-K55034111	pefloxacin	Bacterial DNA gyrase inhibitor
7079	-0.07	cp	BRD-K73397362	purmorphamine	Smoothened receptor agonist
7080	-0.07	cp	BRD-A30655177	LFM-A13	BTK inhibitor
7081	-0.07	cp	BRD-K28307902	flutamide	Androgen receptor antagonist
7082	-0.07	cp	BRD-K63630713	etacrynic-acid	Sodium/potassium/chloride transporter inhibitor
7083	-0.07	cp	BRD-K60762818	desipramine	Tricyclic antidepressant
7084	-0.07	cp	BRD-K16478699	PLX-4720	RAF inhibitor
7085	-0.07	cp	BRD-A36074203	remacemide	Glutamate receptor antagonist
7086	-0.07	cp	BRD-K80738081	resveratrol	Cytochrome P450 inhibitor
7087	-0.07	cp	BRD-K01292756	pimozide	Dopamine receptor antagonist
7067	-0.04	cp	BRD-K96740444	itopride	Dopamine receptor antagonist
7068	-0.04	cp	BRD-A70649075	sulconazole	Sterol demethylase inhibitor
7069	-0.04	cp	BRD-K78599730	manumycin-a	Farnesyltransferase inhibitor
7070	-0.04	cp	BRD-K09631521	thiotepa	Cytochrome P450 inhibitor
7071	-0.04	cp	BRD-K96799727	pifithrin-mu	HSP inhibitor
7072	-0.04	cp	BRD-K37991163	paroxetine	Selective serotonin reuptake inhibitor (SSRI)
7073	-0.04	cp	BRD-K09778810	FGIN-1-27	Inositol monophosphatase inhibitor
7058	-0.03	cp	BRD-K70778732	trazodone	Adrenergic receptor antagonist
7059	-0.03	cp	BRD-K77947974	fluspirilene	Dopamine receptor antagonist
7060	-0.03	cp	BRD-A04706586	bucladesine	Adenosine receptor agonist
7061	-0.03	cp	BRD-K20482099	rutin	Antioxidant
7062	-0.03	cp	BRD-A10523515	GSK-429286A	Rho associated kinase inhibitor
7063	-0.03	cp	BRD-K49111258	prazosin	Adrenergic receptor antagonist
7064	-0.03	cp	BRD-K85090592	pilocarpine	Acetylcholine receptor agonist
7065	-0.03	cp	BRD-K06593056	LE-135	Retinoid receptor agonist
7054	-0.02	cp	BRD-K32696739	noreleagnine	Monoamine oxidase inhibitor
7055	-0.02	cp	BRD-K41996876	tyrphostin-1	EGFR inhibitor
7053	-0.01	cp	BRD-K13032584	procarbazine	Monoamine oxidase inhibitor
2959	0	cp	BRD-K10466330	AVA	Nucleophosmin inhibitor
2960	0	cp	BRD-K67174588	toremifene	Estrogen receptor antagonist
2961	0	cp	BRD-K53665955	MK-5108	Aurora kinase inhibitor
2962	0	cp	BRD-K25079130	avrainvillamide-analog-4	nucleophosmin inhibitor
2963	0	cp	BRD-K42573370	avrainvillamide-analog-2	nucleophosmin inhibitor
2964	0	cp	BRD-A70731303	avrainvillamide-analog-5	nucleophosmin inhibitor
2965	0	cp	BRD-K39569857	avrainvillamide-analog-3	nucleophosmin inhibitor
3655	0	cp	BRD-K69688083	mestinon	Cholinesterase inhibitor
3656	0	cp	BRD-K97799481	theophylline	Adenosine receptor antagonist
3657	0	cp	BRD-A15493168	tetracycline	Bacterial 30S ribosomal subunit inhibitor
3658	0	cp	BRD-K28667793	pyrazinamide	Fatty acid synthase inhibitor
3659	0	cp	BRD-K86873305	piperacillin	Bacterial cell wall synthesis inhibitor
3660	0	cp	BRD-K13356952	methazolamide	Carbonic anhydrase inhibitor
3661	0	cp	BRD-K54529596	captopril	ACE inhibitor
3662	0	cp	BRD-K66766661	17-beta-estradiol	Estrogen receptor agonist
3663	0	cp	BRD-M41783010	acamprosate	Glutamate receptor antagonist
3664	0	cp	BRD-K90864987	cobalt(II)-chloride	HSP inducer
3665	0	cp	BRD-K83636919	entacapone	Catechol O methyltransferase inhibitor
3666	0	cp	BRD-K67977190	eprosartan	Angiotensin receptor antagonist
3667	0	cp	BRD-K63784565	BRD-K63784565	Topoisomerase inhibitor
3668	0	cp	BRD-K56450366	NSC-94258	Antineoplastic
3669	0	cp	BRD-K31491153	1-phenylbiguanide	Serotonin receptor agonist
3670	0	cp	BRD-K17953061	staurosporine	PKC inhibitor
3671	0	cp	BRD-A87125127	3-matida	Glutamate receptor antagonist
3672	0	cp	BRD-A83892713	rifampicin	RNA polymerase inhibitor
3673	0	cp	BRD-A80383043	BRD-A80383043	Glutamate receptor agonist
3674	0	cp	BRD-A62890442	3-methyl-GABA	GABA aminotransferase activator
3675	0	cp	BRD-A29731977	17-hydroxyprogesterone-caproate	progesterone receptor agonist
3676	0	cp	BRD-A15914070	4-hydroxy-2-nonenal	Cytotoxic lipid peroxidation product
3677	0	cp	BRD-K36627727	tamibarotene	Retinoid receptor agonist
3678	0	cp	BRD-K15891719	tenofovir	Reverse transcriptase inhibitor
3679	0	cp	BRD-K66956375	oleoylethanolamide	Cannabinoid receptor agonist
3680	0	cp	BRD-K70511574	sunitinib	PLK inhibitor
3681	0	cp	BRD-K70557564	zosuquidar	P-glycoprotein inhibitor
3682	0	cp	BRD-K81783531	VX-222	HCV inhibitor
3683	0	cp	BRD-K89014967	AS-703026	MEK inhibitor
3684	0	cp	BRD-K91696562	orantinib	FGFR inhibitor
3685	0	cp	BRD-K91900765	VX-745	p38 MAPK inhibitor
3686	0	cp	BRD-K07265709	razoxane	Chelating agent
3687	0	cp	BRD-M16762496	PIK-75	DNA protein kinase inhibitor
3688	0	cp	BRD-A41692738	TGX-221	PI3K inhibitor
3689	0	cp	BRD-K16485616	mocetinostat	HDAC inhibitor
3690	0	cp	BRD-K28428262	brivanib	FGFR inhibitor
3691	0	cp	BRD-K71035033	masitinib	KIT inhibitor
3692	0	cp	BRD-K74514084	pazopanib	KIT inhibitor
3693	0	cp	BRD-K99964838	bosutinib	ABL inhibitor
3694	0	cp	BRD-K99749624	linifanib	PDGFR receptor inhibitor
3695	0	cp	BRD-K83794624	pirarubicin	Topoisomerase inhibitor
3696	0	cp	BRD-K09436313	prostaglandin	Prostanoid receptor antagonist
3697	0	cp	BRD-K23192422	lestaurtinib	FLT3 inhibitor
3698	0	cp	BRD-A67748489	K3644	Kinesin-like spindle protein inhibitor
3699	0	cp	BRD-K70401845	erlotinib	EGFR inhibitor
3700	0	cp	BRD-K82091397	SB-239063	p38 MAPK inhibitor
3701	0	cp	BRD-K00337317	NU-7441	DNA dependent protein kinase inhibitor
3702	0	cp	BRD-K64800655	PHA-793887	CDK inhibitor
3703	0	cp	BRD-K01253243	SB-590885	RAF inhibitor
3704	0	cp	BRD-K13566078	BMS-345541	IKK inhibitor
3705	0	cp	BRD-K99545815	PF-562271	Focal adhesion kinase inhibitor
3706	0	cp	BRD-K86465814	HO-013	PPAR receptor agonist
3707	0	cp	BRD-A80775386	hyperforin	Cyclooxygenase inhibitor
3708	0	cp	BRD-K47539947	tetradecylthioacetic-acid	Lipid peroxidase inhibitor
3709	0	cp	BRD-K26674531	GR-235	Estrogen receptor agonist
3710	0	cp	BRD-K61480498	epoxycholesterol	LXR agonist
3711	0	cp	BRD-A36707673	hydroxycholesterol	LXR agonist
3712	0	cp	BRD-K00184207	GR-206	Aryl hydrocarbon receptor ligand
3713	0	cp	BRD-K95402279	geranylgeraniol	Farnesyltransferase inhibitor
3714	0	cp	BRD-K75181824	acetyl-geranygeranyl-cysteine	Inhibitor of methyl esterification of geranylgeranylated proteins
3715	0	cp	BRD-K08115555	tyrphostin-AG-1288	TNF production inhibitor
3716	0	cp	BRD-A18497530	5-iodotubercidin	Adenosine kinase inhibitor
3717	0	cp	BRD-K99291625	SB-203580	p38 MAPK inhibitor
3718	0	cp	BRD-K67506692	tyrphostin-AG-126	ERK1 and ERK2 phosphorylation inhibitor
3719	0	cp	BRD-K47943470	tyrphostin-51	EGFR inhibitor
3720	0	cp	BRD-K85985071	ellipticine	Topoisomerase inhibitor
3721	0	cp	BRD-K77625572	etomoxir	Carnitine palmitoyltransferase inhibitor
3722	0	cp	BRD-K64935403	ebelactone-b	Lipase inhibitor
3723	0	cp	BRD-K13087974	4,5-dianilinophthalimide	EGFR inhibitor
3724	0	cp	BRD-K35128472	2-aminopurine	Serine/threonine kinase inhibitor
3725	0	cp	BRD-A77118605	BML-ST330	Phospholipase inhibitor
3726	0	cp	BRD-K32610195	androstenedione	Cytochrome P450 inhibitor
3727	0	cp	BRD-K43880410	pregnenolone	glutamate receptor modulator
3728	0	cp	BRD-K30743633	TCPOBOP	CAR agonist
3729	0	cp	BRD-K81062487	taurocholic-acid	Bile acid
3730	0	cp	BRD-K18135438	chenodeoxycholic-acid	11-beta-HSD1 inhibitor
3731	0	cp	BRD-K41170226	deoxycholic-acid	G protein-coupled receptor agonist
3732	0	cp	BRD-K43164539	cholic-acid	Bile acid
3733	0	cp	BRD-K73982490	BI-78D3	JNK inhibitor
3734	0	cp	BRD-K57926513	tyrphostin-AG-1295	PDGFR receptor inhibitor
3735	0	cp	BRD-K74733595	APHA-compound-8	HDAC inhibitor
3736	0	cp	BRD-A01317026	7,8-dihydro-L-biopterin	Dihydroneopterin aldolase inhibitor
3737	0	cp	BRD-A84327315	calcitriol	Vitamin D receptor agonist
3738	0	cp	BRD-A80960055	celastrol	Anti-inflammatory
3739	0	cp	BRD-A11702965	chromomycin-a3	DNA binding agent
3740	0	cp	BRD-A80574334	oxalomalic-acid	Isocitrate dehydrogenase inhibitor
3741	0	cp	BRD-K76698671	HNHA	HDAC inhibitor
3742	0	cp	BRD-K88551539	CAY-10585	HIF modulator
3743	0	cp	BRD-K63915849	AS-604850	PI3K inhibitor
3744	0	cp	BRD-U73238814	QL-XI-92	DDR1 inhibitor
3745	0	cp	BRD-U51951544	ZG-10	JNK inhibitor
3746	0	cp	BRD-U33728988	QL-X-138	MTOR inhibitor
3747	0	cp	BRD-U25771771	WZ-4-145	EGFR inhibitor
3748	0	cp	BRD-K84085265	CG-930	JNK inhibitor
3749	0	cp	BRD-K83972459	JWE-035	Aurora kinase inhibitor
3750	0	cp	BRD-K68174511	torin-2	MTOR inhibitor
3751	0	cp	BRD-K40175214	torin-1	MTOR inhibitor
3752	0	cp	BRD-K38615104	A-443644	AKT inhibitor
3753	0	cp	BRD-K24859147	KIN001-242	Protein kinase inhibitor
3754	0	cp	BRD-K19220233	JNK-9L	JNK inhibitor
3755	0	cp	BRD-A60245366	AS-601245	JNK inhibitor
3756	0	cp	BRD-K04196797	oxcarbazepine	Sodium channel blocker
3757	0	cp	BRD-K81916719	triclabendazole	Microtubule inhibitor
3758	0	cp	BRD-K04412738	tramadol	Norepinephrine reuptake inhibitor
3759	0	cp	BRD-K29653726	topiramate	Carbonic anhydrase inhibitor
3760	0	cp	BRD-K10670311	sulfasalazine	Antirheumatic
3761	0	cp	BRD-K50938786	ropivacaine	Sodium channel blocker
3762	0	cp	BRD-K51485625	ritonavir	HIV protease inhibitor
3763	0	cp	BRD-K89708791	rifaximin	RNA synthesis inhibitor
3764	0	cp	BRD-A56245458	reichstein	Androgen receptor antagonist
3765	0	cp	BRD-K44442813	pidotimod	Interferon receptor agonist
3766	0	cp	BRD-K08924299	palonosetron	Serotonin receptor antagonist
3767	0	cp	BRD-A23637604	oxymetholone	Androgen receptor agonist
3768	0	cp	BRD-K83144676	olmesartan	Angiotensin antagonist
3769	0	cp	BRD-A43082555	loxoprofen	Cyclooxygenase inhibitor
3770	0	cp	BRD-K39983086	loteprednol	Glucocorticoid receptor agonist
3771	0	cp	BRD-K62858456	lomerizine	Calcium channel blocker
3772	0	cp	BRD-K27184429	levocetirizine	Histamine receptor antagonist
3773	0	cp	BRD-A49172652	lansoprazole	ATPase inhibitor
3774	0	cp	BRD-K01649396	indatraline	Norepinephrine transporter inhibitor
3775	0	cp	BRD-K69650333	idarubicin	Topoisomerase inhibitor
3776	0	cp	BRD-K59570838	homoveratrylamine	Dopamine analog
3777	0	cp	BRD-K33312228	halometasone	Glucocorticoid receptor agonist
3778	0	cp	BRD-K00673382	famotidine	Histamine receptor antagonist
3779	0	cp	BRD-K99447003	enalaprilat	ACE inhibitor
3780	0	cp	BRD-K28029915	dolasetron	Serotonin receptor antagonist
3781	0	cp	BRD-K63265447	docetaxel	Tubulin inhibitor
3782	0	cp	BRD-K39462424	dexchlorpheniramine	Histamine receptor antagonist
3783	0	cp	BRD-K56614220	clofazimine	GK0582 inhibitor
3784	0	cp	BRD-K20338176	cefaclor	Bacterial cell wall synthesis inhibitor
3785	0	cp	BRD-K16336526	capsaicin	TRPV agonist
3786	0	cp	BRD-K52172416	anastrozole	Aromatase inhibitor
3787	0	cp	BRD-A64297288	amlodipine	Calcium channel blocker
3788	0	cp	BRD-A59985574	topotecan	Topoisomerase inhibitor
3789	0	cp	BRD-K62982419	cilomilast	Phosphodiesterase inhibitor
3790	0	cp	BRD-A25569250	KI-16425	Lysophosphatidic acid receptor antagonist
3791	0	cp	BRD-K11636097	JNJ-7706621	CDK inhibitor
3792	0	cp	BRD-K51967704	BIIB021	HSP inhibitor
3793	0	cp	BRD-K16621777	enobosarm	Androgen receptor modulator
3794	0	cp	BRD-K63923597	barasertib	Aurora kinase inhibitor
3795	0	cp	BRD-K04833372	GSK-1904529A	IGF-1 inhibitor
3796	0	cp	BRD-M07438658	lapatinib	EGFR inhibitor
3797	0	cp	BRD-K05104363	PD-184352	MEK inhibitor
3798	0	cp	BRD-K66175015	afatinib	EGFR inhibitor
3799	0	cp	BRD-K29905972	axitinib	PDGFR receptor inhibitor
3800	0	cp	BRD-K49810818	sorafenib	FLT3 inhibitor
3801	0	cp	BRD-K28120222	parthenolide	NFkB pathway inhibitor
3802	0	cp	BRD-K18855837	varenicline	Acetylcholine receptor agonist
3803	0	cp	BRD-A77050075	heraclenol	Vitamin K antagonist
3804	0	cp	BRD-K13390322	AT-7519	CDK inhibitor
3805	0	cp	BRD-K79090631	CGP-60474	CDK inhibitor
3806	0	cp	BRD-K14791739	fluticasone	Glucocorticoid receptor agonist
3807	0	cp	BRD-K14550461	doxercalciferol	Vitamin D receptor agonist
3808	0	cp	BRD-K64310881	MW-STK33-3B	Potassium channel activator
3809	0	cp	BRD-A74771556	nikkomycin	Chitin inhibitor
3810	0	cp	BRD-A00520476	otenzepad	Acetylcholine receptor antagonist
3811	0	cp	BRD-K49372556	mofezolac	Cyclooxygenase inhibitor
3812	0	cp	BRD-K89626439	sirolimus	MTOR inhibitor
3813	0	cp	BRD-K51941867	LM-1685	Cyclooxygenase inhibitor
3814	0	cp	BRD-K40619305	larixinic-acid	Compound that interacts with metal centers
3815	0	cp	BRD-A67438293	treprostinil	Prostacyclin analog
3816	0	cp	BRD-K87573634	propylpyrazole	Estrogen receptor agonist
3817	0	cp	BRD-K32795028	1-benzylimidazole	Thromboxane synthase inhibitor
3818	0	cp	BRD-K72264770	QW-BI-011	Histone lysine methyltransferase inhibitor
3819	0	cp	BRD-K22828899	TUL-XXI039	Serine/threonine kinase inhibitor
3820	0	cp	BRD-K11663430	pyroxamide	HDAC inhibitor
3821	0	cp	BRD-A71009679	KUC103420N	-666
3822	0	cp	BRD-K94144010	cotinine	Nicotine metabolite
3823	0	cp	BRD-K22878149	SB-205607	Delta 1 opioid receptor agonist
3824	0	cp	BRD-K28346421	rifapentine	RNA polymerase inhibitor
3825	0	cp	BRD-A96255180	ribavirin	Antiviral
3826	0	cp	BRD-K02992638	lamivudine	Nucleoside reverse transcriptase inhibitor
3827	0	cp	BRD-A74500471	ethambutol	Bacterial cell wall synthesis inhibitor
3828	0	cp	BRD-K59633790	VU-0420363-1	SARS coronavirus 3C-like protease inhibitor
3829	0	cp	BRD-A52172093	VU-0413807-2	Calcium channel blocker
3830	0	cp	BRD-K30570479	VU-0400195-3	Glutamate receptor modulator
3831	0	cp	BRD-K55703048	latrepirdine	Glutamate receptor antagonist
3832	0	cp	BRD-K43149758	myricetin	Androgen receptor agonist
3833	0	cp	BRD-K36153907	KU-C103885	Cystic fibrosis transmembrane conductance regulator inhibitor
3834	0	cp	BRD-K91442916	CAM-9-026	Membrane metalloendopeptidase inhibitor
3835	0	cp	BRD-K94919853	10H-phenothiazin-10-yl)(p-tolyl)methanone	Butyrylcholinesterase inhibitor
3836	0	cp	BRD-K51302260	KU-C103871	GSP agonist
3837	0	cp	BRD-K24538644	KUC104502N	-666
3838	0	cp	BRD-A76279427	myriocin	Serine palmitoyltransferase inhibitor
3839	0	cp	BRD-K61314889	IWR-1-ENDO	PARP inhibitor
3840	0	cp	BRD-A47829399	artesunate	DNA synthesis inhibitor
3841	0	cp	BRD-A62182663	YK-4279	Apoptosis stimulant
3842	0	cp	BRD-K12502280	TG-101348	FLT3 inhibitor
3843	0	cp	BRD-K08417745	SID-26681509	Cathepsin inhibitor
3844	0	cp	BRD-K86191271	cytosporone-b	NUR77 receptor agonist
3845	0	cp	BRD-K69690935	curcumin	Cyclooxygenase inhibitor
3846	0	cp	BRD-K01779529	fluoropyruvate	Pyruvate dehydrogenase kinase inhibitor
3847	0	cp	BRD-K48923948	BMS-641988	Androgen receptor antagonist
3848	0	cp	BRD-K87142802	veliparib	PARP inhibitor
3849	0	cp	BRD-K14696368	9-methyl-5H-6-thia-4,5-diaza-chrysene-6,6-dioxide	NFkB pathway inhibitor
3850	0	cp	BRD-K73319509	PF-04217903	c-Met inhibitor
3851	0	cp	BRD-K43797669	genistein	Tyrosine kinase inhibitor
3852	0	cp	BRD-A62071884	siguazodan	Phosphodiesterase inhibitor
3853	0	cp	BRD-A31801025	formestane	Aromatase inhibitor
3854	0	cp	BRD-K28761384	zuclopenthixol	Dopamine receptor antagonist
3855	0	cp	BRD-K41337261	ZM-306416	ABL inhibitor
3856	0	cp	BRD-K11373525	ZD-7155	Angiotensin receptor antagonist
3857	0	cp	BRD-K64157027	ZD-2079	Adrenergic receptor agonist
3858	0	cp	BRD-K12932420	YM-976	Phosphodiesterase inhibitor
3859	0	cp	BRD-K59650319	YM-298198	Glutamate receptor antagonist
3860	0	cp	BRD-K60476892	YC-1	Guanylyl cyclase activator
3861	0	cp	BRD-K21565985	xylazine	Adrenergic receptor agonist
3862	0	cp	BRD-K12260308	xanthoxyline	Antifungal
3863	0	cp	BRD-K01902415	pirinixic-acid	PPAR receptor agonist
3864	0	cp	BRD-K17415526	tyrphostin-AG-835	Protein tyrosine kinase inhibitor
3865	0	cp	BRD-K08619838	tremorine	Acetylcholine receptor agonist
3866	0	cp	BRD-K63874012	thioperamide	Histamine receptor antagonist
3867	0	cp	BRD-A87479750	tenidap	Cyclooxygenase inhibitor
3868	0	cp	BRD-K34415467	trimethobenzamide	Histamine receptor antagonist
3869	0	cp	BRD-A31195449	TCB2	Serotonin receptor agonist
3870	0	cp	BRD-K67352070	TC-2559	Acetylcholine receptor agonist
3871	0	cp	BRD-K63516691	T-0156	Phosphodiesterase inhibitor
3872	0	cp	BRD-K14200658	syrosingopine	Vesicular monoamine transporter inhibitor
3873	0	cp	BRD-K68332390	ponalrestat	Aldose reductase inhibitor
3874	0	cp	BRD-K97330509	SRC-kinase-inhibitor-II	SRC inhibitor
3875	0	cp	BRD-K70881766	solanine	Acetylcholinesterase inhibitor
3876	0	cp	BRD-K38449220	seneciphylline	Cytochrome P450 inhibitor
3877	0	cp	BRD-K18905250	ST-91	Adrenergic receptor agonist
3878	0	cp	BRD-K96809896	SKF-86002	p38 MAPK inhibitor
3879	0	cp	BRD-K73824630	skatole	Thrombin inhibitor
3880	0	cp	BRD-K84996949	sinensetin	Cyclooxygenase inhibitor
3881	0	cp	BRD-K15601958	SEW-2871	Lysophospholipid receptor agonist
3882	0	cp	BRD-A31007383	SDZ-WAG-994	Adenosine receptor agonist
3883	0	cp	BRD-K85871428	SC-68376	p38 MAPK inhibitor
3884	0	cp	BRD-K53913732	SB-408124	Orexin receptor antagonist
3885	0	cp	BRD-K41567364	SB-334867	Orexin receptor antagonist
3886	0	cp	BRD-K04414442	SB-222200	Tachykinin antagonist
3887	0	cp	BRD-K54330070	SB-202190	p38 MAPK inhibitor
3888	0	cp	BRD-K83637872	SANT-1	Smoothened receptor antagonist
3889	0	cp	BRD-K88871508	lisuride	Dopamine receptor agonist
3890	0	cp	BRD-K82823076	RO-15-4513	GABA benzodiazepine site receptor inverse agonist
3891	0	cp	BRD-K21283037	riluzole	Glutamate inhibitor
3892	0	cp	BRD-K32755366	reserpic-acid	Norepinephrine transporter inhibitor
3893	0	cp	BRD-K54094468	remoxipride	Dopamine receptor antagonist
3894	0	cp	BRD-K69556541	ryanodine	Calcium channel blocker
3895	0	cp	BRD-K50018155	RS-67506	Serotonin receptor partial agonist
3896	0	cp	BRD-K46142322	RS-67333	Serotonin receptor partial agonist
3897	0	cp	BRD-K56047318	RHC-80267	Triacylglycerol lipase inhibitor
3898	0	cp	BRD-K15588452	R-96544	Serotonin receptor antagonist
3899	0	cp	BRD-K32412559	morphothebaine	Adrenergic receptor antagonist
3900	0	cp	BRD-K26521938	dinoprostone	Prostanoid receptor agonist
3901	0	cp	BRD-K11163873	phenanthridone	PARP inhibitor
3902	0	cp	BRD-K04170657	psoromic-acid	Ras GTPase inhibitor
3903	0	cp	BRD-K85242180	beta-CCP	Indoleamine 2,3-dioxygenase inhibitor
3904	0	cp	BRD-K95785537	PP-2	SRC inhibitor
3905	0	cp	BRD-A95096829	PNU-96415E	Dopamine receptor antagonist
3906	0	cp	BRD-K28863208	PNU-282987	Cholinergic receptor agonist
3907	0	cp	BRD-K16551401	PNU-22394	Serotonin receptor agonist
3908	0	cp	BRD-K94689771	pinocembrin	CYP1B1 inhibitor
3909	0	cp	BRD-K10843433	phenylbutazone	Cyclooxygenase inhibitor
3910	0	cp	BRD-K74112339	acetohydroxamic-acid	Urease inhibitor
3911	0	cp	BRD-K90333595	phentolamine	Adrenergic receptor antagonist
3912	0	cp	BRD-A63836183	PD-123319	Angiotensin receptor antagonist
3913	0	cp	BRD-K52721684	PCO-400	Potassium channel activator
3914	0	cp	BRD-K83597974	pargyline	Monoamine oxidase inhibitor
3915	0	cp	BRD-K16195444	oxymetazoline	Adrenergic receptor agonist
3916	0	cp	BRD-K82731415	olomoucine	CDK inhibitor
3917	0	cp	BRD-K48029790	OBAA	Phospholipase inhibitor
3918	0	cp	BRD-K27351809	nomegestrol	Progesterone receptor agonist
3919	0	cp	BRD-K28453807	nitrocaramiphen	Cholinergic receptor antagonist
3920	0	cp	BRD-A00100033	nifurtimox	DNA inhibitor
3921	0	cp	BRD-A82656074	naltrindole	Opioid receptor antagonist
3922	0	cp	BRD-K74141488	naftifine	Fungal squalene epoxidase inhibitor
3923	0	cp	BRD-K18574842	nafcillin	Bacterial cell wall synthesis inhibitor
3924	0	cp	BRD-K10136726	tosyllysyl-chloromethyl-ketone	Chymotrypsin inhibitor
3925	0	cp	BRD-A47633927	NPC-15199	ICAM1 antagonist
3926	0	cp	BRD-K88625236	nonoxynol-9	Membrane integrity inhibitor
3927	0	cp	BRD-K78122587	NNC-55-0396	T-type calcium channel blocker
3928	0	cp	BRD-A23683907	NAS-181	Serotonin receptor antagonist
3929	0	cp	BRD-K69195780	NAN-190	Serotonin receptor agonist
3930	0	cp	BRD-K60060639	methyllidocaine	antiarrhythmic medication
3931	0	cp	BRD-K06024458	n-arachidonyl-GABA	cannabinoid receptor agonist
3932	0	cp	BRD-A19661776	mianserin	Serotonin receptor antagonist
3933	0	cp	BRD-A32164164	methyllycaconitine	Acetylcholine receptor antagonist
3934	0	cp	BRD-A63667919	methylergometrine	Dopamine receptor antagonist
3935	0	cp	BRD-K93201660	ML-7	Myosin light chain kinase inhibitor
3936	0	cp	BRD-K95202259	ML-3163	p38 MAPK inhibitor
3937	0	cp	BRD-A14395271	mesoridazine	Dopamine receptor antagonist
3938	0	cp	BRD-K12244279	MEK1-2-inhibitor	MEK inhibitor
3939	0	cp	BRD-K09764130	mead-ethanolamide	Cannabinoid receptor agonist
3940	0	cp	BRD-K96144918	mead-acid	KPL-1 tumor suppressor
3941	0	cp	BRD-K84987553	MDM2-inhibitor	MDM inhibitor
3942	0	cp	BRD-K92138166	mammea-a	other antibiotic
3943	0	cp	BRD-K67013324	luzindole	Melatonin receptor antagonist
3944	0	cp	BRD-K13261168	LY-16350	Dopamine receptor agonist
3945	0	cp	BRD-K64044582	linoleamide	ACAT inhibitor
3946	0	cp	BRD-K01648091	LE-300	Dopamine receptor antagonist
3947	0	cp	BRD-K23583188	lavendustin-a	EGFR inhibitor
3948	0	cp	BRD-A96882008	L-732138	Tachykinin antagonist
3949	0	cp	BRD-K70241288	L-692585	Growth hormone releasing peptide ligand agonist
3950	0	cp	BRD-K89402695	L-655240	Thromboxane receptor antagonist
3951	0	cp	BRD-A43930669	L-368899	Oxytocin receptor antagonist
3952	0	cp	BRD-K49671696	ketanserin	Serotonin receptor antagonist
3953	0	cp	BRD-A81177136	KN-62	Calcium-calmodulin dependent protein kinase inhibitor
3954	0	cp	BRD-K17743697	KB-R7943	Sodium/calcium exchange inhibitor
3955	0	cp	BRD-K05464208	JX-401	p38 MAPK inhibitor
3956	0	cp	BRD-K17796732	JWH-015	Cannabinoid receptor agonist
3957	0	cp	BRD-K64670467	JNJ-16259685	Glutamate receptor antagonist
3958	0	cp	BRD-K22010301	JLK-6	Gamma secretase inhibitor
3959	0	cp	BRD-K04546108	JAK3-inhibitor-VI	JAK inhibitor
3960	0	cp	BRD-K64402243	ivachtin	Caspase inhibitor
3961	0	cp	BRD-A41722204	sulmazole	Adenosine receptor antagonist
3962	0	cp	BRD-K25906698	immepip	Histamine receptor agonist
3963	0	cp	BRD-K16444452	ibudilast	Leukotriene receptor antagonist
3964	0	cp	BRD-A48570745	ivermectin	GABA receptor agonist
3965	0	cp	BRD-K92678294	irilin-a	Isoflavone
3966	0	cp	BRD-K01815685	indole	aryl hydrocarbon receptor agonist
3967	0	cp	BRD-K07117950	imperatorin	CDK inhibitor
3968	0	cp	BRD-K66782112	BRD-K66782112	Histamine receptor antagonist
3969	0	cp	BRD-K92726801	hydrastinine	Haemostatic agent
3970	0	cp	BRD-A77722753	hydralazine	Vasodilator
3971	0	cp	BRD-K08554278	bisbenzimide	DNA binding agent
3972	0	cp	BRD-K71003802	hippeastrine	Plant alkaloid
3973	0	cp	BRD-A97730597	hexylcaine	Sodium channel blocker
3974	0	cp	BRD-K38903228	hesperidin	Flavanone glycoside
3975	0	cp	BRD-A06390036	hydroquinidine	Antiarrhythmic
3976	0	cp	BRD-K02715688	hydrastine	Tyrosine hydroxylase inhibitor
3977	0	cp	BRD-K27737647	H-89	PKA inhibitor
3978	0	cp	BRD-K24240364	GYKI-52466	Glutamate receptor antagonist
3979	0	cp	BRD-K75478907	GS-39783	GABA receptor modulator
3980	0	cp	BRD-K32501161	vanoxerine	Dopamine uptake inhibitor
3981	0	cp	BRD-K92015269	GBR-12783	Dopamine uptake inhibitor
3982	0	cp	BRD-K72676686	fluvoxamine	Selective serotonin reuptake inhibitor (SSRI)
3983	0	cp	BRD-A13650332	flucloxacillin	Bacterial cell wall synthesis inhibitor
3984	0	cp	BRD-K34170797	fexaramine	FXR agonist
3985	0	cp	BRD-K28168037	fenretinide	Apoptosis stimulant
3986	0	cp	BRD-A30815329	felodipine	Calcium channel blocker
3987	0	cp	BRD-K99107520	felbamate	Glutamate receptor antagonist
3988	0	cp	BRD-K76617868	fasudil	Rho associated kinase inhibitor
3989	0	cp	BRD-K96402602	farnesylthiotriazole	PPMTase inhibitor
3990	0	cp	BRD-A01346607	flumetasone	Glucocorticoid receptor agonist
3991	0	cp	BRD-K14821540	FCCP	Mitochondrial oxidative phosphorylation uncoupler
3992	0	cp	BRD-A99411506	esculin	Antioxidant
3993	0	cp	BRD-A39969961	eplerenone	Cytochrome P450 inhibitor
3994	0	cp	BRD-K46068882	eugenitol	Bacterial quorum sensing inhibitor
3995	0	cp	BRD-A39747742	estradiol-valerate	Estrogen receptor agonist
3996	0	cp	BRD-A73581086	ergometrine	Adrenergic receptor agonist
3997	0	cp	BRD-K19360254	ergocornine	Dopamine receptor agonist
3998	0	cp	BRD-K11927976	ER-27319	Mediator release inhibitor
3999	0	cp	BRD-K42452249	EO-1428	p38 MAPK inhibitor
4000	0	cp	BRD-K92093830	doxorubicin	Topoisomerase inhibitor
4001	0	cp	BRD-K54759182	dosulepin	Norepinephrine reuptake inhibitor
4002	0	cp	BRD-K65814004	diphenyleneiodonium	Nitric oxide synthase inhibitor
4003	0	cp	BRD-K37792168	denbufylline	Phosphodiesterase inhibitor
4004	0	cp	BRD-A99177642	deltaline	Acetylcholine receptor antagonist
4005	0	cp	BRD-A88282067	delcorine	Antiarrhythmic
4006	0	cp	BRD-K94920105	DR-2313	PARP inhibitor
4007	0	cp	BRD-K01624546	docosatrienoic-acid	LTB4 inhibitor
4008	0	cp	BRD-K85266041	DNQX	Glutamate receptor antagonist
4009	0	cp	BRD-K31699485	DMEOB	glutamate receptor modulator
4010	0	cp	BRD-K89274813	DMP-543	Acetylcholine release stimulant
4011	0	cp	BRD-K26573499	DMAB-anabaseine	Adrenergic receptor agonist
4012	0	cp	BRD-A75402480	desoxycorticosterone	Mineralocorticoid receptor agonist
4013	0	cp	BRD-K74430258	1,2-dichlorobenzene	Hepatotoxicant
4014	0	cp	BRD-K31633810	DAU-5884	Acetylcholine receptor antagonist
4015	0	cp	BRD-K10065684	dantron	Laxative
4016	0	cp	BRD-A73909368	dactinomycin	RNA polymerase inhibitor
4017	0	cp	BRD-K89046952	ciclacillin	Bacterial cell wall synthesis inhibitor
4018	0	cp	BRD-K07220430	cinnarizine	Calcium channel blocker
4019	0	cp	BRD-K18618618	cimetidine	Histamine receptor antagonist
4020	0	cp	BRD-A90311807	cilastatin	Dehydropeptidase inhibitor
4021	0	cp	BRD-K50422030	clomethiazole	GABA receptor antagonist
4022	0	cp	BRD-K46556543	canrenoic-acid	Mineralocorticoid receptor antagonist
4023	0	cp	BRD-K59851896	calycanthine	GABA release inhibitor
4024	0	cp	BRD-A03816571	CP-55940	Cannabinoid receptor agonist
4025	0	cp	BRD-K96271548	coumaric-acid	Antioxidant
4026	0	cp	BRD-K00675675	CL-82198	Metalloproteinase inhibitor
4027	0	cp	BRD-K68103045	CGS-20625	Benzodiazepine receptor agonist
4028	0	cp	BRD-A89672324	CGP-55845	GABA receptor antagonist
4029	0	cp	BRD-K95851186	CGP-13501	GABA receptor modulator
4030	0	cp	BRD-K65503129	HSP90-inhibitor	HSP inhibitor
4031	0	cp	BRD-K06159959	CCMQ	Inhibitor of the binding of homoquinolinic acid to non-NMDA sensitive sites
4032	0	cp	BRD-A17411484	carprofen	Cyclooxygenase inhibitor
4033	0	cp	BRD-K03440695	boldine	Acetylcholine receptor antagonist
4034	0	cp	BRD-K04185004	oxybuprocaine	Local anesthetic
4035	0	cp	BRD-A17428743	BW-723C86	Serotonin receptor agonist
4036	0	cp	BRD-A16665823	butoconazole	Bacterial cell wall synthesis inhibitor
4037	0	cp	BRD-K11696279	BU-239	Imidazoline receptor agonist
4038	0	cp	BRD-A51829654	BRL-15572	Serotonin receptor antagonist
4039	0	cp	BRD-K32584078	BML-257	AKT inhibitor
4040	0	cp	BRD-A38913120	BH3I-1	BCL inhibitor
4041	0	cp	BRD-K29668683	BD-1063	Sigma receptor antagonist
4042	0	cp	BRD-K54704028	BAY-36-7620	Glutamate receptor antagonist
4043	0	cp	BRD-K53523901	arctigenin	MEK inhibitor
4044	0	cp	BRD-K36638830	anabasine	Acetylcholine receptor agonist
4045	0	cp	BRD-K39670393	amthamine	Histamine receptor agonist
4046	0	cp	BRD-K51751936	alfadolone	GABA receptor agonist
4047	0	cp	BRD-K85013741	auraptene	Nitric oxide production inhibitor
4048	0	cp	BRD-K81729199	AQ-RA741	Acetylcholine receptor antagonist
4049	0	cp	BRD-A95513702	androsta-1,4-dien-3,17-dione	Aromatase inhibitor
4050	0	cp	BRD-K21667562	AM-404	Cyclooxygenase inhibitor
4051	0	cp	BRD-K89930444	AG-592	Tyrosine kinase inhibitor
4052	0	cp	BRD-K14441456	tyrphostin-AG-556	EGFR inhibitor
4053	0	cp	BRD-K81209512	AG-494	EGFR inhibitor
4054	0	cp	BRD-K49657628	tyrphostin-AG-18	EGFR inhibitor
4055	0	cp	BRD-A11135865	nor-binaltorphimine	Opioid receptor antagonist
4056	0	cp	BRD-A39268308	epibatidine	Acetylcholine receptor agonist
4057	0	cp	BRD-K66353228	zoxazolamine	Myorelaxant
4058	0	cp	BRD-K40624912	ZM-39923	JAK inhibitor
4059	0	cp	BRD-K44084986	Y-27632	Rho associated kinase inhibitor
4060	0	cp	BRD-K95655893	MAZ-51	VEGFR inhibitor
4061	0	cp	BRD-K51018020	VAMA-37	DNA dependent protein kinase inhibitor
4062	0	cp	BRD-A53077924	tianeptine	Selective serotonin reuptake enhancer (SSRE)
4063	0	cp	BRD-A10303790	talampicillin	Bacterial cell wall synthesis inhibitor
4064	0	cp	BRD-K82562631	tolmetin	Cyclooxygenase inhibitor
4065	0	cp	BRD-A42831637	tetrahydrocannabinol-7-oic-acid	Anti-inflammatory
4066	0	cp	BRD-A77299732	salubrinal	Eukaryotic translation initiation factor inhibitor
4067	0	cp	BRD-A64125466	dehydrocholic-acid	choleretic agent
4068	0	cp	BRD-K46766488	S-14506	Serotonin receptor agonist
4069	0	cp	BRD-K06543683	bisindolylmaleimide-ix	CDK inhibitor
4070	0	cp	BRD-K51541829	RO-25-6981	Ionotropic glutamate receptor antagonist
4071	0	cp	BRD-K92760278	riboflavin	Vitamin B
4072	0	cp	BRD-K46678324	RHO-kinase-inhibitor-II	Rho associated kinase inhibitor
4073	0	cp	BRD-K54411430	robustic-acid	cAMP inhibitor
4074	0	cp	BRD-K43290182	Ro-04-6790	Serotonin receptor antagonist
4075	0	cp	BRD-K13725475	rhodomyrtoxin	Cytotoxic agent
4076	0	cp	BRD-K85603128	resorcinol	Phosphodiesterase inhibitor
4077	0	cp	BRD-K50836978	purvalanol-a	CDK inhibitor
4078	0	cp	BRD-K02581333	protein-tyrosine-phosphatase-inhibitor-IV	Tyrosine phosphatase inhibitor
4079	0	cp	BRD-A35912562	pregnenolone	Glutamate receptor modulator
4080	0	cp	BRD-A01643550	prednisolone	Glucocorticoid receptor agonist
4081	0	cp	BRD-A48257147	PHCCC	Glutamate receptor agonist
4082	0	cp	BRD-K31987754	oleylethanolamide	Cannabinoid receptor agonist
4083	0	cp	BRD-K21936341	oxotremorine	Acetylcholine receptor agonist
4084	0	cp	BRD-K79092138	nitrofural	Bacterial DNA inhibitor
4085	0	cp	BRD-A67862938	naftidrofuryl	Adrenergic receptor antagonist
4086	0	cp	BRD-K65146499	nabumetone	Cyclooxygenase inhibitor
4087	0	cp	BRD-A64977602	mirtazapine	Adrenergic receptor antagonist
4088	0	cp	BRD-K46862739	metyrapone	Cytochrome P450 inhibitor
4089	0	cp	BRD-A02189320	met-leu-phe	-666
4090	0	cp	BRD-A09467419	mebeverine	Acetylcholine receptor antagonist
4091	0	cp	BRD-K59753853	MDL-29951	Glutamate receptor antagonist
4092	0	cp	BRD-K64746805	MBCQ	Phosphodiesterase inhibitor
4093	0	cp	BRD-K36377456	marmesin	Angiogenesis inhibitor
4094	0	cp	BRD-K62792802	LY-83583	Guanylyl cyclase inhibitor
4095	0	cp	BRD-K08109516	L-701324	Glutamate receptor antagonist
4096	0	cp	BRD-A93206962	L-755507	Adrenergic receptor agonist
4097	0	cp	BRD-K47150025	KI-8751	VEGFR inhibitor
4098	0	cp	BRD-K09497549	kawain	Calcium channel modulator
4099	0	cp	BRD-K90574421	ipsapirone	Serotonin receptor agonist
4100	0	cp	BRD-A78295502	hydroquinine	Antiarrhythmic
4101	0	cp	BRD-A08709697	heliotrine	Pyrrolizidine alkaloid
4102	0	cp	BRD-K29673530	hypericin	Tyrosine kinase inhibitor
4103	0	cp	BRD-A46186775	hydrocortisone	Glucocorticoid receptor agonist
4104	0	cp	BRD-K39520573	GW-5074	Leucine rich repeat kinase inhibitor
4105	0	cp	BRD-A90515964	guaifenesin	Expectorant
4106	0	cp	BRD-A33084410	5'-guanidinonaltrindole	Opioid receptor antagonist
4107	0	cp	BRD-K51662849	ilomastat	Matrix metalloprotease inhibitor
4108	0	cp	BRD-A29082194	gitoxigenin	ATPase inhibitor
4109	0	cp	BRD-K66093087	FGIN-1-43	Benzodiazepine receptor agonist
4110	0	cp	BRD-A97104540	fenoterol	Adrenergic receptor agonist
4111	0	cp	BRD-A73741725	exemestane	Aromatase inhibitor
4112	0	cp	BRD-A74667430	etodolac	Cyclooxygenase inhibitor
4113	0	cp	BRD-K08556791	ethoprop	Acetylcholinesterase inhibitor
4114	0	cp	BRD-A36066264	estradiol-benzoate	Estrogen receptor agonist
4115	0	cp	BRD-K04548931	pidorubicine	Topoisomerase inhibitor
4116	0	cp	BRD-K47659338	EMD-386088	Serotonin receptor agonist
4117	0	cp	BRD-K99922388	DPO-1	Potassium channel blocker
4118	0	cp	BRD-K82577285	dipropyl-dopamine	Dopamine receptor agonist
4119	0	cp	BRD-K63945320	dihydrosamidin	Phospholipase inhibitor
4120	0	cp	BRD-A02713983	dihydrodeoxygedunin	Growth factor receptor activator
4121	0	cp	BRD-A47144777	dihydro-7-desacetyldeoxygedunin	HSP inhibitor
4122	0	cp	BRD-K45542189	diethylcarbamazine	Lipoxygenase inhibitor
4123	0	cp	BRD-K95309561	dienestrol	Estrogen receptor agonist
4124	0	cp	BRD-A17819071	gedunin	HSP inhibitor
4125	0	cp	BRD-K43389675	daunorubicin	RNA synthesis inhibitor
4126	0	cp	BRD-K40965114	cyanopindolol	Adrenergic receptor antagonist
4127	0	cp	BRD-A64933752	CV-1808	Adenosine receptor agonist
4128	0	cp	BRD-A55416093	colforsin	Adenylyl cyclase activator
4129	0	cp	BRD-K45252063	clofibrate	PPAR receptor agonist
4130	0	cp	BRD-A26095496	clobetasol	Glucocorticoid receptor agonist
4131	0	cp	BRD-A55369275	CGP-54626	GABA receptor antagonist
4132	0	cp	BRD-A65671304	candesartan	Angiotensin receptor antagonist
4133	0	cp	BRD-A15131297	benazepril	ACE inhibitor
4134	0	cp	BRD-K56115039	BU-226	Imidazoline receptor ligand
4135	0	cp	BRD-K56509348	BMS-182874	Endothelin receptor antagonist
4136	0	cp	BRD-K49294207	BIBU-1361	EGFR inhibitor
4137	0	cp	BRD-K56558538	ambroxol	Sodium channel blocker
4138	0	cp	BRD-K93080877	Ala-Ala-Phe-CMK	Tripeptidyl peptidase inhibitor
4139	0	cp	BRD-K45861246	azaperone	Dopamine receptor antagonist
4140	0	cp	BRD-K53979406	ALX-5407	Glycine transporter inhibitor
4141	0	cp	BRD-A56675431	altizide	Thiazide diuretic
6901	0	cp	BRD-K94294671	OSI-027	MTOR inhibitor
6902	0	cp	BRD-K83963101	MLN-8054	Aurora kinase inhibitor
6903	0	cp	BRD-A29901043	KIN001-127	ITK inhibitor
6904	0	cp	BRD-K04887706	AKT-inhibitor-1-2	AKT inhibitor
6905	0	cp	BRD-K68407802	KIN001-055	EGFR inhibitor
6906	0	cp	BRD-K92428232	GSK-461364	PLK inhibitor
6907	0	cp	BRD-K36740062	GSK-1070916	Aurora kinase inhibitor
6908	0	cp	BRD-K64890080	BI-2536	PLK inhibitor
6909	0	cp	BRD-K46056750	AZD-7762	CHK inhibitor
6910	0	cp	BRD-K93918653	quizartinib	FLT3 inhibitor
6911	0	cp	BRD-K59369769	tozasertib	Aurora kinase inhibitor
6912	0	cp	BRD-K87909389	alvocidib	CDK inhibitor
6913	0	cp	BRD-K57080016	selumetinib	MEK inhibitor
6914	0	cp	BRD-K09991945	GSK-3-inhibitor-II	PKC inhibitor
6915	0	cp	BRD-K29313308	HDAC3-selective	HDAC inhibitor
6916	0	cp	BRD-K85133207	HDAC1-selective	HDAC inhibitor
6917	0	cp	BRD-K88742110	BRD-K88742110	HDAC inhibitor
6918	0	cp	BRD-K28183345	proguanil	Dihydrofolate reductase inhibitor
6919	0	cp	BRD-K67080878	milrinone	Phosphodiesterase inhibitor
6920	0	cp	BRD-A83937277	mephenytoin	Hydantoin antiepileptic
6921	0	cp	BRD-K33453211	levocabastine	Histamine receptor antagonist
6922	0	cp	BRD-K80396088	gliquidone	Sulfonylurea
6923	0	cp	BRD-K21450440	benzthiazide	Carbonic anhydrase inhibitor
6924	0	cp	BRD-K19111024	clofibric-acid	PPAR receptor agonist
6925	0	cp	BRD-K72093121	vidarabine	Antiviral
6926	0	cp	BRD-A46393198	tetramisole	Immunostimulant
6927	0	cp	BRD-K93280214	gabazine	GABA receptor antagonist
6928	0	cp	BRD-K07237224	moclobemide	Monoamine oxidase inhibitor
6929	0	cp	BRD-A75552914	isoxicam	Cyclooxygenase inhibitor
6930	0	cp	BRD-K68507560	dicycloverine	Acetylcholine receptor antagonist
6931	0	cp	BRD-K55044200	amoxicillin	Penicillin binding protein inhibitor
6932	0	cp	BRD-A97701745	pindolol	Adrenergic receptor antagonist
6933	0	cp	BRD-K77641333	naphazoline	Adrenergic receptor agonist
6934	0	cp	BRD-K20655524	mefexamide	Psychoactive drug
6935	0	cp	BRD-K06926592	tretinoin	Retinoid receptor agonist
6936	0	cp	BRD-K43887077	dopamine	Dopamine receptor agonist
6937	0	cp	BRD-K15262564	mupirocin	Isoleucyl-tRNA synthetase inhibitor
6938	0	cp	BRD-A75368507	demeclocycline	Bacterial 30S ribosomal subunit inhibitor
6939	0	cp	BRD-K93433262	alfacalcidol	Vitamin D receptor agonist
6940	0	cp	BRD-A24228527	ofloxacin	Bacterial DNA gyrase inhibitor
6941	0	cp	BRD-K82381502	acetylcholine	Acetylcholine receptor agonist
6942	0	cp	BRD-K23204545	busulfan	DNA inhibitor
6943	0	cp	BRD-A16478930	amcinonide	Glucocorticoid receptor agonist
6944	0	cp	BRD-A13946108	sulindac	Cyclooxygenase inhibitor
6945	0	cp	BRD-A88774919	doxycycline	Bacterial 30S ribosomal subunit inhibitor
6946	0	cp	BRD-K01612348	meropenem	Bacterial cell wall synthesis inhibitor
6947	0	cp	BRD-A51382177	fosinopril	ACE inhibitor
6948	0	cp	BRD-K72903603	zidovudine	Reverse transcriptase inhibitor
6949	0	cp	BRD-A99833829	bethanechol	Acetylcholine receptor agonist
6950	0	cp	BRD-K50398167	meclofenamic-acid	Cyclooxygenase inhibitor
6951	0	cp	BRD-K11433652	aspirin	Cyclooxygenase inhibitor
6952	0	cp	BRD-K89348303	ramipril	ACE inhibitor
6953	0	cp	BRD-K08273968	griseofulvin	Tubulin inhibitor
6954	0	cp	BRD-K44497846	enalapril	ACE inhibitor
6955	0	cp	BRD-A13188892	doxazosin	Adrenergic receptor antagonist
6956	0	cp	BRD-K88868628	iodoacetic-acid	Cysteine peptidase inhibitor
6957	0	cp	BRD-K12002134	megestrol	progesterone receptor agonist
6958	0	cp	BRD-A87848830	bimatoprost	Prostanoid receptor agonist
6959	0	cp	BRD-K93880783	stavudine	DNA directed DNA polymerase inhibitor
6960	0	cp	BRD-K11905747	spectinomycin	Bacterial 30S ribosomal subunit inhibitor
6961	0	cp	BRD-K90885812	propantheline	Acetylcholine receptor antagonist
6962	0	cp	BRD-A79237180	ascorbic-acid	Antioxidant
6963	0	cp	BRD-A67605442	tetrahydrobiopterin	Nitric oxide stimulant
6964	0	cp	BRD-A31312900	montelukast	Leukotriene receptor antagonist
6965	0	cp	BRD-A91555231	norepinephrine	Adrenergic receptor agonist
6966	0	cp	BRD-K50859149	sulfafurazole	Bacterial antifolate
6967	0	cp	BRD-K86434416	selegiline	Monoamine oxidase inhibitor
6968	0	cp	BRD-K53790871	triamcinolone	Glucocorticoid receptor agonist
6969	0	cp	BRD-K10016611	pyridine-2-aldoxime	Acetylcholinesterase inhibitor
6970	0	cp	BRD-K40645748	mefloquine	Adenosine receptor antagonist
6971	0	cp	BRD-K11801786	trimidox	Ribonucleotide reductase inhibitor
6972	0	cp	BRD-K48168960	propylthiouracil	Thyroid peroxidase inhibitor
6973	0	cp	BRD-K94353609	fluocinolone	Glucocorticoid receptor agonist
6974	0	cp	BRD-K55930204	phenytoin	Hydantoin antiepileptic
6975	0	cp	BRD-A24514565	warfarin	Vitamin K antagonist
6976	0	cp	BRD-A50157456	terbutaline	Adrenergic receptor agonist
6977	0	cp	BRD-A65013509	oxybutynin	Acetylcholine receptor antagonist
6978	0	cp	BRD-K21680192	mitoxantrone	Topoisomerase inhibitor
6979	0	cp	BRD-K91601245	mercaptopurine	Immunosuppressant
6980	0	cp	BRD-K22662435	ganciclovir	DNA polymerase inhibitor
6981	0	cp	BRD-A09472452	flecainide	Sodium channel blocker
6982	0	cp	BRD-K63828191	raloxifene	Estrogen receptor antagonist
6983	0	cp	BRD-K81128206	edrophonium	Acetylcholinesterase inhibitor
6984	0	cp	BRD-K87226815	cycloserine	Bacterial cell wall synthesis inhibitor
6985	0	cp	BRD-A09722536	cyclophosphamide	DNA alkylating agent
6986	0	cp	BRD-K63641886	cefuroxime	Bacterial cell wall synthesis inhibitor
6987	0	cp	BRD-A29260609	acebutolol	Adrenergic receptor antagonist
6988	0	cp	BRD-K98763141	niflumic-acid	Cyclooxygenase inhibitor
6989	0	cp	BRD-K81473089	tacrine	Acetylcholinesterase inhibitor
6990	0	cp	BRD-K71926323	marbofloxacin	Bacterial DNA gyrase inhibitor
6991	0	cp	BRD-K55301415	abiraterone	17,20 lyase inhibitor
6992	0	cp	BRD-K37194137	III606050	Cytochrome P450 inhibitor
6993	0	cp	BRD-K10852020	tolcapone	Catechol O methyltransferase inhibitor
6994	0	cp	BRD-K98426715	tubacin	HDAC inhibitor
6995	0	cp	BRD-A37837077	cyclazosin	Adrenergic receptor antagonist
6996	0	cp	BRD-K72703948	ZM-447439	Aurora kinase inhibitor
6997	0	cp	BRD-K06080977	eicosatetraynoic-acid	Cyclooxygenase inhibitor
6998	0	cp	BRD-K32836707	CAY-10577	Casein kinase inhibitor
6999	0	cp	BRD-K71512533	SNS-314	Aurora kinase inhibitor
7000	0	cp	BRD-A32161980	carbetocin	Oxytocin receptor agonist
7001	0	cp	BRD-A02333338	cyclopamine	Smoothened receptor antagonist
7002	0	cp	BRD-K55991774	BAS-09104376	HIV integrase inhibitor
7003	0	cp	BRD-K22096725	ALW-II-49-7	Ephrin inhibitor
7004	0	cp	BRD-K19416115	sitagliptin	Dipeptidyl peptidase inhibitor
7005	0	cp	BRD-K31553034	zibotentan	Endothelin receptor antagonist
7006	0	cp	BRD-K35687265	ON-01910	PLK inhibitor
7007	0	cp	BRD-K29733039	deforolimus	MTOR inhibitor
7008	0	cp	BRD-K00656370	6-aminochrysene	Transferase inhibitor
7009	0	cp	BRD-A01826957	xanthinol	Vasodilator
7010	0	cp	BRD-K12102668	nialamide	Monoamine oxidase inhibitor
7011	0	cp	BRD-K41410256	balsalazide	Cyclooxygenase inhibitor
7012	0	cp	BRD-K05673000	dicloxacillin	Bacterial cell wall synthesis inhibitor
7013	0	cp	BRD-K30649484	mafenide	Carbonic anhydrase inhibitor
7014	0	cp	BRD-K68756823	FR-180204	-666
7015	0	cp	BRD-A25004090	erastin	Ion channel antagonist
7016	0	cp	BRD-K62810658	PD-98059	MEK inhibitor
7017	0	cp	BRD-K76205745	losartan	Angiotensin receptor antagonist
7018	0	cp	BRD-A13122391	triptolide	RNA polymerase inhibitor
7019	0	cp	BRD-K12762134	XAV-939	Tankyrase inhibitor
7020	0	cp	BRD-K09907482	PRL-3-inhibitor-I	Tyrosine phosphatase inhibitor
7021	0	cp	BRD-A75517195	thiazolopyrimidine	CDC inhibitor
7022	0	cp	BRD-K74236984	UNC-0321	Histone lysine methyltransferase inhibitor
7023	0	cp	BRD-K80527266	triacsin-c	Adrenergic receptor antagonist
7024	0	cp	BRD-A45889380	mepacrine	Cytokine production inhibitor
7025	0	cp	BRD-K11853856	PJ-34	PARP inhibitor
7026	0	cp	BRD-K85606544	neratinib	EGFR inhibitor
7027	0	cp	BRD-A68631409	evodiamine	ATPase inhibitor
7028	0	cp	BRD-K05653692	DL-PDMP	Glucosyltransferase inhibitor
7029	0	cp	BRD-K94325918	kinetin-riboside	Apoptosis stimulant
7030	0	cp	BRD-K19295594	gossypol	BCL inhibitor
7031	0	cp	BRD-K89732114	trifluoperazine	Dopamine receptor antagonist
7032	0	cp	BRD-K46211610	tolazoline	Adrenergic receptor antagonist
7033	0	cp	BRD-K55748775	SCH-28080	ATPase inhibitor
7034	0	cp	BRD-K86600316	RS-79948	Adrenergic receptor antagonist
7035	0	cp	BRD-A59303141	quinethazone	Thiazide diuretic
7036	0	cp	BRD-K41143549	BRD-K41143549	Glutamate receptor antagonist
7037	0	cp	BRD-A30435184	metergoline	Dopamine receptor agonist
7038	0	cp	BRD-K02867583	minaprine	Serotonin reuptake inhibitor
7039	0	cp	BRD-A68039575	liquiritigenin	Aromatase inhibitor
7040	0	cp	BRD-A95869247	indapamide	Thiazide diuretic
7041	0	cp	BRD-A30205217	ethotoin	Hydantoin antiepileptic
2941	0.01	cp	BRD-A41450521	tosufloxacin	Bacterial DNA gyrase inhibitor
2942	0.01	cp	BRD-A49160188	donepezil	Acetylcholinesterase inhibitor
2943	0.01	cp	BRD-A08187463	racecadotril	Enkephalinase inhibitor
2910	0.02	cp	BRD-K92817986	BJM-CSC-19	MEK inhibitor
2911	0.02	cp	BRD-A41451487	PK-11195	Benzodiazepine receptor antagonist
2912	0.02	cp	BRD-K94441233	mevastatin	HMGCR inhibitor
2913	0.02	cp	BRD-A16332958	modafinil	Adrenergic receptor agonist
2914	0.02	cp	BRD-K34776109	glimepiride	Insulin secretagogue
2915	0.02	cp	BRD-K96319534	phentermine	Dopamine uptake inhibitor
2916	0.02	cp	BRD-K28936863	ketotifen	Histamine receptor agonist
2917	0.02	cp	BRD-A40639672	ketorolac	Cyclooxygenase inhibitor
2918	0.02	cp	BRD-K53857191	risperidone	Dopamine receptor antagonist
2919	0.02	cp	BRD-K89997465	chlorpromazine	Dopamine receptor antagonist
2920	0.02	cp	BRD-K92723993	imatinib	BCR-ABL kinase inhibitor
2921	0.02	cp	BRD-K68143200	SA-792541	CDC inhibitor
2894	0.03	cp	BRD-K58772419	AZD-6482	PI3K inhibitor
2895	0.03	cp	BRD-K44353683	nateglinide	Insulin secretagogue
2896	0.03	cp	BRD-K87024524	phenelzine	Monoamine oxidase inhibitor
2897	0.03	cp	BRD-K68437527	EMF-bca1-60	caspase inhibitor
2898	0.03	cp	BRD-A34817987	itraconazole	Cytochrome P450 inhibitor
2899	0.03	cp	BRD-K63165456	norcyclobenzaprine	Adrenergic receptor agonist
2900	0.03	cp	BRD-A71262238	nafadotride	Dopamine receptor antagonist
2901	0.03	cp	BRD-K18779551	bifemelane	Acetylcholine release stimulant
2902	0.03	cp	BRD-K30480208	torasemide	Electrolyte reabsorption inhibitor
2903	0.03	cp	BRD-A92177080	betamethasone	Glucocorticoid receptor agonist
2904	0.03	cp	BRD-A80017228	bendroflumethiazide	Sodium/potassium/chloride transporter inhibitor
2905	0.03	cp	BRD-K97752965	nicorandil	Nitric oxide donor
2906	0.03	cp	BRD-A80213327	NSC-23766	Ras GTPase inhibitor
2884	0.04	cp	BRD-K92984783	melperone	Serotonin receptor antagonist
2885	0.04	cp	BRD-K85119730	tolbutamide	ATP channel blocker
2886	0.04	cp	BRD-K15502390	nevirapine	Reverse transcriptase inhibitor
2887	0.04	cp	BRD-K67783091	haloperidol	Dopamine receptor antagonist
2878	0.05	cp	BRD-K76908866	CP-724714	EGFR inhibitor
2879	0.05	cp	BRD-K59574735	ubenimex	Leukotriene inhibitor
2873	0.06	cp	BRD-K04046242	equilin	Estrogen receptor agonist
2874	0.06	cp	BRD-K36927236	glibenclamide	Sulfonylurea
2859	0.07	cp	BRD-K99616396	motesanib	KIT inhibitor
2860	0.07	cp	BRD-K71534238	GW-9508	Free fatty acid receptor agonist
2861	0.07	cp	BRD-K91290917	amodiaquine	Histamine receptor agonist
2862	0.07	cp	BRD-K43068349	AMG-9810	TRPV antagonist
2863	0.07	cp	BRD-K63979671	etifenin	Compound used in hepatobiliary scans of the liver
2864	0.07	cp	BRD-K38055836	etamivan	Respiratory stimulant
2865	0.07	cp	BRD-K55127134	fluphenazine	Dopamine receptor antagonist
2866	0.07	cp	BRD-K32821942	azathioprine	Dehydrogenase inhibitor
2867	0.07	cp	BRD-K67043667	altretamine	DNA synthesis inhibitor
2868	0.07	cp	BRD-K79116891	proxymetacaine	Sodium channel blocker
2869	0.07	cp	BRD-K98548675	parthenolide	NFkB pathway inhibitor
2870	0.07	cp	BRD-A19736161	ondansetron	Serotonin receptor antagonist
2871	0.07	cp	BRD-K11129031	gemfibrozil	Lipoprotein lipase activator
2858	0.08	cp	BRD-K08287586	butylparaben	DNA synthesis inhibitor
2845	0.11	cp	BRD-A92630576	trimebutine	Opioid receptor agonist
2846	0.11	cp	BRD-K41260949	valproic-acid	HDAC inhibitor
2847	0.11	cp	BRD-K93332168	isocarboxazid	Monoamine oxidase inhibitor
2848	0.11	cp	BRD-K59332007	linopirdine	Potassium channel blocker
2849	0.11	cp	BRD-K49519092	immethridine	Histamine receptor agonist
2850	0.11	cp	BRD-K54771420	glycocholic-acid	Cholesterol inhibitor
2851	0.11	cp	BRD-K39987650	bisacodyl	Laxative
2852	0.11	cp	BRD-K62200014	anagrelide	Phosphodiesterase inhibitor
2853	0.11	cp	BRD-K17561142	amiodarone	Potassium channel blocker
2854	0.11	cp	BRD-A05352148	ipratropium	Acetylcholine receptor antagonist
2842	0.13	cp	BRD-K87990216	piretanide	Glucocorticoid receptor agonist
2843	0.13	cp	BRD-A07875874	cilnidipine	Calcium channel blocker
2844	0.13	cp	BRD-A31204924	mitotane	Antineoplastic
2833	0.14	cp	BRD-K18816859	L-694247	Serotonin receptor agonist
2834	0.14	cp	BRD-K78633253	EXO-1	ARF inhibitor
2835	0.14	cp	BRD-K06221026	DUP-697	Cyclooxygenase inhibitor
2836	0.14	cp	BRD-K28578425	cilostamide	Phosphodiesterase inhibitor
2837	0.14	cp	BRD-A52588987	SKF-83566	Dopamine receptor antagonist
2838	0.14	cp	BRD-K50311478	tosyl-phenylalanyl-chloromethyl-ketone	Chymotrypsin inhibitor
2839	0.14	cp	BRD-K57222227	indometacin	Cyclooxygenase inhibitor
2840	0.14	cp	BRD-A41519720	ezetimibe	Niemann-Pick C1-like 1 protein antagonist
2841	0.14	cp	BRD-A67799922	phenoxybenzamine	Adrenergic receptor antagonist
2816	0.18	cp	BRD-K28849549	mesalazine	Cyclooxygenase inhibitor
2817	0.18	cp	BRD-K57179821	crotamiton	Antipruritic
2818	0.18	cp	BRD-K53220666	trimetozine	Sedative
2819	0.18	cp	BRD-K97158071	droperidol	Dopamine receptor antagonist
2820	0.18	cp	BRD-K70327191	benzoxiquine	Anti-infective
2821	0.18	cp	BRD-A70514680	articaine	Local anesthetic
2823	0.18	cp	BRD-A44090213	indoprofen	Cyclooxygenase inhibitor
2824	0.18	cp	BRD-A29485665	bicalutamide	Androgen receptor antagonist
2825	0.18	cp	BRD-K32164935	tolazamide	ATP channel blocker
2826	0.18	cp	BRD-A50764878	MDL-73005EF	Serotonin receptor antagonist
2814	0.2	cp	BRD-K18895904	olanzapine	Dopamine receptor antagonist
2801	0.21	cp	BRD-K90733503	cefalexin	Bacterial cell wall synthesis inhibitor
2802	0.21	cp	BRD-A75935363	atracurium	Acetylcholine receptor antagonist
2803	0.21	cp	BRD-K56700933	phenethyl-isothiocyanate	Antineoplastic
2804	0.21	cp	BRD-K15025317	BAY-11-7821	NFkB pathway inhibitor
2805	0.21	cp	BRD-A65615053	zacopride	Serotonin receptor antagonist
2806	0.21	cp	BRD-A18917088	estradiol	Contraceptive agent
2807	0.21	cp	BRD-K51677086	erythromycin	NFkB pathway inhibitor
2808	0.21	cp	BRD-A83326220	brazilin	Nitric oxide production inhibitor
2809	0.21	cp	BRD-K52911425	GDC-0941	PI3K inhibitor
2810	0.21	cp	BRD-K92778217	mefenamic-acid	Cyclooxygenase inhibitor
2811	0.21	cp	BRD-K29950728	clomifene	Estrogen receptor antagonist
2812	0.21	cp	BRD-K79254416	decitabine	DNA methyltransferase inhibitor
2813	0.21	cp	BRD-K92000912	AM-251	Cannabinoid receptor antagonist
2789	0.25	cp	BRD-K04466929	Merck60	HDAC inhibitor
2790	0.25	cp	BRD-K29359156	ebselen	H+/K+-ATPase inhibitor
2791	0.25	cp	BRD-A26334849	propafenone	Antiarrhythmic
2792	0.25	cp	BRD-K99029477	prometon	Photosynthesis inhibitor
2793	0.25	cp	BRD-K52850071	JAK3-Inhibitor-II	JAK inhibitor
2794	0.25	cp	BRD-A41995253	brucine	Glycine receptor antagonist
2795	0.25	cp	BRD-A26711594	nicardipine	Calcium channel blocker
2796	0.25	cp	BRD-A48430263	pioglitazone	Insulin sensitizer
2797	0.25	cp	BRD-A50311610	meclozine	CAR agonist
2798	0.25	cp	BRD-K45117373	Y-26763	Potassium channel activator
2776	0.28	cp	BRD-K80725632	lavendustin-c	EGFR inhibitor
2777	0.28	cp	BRD-K52020312	metronidazole	DNA inhibitor
2778	0.28	cp	BRD-K13049116	BMS-754807	IGF-1 inhibitor
2779	0.28	cp	BRD-K59962020	CHEMBL-374350	NFkB pathway inhibitor
2780	0.28	cp	BRD-K14965640	ibuprofen	Cyclooxygenase inhibitor
2781	0.28	cp	BRD-K38323065	phenacetin	Cyclooxygenase inhibitor
2782	0.28	cp	BRD-K35941380	methysergide	Serotonin receptor antagonist
2783	0.28	cp	BRD-K39915878	loxapine	Dopamine receptor antagonist
2784	0.28	cp	BRD-A90799790	isradipine	Calcium channel blocker
2785	0.28	cp	BRD-K76587808	fraxetin	Antioxidant
2786	0.28	cp	BRD-K93441486	diphemanil	Acetylcholine receptor antagonist
2787	0.28	cp	BRD-K91699951	benzonatate	Local anesthetic
2761	0.32	cp	BRD-A24381660	zeranol	Estrogen receptor agonist
2762	0.32	cp	BRD-A52282606	lacidipine	Calcium channel blocker
2763	0.32	cp	BRD-K19533706	tranilast	Angiogenesis inhibitor
2764	0.32	cp	BRD-A02176148	tubaic-acid	Mitochondrial complex I inhibitor
2765	0.32	cp	BRD-K71499074	diclofenamide	Carbonic anhydrase inhibitor
2766	0.32	cp	BRD-K68558722	deracoxib	Cyclooxygenase inhibitor
2771	0.32	cp	BRD-K98530306	clonidine	Adrenergic receptor agonist
2752	0.35	cp	BRD-K99063460	didanosine	Nucleoside reverse transcriptase inhibitor
2753	0.35	cp	BRD-K11717138	benzbromarone	Chloride channel blocker
2754	0.35	cp	BRD-A25143711	hydrocortisone	Glucocorticoid receptor agonist
2755	0.35	cp	BRD-K03557653	sappanone-a	Tyrosinase inhibitor
2756	0.35	cp	BRD-A44008656	doxylamine	Histamine receptor antagonist
2757	0.35	cp	BRD-A36217750	sulfinpyrazone	Uricosuric blocker
2758	0.35	cp	BRD-K81418486	vorinostat	HDAC inhibitor
2750	0.36	cp	BRD-K15842202	eudesmic-acid	-666
2751	0.36	cp	BRD-A08877921	cephalotaxine	Protein synthesis inhibitor
2749	0.38	cp	BRD-K54210043	NS-1619	Calcium channel activator
2733	0.39	cp	BRD-K57930253	nitrazepam	Benzodiazepine receptor agonist
2734	0.39	cp	BRD-K33106058	cytarabine	Ribonucleotide reductase inhibitor
2735	0.39	cp	BRD-K23383398	T-0901317	LXR agonist
2736	0.39	cp	BRD-A99449986	MT-21	Caspase activator
2737	0.39	cp	BRD-A11813248	AM-92016	Potassium channel blocker
2738	0.39	cp	BRD-K31542390	mycophenolic-acid	Dehydrogenase inhibitor
2739	0.39	cp	BRD-K32830106	guanfacine	Adrenergic receptor agonist
2740	0.39	cp	BRD-K09255212	clioquinol	Chelating agent
2744	0.39	cp	BRD-A33447119	oxfendazole	Anthelmintic
2745	0.39	cp	BRD-K77695569	tiabendazole	Angiogenesis inhibitor
2746	0.39	cp	BRD-K71289571	zafirlukast	Leukotriene receptor antagonist
2747	0.39	cp	BRD-A17655518	ibuprofen	Cyclooxygenase inhibitor
2748	0.39	cp	BRD-K16554956	PTB1	AMPK activator
2732	0.4	cp	BRD-A95696066	nisoxetine	Norepinephrine reuptake inhibitor
2723	0.42	cp	BRD-K18523449	mestanolone	Androgenic steroid
2724	0.42	cp	BRD-K54708045	nTZDpa	PPAR receptor agonist
2725	0.42	cp	BRD-K45435259	SCH-23390	Dopamine receptor antagonist
2726	0.42	cp	BRD-K71430621	clobenpropit	Histamine receptor antagonist
2727	0.42	cp	BRD-K03670461	tyrphostin-AG-82	EGFR inhibitor
2728	0.42	cp	BRD-A77291778	cyclopentolate	Acetylcholine receptor antagonist
2729	0.42	cp	BRD-K26664453	cytochalasin-b	Microtubule inhibitor
2730	0.42	cp	BRD-K21548250	moracizine	Sodium channel blocker
2720	0.43	cp	BRD-K70358946	aripiprazole	Serotonin receptor agonist
2718	0.44	cp	BRD-K60160658	tiagabine	GABA uptake inhibitor
2703	0.46	cp	BRD-K92870997	pterostilbene	Cyclooxygenase inhibitor
2704	0.46	cp	BRD-K68997413	PF-3845	FAAH inhibitor
2705	0.46	cp	BRD-K77171813	proxyfan	Histamine receptor modulator
2706	0.46	cp	BRD-K90524085	MY-5445	Phosphodiesterase inhibitor
2707	0.46	cp	BRD-A63043573	cabergoline	Dopamine receptor agonist
2708	0.46	cp	BRD-K99595596	salsolinol	Monoamine oxidase inhibitor
2709	0.46	cp	BRD-A34255068	rolipram	Phosphodiesterase inhibitor
2710	0.46	cp	BRD-K42098891	protriptyline	Tricyclic antidepressant
2711	0.46	cp	BRD-A79981887	midodrine	Adrenergic receptor agonist
2712	0.46	cp	BRD-K49448285	bisindolylmaleimide	CDK inhibitor
2714	0.46	cp	BRD-A75769826	SDM25N	Opioid receptor antagonist
2715	0.46	cp	BRD-A09925278	etilefrine	Adrenergic receptor agonist
2701	0.48	cp	BRD-A65145453	ATPA	Glutamate receptor agonist
2689	0.49	cp	BRD-M72442222	vicriviroc	CC chemokine receptor antagonist
2690	0.49	cp	BRD-K04710043	hexamethylenebisacetamide	AKT inhibitor
2691	0.49	cp	BRD-K86958018	olvanil	TRPV agonist
2692	0.49	cp	BRD-K33211335	dextromethorphan	Glutamate receptor antagonist
2693	0.49	cp	BRD-A60294240	tribenoside	Anti-inflammatory
2694	0.49	cp	BRD-A10977446	carvedilol	Adrenergic receptor antagonist
2695	0.49	cp	BRD-A69917777	aminopentamide	Acetylcholine receptor antagonist
2696	0.49	cp	BRD-K35531059	molsidomine	Guanylyl cyclase activator
2697	0.49	cp	BRD-K47639036	flavoxate	Acetylcholine receptor antagonist
2698	0.49	cp	BRD-K12219985	glipizide	Sulfonylurea
2699	0.49	cp	BRD-A81233518	glycopyrrolate	Acetylcholine receptor antagonist
2700	0.49	cp	BRD-K12994359	valdecoxib	Cyclooxygenase inhibitor
2679	0.53	cp	BRD-K50324045	avrainvillamide-analog-6	nucleophosmin inhibitor
2680	0.53	cp	BRD-A68281735	REV-5901	Leukotriene receptor antagonist
2681	0.53	cp	BRD-K15933101	ropinirole	Dopamine receptor agonist
2682	0.53	cp	BRD-K76723084	isotretinoin	Retinoid receptor agonist
2664	0.56	cp	BRD-A23359898	sibutramine	Serotonin reuptake inhibitor
2665	0.56	cp	BRD-K50325075	UCL-2077	Slow after hyperpolarization channel blocker
2666	0.56	cp	BRD-A09828896	SKF-81297	Dopamine receptor agonist
2667	0.56	cp	BRD-K43330982	JTE-013	Lysophospholipid receptor antagonist
2668	0.56	cp	BRD-K18742343	H-8	PKA inhibitor
2669	0.56	cp	BRD-K10705233	GW-405833	Cannabinoid receptor agonist
2670	0.56	cp	BRD-K91315211	betahistine	Histamine receptor agonist
2671	0.56	cp	BRD-K05906022	limonin	HIV protease inhibitor
2673	0.56	cp	BRD-A25234499	aminoglutethimide	Glucocorticoid receptor antagonist
2674	0.56	cp	BRD-A91008255	bepridil	Calcium channel blocker
2675	0.56	cp	BRD-K21672174	RO-28-1675	Glucokinase activator
2661	0.58	cp	BRD-K92446736	zatebradine	HCN channel blocker
2654	0.6	cp	BRD-K82143716	flucytosine	Antifungal
2655	0.6	cp	BRD-K37561857	zardaverine	Phosphodiesterase inhibitor
2656	0.6	cp	BRD-A44780397	mifepristone	Glucocorticoid receptor antagonist
2657	0.6	cp	BRD-K61401890	deguelin	NADH-ubiquinone oxidoreductase (Complex I) inhibitor
2658	0.6	cp	BRD-K71860425	CDK2-5-inhibitor	CDK inhibitor
2659	0.6	cp	BRD-K29582677	flunarizine	Calcium channel blocker
2660	0.6	cp	BRD-A07765530	epinephrine	carbonic anhydrase activator
2645	0.63	cp	BRD-A45499626	UBP-302	Glutamate receptor antagonist
2646	0.63	cp	BRD-A22380646	pantoprazole	ATPase inhibitor
2647	0.63	cp	BRD-K76534306	enrofloxacin	Bacterial DNA gyrase inhibitor
2648	0.63	cp	BRD-A92826379	lupanine	Sodium channel blocker
2649	0.63	cp	BRD-K86301799	dipyridamole	Phosphodiesterase inhibitor
2650	0.63	cp	BRD-A27554692	altrenogest	Progestogen hormone
2644	0.64	cp	BRD-K00532621	midazolam	Benzodiazepine receptor agonist
2640	0.65	cp	BRD-K19352500	prochlorperazine	Dopamine receptor antagonist
2630	0.67	cp	BRD-K63195589	tipifarnib	Farnesyltransferase inhibitor
2631	0.67	cp	BRD-K32526544	DCEBIO	Potassium channel activator
2632	0.67	cp	BRD-K59273480	propentofylline	Adenosine reuptake inhibitor
2634	0.67	cp	BRD-K06388322	pramipexole	Dopamine receptor agonist
2623	0.7	cp	BRD-A70268693	PG-9	Acetylcholine receptor agonist
2624	0.7	cp	BRD-K01095011	finasteride	5-alpha reductase inhibitor
2625	0.7	cp	BRD-A33168282	sotalol	Adrenergic receptor antagonist
2626	0.7	cp	BRD-A61793559	metolazone	Carbonic anhydrase inhibitor
2627	0.7	cp	BRD-K38305202	domperidone	Dopamine receptor antagonist
2628	0.7	cp	BRD-K01663662	diphenidol	Acetylcholine receptor agonist
2621	0.71	cp	BRD-K37516142	idebenone	Calcium channel modulator
2620	0.72	cp	BRD-K29113274	ketoconazole	Sterol demethylase inhibitor
2612	0.74	cp	BRD-K20141153	atomoxetine	Norepinephrine transporter inhibitor
2613	0.74	cp	BRD-K82865713	prostaglandin-b2	cAMP inhibitor
2614	0.74	cp	BRD-A89337244	PD-102807	Acetylcholine receptor antagonist
2615	0.74	cp	BRD-K60298136	ITE	Aryl hydrocarbon receptor agonist
2616	0.74	cp	BRD-A83431637	resmethrin	Cytochrome P450 inhibitor
2617	0.74	cp	BRD-K40901640	cinanserin	Serotonin receptor antagonist
2619	0.74	cp	BRD-K97764662	PD-173074	FGFR inhibitor
2607	0.77	cp	BRD-K28296557	AKT-inhibitor-IV	AKT inhibitor
2608	0.77	cp	BRD-K78084463	W-12	Calmodulin antagonist
2603	0.78	cp	BRD-K44876623	zolpidem	Benzodiazepine receptor agonist
2604	0.78	cp	BRD-K67868012	PI-103	MTOR inhibitor
2605	0.78	cp	BRD-A62809825	thapsigargin	ATPase inhibitor
2606	0.78	cp	BRD-A39255369	DCPIB	Chloride channel blocker
2596	0.8	cp	BRD-K97810537	beclometasone	Glucocorticoid receptor agonist
2589	0.81	cp	BRD-K49668410	clarithromycin	Bacterial 50S ribosomal subunit inhibitor
2590	0.81	cp	BRD-A14966924	alaproclate	Serotonin receptor antagonist
2591	0.81	cp	BRD-A86044036	flurbiprofen	Cyclooxygenase inhibitor
2592	0.81	cp	BRD-K89839824	raltitrexed	Thymidylate synthase inhibitor
2593	0.81	cp	BRD-K00234327	RU-24969	Serotonin receptor agonist
2594	0.81	cp	BRD-K86509404	iso-olomoucine	CDK inhibitor
2583	0.83	cp	BRD-K34581968	BMS-536924	IGF-1 inhibitor
2584	0.83	cp	BRD-K94512704	spiramide	Dopamine receptor antagonist
2581	0.84	cp	BRD-K94649603	taxifolin	Opioid receptor antagonist
2575	0.85	cp	BRD-A98378129	talniflumate	Cyclooxygenase inhibitor
2576	0.85	cp	BRD-K72895815	SSR-69071	Leukocyte elastase inhibitor
2577	0.85	cp	BRD-K02590140	O-2050	Cannabinoid receptor antagonist
2578	0.85	cp	BRD-A39415247	norethisterone	Progesterone receptor agonist
2579	0.85	cp	BRD-K46441700	GR-55562	Serotonin receptor antagonist
2580	0.85	cp	BRD-K09186807	KIN001-244	Phosphoinositide dependent kinase inhibitor
2569	0.88	cp	BRD-A98283014	calmidazolium	Calcium channel blocker
2570	0.88	cp	BRD-A50928468	norgestrel	Progesterone receptor agonist
2571	0.88	cp	BRD-K42221274	NNC-711	GAT inhibitor
2572	0.88	cp	BRD-K39111395	BCL2-inhibitor	BCL inhibitor
2573	0.88	cp	BRD-A54880345	etomidate	GABA receptor modulator
2574	0.88	cp	BRD-K45330754	diethylstilbestrol	Estrogen receptor agonist
2567	0.89	cp	BRD-K90976994	dehydrocholic-acid	Bile acid
2568	0.89	cp	BRD-K26015241	ODQ	Guanylyl cyclase inhibitor
2565	0.9	cp	BRD-K13800121	parecoxib	Cyclooxygenase inhibitor
2561	0.92	cp	BRD-K98493452	honokiol	AKT inhibitor
2562	0.92	cp	BRD-A97479839	piperidolate	Acetylcholine receptor antagonist
2564	0.92	cp	BRD-K68191783	ALW-II-38-3	Ephrin inhibitor
2550	0.94	cp	BRD-K84566043	fenpiverinium	Acetylcholine receptor antagonist
2551	0.94	cp	BRD-A39522003	OMDM-2	FAAH inhibitor
2541	0.95	cp	BRD-K46469693	SCH-442416	Adenosine receptor antagonist
2542	0.95	cp	BRD-A78377521	monastrol	Kinesin-like spindle protein inhibitor
2543	0.95	cp	BRD-K76274772	MAPP-D-erythro	Ceramidase inhibitor
2544	0.95	cp	BRD-K72783841	tyrphostin-AG-555	EGFR inhibitor
2545	0.95	cp	BRD-A91866971	SQ-29548	Thromboxane receptor antagonist
2546	0.95	cp	BRD-A84174393	meloxicam	Cyclooxygenase inhibitor
2548	0.95	cp	BRD-A07440155	labetalol	Adrenergic receptor antagonist
2549	0.95	cp	BRD-K02637541	celecoxib	Cyclooxygenase inhibitor
2540	0.96	cp	BRD-K22227508	targinine	Nitric oxide synthase inhibitor
2533	0.99	cp	BRD-A52193669	withaferin-a	IKK inhibitor
2534	0.99	cp	BRD-K89125793	tinidazole	Antiprotozoal
2530	1	cp	BRD-A41941932	vitexin	Antioxidant
2518	1.02	cp	BRD-K32744045	disulfiram	Aldehyde dehydrogenase inhibitor
2519	1.02	cp	BRD-K80672993	M2-PK-activator	-666
2520	1.02	cp	BRD-K97118047	4,5,6,7-tetrabromobenzotriazole	Casein kinase inhibitor
2521	1.02	cp	BRD-K89055274	alverine	Muscle relaxant
2522	1.02	cp	BRD-K75699339	rizatriptan	Serotonin receptor agonist
2523	1.02	cp	BRD-K06467078	corynanthine	Adrenergic receptor antagonist
2525	1.02	cp	BRD-A95939040	sertaconazole	Sterol demethylase inhibitor
2526	1.02	cp	BRD-A21858158	praziquantel	Anthelmintic
2527	1.02	cp	BRD-K20920669	cromoglicic-acid	Immunosuppressant
2528	1.02	cp	BRD-K63068307	ZSTK-474	PI3K inhibitor
2505	1.06	cp	BRD-K66896231	BRD-K66896231	Acetylcholinesterase inhibitor
2506	1.06	cp	BRD-A92439610	triamcinolone	Glucocorticoid receptor agonist
2507	1.06	cp	BRD-K24132293	piperlongumine	Glutathione transferase inhibitor
2508	1.06	cp	BRD-K00627859	tubastatin-a	HDAC inhibitor
2497	1.09	cp	BRD-K34995470	SU-1498	VEGFR inhibitor
2499	1.09	cp	BRD-K33583600	isoliquiritigenin	Guanylate cyclase activator
2496	1.1	cp	BRD-K40227168	vinburnine	Adrenergic receptor antagonist
2492	1.11	cp	BRD-K22009844	phenprobamate	Muscle relaxant
2481	1.13	cp	BRD-K62374253	rufloxacin	Bacterial DNA gyrase inhibitor
2482	1.13	cp	BRD-A24122750	saclofen	GABA receptor antagonist
2483	1.13	cp	BRD-A17453586	MDL-72832	Serotonin receptor agonist
2484	1.13	cp	BRD-K03384561	roquinimex	Angiogenesis inhibitor
2487	1.13	cp	BRD-K79145749	dibenzepin	Norepinephrine reuptake inhibitor
2488	1.13	cp	BRD-K63550407	erythromycin	NFkB pathway inhibitor
2480	1.14	cp	BRD-K85925969	zalcitabine	Nucleoside reverse transcriptase inhibitor
2471	1.16	cp	BRD-A20697603	thiostrepton	FOXM1 inhibitor
2472	1.16	cp	BRD-K08640512	RS-100329	Adrenergic receptor antagonist
2473	1.16	cp	BRD-K82484965	carmoxirole	Dopamine receptor agonist
2479	1.16	cp	BRD-K77987382	mebendazole	Tubulin inhibitor
2468	1.17	cp	BRD-K38251852	paxilline	Potassium channel blocker
2463	1.19	cp	BRD-K16977723	PP-3	EGFR inhibitor
2458	1.2	cp	BRD-K22503835	scriptaid	HDAC inhibitor
2459	1.2	cp	BRD-K78485176	olmesartan	Angiotensin receptor antagonist
2461	1.2	cp	BRD-K96354014	nifedipine	Calcium channel blocker
2456	1.21	cp	BRD-M47937986	cefatrizine	Bacterial cell wall synthesis inhibitor
2452	1.23	cp	BRD-K75532464	FTI-276	Farnesyltransferase inhibitor
2453	1.23	cp	BRD-A51820102	econazole	Bacterial cell wall synthesis inhibitor
2454	1.23	cp	BRD-K81521265	dicyclohexylurea	Epoxide hydolase inhibitor
2455	1.23	cp	BRD-K46018455	bezafibrate	PPAR receptor agonist
2442	1.25	cp	BRD-A32349859	methyl-angolensate	Apoptosis inhibitor
2441	1.26	cp	BRD-K32318651	acyclovir	DNA polymerase inhibitor
2436	1.27	cp	BRD-A64228451	terreic-acid	BTK inhibitor
2437	1.27	cp	BRD-A43331270	niguldipine	Calcium channel blocker
2438	1.27	cp	BRD-K81876028	CP-93129	Serotonin receptor agonist
2434	1.28	cp	BRD-A93659613	GR-89696	Opioid receptor agonist
2425	1.3	cp	BRD-K59597909	phenothiazine	Dopamine receptor antagonist
2426	1.3	cp	BRD-K44849676	capsazepine	TRPV agonist
2427	1.3	cp	BRD-K15164005	apoptosis-activator-II	Carboxylesterase inhibitor
2428	1.3	cp	BRD-K50660797	epicatechin	Bacterial DNA gyrase inhibitor
2409	1.34	cp	BRD-A04327189	synephrine	Adrenergic receptor agonist
2410	1.34	cp	BRD-A49046702	SKF-89976A	GABA uptake inhibitor
2411	1.34	cp	BRD-K21853356	RG-14620	EGFR inhibitor
2412	1.34	cp	BRD-A96485169	EBPC	Aldose reductase inhibitor
2413	1.34	cp	BRD-K89210380	biotin	Vitamin B
2414	1.34	cp	BRD-K08132273	tyrphostin	EGFR inhibitor
2415	1.34	cp	BRD-K47936004	piribedil	Dopamine receptor agonist
2416	1.34	cp	BRD-A04553218	chlorphenamine	Histamine receptor antagonist
2406	1.35	cp	BRD-K51671335	sulpiride	Dopamine receptor antagonist
2391	1.37	cp	BRD-K30189597	SYK-inhibitor	SYK inhibitor
2392	1.37	cp	BRD-K66944906	fraxidin	Carbonic anhydrase inhibitor
2393	1.37	cp	BRD-K16233984	eriochrome-black-t	Azo dye
2394	1.37	cp	BRD-K12906962	dichlorobenzamil	Sodium/calcium exchange inhibitor
2395	1.37	cp	BRD-A10420615	cyclopiazonic-acid	ATPase inhibitor
2396	1.37	cp	BRD-K34092021	arvanil	TRPV agonist
2397	1.37	cp	BRD-K03642198	AY-9944	Hedgehog pathway modulator
2398	1.37	cp	BRD-A54596827	solifenacin	Acetylcholine receptor antagonist
2399	1.37	cp	BRD-K49049886	CGS-15943	Adenosine receptor antagonist
2400	1.37	cp	BRD-K62929068	6-benzylaminopurine	Purinergic receptor activator
2404	1.37	cp	BRD-K47323024	methapyrilene	Histamine receptor antagonist
2405	1.37	cp	BRD-A45664787	iloprost	Platelet aggregation inhibitor
2386	1.4	cp	BRD-K62310379	fluticasone	Glucocorticoid receptor agonist
2380	1.41	cp	BRD-K68202742	trichostatin-a	HDAC inhibitor
2381	1.41	cp	BRD-K15916496	clotrimazole	Cytochrome P450 inhibitor
2382	1.41	cp	BRD-K99818283	PIK-90	PI3K inhibitor
2383	1.41	cp	BRD-K09963420	saquinavir	HIV protease inhibitor
2384	1.41	cp	BRD-A42167015	carteolol	Adrenergic receptor antagonist
2374	1.42	cp	BRD-K57011718	UK-356618	Metalloproteinase inhibitor
2364	1.44	cp	BRD-K79877282	PF-543	Sphingosine kinase inhibitor
2367	1.44	cp	BRD-K31627533	rimexolone	Glucocorticoid receptor agonist
2368	1.44	cp	BRD-K75641298	metoclopramide	Dopamine receptor antagonist
2346	1.48	cp	BRD-K57033106	tripelennamine	Histamine receptor antagonist
2347	1.48	cp	BRD-K98157055	SIB-1757	Glutamate receptor antagonist
2348	1.48	cp	BRD-A75478957	PD-166793	Metalloproteinase inhibitor
2349	1.48	cp	BRD-A45140972	meclocycline	Bacterial 30S ribosomal subunit inhibitor
2350	1.48	cp	BRD-K98521173	desoxycortone	Mineralocorticoid receptor agonist
2355	1.48	cp	BRD-K06335600	tizanidine	Adrenergic receptor agonist
2330	1.52	cp	BRD-K37814297	acepromazine	Dopamine receptor antagonist
2331	1.52	cp	BRD-K47278471	diphenhydramine	Histamine receptor antagonist
2332	1.52	cp	BRD-K15868788	SDZ-205-557	Serotonin receptor antagonist
2333	1.52	cp	BRD-A07000685	hydrocortisone	Glucocorticoid receptor agonist
2335	1.52	cp	BRD-K77175907	calcifediol	Vitamin D receptor agonist
2336	1.52	cp	BRD-K35960502	niclosamide	DNA replication inhibitor
2324	1.53	cp	BRD-K43236057	piceid	ICAM1 inhibitor
2328	1.53	cp	BRD-A47494775	dipivefrine	Adrenergic receptor agonist
2319	1.55	cp	BRD-K04430056	7-nitroindazole	nitric oxide synthase inhibitor
2320	1.55	cp	BRD-K35629949	SR-27897	CCK receptor antagonist
2321	1.55	cp	BRD-A00267231	hemado	Adenosine receptor agonist
2322	1.55	cp	BRD-K48735772	PD-158780	EGFR inhibitor
2318	1.56	cp	BRD-A79672927	tropicamide	Acetylcholine receptor antagonist
2315	1.57	cp	BRD-K74305673	IKK-2-inhibitor-V	IKK inhibitor
2309	1.59	cp	BRD-K13664374	dichloroacetic-acid	Pyruvate dehydrogenase kinase inhibitor
2310	1.59	cp	BRD-K51318897	fenbendazole	Tubulin inhibitor
2311	1.59	cp	BRD-K37289225	clozapine	Dopamine receptor antagonist
2297	1.62	cp	BRD-K07736136	VX-702	p38 MAPK inhibitor
2298	1.62	cp	BRD-K78431006	crizotinib	ALK inhibitor
2299	1.62	cp	BRD-K31792052	pifithrin	Interleukin receptor antagonist
2300	1.62	cp	BRD-A94709349	metaxalone	Muscle relaxant
2301	1.62	cp	BRD-K33396764	alpha-linolenic-acid	Omega 3 fatty acid stimulant
2302	1.62	cp	BRD-K45033733	famciclovir	DNA polymerase inhibitor
2287	1.64	cp	BRD-K75295174	alisertib	Aurora kinase inhibitor
2278	1.66	cp	BRD-K49481516	galantamine	Acetylcholinesterase inhibitor
2279	1.66	cp	BRD-A13807286	HA-14-1	BCL inhibitor
2280	1.66	cp	BRD-K70281171	U-99194	Dopamine receptor antagonist
2281	1.66	cp	BRD-K88429204	pyrimethamine	Dihydrofolate reductase inhibitor
2282	1.66	cp	BRD-K14765469	vesamicol	Acetylcholinesterase inhibitor
2283	1.66	cp	BRD-K95739795	tetrabenazine	Vesicular monoamine transporter inhibitor
2284	1.66	cp	BRD-K21733600	rofecoxib	Cyclooxygenase inhibitor
2285	1.66	cp	BRD-A98299281	velnacrine	cholinesterase inhibitor
2277	1.67	cp	BRD-K34608650	BRD-K34608650	Cannabinoid receptor agonist
2276	1.68	cp	BRD-A42571354	cetirizine	Histamine receptor antagonist
2271	1.69	cp	BRD-K57569181	pentoxifylline	Phosphodiesterase inhibitor
2272	1.69	cp	BRD-A75455249	kavain	Calcium channel modulator
2261	1.71	cp	BRD-K94379058	BML-190	Cannabinoid receptor inverse agonist
2256	1.73	cp	BRD-A20968261	WAY-213613	Glutamate inhibitor
2257	1.73	cp	BRD-K14767410	SC-560	Cyclooxygenase inhibitor
2258	1.73	cp	BRD-K73589491	nizatidine	Histamine receptor antagonist
2260	1.73	cp	BRD-A16311756	profenamine	Butyrylcholinesterase inhibitor
2252	1.74	cp	BRD-M00539986	formoterol	Adrenergic receptor agonist
2240	1.76	cp	BRD-K54472332	elvitegravir	HIV integrase inhibitor
2241	1.76	cp	BRD-K81225797	SCH-58261	Adenosine receptor antagonist
2242	1.76	cp	BRD-K05434375	HA-1004	Calcium channel blocker
2243	1.76	cp	BRD-A15415227	GW-1929	PPAR receptor agonist
2251	1.76	cp	BRD-A64092382	mexiletine	Sodium channel blocker
2236	1.77	cp	BRD-K29530284	amlexanox	Histamine receptor modulator
2234	1.78	cp	BRD-A72596465	GW-6471	PPAR receptor antagonist
2225	1.8	cp	BRD-A61856038	tremulacin	Lipoxygenase inhibitor
2226	1.8	cp	BRD-K76568384	PHTPP	Estrogen receptor antagonist
2227	1.8	cp	BRD-K18316707	O-1918	Cannabinoid receptor antagonist
2228	1.8	cp	BRD-K83063356	RS-102895	CCR antagonist
2208	1.82	cp	BRD-A80641450	FR-139317	Endothelin receptor antagonist
2209	1.82	cp	BRD-K60274257	dephostatin	Tyrosine phosphatase inhibitor
2203	1.83	cp	BRD-A39646320	HC-toxin	HDAC inhibitor
2204	1.83	cp	BRD-A58157837	butabindide	Tripeptidyl peptidase inhibitor
2205	1.83	cp	BRD-K02404261	caffeine	Adenosine receptor antagonist
2206	1.83	cp	BRD-K11742128	triprolidine	Histamine receptor antagonist
2202	1.84	cp	BRD-A28422058	L-689560	Glutamate receptor antagonist
2192	1.87	cp	BRD-K09635134	l-erythro-MAPP	negative control for D-erythro-MAPP
2196	1.87	cp	BRD-K66876909	linezolid	Bacterial 50S ribosomal subunit inhibitor
2185	1.9	cp	BRD-K02607075	tubocurarine	Acetylcholine receptor antagonist
2186	1.9	cp	BRD-A22684332	procaterol	Adrenergic receptor agonist
2187	1.9	cp	BRD-K07507905	BRL-37344	Adrenergic receptor agonist
2188	1.9	cp	BRD-K66296774	fluvastatin	HMGCR inhibitor
2182	1.91	cp	BRD-A16694057	bisphenol-a	PPAR receptor antagonist
2179	1.92	cp	BRD-K27710560	splitomycin	SIRT inhibitor
2174	1.94	cp	BRD-A96799240	4-hydroxyretinoic-acid	Retinoid receptor binder
2175	1.94	cp	BRD-K53972329	ruxolitinib	JAK inhibitor
2176	1.94	cp	BRD-K59331372	SB-366791	TRPV antagonist
2168	1.95	cp	BRD-K30296925	flavokavain-b	Antineoplastic
2161	1.97	cp	BRD-K73293050	WZ-3146	EGFR inhibitor
2162	1.97	cp	BRD-K30677119	PP-30	RAF inhibitor
2167	1.97	cp	BRD-K71799949	carbamazepine	Carboxamide antiepileptic
2159	1.98	cp	BRD-A66563878	medetomidine	Adrenergic receptor agonist
2157	1.99	cp	BRD-A82238138	budesonide	Glucocorticoid receptor agonist
2150	2.01	cp	BRD-K17110974	aristolochic-acid	Phospholipase inhibitor
2149	2.03	cp	BRD-K50388907	fenofibrate	PPAR receptor agonist
2145	2.04	cp	BRD-K78692225	leflunomide	Dihydroorotate dehydrogenase inhibitor
2147	2.04	cp	BRD-K88789588	letrozole	Aromatase inhibitor
2136	2.08	cp	BRD-A14208071	oxyphenonium	Cholinergic receptor antagonist
2137	2.08	cp	BRD-K60923938	veratridine	Sodium channel activator
2133	2.09	cp	BRD-K83023055	GR-135531	Melatonin receptor agonist
2123	2.14	cp	BRD-A11990600	lorazepam	Benzodiazepine receptor agonist
2119	2.15	cp	BRD-K62996583	lidoflazine	Calcium channel blocker
2120	2.15	cp	BRD-K17674993	diflorasone	Corticosteroid agonist
2121	2.15	cp	BRD-K39120595	bithionol	Autotaxin inhibitor
2118	2.16	cp	BRD-A17535965	gelsemine	Acetylcholine receptor antagonist
2108	2.18	cp	BRD-K44067360	flufenamic-acid	Chloride channel blocker
2109	2.18	cp	BRD-K23922020	arecaidine	Acetylcholine receptor agonist
2115	2.18	cp	BRD-K89152108	liothyronine	Thyroid hormone stimulant
2105	2.2	cp	BRD-A28318179	aminomethyltransferase	Nitric oxide synthase inhibitor
2098	2.22	cp	BRD-K32710582	EI-247	IGF-1 inhibitor
2099	2.22	cp	BRD-K91733562	secoisolariciresinol	Antioxidant
2100	2.22	cp	BRD-U44700465	HG-5-88-01	Protein kinase inhibitor
2101	2.22	cp	BRD-K35498378	alrestatin	Aldose reductase inhibitor
2091	2.25	cp	BRD-K43764301	dexketoprofen	Cyclooxygenase inhibitor
2087	2.26	cp	BRD-K87510569	RS-504393	CC chemokine receptor antagonist
2083	2.27	cp	BRD-A01787639	naftopidil	Adrenergic receptor antagonist
2084	2.27	cp	BRD-K15409150	penfluridol	T-type calcium channel blocker
2078	2.28	cp	BRD-K77771411	moxonidine	Imidazoline receptor agonist
2072	2.31	cp	BRD-K18909381	CGS-12066B	Serotonin receptor agonist
2064	2.33	cp	BRD-K73999723	telmisartan	Angiotensin receptor antagonist
2065	2.33	cp	BRD-K78637815	LY-320135	Cannabinoid receptor antagonist
2066	2.33	cp	BRD-K17868609	BRL-54443	Serotonin receptor agonist
2058	2.36	cp	BRD-K48115423	2-(4-methoxybenzylthio)-6-methylpyrimidin-4-ol	Matrix metalloprotease inhibitor
2059	2.36	cp	BRD-K68867920	quetiapine	Dopamine receptor antagonist
2050	2.39	cp	BRD-A35623999	CGP-37157	L-type calcium channel blocker
2048	2.4	cp	BRD-K26997899	SA-792574	Microtubule inhibitor
2040	2.43	cp	BRD-K93331255	lypressin	Vasopressin receptor agonist
2041	2.43	cp	BRD-K88611939	aniracetam	Glutamate receptor agonist
2031	2.47	cp	BRD-K79124250	ioxaglic-acid	Radiopaque medium
2032	2.47	cp	BRD-K41160163	fenobam	Glutamate receptor antagonist
2016	2.5	cp	BRD-K61691971	avrainvillamide-analog-1	nucleophosmin inhibitor
2019	2.5	cp	BRD-K52620403	STO-609	Calmodulin antagonist
2020	2.5	cp	BRD-K82688027	RG-13022	PDGFR receptor inhibitor
2028	2.5	cp	BRD-K23875128	RHO-kinase-inhibitor-III[rockout]	Rho associated kinase inhibitor
2014	2.51	cp	BRD-K71731651	PNU-120596	Acetylcholine receptor agonist
2013	2.52	cp	BRD-K54233340	dorsomorphin	AMPK inhibitor
2005	2.54	cp	BRD-K52080565	rilmenidine	Imidazoline receptor agonist
2006	2.54	cp	BRD-K32107296	temozolomide	DNA alkylating agent
2007	2.54	cp	BRD-K60511616	pravastatin	HMGCR inhibitor
2008	2.54	cp	BRD-K12357156	AG-490	EGFR inhibitor
1999	2.56	cp	BRD-K59522102	piperine	Monoamine oxidase inhibitor
1992	2.57	cp	BRD-K70487031	flupentixol	Dopamine receptor antagonist
1993	2.57	cp	BRD-A19053259	pseudopelletierine	Anthelmintic
1994	2.57	cp	BRD-K59256312	gabexate	Serine protease inhibitor
1995	2.57	cp	BRD-A54236247	racephedrine	Adrenergic receptor agonist
1996	2.57	cp	BRD-A22713669	BVT-948	Tyrosine phosphatase inhibitor
1987	2.6	cp	BRD-A39172021	ampiroxicam	Cyclooxygenase inhibitor
1985	2.61	cp	BRD-K24994810	androstenol	GABA receptor modulator
1986	2.61	cp	BRD-K03816923	rottlerin	MAP kinase inhibitor
1973	2.64	cp	BRD-K06426971	ryuvidine	Histone lysine methyltransferase inhibitor
1969	2.68	cp	BRD-K79684402	RO-10-5824	Dopamine receptor agonist
1966	2.69	cp	BRD-K13927029	retinol	Retinoid receptor ligand
1960	2.71	cp	BRD-K34441861	moexipril	ACE inhibitor
1953	2.75	cp	BRD-K04993501	cefixime	Bacterial cell wall synthesis inhibitor
1954	2.75	cp	BRD-K49328571	dasatinib	BCR-ABL kinase inhibitor
1955	2.75	cp	BRD-K78278890	NM-PP1	Mutant kinase inhibitor
1956	2.75	cp	BRD-A38747044	KU-14R	Imidazoline receptor ligand
1957	2.75	cp	BRD-K55424922	anpirtoline	Serotonin receptor agonist
1951	2.76	cp	BRD-A84702196	penicillin	Bacterial cell wall synthesis inhibitor
1944	2.78	cp	BRD-K25394294	oxaprozin	Cyclooxygenase inhibitor
1945	2.78	cp	BRD-K55677650	CO-101244	Ionotropic glutamate receptor antagonist
1940	2.79	cp	BRD-K53123955	niridazole	Phosphofructokinase inhibitor
1938	2.8	cp	BRD-A22844106	tenoxicam	Cyclooxygenase inhibitor
1931	2.82	cp	BRD-A84389633	tropanyl-3,5-dimethylbenzoate	Serotonin receptor antagonist
1926	2.86	cp	BRD-K37447567	hydrocotarnine	Opioid receptor antagonist
1923	2.87	cp	BRD-K19136521	indirubin	CDK inhibitor
1918	2.89	cp	BRD-A44133049	azasetron	Serotonin receptor antagonist
1920	2.89	cp	BRD-K66788707	fludarabine	DNA synthesis inhibitor
1916	2.9	cp	BRD-A56012032	thiorphan	Membrane metalloendopeptidase inhibitor
1917	2.9	cp	BRD-A47513740	calyculin	Protein phosphatase inhibitor
1914	2.92	cp	BRD-K45158365	valsartan	Angiotensin receptor antagonist
1909	2.95	cp	BRD-A65449987	flunisolide	Cytochrome P450 inhibitor
1904	2.97	cp	BRD-K24656285	farnesol	FXR agonist
1902	2.98	cp	BRD-K07996107	harpagoside	Acetylcholinesterase inhibitor
1900	3	cp	BRD-K56064827	EI-273	PKC inhibitor
1901	3	cp	BRD-K34508425	KUC103898N	-666
1898	3.02	cp	BRD-A63998256	helveticoside	ATPase inhibitor
1893	3.07	cp	BRD-K76775527	nimesulide	Cyclooxygenase inhibitor
1888	3.1	cp	BRD-K88759641	EMD-66684	Angiotensin receptor antagonist
1889	3.1	cp	BRD-K27721098	clopidogrel	Purinergic receptor antagonist
1881	3.12	cp	BRD-K96084870	DMBI	PDGFR receptor inhibitor
1883	3.12	cp	BRD-K93461745	buspirone	Serotonin receptor agonist
1876	3.13	cp	BRD-K32977963	eugenol	Androgen receptor antagonist
1858	3.21	cp	BRD-K00615600	AG-14361	PARP inhibitor
1859	3.21	cp	BRD-A27887842	prednisolone	Glucocorticoid receptor agonist
1856	3.23	cp	BRD-A53131506	epitestosterone	Inactive testosterone analog
1850	3.24	cp	BRD-K48722833	iloperidone	Dopamine receptor antagonist
1851	3.24	cp	BRD-A49358627	ciprofibrate	PPAR receptor agonist
1848	3.25	cp	BRD-K81376179	TCS-359	FLT3 inhibitor
1844	3.28	cp	BRD-K82147103	lofepramine	Norepinephrine reuptake inhibitor
1845	3.28	cp	BRD-K05181084	NGB-2904	Dopamine receptor antagonist
1830	3.34	cp	BRD-K06147391	telenzepine	Acetylcholine receptor antagonist
1829	3.35	cp	BRD-A10969569	ambelline	Plant alkaloid
1828	3.36	cp	BRD-A51393488	noscapine	Bradykinin receptor antagonist
1818	3.42	cp	BRD-A78391468	prednisolone	Glucocorticoid receptor agonist
1819	3.42	cp	BRD-A64479082	quinidine	Sodium channel blocker
1820	3.42	cp	BRD-K26657438	imiquimod	TLR agonist
1817	3.43	cp	BRD-A47598013	citalopram	Serotonin reuptake inhibitor
1809	3.47	cp	BRD-A78942461	ICI-118551	Adrenergic receptor antagonist
1805	3.49	cp	BRD-A55756846	H-7	PKA inhibitor
1794	3.56	cp	BRD-K87991767	umbelliferone	Cyclooxygenase inhibitor
1795	3.56	cp	BRD-A23290232	westcort	Glucocorticoid receptor agonist
1796	3.56	cp	BRD-A61392169	eliprodil	Glutamate receptor antagonist
1792	3.59	cp	BRD-K68095457	palmitoylethanolamide	Cannabinoid receptor agonist
1784	3.63	cp	BRD-K04010869	prostaglandin-a1	HSP inducer
1785	3.63	cp	BRD-K23566484	nilutamide	Androgen receptor antagonist
1781	3.66	cp	BRD-K62012036	acitretin	Retinoid receptor agonist
1782	3.66	cp	BRD-K36862742	hydroflumethiazide	Sodium/potassium/chloride transporter inhibitor
1775	3.7	cp	BRD-A98702003	carbenoxolone	11-beta-HSD1 inhibitor
1776	3.7	cp	BRD-K03319035	maprotiline	Norepinephrine reuptake inhibitor
1773	3.71	cp	BRD-K73196317	urapidil	Adrenergic receptor antagonist
1774	3.71	cp	BRD-K50140147	NVP-TAE684	ALK inhibitor
1768	3.74	cp	BRD-M64432851	sunitinib	FLT3 inhibitor
1763	3.77	cp	BRD-K78126613	menadione	Mitochondrial DNA polymerase inhibitor
1760	3.8	cp	BRD-K64881305	ispinesib	Kinesin-like spindle protein inhibitor
1757	3.84	cp	BRD-K92492521	LY-255283	Leukotriene receptor antagonist
1749	3.87	cp	BRD-K02113016	olaparib	PARP inhibitor
1746	3.88	cp	BRD-K84955386	hyperoside	Glucosidase inhibitor
1744	3.89	cp	BRD-A42346008	metanephrine	Epinephrine metabolite
1732	3.98	cp	BRD-K74761218	WT-171	HDAC inhibitor
1729	4.01	cp	BRD-K09499853	KU-0060648	DNA dependent protein kinase inhibitor
1726	4.02	cp	BRD-U82589721	HG-5-113-01	Protein kinase inhibitor
1727	4.02	cp	BRD-A35511923	L-803087	Somatostatin receptor agonist
1728	4.02	cp	BRD-A35108200	dexamethasone	Glucocorticoid receptor agonist
1716	4.11	cp	BRD-K42748308	XE-991	Potassium channel blocker
1715	4.12	cp	BRD-A08003242	rhodomyrtoxin-b	sodium fluorescein uptake inhibitor
1713	4.14	cp	BRD-K80315159	DPPE	Histamine receptor antagonist
1711	4.15	cp	BRD-A69960130	bromocriptine	Dopamine receptor agonist
1712	4.15	cp	BRD-K08206212	entecavir	Reverse transcriptase inhibitor
1705	4.16	cp	BRD-A27489425	rolitetracycline	Bacterial 30S ribosomal subunit inhibitor
1706	4.16	cp	BRD-K17140735	SCH-79797	Proteasome inhibitor
1700	4.19	cp	BRD-K65417056	meprylcaine	Local anesthetic
1698	4.24	cp	BRD-K28912512	nicotinamide	Protein synthesis stimulant
1690	4.26	cp	BRD-A03216249	mepivacaine	Potassium channel blocker
1689	4.27	cp	BRD-K03981224	ethisterone	Progestogen hormone
1685	4.3	cp	BRD-K64614248	salicin	Anti-inflammatory
1687	4.3	cp	BRD-K88568253	iproniazid	Monoamine oxidase inhibitor
1681	4.33	cp	BRD-K46212057	voriconazole	Cytochrome P450 inhibitor
1682	4.33	cp	BRD-A02180903	betamethasone	Glucocorticoid receptor agonist
1683	4.33	cp	BRD-K25504083	cytochalasin-d	Actin polymerization inhibitor
1675	4.4	cp	BRD-K00959089	thenoyltrifluoroacetone	Chelating agent
1667	4.46	cp	BRD-K08806317	timolol	Adrenergic receptor antagonist
1663	4.47	cp	BRD-K59637651	NSC-119889	Protein synthesis inhibitor
1649	4.6	cp	BRD-A85472596	L-670596	Prostanoid receptor antagonist
1640	4.64	cp	BRD-K08219523	5-nonyloxytryptamine	Serotonin receptor agonist
1641	4.64	cp	BRD-K48367671	febuxostat	Xanthine oxidase inhibitor
1634	4.69	cp	BRD-A74980173	gatifloxacin	Bacterial DNA gyrase inhibitor
1633	4.7	cp	BRD-K26863634	BIX-01338	Histone lysine methyltransferase inhibitor
1631	4.72	cp	BRD-K15196155	IBC-293	Hydroxycarboxylic acid receptor agonist
1630	4.74	cp	BRD-K61341215	vecuronium	Acetylcholine receptor antagonist
1625	4.81	cp	BRD-M30523314	vinorelbine	Tubulin inhibitor
1622	4.84	cp	BRD-A14798026	mestranol	Estrogen receptor agonist
1621	4.85	cp	BRD-K27450477	EHNA	Adenosine deaminase inhibitor
1620	4.86	cp	BRD-A25775766	securinine	GABA receptor antagonist
1618	4.89	cp	BRD-K55591206	epigallocatechin	Nitric oxide synthase inhibitor
1612	4.93	cp	BRD-A87387433	cefpodoxime	Bacterial cell wall synthesis inhibitor
1613	4.93	cp	BRD-K13810148	givinostat	HDAC inhibitor
1614	4.93	cp	BRD-A41112154	oleanolic-acid	G protein-coupled receptor agonist
1611	4.94	cp	BRD-K63430059	methoxsalen	DNA synthesis inhibitor
1610	4.95	cp	BRD-K68620903	dydrogesterone	Progesterone receptor agonist
1608	4.96	cp	BRD-A43882281	pinacidil	ATP channel activator
1607	4.99	cp	BRD-A24817035	laudanosine	Central nervous system agent
1602	5.03	cp	BRD-A83695761	chromanol	Potassium channel blocker
1600	5.04	cp	BRD-K01436366	XMD-1150	Leucine rich repeat kinase inhibitor
1601	5.04	cp	BRD-K83010055	VU-0415374-1	Glutamate receptor modulator
1597	5.06	cp	BRD-A78877355	nefopam	Cyclooxygenase inhibitor
1596	5.07	cp	BRD-K34330170	rotenonic-acid	Retinoid receptor antagonist
1590	5.14	cp	BRD-K61269089	daphnetin	Protein kinase inhibitor
1585	5.2	cp	BRD-K14643723	4-(2-Amino-ethyl)-benzenesulfonamide	carbonic anhydrase inhibitor
1584	5.24	cp	BRD-K40992116	parachlorophenol	Anti-infective
1582	5.25	cp	BRD-K35377380	I-OMe-AG-538	IGF-1 inhibitor
1579	5.28	cp	BRD-K96720755	relcovaptan	Vasopressin receptor antagonist
1580	5.28	cp	BRD-A93477898	PETCM	Caspase activator
1576	5.32	cp	BRD-K72222507	quinapril	ACE inhibitor
1570	5.36	cp	BRD-K39733634	L-161982	Prostanoid receptor antagonist
1565	5.42	cp	BRD-K20197062	SA-94315	Caspase inhibitor
1563	5.44	cp	BRD-K24576554	AT-9283	JAK inhibitor
1561	5.46	cp	BRD-K21806131	tegaserod	Serotonin receptor partial agonist
1562	5.46	cp	BRD-K48869804	icilin	TRPV agonist
1557	5.54	cp	BRD-K60038276	irbesartan	Angiotensin receptor antagonist
1551	5.6	cp	BRD-K79602928	metformin	Insulin sensitizer
1546	5.61	cp	BRD-K79353516	indolophenanthridine	CALY activator
1544	5.67	cp	BRD-A26002865	verrucarin-a	Protein synthesis inhibitor
1543	5.68	cp	BRD-K00486786	RO-08-2750	NGF binding inhibitor
1540	5.71	cp	BRD-A39052811	mosapride	Serotonin receptor agonist
1538	5.73	cp	BRD-A92670106	tocainide	Sodium channel blocker
1532	5.82	cp	BRD-A69512159	carbidopa	Aromatic L-amino acid decarboxylase inhibitor
1529	5.88	cp	BRD-K07691486	roscovitine	CDK inhibitor
1528	5.91	cp	BRD-K45296539	ZD-7114	Adrenergic receptor agonist
1524	5.97	cp	BRD-K87696786	LY-456236	Glutamate receptor antagonist
1523	6.01	cp	BRD-K82561139	ricinine	Casein kinase inhibitor
1517	6.06	cp	BRD-A07395371	esmolol	Adrenergic receptor antagonist
1515	6.07	cp	BRD-K04111260	raclopride	Dopamine receptor antagonist
1513	6.09	cp	BRD-A72758037	asiatic-acid	Apoptosis stimulant
1510	6.12	cp	BRD-K51066026	aminoindazole	Ionophore
1509	6.13	cp	BRD-K46424862	hymecromone	Monoamine oxidase inhibitor
1508	6.14	cp	BRD-K79404599	enzastaurin	PKC inhibitor
1507	6.15	cp	BRD-K22031190	diflunisal	Prostanoid receptor antagonist
1501	6.18	cp	BRD-K40902647	vincamine	Adrenergic receptor antagonist
1499	6.21	cp	BRD-A92161634	scopoline	Acetylcholine receptor antagonist
1497	6.24	cp	BRD-K62965247	tipifarnib-P2	farnesyltransferase inhibitor
1495	6.27	cp	BRD-A60070924	alpha-estradiol	Estrogen receptor agonist
1494	6.31	cp	BRD-A47706533	L-BSO	Glutathione transferase inhibitor
1493	6.33	cp	BRD-K67017579	cilostazol	Phosphodiesterase inhibitor
1492	6.34	cp	BRD-K09485525	GANT-61	GLI antagonist
1491	6.35	cp	BRD-K35573744	erbstatin-analog	EGFR inhibitor
1483	6.46	cp	BRD-A16700644	isoxsuprine	Adrenergic receptor agonist
1481	6.48	cp	BRD-K12867552	THM-I-94	HDAC inhibitor
1478	6.52	cp	BRD-K93480852	KN-93	Calcium-calmodulin dependent protein kinase inhibitor
1474	6.56	cp	BRD-K94830329	ataluren	CFTR channel agonist
1472	6.59	cp	BRD-K86003836	flubendazole	Tubulin inhibitor
1468	6.63	cp	BRD-K33226500	indinavir	HIV protease inhibitor
1467	6.64	cp	BRD-K83508485	FK-888	Tachykinin antagonist
1466	6.66	cp	BRD-K42500029	CGP-57380	MAP kinase inhibitor
1464	6.69	cp	BRD-A72483914	spiroxatrine	Serotonin receptor antagonist
1462	6.78	cp	BRD-A25067867	benzatropine	Acetylcholine receptor antagonist
1459	6.81	cp	BRD-K15715913	fluperlapine	Serotonin receptor antagonist
1458	6.82	cp	BRD-A09056319	alfuzosin	Adrenergic receptor antagonist
1455	6.83	cp	BRD-K43860855	iobenguane	Antineoplastic
1451	6.87	cp	BRD-A72066420	mifobate	PPAR receptor antagonist
1454	6.87	cp	BRD-K49519144	LY-2140023	Glutamate receptor agonist
1449	6.93	cp	BRD-K96037667	norethindrone	Progesterone receptor agonist
1445	7.06	cp	BRD-A11678676	wortmannin	PI3K inhibitor
1444	7.07	cp	BRD-K51313569	palbociclib	CDK inhibitor
1443	7.08	cp	BRD-K90027355	spironolactone	Mineralocorticoid receptor antagonist
1436	7.17	cp	BRD-K01192156	tyrphostin-AG-112	Protein tyrosine kinase inhibitor
1433	7.21	cp	BRD-A39290993	cyproterone	Androgen receptor antagonist
1428	7.25	cp	BRD-K06878038	deferiprone	Chelating agent
1426	7.28	cp	BRD-K74501079	azithromycin	Bacterial 50S ribosomal subunit inhibitor
1418	7.46	cp	BRD-K65639003	icariin	Phosphodiesterase inhibitor
1417	7.48	cp	BRD-K68132782	terbinafine	Fungal squalene epoxidase inhibitor
1413	7.55	cp	BRD-K18036262	L-168049	Glucagon receptor antagonist
1411	7.6	cp	BRD-K94070024	depomedrol	Glucocorticoid receptor agonist
1408	7.66	cp	BRD-A91452556	estradiol-cypionate	Estrogen receptor agonist
1407	7.68	cp	BRD-K79131256	albendazole	Anthelmintic
1406	7.7	cp	BRD-A18579359	wiskostatin	Neural Wiskott-Aldrich syndrome protein inhibitor
1402	7.76	cp	BRD-K11911061	GR-127935	Serotonin receptor antagonist
1404	7.76	cp	BRD-K26818574	BIX-01294	Histone lysine methyltransferase inhibitor
1400	7.79	cp	BRD-K87932577	CDK1-5-inhibitor	CDK inhibitor
1399	7.8	cp	BRD-A06726973	dibutyrylcyclic-gmp	cGMP analog
1398	7.84	cp	BRD-K54987996	CAY-10578	Casein kinase inhibitor
1395	7.86	cp	BRD-A15034104	bergenin	Interleukin inhibitor
1394	7.89	cp	BRD-A48720949	testosterone	androgen receptor agonist
1393	7.93	cp	BRD-K40742111	baeomycesic-acid	Lipoxygenase inhibitor
1387	7.99	cp	BRD-K05151076	ZK-164015	Estrogen receptor antagonist
1388	7.99	cp	BRD-M40783228	mesna	Antioxidant
1383	8.01	cp	BRD-K61192372	capecitabine	DNA synthesis inhibitor
1384	8.01	cp	BRD-A01295252	trans-7-hydroxy-pipat	Dopamine receptor ligand
1378	8.09	cp	BRD-A23072235	pheniramine	Histamine receptor antagonist
1360	8.4	cp	BRD-A16754160	ampicillin	Bacterial cell wall synthesis inhibitor
1359	8.41	cp	BRD-A06352418	terfenadine	Histamine receptor antagonist
1353	8.47	cp	BRD-K50135270	GBR-12935	Dopamine uptake inhibitor
1354	8.47	cp	BRD-K33860217	CP-94253	Serotonin receptor agonist
1351	8.51	cp	BRD-K07762753	aminopurvalanol-a	Tyrosine kinase inhibitor
1349	8.52	cp	BRD-K34014345	naproxol	Anti-inflammatory
1343	8.64	cp	BRD-A28746609	paclitaxel	Tubulin inhibitor
1341	8.67	cp	BRD-K28806945	L-750667	Dopamine receptor antagonist
1340	8.68	cp	BRD-K15086322	JNJ-10191584	Histamine receptor antagonist
1339	8.7	cp	BRD-A10903566	imiloxan	Adrenergic receptor antagonist
1338	8.71	cp	BRD-K63504947	semaxanib	VEGFR inhibitor
1336	8.74	cp	BRD-K52219182	BRD-K52219182	Phosphodiesterase inhibitor
1334	8.78	cp	BRD-K13646352	midostaurin	FLT3 inhibitor
1335	8.78	cp	BRD-K63792901	arecaidine	Acetylcholine receptor agonist
1332	8.81	cp	BRD-K42679050	Y-27152	Potassium channel activator
1329	8.87	cp	BRD-K06208435	YS-035	Calcium channel blocker
1326	8.91	cp	BRD-K66707493	lawsone	Coloring agent
1323	8.95	cp	BRD-K94270326	ecopipam	Dopamine receptor antagonist
1321	9.01	cp	BRD-K84266862	BRL-50481	Phosphodiesterase inhibitor
1318	9.08	cp	BRD-K40782193	QX-222	Sodium channel blocker
1320	9.08	cp	BRD-A07780951	orciprenaline	Adrenergic receptor agonist
1316	9.1	cp	BRD-K73991644	isoquercetin	Aldose reductase inhibitor
1317	9.1	cp	BRD-A66927094	nemonapride	Dopamine receptor antagonist
1314	9.16	cp	BRD-A98431941	ephedrine	Adrenergic receptor agonist
1312	9.29	cp	BRD-K27871032	lysergol	Ergoline alkaloid
1309	9.37	cp	BRD-A18043272	phensuximide	Succinimide antiepileptic
1308	9.38	cp	BRD-K53959060	indirubin	CDK inhibitor
1307	9.41	cp	BRD-K66412701	pazufloxacin	Topoisomerase inhibitor
1302	9.47	cp	BRD-K40919711	BAPTA-AM	Potassium channel blocker
1301	9.49	cp	BRD-K68873215	phosphodiesterase-V-inhibitor-II	Phosphodiesterase inhibitor
1298	9.56	cp	BRD-K02950022	BMS-299897	Gamma secretase inhibitor
1295	9.62	cp	BRD-A63546914	RO-04-5595	Glutamate receptor antagonist
1294	9.65	cp	BRD-K82795137	loratadine	Histamine receptor antagonist
1292	9.68	cp	BRD-K07881437	danusertib	Aurora kinase inhibitor
1290	9.75	cp	BRD-K49865102	PD-0325901	MEK inhibitor
1288	9.76	cp	BRD-A42423104	benproperine	Antitussive
1277	9.99	cp	BRD-K73395020	SA-1478088	-666
1274	10.04	cp	BRD-K00206590	P-1075	ATP channel activator
1269	10.16	cp	BRD-K48932581	cetraxate	Mucus protecting agent
1260	10.26	cp	BRD-A10355991	norketamine	Glutamate receptor antagonist
1258	10.28	cp	BRD-K15567136	papaverine	Phosphodiesterase inhibitor
1255	10.33	cp	BRD-K10961822	latanoprost	Prostanoid receptor agonist
1254	10.34	cp	BRD-K33308633	INCA-6	Calcineurin inhibitor
1253	10.37	cp	BRD-K32330832	VER-155008	HSP inhibitor
1251	10.42	cp	BRD-A77349281	RK-682	Tyrosine phosphatase inhibitor
1249	10.47	cp	BRD-K91145395	prostratin	PKC activator
1239	10.67	cp	BRD-K45401373	betulinic-acid	Apoptosis stimulant
1241	10.67	cp	BRD-K12513978	fenbufen	Cyclooxygenase inhibitor
1237	10.71	cp	BRD-K38197229	bumetanide	Solute carrier family member inhibitor
1236	10.72	cp	BRD-K60623809	SU-11652	Tyrosine kinase inhibitor
1233	10.75	cp	BRD-K67100011	pivmecillinam	Bacterial cell wall synthesis inhibitor
1232	10.8	cp	BRD-A43150328	penicillic-acid	other antibiotic
1231	10.81	cp	BRD-K35430135	SR-59230A	Adrenergic receptor antagonist
1229	10.9	cp	BRD-K70976396	cefoxitin	Bacterial cell wall synthesis inhibitor
1222	10.97	cp	BRD-K75615183	talipexole	Adrenergic receptor agonist
1218	11.04	cp	BRD-K26801045	pipamperone	Dopamine receptor antagonist
1220	11.04	cp	BRD-K90543092	levonorgestrel	Estrogen receptor agonist
1214	11.1	cp	BRD-K09416995	lovastatin	HMGCR inhibitor
1213	11.13	cp	BRD-K82941592	rosuvastatin	HMGCR inhibitor
1212	11.14	cp	BRD-K89375097	pirenzepine	Acetylcholine receptor antagonist
1211	11.18	cp	BRD-K16664969	GTP-14564	FLT3 inhibitor
1207	11.22	cp	BRD-K26429091	J-104129	Acetylcholine receptor antagonist
1206	11.24	cp	BRD-K88304388	dextrorphan	Glutamate receptor antagonist
1204	11.26	cp	BRD-K50387473	XMD-892	MAP kinase inhibitor
[truncated: 426 more rows]
