# Supplementary material for: Transcriptome-based screening in TARDBP/TDP-43 knock-in motor neurons identifies the NEDD8-activating enzyme inhibitor MLN4924
Source: Sci Rep. 2025 Aug 5;15:28555. doi: 10.1038/s41598-025-12147-8 (PMC12325802; doi:10.1038/s41598-025-12147-8)
Supplement: Supplementary file 3 — Supplementary Material 3 [file 41598_2025_12147_MOESM3_ESM.xlsx]

## Sheet: Summary
Targets predicted by 2 or more algorithms used by miRGate:
Contrast1_up	Predicted targets of all upregulated miRNAs from Contrast 1 (n=2 miRNAs)
Contrast1_down	Predicted targets of all downregulated miRNAs from Contrast 1 (n=44 miRNAs)
Contrast2_up	Predicted targets of all upregulated miRNAs from Contrast 2 (n=2 miRNAs)
Contrast2_down	Predicted targets of all downregulated miRNAs from Contrast 2 (n=38 miRNAs)
Contrast3_up	Predicted targets of all upregulated miRNAs from Contrast 3 (n=3 miRNAs)
Contrast3_down	Predicted targets of all downregulated miRNAs from Contrast 3 (n=44 miRNAs)
Overlap_up	Predicted targets of upregulated miRNAs common to all contrasts (n=1 miRNA)
Overlap_down	Predicted targets of downregulated miRNAs common to all contrasts (n=35 miRNAs)
Contrast	Groups
Contrast 1	TDP-43 variants (combined) vs. isogenic control ("AIW")
Contrast 2	TDP-43 p.A382T vs. isogenic control ("AIW")
Contrast 3	TDP-43 p.G348C vs. isogenic control ("AIW")

## Sheet: Contrast1_up
FAM133A
BRS3
FAM209B
STARD8
NRP2
RNF165
PCDHAC2
PCDHA5
PAPOLA
FAM26E
CUL5
C1GALT1C1
ZBTB38
WBSCR28
PCDHA7
FHOD1
LRP1B
SPN
ZDHHC15
CCDC93
PCDHA2
ROBO2
SAP30BP
KAT6B
PPID
PCDHA10
PCDHA11
TADA2A
EMID1
DKK3
MAP7D3
FAM161B
NUDT7
TRAV1-2
WT1
COL6A6
PCDHA9
ZNF300
ASXL1
MYCL1
MX1
PF4
SDCCAG8
COMP
TSHZ1
NUFIP1
TMTC3
KIAA1009
RASEF
EGR2
ANKRD34A
STX16
SHC4
ORMDL1
WFDC13
FBXO11
FST
RBM33
THSD1
CRYBB1
RAN
PLCG2
CXORF28
FAT4
CLVS1
ZNFX1
PRRT2
AMBN
STEAP3
ACSL4
CREB5
SLC15A4
EPS8L2
ASB14
PRSS35
C1ORF141
TENM1
WDR5B
EFNA1
AC005606.1
BSN
LRRC47
FJX1
ENDOG
BMPER
TNFAIP2
SGCD
PCDHA4
RP11-930P14.1
SOCS5
PCDHA6
TNFSF9
BACH1
KCNC1
C18ORF21
TM4SF18
C1ORF180
DAAM1
FAM179B
CTC-554D6.1
LANCL3
RDH10
ATL1
MST4.1
SEMA6D
NRBF2
WDR66
EPHA3
TEAD4
ZNF12
UNK
VPS26A
RAB1B
TBC1D24.1
TCL1A
GRIN1
RNF214
BCAT1
GPR173
FMR1
RP11-664I21.6
TTC8
SLC39A10
AGBL2
TMEM182
KLF13
PRMT8
EPB41L1
MCAM
PCDHA8
TBL1Y
TTC39A
SENP7
RHOQ
TNFRSF1B
SYTL4
RRN3
SLC5A1
LYST
ZNF343
DNHD1
LZTR1
C1QTNF7
EP400NL
MMP2
TACC2
RERGL
NOTCH1
CDC42EP5
TNS3
COIL
PKP4
MYOT
CCDC171
PCDHAC1
ELP2
NPTX2
AC110781.3
ZNF644
CHIC1
PCDHA1
MAP2
TNFRSF10A
NOTCH4
LRRC27
SUV39H1
OLFML2B
ZNF229
KLRC2
MED12L
GOLGA6L9
LAMC1
FAM114A1
N6AMT1
PPIH
ACPT
POP7
UBASH3B
MSL2
MSANTD4
NR4A3
STOM
SLC16A9
PCDHA13
DESI2
CENPI
ARMCX2
ENOPH1
PTGS2
IGF1R
MON2
SBK1
ZNF175
FGD2
CNIH4
LRRC16A
BMPR2
PCDHA3
CREBRF
SRGAP2
HPS6
ABTB1
44812
FAM151B
SKI
TCTN2
PLCXD1
BBX
DNM1L
CCBL2
TXLNG
AQP3
CEACAM6
CTDSPL2
ZNF222
PTK7
MOB4
ZNF880
EPB41L4B
FAM209A
ANXA5
NFASC
CBX2
HIST1H2BK
NIPBL
RNF103
CCDC61
CYR61
PCDHA12
CDCA7L
TAOK1
AC010536.1
UNC80
GOLGA7B
RNF157
MGAT5
KRBA2
HS6ST3
ACVRL1
CNR2
SLC48A1
MOCS2
DENND4B
UBE2K
THPO
PRSS38
VRTN
ADD1
MPI
FNDC3B
CCP110
GAPVD1
RP11-702L15.2
EFNB3
PDE3A
GPR6
SZRD1
SPECC1L
EPHB2
TBX15
ACSM2A
SMOC1
CNTN2
CPD
MATN1
GPR61
LRRC14
ANKRD13A
KHDRBS1
ALCAM
FAM155B
FOXC1
SMYD5
JPH3
ATP2B3
ZFP91
YPEL5
MED13L
LRIT3
MDM4
EPHA5
PHF20L1
NBEA
TRIM67
SLC9A6
TRAJ18
BCO2
TMEM178B
PITPNM3
FAM216B
KHDRBS3
ARHGAP36
EPHB3
RELB
PHF13
JARID2
RBM15B
ST7
PAN2
SECISBP2
C14ORF101
LNPEP
CYP2C18
FIBIN
CHP1
MAP3K13
PURB
SSBP3
HOXB7
FOXF1
SH2D4A
NTRK2
ADAT2
KIAA1875
ARID3B
AL033381.1
FRAS1
LRRC4
RAB13
MXI1
BCL9
DAG1
TTYH1
ARAP2
NOL3
POLH
C1ORF21
MARCH3
TMTC2
C1ORF229
POU3F3
DTD2
TRIM24
ACVR2A
CD200
ISOC1
POGZ
SYT6
ARHGEF33
ZNF526
EDEM1
EXOSC9
POU2F1
RARG
LENG9
RHOT1
NBL1
HMGA2
NHS
44622
MYOCD
RQCD1
VWC2L
IGF1
EPHB6
MBD3L1
CRKL
TAF5
CPXM1
RGS7BP
CUX1
EIF2C1
EFNA2
ALPL
PGR
C22ORF46
PCDH17
KLHL29
MRVI1
SPRED1
FAM199X
ZNF831
PTCHD1
CCNT1
PELI2
PDCD6IP
CAMLG
ZNRF3
CCND2
CLU
CHN2
KIF20A
FRY
RAD54L
PLCB1
ZDHHC17
CREB1
PTEN
TMEM38B
PPARGC1B
SRRM1
BRPF3
UBA52
ZNF654
IL1RAP
CCER1
SLC39A9
ZFHX4
MGP
SKOR1
SH3PXD2A
RAB11FIP3
MRTO4
RPS6KC1
GAB4
RIC8B
BSCL2
SERF2
ONECUT3
PELI3
HEY2
CYBB
NFIA
TCF20
MAP3K3
GREB1
FAM222A
SGIP1
CDK13
SAMD5
ADAM19

## Sheet: Contrast1_down
KIAA1217
RPGRIP1L
DIRAS3
AIMP1
RYR2
IGKV5-2
DCAF8L1
CDK8
TAF1
FAM210A
C3ORF35
FAM19A1
JAK1
CYR61
COMP
LPL
RP13-279N23.2
TENM1
ARSA
B9D1
SPDYA
SH2B1
CXORF1
SNX12
OTUD6B
SENP6
SNRPE
PVRL3
EPHA3
EDAR
ZXDB
XRCC4
CCL7
MB21D1
PRR5
SUV39H1
MCU
CARD9
CDKN2B
NFATC1
CDH8
HOOK1
SCN11A
CCL16
PLSCR1
ARHGEF3
FCER2
EGR2
ZNF774
PAPOLA
GREM2
AGAP3
PCDHA10
CCDC75
MTRNR2L10
TSPAN18
PABPC5
COL4A3
UBE2N
C18ORF25
TRDN
PABPC1L2A
IQCJ-SCHIP1
GOLGA6L9
ARID1A
TRAK1
C1S
RDH10
SMPX
EMP2
TTC7A
LANCL3
BX088651.2
KCNG4
CLDN11
CD200
ENOX2
WWC3
TAB2
RCE1
RCN2
MTMR4
ADAMTSL1
UNC5D
ING3
TBC1D8B
TRAJ38
GOLGA7B
UCHL3
BNIP3
LINS
HES5
DEPDC1B
TDG
NYNRIN
SLC2A10
SLC6A5
PDS5B
MADD
CLDND1
HERPUD1
SOCS4
RP11-778D12.2
LIMCH1
NME4
RAB37
EPB41L4B
RPL13A
GUCY1A3
ZMYM3
AFG3L2
KAL1
DPPA4
RHOBTB3
RGS16
OSMR
PPP1R2
STIM2
CHMP2A
ZFP62
GPR113
CALHM2
C16ORF52
BPY2C
CXORF23
RASSF8
AARD
OGDH
NFATC2IP
CTC-479C5.12
TXNIP
MAP1B
PCDHA7
ABLIM3
MTCP1
NDUFC2-KCTD14
ZBTB10
KLF11
CACNA1B
TM4SF4
PRDM1
CHRD
NDRG3
C5ORF46
PRSS35
KIAA1211L
SIRT1
PSMD11
TAF1C
TBC1D22B
SNRNP35
PPP6R2
PPAPDC2
ELMOD1
FKBP9
ZNF777
ARL6IP1
RNF5
INSM1
RGS21
CHRM2
FLRT1
LHX1
GDPD1
PCGF3
TTC26
ZBTB43
C10ORF120
HERC4
ELAVL4
ZDHHC17
DAPK1
GUK1
TBRG1
PRR12
NDP
ZNF671
FNBP1L
PRKG2
UQCRB
EN2
RNF170
TBC1D9
BMPR1B
KLC1
ZNF480
DNM3
HOXA7
HNF4G
ZBTB17
MPP2
ASF1A
HAO1
AWAT1
HHIP
HSPA13
FREM1
C17ORF102
SZRD1
NTNG1
PIGO
RNF4
REP15
RNF146
ZNF182
PSMD7
ADIPOR2
UST
LIX1L
CCDC93
AMMECR1
GIPC2
IFNA6
ATP1B4
IGKV3-15
PHKA1
PLCXD3
RAI1
BLOC1S6
APLNR
IPPK
PDCD10
PSMB10
ZNF804B
LRCH2
AQP4
ACAD8
NOTCH2NL
PCDHA9
ARID4A
RERG
TMEM178B
WASF3
IQGAP1
IGF2BP1
CWC22
CDKN1B
HMOX1
FLRT2
SLC35B1
FBXO45
ZNF608
TTC17
GRPR
SHOX
TTC31
PHEX
TRMT5
NR4A3
EID1
OTX1
EFCAB5
SNTG1
DNALI1
WSCD2
MTRNR2L4
AC008394.1
CERS6
ZNF75D
MECP2
ATP2A2
GDF3
EDN1
FKBP11
NSD1
IQGAP2
PCDHA12
GPR126
LRP1B
RP11-865B13.1
MAOA
NCDN
F8
LIMD2
ZMYM4
AC013269.5
MYOT
KCTD2
C21ORF91
AQP9
PLGLB2
VIL1
HIRIP3
ACE2
IL10RB
TMEM47
LIMS3.1
CDC42BPA
TAOK1
TMEM108
IGF1R
USP9Y
TRMT112
TOR2A
FAM18B1
FAM82B
LNPEP
CHMP3
KRTAP19-1
C1QTNF7
UBE2G1
RCC2
CPEB4
FAM197Y1
RAP1A
ZNF76
RPL27A
SYDE1
XIAP
KLHL2
KCNK1
ARHGAP6
MED21
TCTN2
UNC80
TMPRSS2
ANKRD42
FGF16
CHERP
LYRM4
CREBRF
TMED7-TICAM2
ZNF365
ZNF710
CNNM1
APOL2
TNS3
SOX21
DHX40
SNRPC
TMEM132C
GPR56
CSF2RA
UBE2Q2
CCDC61
SCYL2
CSAG1
ARID2
MLIP
SLC16A9
TXLNG
C15ORF32
KIF17
DNAJC6
CD36
CA8
KRAS
DSC2
SNAI2
USP6
FAM114A1
TOP1
GRB2
PDCD5
FAM20B
NCAM1
MOB1B
RGAG1
ZNF148
SRGN
TIMP2
MRPL2
NOLC1
TSEN2
TOMM22
ARFIP1
CBX1
BACH1
AR
CCPG1
LSM3
PAX3
MID1IP1
CHM
RARG
ZNF540
TMX2
ZBTB7B
ARHGAP8
RBM14
RNF182
SIAH2
COL14A1
SVOP
PCDHA6
HP1BP3
SEMA3D
RPF1
LCOR
MSI2
PCDH19
SLC22A10
GRPEL2
UVRAG
KCTD16
WFDC13
MYO3B
PCDHA8
MBTD1
FAM154B
AC006486.9
FAM214A
COL3A1
SHISA8
BAZ1A
SGTB
MAGEA2B
POTEM
ZMYM1
TMC3
TM7SF3
MYO1B
MFSD5
ALDH5A1
FAM127B
HIST1H3C
AHI1
RHOA
PRKX
GDA
ANGPT1
PINLYP
SUMO2
DNMT1
LDLRAD4
MAPK7
TRIM32
RALGAPB
ZDHHC2
CELF4
KRT82
DYRK2
S100A6
MRPL1
SLC44A1
TRIM16L
TAS2R20
NCBP2
ZSWIM6
MLLT11
FTO
FAM133A
TICAM2
PET100
L3MBTL4
CYB5R1
STARD4
FAM69C
TMEM249
ITFG2
ANGPTL3
NXPH1
EPHA5
CLDN8
RP11-287D1.3
PQLC3
ECT2L
CEBPB
DLC1
TRMT11
SERPINB1
TRAF3IP3
SIGLEC10
DOK6
GRAMD1B
NPHP3
ATP6V1F
ARSJ
EFCAB3
POLR3E
CD99
CCDC64
KCNK7
PRMT3
SP7
FDX1
FOXD4
DSCAML1
LZTFL1
SMC3
PCDH7
PAPOLG
ANKHD1-EIF4EBP3
OSTC
POU2F1
MFN1
SIAE
ACRC
PDE8B
GDF11
SPATA31A5
ZNF343
G3BP2
FXYD6
IFT20
FAM27L
TLN2
STX17
SDC2
KHDRBS3
SCUBE3
ALDH1B1
CLEC7A
44806
TNFAIP3
FBXL7
PRDM5
CAP2
SP5
NETO2
ZNF829
GPRC5D
LAMC1
MX1
ZNF436
GDF15
ELOVL2
C6ORF132
PKP1
HUWE1
EIF2S2
FAM174A
ZNF525
KIR3DX1
DMD
CNIH2
IL21
VCAN
TPH2
SLC9A6
LRRC23
MAT2B
TRHDE
LPPR1.1
C20ORF24
CEACAM6
CELF3
ZNF526
ALG10B
PCDHA2
LSG1
SOX2
CTDSPL
RP11-644F5.10
ALCAM
EPB41L5
NABP1
RFX6
FLYWCH1
POU6F2
P2RY4
NQO2
SEMA5A
ACBD5
RBCK1
SNPH
GRM3
ARHGAP26
CLTC
ODAM
UTP6
HTR5A
BHLHE22
ARID4B
YPEL2
SKIV2L2
AC002310.13
EPPK1
GATA6
VGF
SLC39A10
FNIP2
PIM2
PTGER4
EOMES
KIAA1024
FAM106A
HGD
ZNF34
C16ORF88
METTL17
DUSP22
KBTBD13
SUPT4H1
MSANTD3-TMEFF1
KIAA1024L
DCAF10
BIRC6
IRG1
KLHL29
TMEM66
TMEM128
RAB9B
RPS23
MTTP
PTPN5
SERTAD4
HIATL1
VAMP7
DCAF7
RIPK1
KIAA1468
RANBP2
TMBIM4
IFNG
PLIN2
P4HTM
MON2
DSG3
NUP93
EDA
PCP4
TNRC6A
OR4D1
SLAMF6
COL1A2
TXNRD1
PTGER2
PAN3
RHBDD2
KXD1
PPP1R15B
AGTR2
UTP20
TRAPPC2
C19ORF54
FAM222B
HS3ST4
SARNP
NOP14
ZNF180
PLP1
TUB
CD79A
TRIB2
UBE2Q1
OR6C74
TMEM65
PLD1
PHLDA2
GK5
ZNF771
ZNF644
HAAO
FAM199X
GEMIN8
CASK
TMEM72
SOX12
RNASEH2C
IGLV3-27
BMPR2
SRGAP1
SLC35F1
GABRP
ZFYVE20
PHF16
TFIP11
PCNP
ARHGEF9
LEPROT
WDR43
PHF13
SLITRK2
GULP1
ALG13
IGKV2D-30
MTPN
NODAL
C2CD2L
TMEM165
CLOCK
ARHGEF15
SV2B
YTHDF1
OR10H2
KBTBD11
CLK4
SCHIP1
IKZF1
USP47
SCG5
PARP8
TCEANC2
PPP4R4
ASAP2
PIGX
PCDHAC2
ZNF804A
PRRX1
CRP
AC073063.1
NUFIP1
CHIC1
C20ORF62
HSA-MIR-6080.1
GCNT4
RARB
TMF1
DIAPH2
FAM18B2
NR2F2
TMEM206
PSMA1.1
TMEM143
HTN3
RASL11B
GLCE
KIAA0355
AD000671.6
SLC16A2
EDA2R
OR2T1
SMAD7
GLTPD1
AL160175.1
NRG1
B3GNT7
ZNF341
CIDEA
CLEC2L
ENY2
KBTBD8
RP11-455G16.1
MAP2K6
TRMT1
FSD2
PTGES3
PPARGC1B
FAM187B
PCDHA5
NOTCH1
TUBGCP3
TUSC2
RRN3
HELZ
NHS
RPS6KL1
PCDHA11
NEU4
TRIM16
RBM34
C11ORF58
ZNF521
INSC
AL160286.1
DDX19A
CAPG
TMEM68
RARRES2
ASXL1
NANOS1
HDAC6
PDPN
PRKCA
KDM4D
IL22RA2
SLC15A4
PPP2R5A
CAPN12
RAG1
EVA1A
RP11-93B14.6.1
KDM3A
TUFT1
C3ORF67
CNTN4
PROSER1
CNTN5
RHBDD3
UNC119
TMX1
RP11-234B24.6
KPNA4
HYPK
WDR48
CAPN7
SLC39A5
FOXP2
CRYGC
PCDHA4
ZNF641
KIAA1456
GDF7
HABP4
RBMS1
NETO1
GCH1
S1PR1
CUX1
MYCBP
GPR20
DAGLA
FBN1
PROSC
AP001421.1
TSPAN7
STXBP3
KIF2C
THBS1
PSMA1
MEGF9
MGARP
AURKA
MSL2
MORC4
SLC19A3
CDYL
BNIP3L
SELV.1
MAP3K1
SAT2
PHF2
GAD2
GTF2E1
DNAJB5
KIAA0513
ADGB
FGFR1
RNF220
SCN9A
TCF24
NDUFB2
TAC1
PBX3
SPRED1
RALY
PTPRG
PDHX
CXORF38
GPR124
ROBO2
PAGE1
PCDHA1
NDFIP2
FTSJD1
ARMC7
TPBG
TMEM212
USP44
PARP3
GNPDA1
DYNLT3
CORO2A
KCNC1
SLC20A2
CLDN3
REPS2
MYOM1
STXBP6
TM4SF18
RPS6KA3
GPRASP1
NUP85
IDS
LHX3
PCDHA3
AQP12B
MAGEA8
WISP3
CARD16
TANC2
TMEM215
IGHV3-13
KLHL32
SETD7
FAM175B
G6PC2
CEP192
GABRQ
GABRA5
PTPDC1
ATP2C1
APEX2
RABGGTA
TARS
RNF217
SLC35D2
FCGR3B
CPSF4
CTPS2
ZNF514
TRAV8-3
RC3H2
AL359693.1
NAA30
NARS
NDUFA1
NTM
CD1A
KDR
C10ORF90
TSC22D3
COL6A6
TMBIM6
FZD1
CYP2S1
DNASE1L1
NHLH2
USP37
LPPR4.1
ZC3H12B
CLEC9A
HERC3
WHSC1
CPSF1
TMEM87B
RP11-152O14.5
SLPI
RP11-80A15.1
AP1S2
C10ORF116
MAN1B1
OR4D2
CTSA
MBTPS2
KCNE1L
CTNNBIP1
NEU3
UBL4A
KPNB1
CDV3
FGA
CPD
HEXIM1
SLC25A27
ZBTB49
PTPN11
PLAA
PLA2G15
CACNB2
RNLS
PCDHA13
CACHD1
VEPH1
CNTRL
SMN2
FOXN1
GLG1
NDNF
DRP2
TIGD1L2
DEFB117
AGBL2
KIAA1704
DYNC2LI1
C9ORF41
QKI
NCAPG
MS4A1
SPATA4
C3ORF38
TMEM164
HOXC8
PRR5-ARHGAP8
GLI3
KIAA1239
RLN2
CA5B
GIGYF2
NFAT5
NHLRC2
C14ORF28
GTPBP4
XPO7
CDH20
ZNF12
CCDC173
SOX9
ZNF57
TM4SF2.1
FAM122C
ZNF432
SETD8
PCDHAC1
C5ORF24
SYNM
OSBPL11
ELK3
EP400NL
HMGN5
IL17RB
CCDC144C
CHPT1
MUC15
ZNF280C
DLX1
SPATA31A4
CACYBP
NCOA1
FRY
PRICKLE3
BAHCC1
ABCA13
CANT1
NOS2
WDPCP
DDX19B
ZKSCAN4
MTF2
IFT57
C1ORF213
FMR1
TTLL6
LIN28B
USP15
BRWD3
KIAA0317
POTEG
PNPO
RSL24D1
CSGALNACT1
EPC2
RFPL1
UHRF2
SLC5A1
DACH2
RFT1
GOLIM4
AC005008.2
TRAV18
CDH19
TMEM154
DIP2A
BCL6B
HBA1
RAN
LIMS3L
RASA3
SYT9
CALB1
SPACA3
MRPL30
HDX
EBI3
KLRK1.1
EPHB3
CHEK2
MAP1LC3B2
RP11-934B9.3
NRN1L
ST3GAL4
STK40
ITPR2
IGFL4
RUNX3
UBA52
LMF2
EPO
FSCB
WDR65
CMTM1
ENSA
DEDD2
FLJ00104.1
CXORF36
ZNF768
C1ORF180
RNF224
44814
FAM70B
AC068039.1
RNF157
PATZ1
SERPINA1
HSPBAP1
TAS1R3
ZNF626
C15ORF54
RP11-404P21.8
C7ORF71
EPN3
PHF15
CNPY1
RHBDF1
KCNJ2
MCM4
ZNF431
LMOD1
HHAT
PLK3
NIPAL2
RWDD2B
RP11-148O21.2
SLC2A8
IGKV1D-39
PCSK7
EMC9
NOX5
SUCO
C5ORF60
DHX32
STON1
ALOX5
SLC25A25
TRAV38-1
PLEKHG4
ZFAND3
NDUFB7
VCX
SPTAN1
AGPS
ZNF415
WDR90
SPIN2A
ARHGAP22
ATIC
RSPO2
PPAP2A
FAM81A
PSME3
AL445989.1
VMA21
B3GNTL1
HSP90AB1
RAET1E
ARHGEF37
RAB40A
SENP2
PRR23B
RBM4
ARID1B
IGKV2D-28
AC110781.3
AL139333.1
SPC24
CCDC33
OR8U1
COPA
XXBAC-BPG116M5.15
IL1RN
NR5A2
LYNX1
KLC1.1
ZFYVE28
NOXO1
RNASET2
MORN3
CFTR
LHX4
RBBP8NL
SPATA31A2
PRR15L
MGAT5
PCMTD2
PAQR7
ATG16L2
GRIK2
TALDO1
CPNE9
ATG4D
ZNF18
ACTG2
CYP7B1
UCN2
KBTBD12
CDK2AP2
CRYBA1
WIPF3
NDUFB8.1
GPT
PDCL2
KCNIP1
CCL21
MBNL2
CYP26A1
MOCS1
FANCE
UFSP1
GNG2
CPSF6
CSNK1G1
TADA2A
CSF3R
SGK196.1
TUFM
RP11-126K1.2
CCNJL
KLRG2
ALPK3
PTK7
PLAT
NUMA1
CDH16
CHST7
FKSG62.1
SPAG11A
PRKACA
ZAN
GUCY2C
NRG2
KRT3
ST8SIA3
NAA40
RAPSN
AC013469.1
CPT1B
CDH18
OGT
AC006967.1
VCY
IRAK2
FAM50B
API5
SFRP2
ZHX1-C8ORF76
GFRA4
HSF1
SPTLC3
TSPYL2
ADPRHL2
CACNA1D
ATAT1
NUAK2
OR6K3
MEP1A
SNRPB2
NSFL1C
HMGCS2
ANK3
CPT1C
USP5
IPMK
AC006946.15
CTD-3088G3.8
PRAMEF3
MYC
CACNG4
ZGLP1
LILRB1
CMTM3
PGBD4
RP11-680F20.5
PRIMA1
STOM
LRMP
CYP2A7P1
RPP14.1
CCDC137
44812
DECR2
ZNF446
KIAA0226
ZNF778
MYOM3
AL358938.1
CLEC16A
TRIM42
PLXNA3
CRTAM
KRT28
SNRNP25
CTC-273B12.7
BPIFB2
ODF2
SHARPIN
GGT1
SLC9A7
CPEB2
NAT8L
PLEKHN1
POLR2F
COL19A1
ZDHHC5
UPRT
RBM4B
HIPK4
STX16-NPEPL1
ACOT7
BGN
C19ORF48
INO80D
DCAF15
ERVV-2
ETV7
IGKV1D-33
CDH10
ITM2A
MOSPD2
RXRG
AL050303.1
PANX1
POLE3
PTCHD1
ARSD
FAM178B
RTP4
GPRC5A
C7ORF50
ITGB1BP2
GUCA2A
PLCL1
TRIM58
CREB3
COQ4
SLC6A3
C8ORF17
SRRM1
AGAP10
ARMC3
MAGT1
ESR1
FAM220A
ABCB11
TMEM92
GPR119
JUN
MOV10L1
CRCT1
SPAST
C6ORF123
DEFB129
ZNF124
FZD4
ALDH3A2
AC021218.2
PXDN
PCDHGA3
TRBV20OR9-2
WFIKKN2
ARMCX2
OR4S2
C1ORF94
CCND1
RP11-1099M24.7
ARHGAP12
DAPK3
GCFC1
CST8
DDIT4
FAM190A
ELL
TIMM44
SERP1
CTD-3214H19.4
KLHL18
FOXG1
ALX3
MTA3
UBN1
SLX1A
HR
HOXC6
POLD4
GPR78
NFX1
LIMK2
AP1M1
FAM120C
MKL1
EGF
ST3GAL3
CRTAC1
TGFBR1
ZNF252P
SPRED2
NOS1AP
MAPK14
MARCH2
PSKH2
MNX1
TEX19
S1PR3
ADM2
ILF3
EFCAB4B
IL12RB2
C17ORF107
ZC3H7B
IL15RA
WDR11
MAD2L2
FTCD
SH3GL1
ZNF808
PRY2
BRPF1
ATP6V1C1
TRPV2
NRD1
MLEC
PDE1B
MKNK2
FUT5
KRT39
SLC22A25
C19ORF6
TBC1D24.1
CHRNA7
KIAA1522
NWD1
AL136376.1
SLC10A4
MYH6
AL161645.3
SLC35E1
NDUFA4L2
CACNA2D2
MUL1
COX6C
MOB3A
PGK1
DAG1
DEPDC5
KDM6B
TPRA1
DCLRE1B
ZNF891
SRL
TECTB
C20ORF173
SH2D5
RBP1
CD7
FCF1
CAV3
PRRG1
MANSC1
AL118506.1
TMLHE
CHST6
ARFGAP1
HSPB9
VPS26B
SNRNP70
PPP1R3G
OR1I1
SAMD14
CCL1
C2
UBE2F.1
AL356215.1
PLXNA4
APBB1
MAGEA10
MOBP
SYAP1
CPNE7
GPHN
PSRC1
CCDC105
FBXO46
MYO1D
IGHV4-4
PLEKHG4B
ARC
ILK
ELP2
GRASP
SLC4A10
STX1A
CT47B1
MICALL2
DDX46
ST6GALNAC3
GADD45B
ASB10
NYAP2
C22ORF28
ZNF397
FURIN
SLC35C2
CENPI
CRABP2
NOX1
C4ORF29
C5ORF63
ZMYM6NB
HOXC9
ABI3
CANX
UTP15
CRIP1
CORO1A
SNTB2
CLTA
BAI3
KCNIP3
VSTM2L
LDLRAD1
ZBTB34
PLB1
ADRBK1
RAD51D
GIPC1
FMNL1
SLC6A8
GNG3
PRPF38B
ZNF688
TPCN2
CST5
APLP1
CLEC4C
ZC2HC1C
GHDC
PPP1R3D
CLDN12
CTU2
TRIM62
RFNG
F8A1
GPR26
SCARA5
MCM2
PLRG1
FAM83A
STRA13
SYNGR3
TLE3
MLH3
NPY2R
CDH5
PSMD2
AP000350.4
REXO1L11P
NPHS2
FOSL2
PRKCB
INSL3
PHPT1
BLCAP
PYY
GRXCR2
PRRT2
HOXB9
BDH2
CNNM4
HSD3B7
CREB1
CCDC108
COL2A1
OR10S1
GAP43
MAZ
NTSR2
EIF2S3
NHP2
TRMT12
SPDYE2
GTPBP6
SMIM3
VAV2
PIGW
AL117190.2
FBXO39
DESI2
PDE6G
CTCFL
SPECC1L.1
PDE4DIP
C1GALT1C1
BPTF
CD6
C12ORF45
C9ORF37
RP11-1118M6.1
LIPM
ZNF326
NEO1
TMSB4Y
MDFI
ANXA9
DAZ2
FAM3B
PALLD
ACRV1
MCCD1
KRTAP4-5
TMED3
CACFD1
CELA2A
ENTPD7
CIT
SMTNL1
OR4X1
ZNF90
RPL39
ACTC1
WDR81
ADC
OXR1
IER2
GPKOW
DUSP13
FAM149B1
NKAPL
USP11
MMEL1
SHPK
SH3BP2
RGS7BP
GAB4
TRIM13
PSMD3
U2AF1L4
PRELP
PAK6
DGAT1
MED29
CEACAM19
UGDH
TMEM95
SDF4
PRAMEF2
AC104537.2
TRIM6
SYCN
PAK3
KDM5D
PPP1R3F
GSX1
TMEM182
ARMC8
MBD3
SLC6A12
RBM20
SPAG16
SIDT2
MIER1
CHAC1
TDGF1
NTSR1
LEPRE1
ZNF296
METTL13
FAM71C
FLJ45079.1
RABEP1
IRF1
STMN3
PRKRA
GGN
MTL5
ZNF747.1
TRRAP
FARSB
ATP5G3
NAIF1
NSF
FAR1
GNAZ
WIF1
KRT79
BHLHB9
PRAP1
GALNT3
CST4
FAM3A
LRFN3
TCERG1
FKBP15
PHLPP2
ABHD14A
GLYATL1
ANKDD1B
STS
FOXH1
HCCS
GDPD4
FES
NPHP4
USP39
BAP1
TCL1A
ARMC12
PPP1R1B
CDK9
HECTD2
C19ORF47
ATP6V1C2
PRNP
AL162389.1
PRICKLE1
UROS
ZFP3
LRRC47
OR5M1
GABPB2
LIPE
TRBV20-1
FKBP8
LGMN
ZNF738
MESDC2
TRAF5
PRB2
OR1A1
ZNF238
STRA6
ENPP5
DUSP2
ICAM5
IGKV1-33
ARMC5
PPP6R1
SPIN4
CHMP1A
LILRA5
RTCA
ISCU
SNAPC3
MAGI1
IFLTD1
C3ORF27
C2ORF83
SSX1
ISLR2
TSPAN6
GGTLC2
GSX2
RNF149
DAB2IP
RHNO1
CD151
TEDDM1
C3ORF79
EFNA1
DEFB110
HIPK3
TMEM80
CYB5B
FAM107A
ERVW-1
HRAS
FAM69B
PGK2
UAP1L1
ATP7A
TTC39A
C11ORF86
TSPO
VSTM2A
AC011484.1
44813
C17ORF59
NUDT8
RP3-412A9.11
GUSB
C14ORF80
FAM123B
HEATR4
SNRPN
DHCR7
FGF14
STUB1
HYAL4
PNMA6A
PRRC2A
NMRK2
CHADL
MAP3K3
C6ORF222
RIMBP3
NBEAL2
FKSG48.1
HBEGF
STX3
ATHL1
HMG20A
GJD3
IQSEC1
TAC4
DDHD2
MDP1
SLC25A53
SMAD6
SMIM6
DGCR14
IL6R
KRTAP4-8
SAMD4A
TRAPPC11
IDH2
SPATA2L
CTB-186H2.3
CNGB1
CTBP1-AS1
AMOT
TNC
TULP1
CDH15
CELA2B
ZNF625
LAMB2
LRRC37A2
BLK
GNAI3
NT5C1B-RDH14
NAB2
VEGFB
TRBJ2-5
SIGIRR
PCDH17
OCRL
CD9
MFRP
CLDN10
TMEM241
KRTAP4-1
CCDC3
UBE2J2
UNG
DCHS1
PUSL1
SLU7
TP53I11
FHL3
SLC29A3
IGKV2-30
CD68
F8A2
ZBP1
BSPH1
PQBP1
MEPE
EID2
MRGPRX4
VCY1B
PABPN1L
NKAIN1
ADIG
FEM1A
LAPTM5
UMPS
FXYD2
ZNF219
OR51B5
DDTL
FUT4
C20ORF132
PIGU
CPM
DISP2
CD82
ZNF383
TAAR1
SPATA31A1
SEL1L2
SLC6A2
ADCY10
PPP4C
MFSD10
SH2D4A
RP11-1035H13.3
SZT2
RBM48
U2SURP
AC005606.1
PSTK
SNX11
ZSCAN5C
PTPRN
AP000783.1
PDE7B
CGNL1
CNTNAP2
UNKL
BEAN1
CRIM1
ASMTL
ADCK1
AP000322.54
ZC3H12D
SLC25A19
JUNB
CALR
C9ORF141
NUP62CL
RET
SH3GL2
RPS6KB2
NAP1L6
RARRES1
MCC
FKTN
KHDC1L.1
TXLNG2P
MRPL17
CYBB
PRR7
ZC3H14
SPTBN1
TREML1
IL1B
IGKV2D-29
RP11-831H9.11
IFITM10
HLA-B
COX17
GPRC5C
CEMP1
HSDL2
SPATA31A7
SARS
ASPSCR1
NPAP1
OR2T4
PRLH
ZNF556
COX7A2L
C19ORF70
SYNPO2
BMP10
HLF
FAM100B
CLN3
OR5I1
AP1G2
GLYCTK
ZNF672
WDTC1
EXD1
AC139768.1
ANO1
PPP3CC
B4GALT7
AFAP1L1
CARTPT
OR51J1
PROM2
GNLY
GPX2
MRPL44
C9ORF57
HMHA1
PRG3
KRTAP10-5
IGLV3-19
CACNG1
CACNA1F
IGLV1-44
CACNB3
MARK3
MED11
NUP214
MEGF11
TBC1D24
AC114494.1
KRT6A
ITGB1
ZFPM2
FNTB
MTRNR2L8
ZNF578
MCART4P
TMEM147
RAB27B
MED12L
CHN2
CRB2
KLHL5
KRTAP12-4
PSMG3
FAM193B
TTC8
C19ORF68
AC007952.5
CHSY3
ARHGEF17
ABLIM2
PCNT
SNAPC5
KRT33A
SLC2A11
FKSG68.1
SCN1B
PNMA5
ZCCHC4
FXYD3
IQCF5
MRPL23
DGAT2L6
FAM110D
TKT
FBXO41
RP11-571M6.15
SERF2
VWC2L
FIBCD1
LRTOMT
DCD
MMP24
ATP9B
CHRNA9
ACP5
MYEOV
MCHR1
C11ORF44
IFNK
FADD
NRSN2
GSDMD
ADAT3
RP5-1047A19.4
LHX2
ART5
NUMB
BCAS3
AC012360.1
[truncated: 3,430 more rows]

## Sheet: Contrast2_up
FAM133A
BRS3
FAM209B
STARD8
NRP2
RNF165
PCDHAC2
PCDHA5
PAPOLA
FAM26E
CUL5
C1GALT1C1
ZBTB38
WBSCR28
PCDHA7
FHOD1
LRP1B
SPN
ZDHHC15
CCDC93
PCDHA2
ROBO2
SAP30BP
KAT6B
PPID
PCDHA10
PCDHA11
TADA2A
EMID1
DKK3
MAP7D3
FAM161B
NUDT7
TRAV1-2
WT1
COL6A6
PCDHA9
ZNF300
ASXL1
MYCL1
MX1
PF4
SDCCAG8
COMP
TSHZ1
NUFIP1
TMTC3
KIAA1009
RASEF
EGR2
ANKRD34A
STX16
SHC4
ORMDL1
WFDC13
FBXO11
FST
RBM33
THSD1
CRYBB1
RAN
PLCG2
CXORF28
FAT4
CLVS1
ZNFX1
PRRT2
AMBN
STEAP3
ACSL4
CREB5
SLC15A4
EPS8L2
ASB14
PRSS35
C1ORF141
TENM1
WDR5B
EFNA1
AC005606.1
BSN
LRRC47
FJX1
ENDOG
BMPER
TNFAIP2
SGCD
PCDHA4
RP11-930P14.1
SOCS5
PCDHA6
TNFSF9
BACH1
KCNC1
C18ORF21
TM4SF18
C1ORF180
DAAM1
FAM179B
CTC-554D6.1
LANCL3
RDH10
ATL1
MST4.1
SEMA6D
NRBF2
WDR66
EPHA3
TEAD4
ZNF12
UNK
VPS26A
RAB1B
TBC1D24.1
TCL1A
GRIN1
RNF214
BCAT1
GPR173
FMR1
RP11-664I21.6
TTC8
SLC39A10
AGBL2
TMEM182
KLF13
PRMT8
EPB41L1
MCAM
PCDHA8
TBL1Y
TTC39A
SENP7
RHOQ
TNFRSF1B
SYTL4
RRN3
SLC5A1
LYST
ZNF343
DNHD1
LZTR1
C1QTNF7
EP400NL
MMP2
TACC2
RERGL
NOTCH1
CDC42EP5
TNS3
COIL
PKP4
MYOT
CCDC171
PCDHAC1
ELP2
NPTX2
AC110781.3
ZNF644
CHIC1
PCDHA1
MAP2
TNFRSF10A
NOTCH4
LRRC27
SUV39H1
OLFML2B
ZNF229
KLRC2
MED12L
GOLGA6L9
LAMC1
FAM114A1
N6AMT1
PPIH
ACPT
POP7
UBASH3B
MSL2
MSANTD4
NR4A3
STOM
SLC16A9
PCDHA13
DESI2
CENPI
ARMCX2
ENOPH1
PTGS2
IGF1R
MON2
SBK1
ZNF175
FGD2
CNIH4
LRRC16A
BMPR2
PCDHA3
CREBRF
SRGAP2
HPS6
ABTB1
44812
FAM151B
SKI
TCTN2
PLCXD1
BBX
DNM1L
CCBL2
TXLNG
AQP3
CEACAM6
CTDSPL2
ZNF222
PTK7
MOB4
ZNF880
EPB41L4B
FAM209A
ANXA5
NFASC
CBX2
HIST1H2BK
NIPBL
RNF103
CCDC61
CYR61
PCDHA12
CDCA7L
TAOK1
AC010536.1
UNC80
GOLGA7B
RNF157
MGAT5
KRBA2
HS6ST3
ACVRL1
CNR2
SLC48A1
MOCS2
DENND4B
UBE2K
THPO
PRSS38
VRTN
ADD1
MPI
FNDC3B
CCP110
GAPVD1
RP11-702L15.2
EFNB3
PDE3A
GPR6
SZRD1
SPECC1L
EPHB2
TBX15
ACSM2A
SMOC1
CNTN2
CPD
MATN1
GPR61
LRRC14
ANKRD13A
KHDRBS1
ALCAM
FAM155B
FOXC1
SMYD5
JPH3
ATP2B3
ZFP91
YPEL5
MED13L
LRIT3
MDM4
EPHA5
PHF20L1
NBEA
TRIM67
SLC9A6
TRAJ18
BCO2
TMEM178B
PITPNM3
FAM216B
KHDRBS3
ARHGAP36
EPHB3
RELB
PHF13
JARID2
RBM15B
ST7
PAN2
SECISBP2
C14ORF101
LNPEP
CYP2C18
FIBIN
CHP1
MAP3K13
PURB
SSBP3
HOXB7
FOXF1
SH2D4A
NTRK2
ADAT2
KIAA1875
ARID3B
AL033381.1
FRAS1
LRRC4
RAB13
MXI1
BCL9
DAG1
TTYH1
ARAP2
NOL3
POLH
C1ORF21
MARCH3
TMTC2
C1ORF229
POU3F3
DTD2
TRIM24
ACVR2A
CD200
ISOC1
POGZ
SYT6
ARHGEF33
ZNF526
EDEM1
EXOSC9
POU2F1
RARG
LENG9
RHOT1
NBL1
HMGA2
NHS
44622
MYOCD
RQCD1
VWC2L
IGF1
EPHB6
MBD3L1
CRKL
TAF5
CPXM1
RGS7BP
CUX1
EIF2C1
EFNA2
ALPL
PGR
C22ORF46
PCDH17
KLHL29
MRVI1
SPRED1
FAM199X
ZNF831
PTCHD1
CCNT1
PELI2
PDCD6IP
CAMLG
ZNRF3
CCND2
CLU
CHN2
KIF20A
FRY
RAD54L
PLCB1
ZDHHC17
CREB1
PTEN
TMEM38B
PPARGC1B
SRRM1
BRPF3
UBA52
ZNF654
IL1RAP
CCER1
SLC39A9
ZFHX4
MGP
SKOR1
SH3PXD2A
RAB11FIP3
MRTO4
RPS6KC1
GAB4
RIC8B
BSCL2
SERF2
ONECUT3
PELI3
HEY2
CYBB
NFIA
TCF20
MAP3K3
GREB1
FAM222A
SGIP1
CDK13
SAMD5
ADAM19

## Sheet: Contrast2_down
USP17L10
USP47
LDLRAD1
DCLRE1B
SNURFL
SERPINA6
KLRG2
ZNF275
RAD1
MT-ND4L
GALNTL1
CRABP1
SAMD5
HYLS1
C20ORF181.1
DDI2
GNAL
ZNF514
ALDH3A1
ACOX2
NUDT5
ASPSCR1
TNFRSF4
FBXO9
SPINT1
NT5E
FLYWCH1
ARHGEF1
LIMD2
CHAF1A
TMEM40
PKP3
ZNF814
SMOC1
DNAJC24
PUSL1
PAFAH2
GSPT2
PURA
KHDC1L.1
DLEC1
GTSE1
PSMD2
B9D1
ME3
C1ORF51
UST
TMEM141
TNFAIP3
UNC80
INHA
RP11-93B14.6.1
CYP11A1
RP11-287D1.3
TMEM108
GRIN2D
ELMSAN1
ADAM18
TMEM206
ZNF609
STS
TBC1D22A
BICC1
NANOS1
SPOP
PPP1R15B
SYNPR
NFIA
CAV3
TTYH1
INPP5J
ZNF711
MARCH11
PHF8
G6PC3
TRHDE
CTD-3214H19.4
ANO1
INF2
ABHD14A
GPR25
REG3A
CAPN12
MAGEA10
GABRR2
GFRA4
MAPK12
SEC24D
BRICD5
C17ORF50
STK11IP
TELO2
OGT
PXDN
RNF103-CHMP3
CLN3.1
KBTBD13
SLC44A1
ENTPD6
RAB8A
KIF18B
LSM3
COL8A1
STXBP5L
BAGE4.1
SPATA21
AC132186.1
ADCY1
CXORF67
UQCRC1
NCOA5
PRPF19
C16ORF55
EDA
B3GALT6
GTF2H1
ACE2
DPM1
LAT2
NR4A3
PRYP3
SGTB
COQ4
PSD
IKBKAP
OTOG
OAZ1
LYG2
CRIP1
NEUROD2
DVL1
VANGL1
RRH
PLCB1
FLNA
TOE1
USP5
BMPR2
KAT7
PLA2G2E
PCGF2
RHBDF1
ARSJ
WDR85
TARBP2
IGKV1-9
TSTA3
EPPIN-WFDC6
BEST3
MOV10L1
TBC1D22B
RELL2
GALNTL4
ZBTB38
AKAP17A
STARD8
ANKDD1B
YTHDF1
AGAP2
GRM7
MTOR
GLB1
GORASP2
APOBR
TBX1
C19ORF47
FAM83A
FAM190B
MAP3K3
SLC5A1
VPS53
PCNXL3
SIRPB2
ARL13A
FIGNL1
CALML5
PLVAP
SLC25A26
HERPUD1
STARD5
TIMM50
GIMAP4
RASSF7
ACBD5
EMID1
PSD2
PRPF40B
ANKRD39
FCHO1
MCU
WDR4
CTDSPL2
WDR43
FGFR1OP2
MYO1D
CGREF1
DUSP14
NTHL1
CUL5
PARP8
SLC12A2
ZNF300
HEXIM1
HABP4
RNF157
SLAMF6
YIPF2
POLR2J
RAB37
FNDC3B
C17ORF102
FDX1
TEX19
PRSS38
TCF12
KLHL36
NKPD1
PRAP1
CCDC63
ELOVL2
AMOTL1
PPP2R5D
GGTLC2
RRBP1
SUV39H1
UNC5B
HMGCS1
KLK6
CNPY2
USP28
GPR126
GDF7
CHTF8.1
FAF2
TMEM52
KRTAP4-4
VIL1
PPP2R3B
ZNF362
C17ORF51
DRP2
TPM2
SETD8
ARHGEF6
TM4SF5
C19ORF38
CRP
GRPR
MLLT3
IGHV3-48
C9ORF172
CACNA1S
SOCS5
FAM125B
GSX2
NOS2
GAL3ST3
GAPDH
ZNF580
SDF2L1
KLHL15
SPTBN2
CST5
ZMYND10
ANXA11
HIRIP3
COX5B
LIPE
PCNA
PLEKHN1
TRBV4-2
SMPDL3B
SLC35F3
DDX49
HPN
TICAM1
MSANTD2
NUPL1
GPR108
CTB-58E17.5
MAP2K6
SPRY4
CSAG1
CDKN2B
UBE2K
STIM1
SIPA1L1
GABRA5
ANKHD1-EIF4EBP3
DKK3
SLC22A25
CCDC71
UNC5A
NOTCH4
PROZ
MAGT1
BHLHB9
CACNG4
SUV420H2
SEZ6
BIRC7
NDFIP2
IGHV3-11
DDX26B
AL133445.1
XPO7
PRKAG3
BSPRY
LIN9
DLX4
C10ORF25
ZNF710
CCDC152
SUCO
MUC17
ANO9
KDM6B
RAP1A
PCBP4
IGF1R
KRT79
FAM100A
HLA-F
TP53TG3C
ANAPC4
C9ORF85
LBP
RHOT1
CIC
POR
KCNG4
PCDH17
DVL3
TTC26
LCN15
RNF170
CHD3
CPM
AP000695.1
LILRB4
SYNPO
RP11-190A12.7
SLC44A2
FUT3
LAMB3
ZC3H7B
MAD2L2
MOB3A
PLK3
AARD
CDK13
IGHV3-21
SPINK2
TMEM145
RP11-152O14.5
ADSL
CCND1
HTRA3
ZNF563
RPL27A
SCNN1G
NRG2
SLC16A5
OR10H2
NSG1.1
RP11-298I3.5
MFAP2
GPM6B
RAVER1
DEDD2
BPIFB1
HSPA13
RP11-831H9.11
ARFGAP1
TRBV9
CLDN19
TP53I11
EIF2B5
SLC25A1
AL358938.1
CCDC164
ARAP1
ADRA1A
MPPE1
CD36
TNC
ZFP91
DOC2B
RPS23
ATP2C1
MAP3K4
OTUD6B
ZDHHC19
IGHV3-7
CD27
MAP7D3
TRAV22
FBXO17.1
KIAA0753
TRRAP
SRSF5
KLC1
CHRNB1
CD3EAP
PSKH2
PAPPA
AFAP1L1
CMC1
ICAM2
BTG2
CALB1
UBE2A
COG7
LCN12
GNAI3
LOXL3
FAM228A
SNRPF
MAPK8
SLC25A6
TRIM62
DIRAS3
NOB1
ARHGEF3
C20ORF96
CDK11A
AD000671.6
RP13-279N23.2
REG1A
FAM71C
OBP2A
RP11-467N20.5
UNKL
TOMM40L
ITIH4
CRYL1
CLEC10A
PINLYP
SLC13A4
C3ORF27
OPTC
RP4-758J18.2
NHS
LTBP1
TRIM32
TRGV3
BTN2A2
NTSR1
KRTAP25-1
SCYL2
CXORF38
RHOA
ZNF467
KRT1
PIM3
RABEP2
CHRM2
TNFSF4
RAB40C
PEX6
MSL2
MYO1G
GCM2
PCDH7
PQLC3
MYCN
EEF1A1
FAM127A
FAM211A
LRRTM4
BPY2C
EVA1A
DAG1
IL17RD
PPAPDC2
SKIV2L2
SLC5A7
NNAT
PLEKHA4
FOSL1
BTN2A1
DACT2
NFATC2IP
IGHV3-15
CARD9
HMOX1
DNALI1
SLC39A3
B3GALTL
G6PD
NR2E1
NDUFC2-KCTD14
PAPOLA
NT5C
CIT
GYS1
GAST
FAM155B
AP5S1
FAM153C
CD70
ZNF35
EPB41L5
CRAMP1L
AP1G2
ST6GALNAC6
MAGED4B
VSTM2L
G6PC2
LRP3
TRPC4AP
TGFBRAP1
FANCE
AP001579.1
CHCHD3
NDRG2
LRFN4
CST2
IL12RB2
PIGX
ADIG
TMEM240
XPNPEP2
INCENP
MYLK2
TRIM49C
BCL9L
HAUS4
PRRT2
HSPA12B
KCNE1L
FAM127B
FAM123B
ASAP2
ARC
IGHV3-49
JMJD8
SMTNL1
EPB41L4B
44812
SP5
FBLN2
KXD1
TGIF2
FAM110B
DEPDC1B
MACROD1
ENPP5
CST4
SYT8
THAP11
IL17B
GNAI2
CYP2S1
ATG10
TMSB15B
C7ORF53
CASP7
POMT1
OGFOD2
SH3GL2
PSMB10
DMKN
CLOCK
TUBG1
LGR6
ZNF354A
SLC48A1
TMX2
CYP46A1
GLTPD2
IGKV3-15
TTC16
GPR61
PTPN18
BAZ1A
NRBF2
TRPM4
SLC35D3
DLG4
NXPH1
STX2
MAGED4
DCAF8L1
PDE6H
RAI1
C9ORF16
C10ORF111
CPEB4
DSG3
NDUFA7.1
CHL1
FAM69C
RP11-706O15.1
WDR86
VIT
ZNF74
MCOLN3
PPT2
IGLV10-54
NRXN3
ZCCHC12
ZIK1
PTCHD1
GBF1
ZNF526
NDUFAF5
EHMT1
SDCCAG3
FAM125A
GUCA2B
GLCE
VWA2
CRB2
NOTCH1
TFIP11
NCBP2
KRTAP19-7
POLE3
RNF149
SLC6A12
TBC1D24.1
NUFIP1
BRD9
PDP2
HIST1H4A
PLD4
COX6A1P2
NDRG3
CERS4
TACO1
SARNP
CABP1
MEIS1
SIGLEC5.1
IPO4
COX15
ZC3H12D
GRK4
OPA1
TEX29
APOA4
TREM2
ZYX
TOMM6
COX17
TWF2
FTSJD1
CDH20
DPPA4
USP11
ZMYM1
AC051642.1
MMP17
BPIFB3
ACRV1
PGGT1B
CTB-55O6.8
TBC1D3F
AC008394.1
PLA2G15
FOXA3
ACE
CD276
PTPN5
FUOM
C10ORF90
TMEM75
LRRC23
TREX2
G0S2
CDK11B
SFTPC
TOMM22
NPLOC4
NOLC1
ODF3
LPPR2.1
HYI
LDLRAD2
XYLB
ABCA3
SDF4
ANAPC15
SEMA3D
EPO
RP5-837J1.2
AQP9
TSPAN18
NKX1-2
TLR8
GALNT1
TRBJ2-6
TP53TG3
SEC24B
STX16-NPEPL1
PPP1R13L
FBN1
RP4-811H24.6
LILRB5
CHMP4B
BEST2
AC110781.3
LMAN1
ISOC2
RBM14
UBTF
RP11-111H3.1
HMG20B
FSTL3
DKFZP779J2370.1
ARHGEF17
AL359693.1
ASCL2
SGK494.1
ZNF287
TMPRSS3
HIST1H4J
UQCR10
RHOBTB3
EP400NL
RAB5C
SLC16A9
CBWD7
EME2
CORO2A
AURKA
MTMR14
SYNJ2
PYCR1
C19ORF81
RAB6C
SNRNP70
UCN2
C1ORF74
DPY19L4
TMCO3
CASS4
TRIB2
SCMH1
SLC35E1
OBP2B
RGMA
ATP13A2
PPIE
TMEM201
C11ORF96
KLK1
SDS
ZNRF3
DENND3
C1ORF162
HERC4
HIST1H4C
COX6A1
CST11
MCC
RDH10
TMEM198
TSKS
C11ORF44
LMBR1L
EVA1B
CACNA1F
TNFRSF10A
SLC17A6
SLC25A25
C18ORF62
ATP12A
ADAT3
TMEM121
PSMA1.1
RP11-503N18.3
ARMC12
FAM114A1
SPACA3
MRPL30
HDX
TCTN2
EBI3
KLRK1.1
EPHB3
SRGN
CHEK2
MAP1LC3B2
RP11-934B9.3
NRN1L
ST3GAL4
STK40
ITPR2
IGFL4
RUNX3
UBA52
LMF2
C18ORF25
FSCB
WDR65
CMTM1
PROSC
ENSA
FLJ00104.1
CXORF36
ZNF768
C1ORF180
RNF224
44814
FAM70B
AC068039.1
PSMA1
SZRD1
C3ORF35
PATZ1
SERPINA1
HSPBAP1
TAS1R3
ZNF626
C15ORF54
RP11-404P21.8
TRAK1
C7ORF71
EPN3
PHF15
CNPY1
TANC2
KCNJ2
KLF11
CALHM2
MCM4
ZNF431
LMOD1
HHAT
NIPAL2
RWDD2B
ZNF641
RP11-148O21.2
SLC2A8
IGKV1D-39
PCSK7
EMC9
NOX5
C5ORF60
DHX32
MTRNR2L10
STON1
TTC17
ALOX5
FBXL7
TRAV38-1
PLEKHG4
ZFAND3
NDUFB7
VCX
SPTAN1
TMBIM4
USP37
AGPS
ZNF415
WDR90
SPIN2A
ARHGAP22
ATIC
RSPO2
PPAP2A
FAM81A
PSME3
AL445989.1
VMA21
B3GNTL1
CANT1
HSP90AB1
RAET1E
ARHGEF37
RAB40A
SENP2
PRR23B
ALDH5A1
RBM4
L3MBTL4
ARID1B
IGKV2D-28
PCDHA12
AL139333.1
SPC24
IFT57
CCDC33
OR8U1
COPA
XXBAC-BPG116M5.15
IL1RN
NR5A2
LYNX1
KLC1.1
ZFYVE28
NOXO1
TCF24
RNASET2
MORN3
MBTPS2
SYNM
CFTR
LHX4
PSMD7
IGKV5-2
RBBP8NL
SPATA31A2
PRR15L
MGAT5
APLNR
PCMTD2
PAQR7
ATG16L2
GRIK2
TALDO1
CPNE9
GAD2
ATG4D
CUX1
PABPC1L2A
ZNF18
ACTG2
CYP7B1
SERPINB1
KBTBD12
CDK2AP2
CRYBA1
PDHX
RAB9B
WIPF3
NDUFB8.1
GPT
PDCL2
KCNIP1
CCL21
MBNL2
EID1
CYP26A1
LPPR4.1
CASK
MOCS1
UFSP1
GNG2
HES5
CPSF6
CSNK1G1
TADA2A
CSF3R
SGK196.1
CDK8
TUFM
RP11-126K1.2
CCNJL
ALPK3
PTK7
PLAT
C10ORF116
NUMA1
LPL
CDH16
CHST7
UNC5D
FKSG62.1
SPAG11A
TOP1
PRKACA
ZAN
GUCY2C
MAGEA8
KRT3
ST8SIA3
NAA40
RAPSN
BACH1
AC013469.1
TRDN
AQP4
CPT1B
CDH18
TPBG
AC006967.1
VCY
IRAK2
MON2
FAM50B
API5
SFRP2
GABRQ
ZHX1-C8ORF76
HSF1
TUB
SPTLC3
OSMR
GTF2E1
KDR
TSPYL2
ADPRHL2
CACNA1D
EDAR
ATAT1
NUAK2
OR6K3
MEP1A
SNRPB2
TXNIP
NFATC1
NSFL1C
HMGCS2
TIMP2
SLC19A3
ANK3
CPT1C
IPMK
AC006946.15
CTD-3088G3.8
PRAMEF3
MYC
ZGLP1
LILRB1
CMTM3
PGBD4
LCOR
RP11-680F20.5
PRIMA1
STOM
MTRNR2L4
LRMP
CYP2A7P1
RPP14.1
CCDC137
DECR2
ZNF446
KIAA0226
ZNF778
MYOM3
EPHA5
CLEC16A
SMAD7
TRIM42
PLXNA3
CRTAM
TMEM143
KRT28
SNRNP25
CTC-273B12.7
BPIFB2
SLC35B1
CCDC93
ODF2
SHARPIN
GGT1
SLC9A7
CPEB2
NAT8L
POLR2F
COL19A1
ZDHHC5
UPRT
RBM4B
HIPK4
ACOT7
BGN
C19ORF48
INO80D
DCAF15
ERVV-2
NCAPG
ETV7
IGKV1D-33
CDH10
ITM2A
UBE2Q2
KIF17
MOSPD2
RXRG
AL050303.1
PANX1
RNF217
ARSD
FAM178B
RTP4
GPRC5A
USP6
GDF15
PIM2
C7ORF50
ITGB1BP2
GUCA2A
PLCL1
TRIM58
CREB3
SLC6A3
NHLH2
C8ORF17
SRRM1
AGAP10
NEU3
ARMC3
PRSS35
ESR1
FAM220A
OR4D2
ABCB11
TMEM92
GPR119
JUN
CRCT1
SPAST
C6ORF123
DEFB129
ZNF124
FZD4
ALDH3A2
MYCBP
AC021218.2
BX088651.2
PCDHGA3
TRBV20OR9-2
WFIKKN2
ARMCX2
OR4S2
C1ORF94
NABP1
RP11-1099M24.7
ARHGAP12
DAPK3
GCFC1
CST8
FAM154B
DDIT4
FAM190A
SELV.1
ELL
TIMM44
SERP1
TAF1
KLHL18
FOXG1
ALX3
MTA3
UBN1
SLX1A
HR
ZBTB7B
HOXC6
POLD4
TUFT1
GPR78
NFX1
LIMK2
PLAA
ALDH1B1
AP1M1
FAM120C
MKL1
MUC15
EGF
ST3GAL3
SPATA31A4
USP9Y
CRTAC1
TGFBR1
ZNF252P
SPRED2
SCN9A
NOS1AP
MAP3K1
MAPK14
MARCH2
MNX1
CEBPB
LZTFL1
S1PR3
ADM2
ILF3
EFCAB4B
C17ORF107
IL15RA
SLC35D2
WDR11
FTCD
SH3GL1
ZNF808
PRY2
BRPF1
ATP6V1C1
TRPV2
NRD1
MLEC
PDE1B
MKNK2
FUT5
KRT39
C19ORF6
CHRNA7
PCDHA8
KIAA1522
NWD1
AL136376.1
SLC10A4
MYH6
AL161645.3
SLC2A10
NDUFA4L2
CACNA2D2
MUL1
COX6C
PGK1
DEPDC5
PCDHA9
TPRA1
GCNT4
ZNF891
SRL
TECTB
C20ORF173
SLC25A27
SH2D5
RNASEH2C
RBP1
CD7
SPATA31A5
TIGD1L2
FCF1
PRRG1
MANSC1
AL118506.1
TMLHE
CHST6
HSPB9
VPS26B
PPP1R3G
MTCP1
OR1I1
SAMD14
CCL1
C2
UBE2F.1
AL356215.1
PLXNA4
APBB1
MOBP
SYAP1
CDYL
CPNE7
MAPK7
GPHN
TSC22D3
PSRC1
UBL4A
ARHGAP26
CCDC105
FBXO46
IGHV4-4
PLEKHG4B
C6ORF132
PCDHA6
AGTR2
ILK
ELP2
SLC15A4
GRASP
CBX1
SLC4A10
STX1A
CT47B1
MICALL2
DDX46
ST6GALNAC3
GADD45B
ASB10
NYAP2
C22ORF28
ZNF397
FURIN
SLC35C2
CENPI
POLR3E
CRABP2
NOX1
C4ORF29
C5ORF63
ZMYM6NB
HOXC9
ABI3
CANX
UTP15
CORO1A
SNTB2
CLTA
BAI3
KCNIP3
ZBTB34
PLB1
MLLT11
ADRBK1
RAD51D
GIPC1
MGARP
ZFYVE20
FMNL1
SLC6A8
GNG3
PRPF38B
ZNF688
UQCRB
TPCN2
APLP1
CLEC4C
ZC2HC1C
GHDC
PPP1R3D
CLDN12
HS3ST4
CTU2
RFNG
F8A1
GPR26
SCARA5
MCM2
PLRG1
STRA13
SYNGR3
TLE3
MLH3
NPY2R
CDH5
AP000350.4
GOLGA7B
RP11-455G16.1
REXO1L11P
NPHS2
FOSL2
PRKCB
INSL3
PHPT1
BLCAP
PYY
GRXCR2
NDNF
HOXB9
BDH2
CNNM4
TARS
HSD3B7
CREB1
CCDC108
COL2A1
OR10S1
GAP43
MAZ
NTSR2
EIF2S3
NHP2
CREBRF
TRMT12
SPDYE2
GTPBP6
SMIM3
PLD1
HTR5A
VAV2
PIGW
AL117190.2
FBXO39
DESI2
PDE6G
CTCFL
PDCD10
SPECC1L.1
PDE4DIP
C1GALT1C1
PCDHA10
BPTF
FGFR1
CD6
C12ORF45
C9ORF37
RP11-1118M6.1
LIPM
SVOP
GPR124
ZNF326
NEO1
TMSB4Y
MDFI
SLC16A2
ANXA9
DAZ2
FAM3B
PALLD
MCCD1
KRTAP4-5
TMED3
CACFD1
CELA2A
ENTPD7
TMEM68
GREM2
OR4X1
ZNF90
RPL39
ACTC1
WDR81
ADC
SLITRK2
OXR1
IER2
GPKOW
DUSP13
FAM149B1
NKAPL
RGS16
PCDHA5
SHOX
MMEL1
SHPK
SH3BP2
RGS7BP
GAB4
TRIM13
PSMD3
U2AF1L4
PRELP
PAK6
DGAT1
MED29
CEACAM19
UGDH
TMEM95
PRAMEF2
AC104537.2
DSCAML1
TRIM6
SYCN
PAK3
KDM5D
PPP1R3F
GSX1
RAN
TMEM182
ARMC8
MBD3
RBM20
SPAG16
SIDT2
MIER1
CHAC1
TDGF1
ZNF182
LEPRE1
ZNF296
METTL13
PABPC5
FLJ45079.1
RABEP1
IRF1
STMN3
ARMC7
PRKRA
GGN
MTL5
ZNF747.1
AR
FARSB
ATP5G3
NAIF1
NSF
FAR1
GNAZ
ARHGEF9
CLK4
WIF1
CCDC173
GALNT3
FAM3A
AGBL2
LRFN3
TCERG1
FKBP15
PHLPP2
GLYATL1
FOXH1
CYB5R1
HCCS
GDPD4
FES
BCL6B
RASL11B
NPHP4
KBTBD8
USP39
BAP1
TCL1A
GNPDA1
SERTAD4
PPP1R1B
CDK9
HECTD2
ATP6V1C2
PRNP
AL162389.1
PRICKLE1
UROS
ZFP3
CNIH2
LRRC47
OR5M1
CAPN7
GABPB2
TRBV20-1
FKBP8
LGMN
ZNF738
MESDC2
UBE2N
TRAF5
PRB2
OR1A1
KBTBD11
ZNF238
STRA6
DUSP2
ICAM5
IGKV1-33
ARMC5
PPP6R1
MLIP
SPIN4
CHMP1A
LILRA5
RTCA
ISCU
TMEM165
SNAPC3
TMF1
MAGI1
IFLTD1
C2ORF83
SSX1
IFT20
ISLR2
C1QTNF7
TSPAN6
DAB2IP
RHNO1
CD151
TEDDM1
C3ORF79
EFNA1
DEFB110
HIPK3
TMEM80
CYB5B
FAM107A
CDH19
GOLGA6L9
ERVW-1
HRAS
FAM69B
PGK2
UAP1L1
ATP7A
TTC39A
C11ORF86
TSPO
VSTM2A
AC011484.1
44813
ZNF777
C17ORF59
NUDT8
RP3-412A9.11
GUSB
C14ORF80
WSCD2
HEATR4
SNRPN
DHCR7
FGF14
STUB1
HYAL4
PNMA6A
PRRC2A
NMRK2
PCDHA13
TICAM2
CHADL
C6ORF222
RIMBP3
NBEAL2
FKSG48.1
HBEGF
STX3
ATHL1
HMG20A
GJD3
TM4SF18
ZNF343
IQSEC1
TAC4
DDHD2
MDP1
SLC25A53
SMAD6
SMIM6
DGCR14
IL6R
KRTAP4-8
SAMD4A
TRAPPC11
IDH2
SPATA2L
CTB-186H2.3
CNGB1
RPGRIP1L
CTBP1-AS1
AMOT
CACNA1B
SLC22A10
TULP1
CDH15
CELA2B
ZNF625
LAMB2
CYR61
LRRC37A2
IGKV2D-30
BLK
LDLRAD4
NT5C1B-RDH14
NAB2
VEGFB
TRBJ2-5
SIGIRR
PCDHA7
OCRL
CD9
MFRP
EGR2
CLDN10
TMEM241
KRTAP4-1
CCDC3
UBE2J2
KIAA0355
UNG
DCHS1
TAC1
SCN11A
SLU7
FHL3
SLC29A3
IGKV2-30
CD68
F8A2
ZBP1
BSPH1
AC013269.5
PQBP1
MEPE
EID2
MRGPRX4
VCY1B
RPL13A
PABPN1L
NKAIN1
RLN2
FEM1A
LAPTM5
UMPS
FXYD2
ZNF219
OR51B5
DDTL
PCDHAC2
FUT4
C20ORF132
PIGU
DISP2
POU2F1
CD82
ZNF383
TAAR1
SPATA31A1
SEL1L2
SLC6A2
ADCY10
PPP4C
MFSD10
SH2D4A
RP11-1035H13.3
SZT2
PCDHA4
RBM48
U2SURP
AC005606.1
PSTK
FAM210A
SNX11
ZSCAN5C
PTPRN
AP000783.1
PDE7B
CGNL1
CNTNAP2
BEAN1
CRIM1
LHX3
ASMTL
ADCK1
MTF2
AP000322.54
EFCAB5
SLC25A19
JUNB
CALR
C9ORF141
NUP62CL
RET
PHF2
RPS6KB2
NAP1L6
RARRES1
MTPN
FKTN
TXLNG2P
MRPL17
CYBB
PRR7
ZC3H14
SPTBN1
TREML1
IL1B
IGKV2D-29
IFITM10
HLA-B
GPRC5C
CEMP1
HSDL2
SPATA31A7
SARS
NPAP1
OR2T4
PRLH
ZNF556
COX7A2L
C19ORF70
SYNPO2
KCTD16
BMP10
HLF
FAM100B
CLN3
AHI1
OR5I1
ZNF436
GLYCTK
ZNF672
NFAT5
WDTC1
EXD1
AC139768.1
PPP3CC
B4GALT7
CARTPT
OR51J1
PROM2
GNLY
GPX2
MRPL44
C9ORF57
HMHA1
PRG3
KRTAP10-5
IGLV3-19
CACNG1
IGLV1-44
CACNB3
MARK3
ITFG2
MED11
NUP214
MEGF11
TBC1D24
AC114494.1
CELF3
SMPX
KRT6A
PHF16
ITGB1
ZFPM2
FNTB
FAM133A
MTRNR2L8
HP1BP3
ZNF578
MCART4P
TENM1
TMEM147
RAB27B
MED12L
CHN2
KLHL5
KRTAP12-4
PSMG3
FAM193B
TTC8
RNF220
C19ORF68
AC007952.5
CHSY3
ARFIP1
ABLIM2
PCNT
SNAPC5
WDR48
KRT33A
SLC2A11
TSEN2
FKSG68.1
SCN1B
PNMA5
ZCCHC4
FXYD3
IQCF5
MRPL23
DGAT2L6
FAM110D
TKT
FBXO41
RP11-571M6.15
SERF2
VWC2L
FIBCD1
LRTOMT
DCD
MMP24
ATP9B
CHRNA9
ZNF280C
COL4A3
ACP5
MYEOV
MCHR1
IFNK
FADD
NRSN2
GSDMD
RP5-1047A19.4
LHX2
USP44
ART5
NUMB
BCAS3
EPC2
BRWD3
AC012360.1
HDAC6
AP000679.2
RP11-1C1.5
RNF10
DHRS9
HSD17B3
CHRM5
GP6
C9ORF114
PRMT3
TRIM50
CENPM
FAM43B
FXYD6
KIAA1045
SYCE1L
USP22
PRED57.1
EYA2
TRAV27
MSI2
DHX40
AC002553.1
DPCD
KLF12
ITGA2B
FAM199X
PTGER2
PTGES2
SLC6A9
NID2
REPS2
ASB14
PDE6C
TBC1D17
SPATA19
PHEX
PDPN
PRKX
STXBP1
CST3
KIR3DX1
ADAMTSL5
CCDC176
HSPB2-C11ORF52
SPA17
EPCAM
CCDC51
C17ORF105
C9ORF62
MYO1C
SLC23A1
ZCCHC16
IGKV1-39
CCDC30
CLP1
TIMM21
NOTUM
FASTKD2
UBE2Z
FKBP7
AC027228.1
EIF2C1
FAM178A
TBC1D26
TNFRSF1B
WFDC13
TRAJ35
C20ORF26
MSANTD3-TMEFF1
RLF
ITM2C
IGHV4-61
CTB-167G5.5
MAP2
COX8A
RFX4
ARL5B
PGS1
CTC-398G3.6
KRT40
SNAI2
TMSB4X
LAMTOR3
IRAK1
VAMP5
LENG9
ASB11
FSD2
ARVCF
RP11-295P9.3
NMT1
FAAH2
GBP2
MATK
TMCO1
NRP2
SLC32A1
IFIT2
SLC1A4
MED6
GZMK
AL929472.1
DNM1L
C10ORF71
AL390778.1
ZNF136
CD300A
APOL3
NFYC
ARID4B
GEN1
CACHD1
MLL
MKRN3
CT47A8
NR2F2
PCDHA1
MYEF2
MUC5B
KLC2
IGKV4-1
RP11-680G10.1
GCA
RHOQ
LYRM4
RNF130
CYP2F1
PCDHA11
BEST1
ASXL1
GHSR
HEATR1
RNF39
SLCO4C1
RP11-680F20.4
HNRNPUL2
BEX2
SPECC1L
C17ORF74
FNBP1L
FAM187A
KCNJ11
SPAG11B
[truncated: 3,449 more rows]

## Sheet: Contrast3_up
AC069368.3
PCDHGB3
TTLL6
PRY
C6ORF132
RHOBTB3
LAG3
OR10C1
FKBP9
GREB1
PCDHGA3
JMJD8
MAPK8IP2
TMC6
DPF2
MAOA
SEZ6
MYPN
LIN28B
PROKR2
CLEC16A
PAPLN
ARHGEF10
CSRNP3
MET
KLC2
DUSP13
LBH
PTK2B
PCDHGA4
AL158147.2
ADAMDEC1
MAGEA4
PCDHGA12
IPO4
PCDHGA1
PCDHGA8
DMRTA2
LDLRAD2
RP11-351M8.1
IFNAR2.1
MEGF11
ZNF600
GYG2
HFE2
MSL2
ZBTB38
ARL10
KLHL15
CHD9
ZNF525
PROCA1
RP1-4G17.5
S1PR1
PCDHGA10
ZNF611
APOC2.1
TSPAN18
AHSA1
ZNF821
FABP2
EPPK1
TTC31
MAP1LC3B2
WDR48
PCDHGA5
ALG10B
STK40
RERG
SERPINA1
MECP2
NSFL1C
DPPA4
AF131215.5
CFHR5
KDM4A
ABHD1
PSMA1
PCDHGA7
SLC4A10
XIRP2
ANGPT1
ZNF436
C3ORF35
DCAF12L2
KIF4A
MYBBP1A
CLOCK
BEAN1
TKT
TEX19
ATP5G3
AC010536.1
LST1
ANO4
FBXL17
CLPSL2
CRB2
KIAA1522
ZNF280C
WASF3
NFX1
TRAK1
ARSD
BLCAP
ZNF774
SULT1C3
LRRN4CL
BEND2
TCF12
GRIK2
OR51F2
RNF4
ATP1B4
POU3F3
DCAF8L2
RP11-1118M6.1
ALOX5
AHCYL1
TGIF2-C20ORF24.1
EXO5
DEF6
C11ORF94
C17ORF74
CA5B
MFSD10
PCDHGC3
DSG3
MLL
ZNF800
AGK
NGFR
ATG10
C17ORF105
KCNJ3
WSCD2
ZSCAN1
FUT4
MOBP
SMTNL1
ZNF717
ADCY2
GPR65
ATP6V0B
PCDHGC5
WDR11
ABP1
PCDHGB2
RP11-318A15.7
TCF24
PCDHGB4
ST6GALNAC2
PRY2
SLC39A10
PCDHGB7
CYP7B1
AC002310.13
PGAM4
NPRL3
AC021218.2
CLDN8
LGI1
TLR8
GLTPD2
FREM1
KRT24
PCDHGC4
CIZ1
GTF2E1
APOC2
UVRAG
KIAA1407
CLIP2
RASGRP1
IL12RB2
PRKAR2B
IQCJ
PCDHGB1
SNUPN
MRPL17
RAD23A
NOTCH1
SEC14L5
ADAL
SLC9A5
PCDHGB6
MUSTN1
LONP1
BOLA1
CKAP5
ZNF808
RAB37
KRTAP20-4
PLAA
SATB2
HIST1H2AK
ZFP62
TMEM110-MUSTN1
SETMAR
RAB39B
FAM154B
SRC
RP11-343C2.7
MYO1D
CLK2
SV2B
TNFRSF10D
MOSPD2
CAPN12
ANKRD63
SGK196.1
RAP1A
BHLHE22
CCDC3
PLCD3
OR9I1
IL1RAPL1
PXN
RP11-567M16.3
UBL4A
VPS13B
KCNA10
FAM120C
RPL13A
AC008498.1
C20ORF24
LHX4
C2ORF83
LHX6
DAG1
RDH10
MTRNR2L4
DSC2
SURF1
FAM161B
HUNK
MIEN1
SLC17A3
RGPD3
SLC9A3
KIAA2026
HIST2H2AA3
PPP1R2
PCDHGA6
ZFPM2
EIF2C1
MICAL3
ZNF264
TRDN
ALDH1B1
POLN
PCMTD2
RGPD4
C2CD4D
PCDHGA9
DNAJB5
GUCY2F
AQP4
PSMA3
CHSY3
MND1
RELT
WNT10A
ITGA2
DPP6
PSG3
GOLGA6L9
GSDMC
CHST2
RAPGEF4
TRMT12
PTCHD1
PCDHGA11
ANKRD44
DLGAP4
UTP15
TOMM20L
DCAF8L1
BPTF
IL6R
PSMB1
RNF170
ACLY
HTR2C
SETD8
USP9X
GABRP
RBM14
CXORF1
WFDC13
PCDHGA2
LAMTOR3
PRICKLE3
PHKA1
EP400NL
OR5T1
DNAH1
SH3GL1
CCDC42
ELP2
RHOB
HTR5A
ANKRD6
BCL2L1
EIF2B3
ASAP2
LIPE
PDPN
CNR2
CREB5
SLC48A1
MOCS2
DENND4B
UBE2K
THPO
PRSS38
VRTN
ADD1
MPI
FNDC3B
CCP110
GAPVD1
RP11-702L15.2
NIPBL
EFNB3
PDE3A
GPR6
SZRD1
SPECC1L
EPHB2
TBX15
ACSM2A
SMOC1
CNTN2
CPD
MATN1
GPR61
LRRC14
ANKRD13A
KHDRBS1
ALCAM
FAM155B
FOXC1
SMYD5
JPH3
ATP2B3
ZFP91
YPEL5
MED13L
LRIT3
MDM4
EPHA5
PHF20L1
NBEA
LANCL3
TRIM67
SLC9A6
TRAJ18
BCO2
TMEM178B
PITPNM3
FAM216B
KHDRBS3
ARHGAP36
EPHB3
RELB
PHF13
JARID2
RBM15B
ST7
PAN2
SECISBP2
C14ORF101
LNPEP
CYP2C18
FIBIN
CHP1
MAP3K13
PURB
SSBP3
HOXB7
FOXF1
SH2D4A
NTRK2
ADAT2
KIAA1875
ARID3B
FJX1
AL033381.1
FRAS1
LRRC4
RAB13
MXI1
BCL9
TTYH1
ARAP2
NOL3
POLH
C1ORF21
MARCH3
TMTC2
C1ORF229
DTD2
TRIM24
ACVR2A
CD200
ISOC1
POGZ
SYT6
ARHGEF33
ZNF526
EDEM1
EXOSC9
POU2F1
RARG
LENG9
RHOT1
NBL1
HMGA2
NHS
44622
MYOCD
RQCD1
VWC2L
IGF1
EPHB6
SKI
MBD3L1
CRKL
TAF5
CPXM1
RGS7BP
CUX1
EFNA2
ALPL
PGR
C22ORF46
PCDH17
KLHL29
MRVI1
SPRED1
FAM199X
ZNF831
CCNT1
PELI2
PDCD6IP
CAMLG
ZNRF3
CCND2
CLU
CHN2
KIF20A
NRBF2
FRY
RAD54L
PLCB1
ZDHHC17
CREB1
PTEN
TMEM38B
PPARGC1B
SRRM1
BRPF3
UBA52
ZNF654
TAOK1
IL1RAP
CCER1
SLC39A9
ZFHX4
MGP
SKOR1
SH3PXD2A
RAB11FIP3
MRTO4
RPS6KC1
GAB4
RIC8B
BSCL2
SERF2
ONECUT3
PELI3
HEY2
CYBB
NFIA
TCF20
MAP3K3
FAM222A
SGIP1
CDK13
SAMD5
ADAM19

## Sheet: Contrast3_down
PCDHA9
GDF7
BFAR
PLCG2
NDUFA4
CDK8
TAF1
FAM210A
NCK1
FAM19A1
PNPT1
PCDHA11
RP13-279N23.2
UBAC2
SMPDL3B
SPTLC3
SPDYA
CXORF1
ZNF529
MC5R
SNX12
KRT78
PAGE2B
KCNJ2
EPHA3
ZXDB
FAM220BP
ZNF526
EDA
U47924.19
POLD1
MUL1
EIF2C1
OR51V1
HLA-DQA2
SUV39H1
UBN1
TM4SF4
NOX3
CDKN2B
SERPINA10
NFATC1
CDH8
HOOK1
EMP2
SPACA4
SCN11A
CCL16
IKBKAP
RNASEH2C
PLSCR1
IZUMO4
FGFR1
LAYN
UFSP1
NCBP2
KLF11
FREM1
ZNF774
ALPP
MUC17
IGFL4
UBQLN2
GREM2
CLTC
INO80
TSPAN18
TRAP1
PABPC5
PRDM12
ZNF167
COL4A3
VPS26B
PRKX
UBE2N
C18ORF25
CSRNP3
PABPC1L2A
IQCJ-SCHIP1
CCDC30
PLAA
PHF16
PRR21
ADGB
ZNF710
PSMA1
MAPK14
GOLGA6L9
C1S
CLOCK
CBLN4
KALRN
MSL2
C11ORF44
CYP4Z1
TDG
FRS2
TTC7A
LANCL3
MYBPC1
CLDN11
CD200
AP1S2
PTGFRN
CMYA5
TAB2
WDR48
STARD4
SLC2A10
GSX2
ZSCAN16
ZNF12
GPX4
POU6F2
MTMR4
RNF170
ADAMTSL1
BROX
OTUD6B
ING3
SFRP2
TRAJ38
SRL
UCHL3
RP11-552I14.1
IFI6
LINS
HES5
DEPDC1B
NYNRIN
TNC
PARP11
ELK1
PDS5B
STAT1
MADD
CLDND1
AC136297.1
AL929472.1
GZF1
MSI2
HERPUD1
CLRN3
SOCS4
RP11-778D12.2
LIMCH1
RSPRY1
TROAP
ODF3
NME4
FOXD4L4
PAGE2
RPL13A
RP11-219G17.4
RP11-351M8.1
AES
GUCY1A3
ZMYM3
AFG3L2
KAL1
RHOBTB3
RGS16
DDX28
OSMR
PPP1R2
FNTB
CHMP2A
MLLT11
ZFP62
CALHM2
MXI1
ZNF66P
C16ORF52
BPY2C
TSPO2
CXORF23
TIRAP
RASSF8
AARD
FASTKD2
NFATC2IP
PTPDC1
ZNF343
RGS17
MAP1B
TTC31
ABLIM3
NDUFC2-KCTD14
FCER2
ZNF365
SLC20A1
ZBTB10
PRDM1
CHRD
SPAST
AMBN
PRSS35
ACD
KIAA1211L
IGHG2
TBC1D9
PSMD11
L3MBTL4
TAF1C
EEF1E1-MUTED
PUSL1
BTAF1
PPP6R2
PPAPDC2
TRGV10
FKBP9
ZNF777
RAN
NUDT22
ARL6IP1
CALR
FAM173A
RNF5
RAP1A
UQCRB
CSGALNACT1
ZNF626
INSM1
CHRM2
FLRT1
MYCL1
C1ORF94
ASAP2
TTC26
RNF149
HERC4
ELAVL4
ZDHHC17
ASCL2
TBRG1
PRR12
NDP
C3ORF79
ZNF671
TMSB4X
FNBP1L
FOXS1
PRKG2
LHX3
FUT3
BEST3
N6AMT1
EN2
ODF3L1
RUNX3
DSC2
LPPR4.1
ARMC7
C19ORF54
ZNF434
ZNF480
DNM3
HOXA7
PAQR4
CTD-2370N5.3
ZNF506
PRMT8
AKAP17A
AL118506.1
HAO1
AWAT1
HHIP
HSPA13
C12ORF5
C17ORF102
SZRD1
KRTAP4-3
NTNG1
TENM1
SLC17A3
TSPY1
RNF4
SMTNL1
AP000304.1
PDHA1
AC023590.1
REP15
MSH5-SAPCD1
RNF146
ZNF182
PVRL3
UNC79
PPFIA2
LIX1L
CKAP2L
CCDC93
TDRD3
MRPS17
SYS1-DBNDD2
GIPC2
CCBL2
RAD23B
PCDH12
BCDIN3D
IFNA6
ATP1B4
PHKA1
RAI1
BLOC1S6
CTC-534A2.2
CCDC64
CUL4B
PDCD10
ZNF804B
LRCH2
AQP4
NOTCH2NL
FAM107A
CTAGE9
LY6G6F
ARID4A
ZNFX1
GPM6B
CHKB
IGF2BP1
WDR43
CDKN1B
RP11-190A12.7
LSMD1
WASF3
HMOX1
VAMP8
KATNAL2
KIF17
SLC35B1
MTUS2
ZNF511
FBXO45
ZNF608
EAF1
CRP
F2RL3
RUFY4
PCDHA1
TTC17
C8G
TBC1D24.1
GUSB
ACBD3
VMA21
TP53INP2
PLP1
PAN3
ANGPT4
TNRC6C
NR4A3
CLEC17A
PSKH2
EID1
BTBD7
OTX1
ATP6V0A4
PDE4DIP
ANKHD1-EIF4EBP3
RP11-93B14.6.1
SNTG1
DNALI1
AC055736.1
LHX8
MTRNR2L4
PLOD1
CERS6
ATP2A2
WBP5
PGPEP1L
GDF3
STT3B
AMOTL1
EDN1
SHC4
NRK
FKBP11
P2RY10
IQGAP2
GPR126
LRP1B
LIPM
NCDN
GYLTL1B
LRRN4CL
MT1F
SPRY4
ATP2C1
CDK18
HMGCS1
MYOT
PKP3
C21ORF91
PPP2R5D
VIL1
CD276
PCDHA3
RNF122
SH3GL2
LAMP5
HIRIP3
TPST2
TMEM47
KIAA1324L
PTPMT1
OR10AG1
STXBP6
MCM4
CDC42BPA
FP15737.1
GPC4
TAOK1
BTG2
MYO3B
IGF1R
USP9Y
TRMT112
ZNF114
PFDN4
FAM193B
FAM18B1
KLC1
MIER1
TMEM117
C14ORF119
ZNF180
UBE2G1
RASL10B
RCC2
CPEB4
FAM197Y1
FNIP2
PXDN
GNAO1
ZNF76
RPL27A
PCDHA4
SLC25A53
KLHL2
PTBP2
ARHGAP6
MED21
UNC80
PTPN18
PELI1
PRICKLE1
ANKRD42
FGF16
LYRM4
FUT4
LNX1
CNNM1
TNS3
SOX21
DHX40
PROSC
TMEM132C
MEIS1
CSF2RA
CLN6
IGLV3-32
ARID2
BLCAP
MLIP
SLC16A9
C15ORF32
DNAJC6
SCGB2A2
ARSJ
CD36
BHLHE40
GPR82
CA8
POLR2J
CARD16
TRAJ3
APOBEC3B
FAM114A1
FLJ00388.1
GRB2
PRRG1
PDCD5
TTLL8
KLK5
FAM20B
NCAM1
MOB1B
CYSLTR1
ZNF148
SRGN
TIMP2
SSX2B
C19ORF47
NOLC1
TSEN2
MCU
ARFIP1
SYPL2
RPS23
C1ORF148
CBX1
BACH1
API5
LYNX1
AR
PAPPA-AS1
PRKAB1
SMN2
PLGLB2
RARG
ATP11C
CELF2
TMX2
XIAP
LSP1
ARHGAP8
RBM14
SIAH2
COL14A1
ARL6
SVOP
MAP3K3
TRBV6-7
HP1BP3
SEMA3D
TMEM177
LCOR
PCDH19
AC008394.1
FAM133A
GRPEL2
CD99
RP4-734P14.4
KCTD16
WFDC13
MAGEA10
MBTD1
THAP7
FAM154B
C11ORF73
ZC3H7B
GATA6
COL3A1
HFM1
GDA
MECP2
BAZ1A
DPPA4
MAGEA2B
TMC3
TM7SF3
MFSD5
ALDH5A1
ECT2L
FAM127B
DLEU1
HIST1H3C
YTHDF1
ELF4
SBSPON
TRIM58
MLH1
ANGPT1
DNMT1
LDLRAD4
MSANTD3-TMEFF1
MAPK7
TRIM32
ZDHHC2
KRT82
HIST1H4A
HLA-F
SLC44A1
TRIM16L
TAS2R20
SLC25A37
NHP2
ELOVL2
ZSWIM6
SIPA1L1
HSPA12B
MYSM1
JUNB
DKFZP434O1614.1
IGF2-AS
PET100
ATG10
RP11-297N6.4
IFT57
PAMR1
ANGPTL3
LMF2
FOLR2
ART1
TRIP11
MAPK8
RP11-287D1.3
RHOA
CRTAM
MSANTD4
ENPP5
CEBPB
SALL2
FAM127A
TRAF3IP3
PDE6H
MIXL1
CALML4
IRAK2
DOK6
AMMECR1
SYT9
TAC1
TRAJ57
ISLR2
RPS6KA3
ATP6V1F
BAGE4.1
EFCAB3
POLR3E
RSPH3
ZRANB1
PRMT3
ASCL5
FOXD4
ZSCAN5C
TXLNG
DSCAML1
LIMD2
SMC3
MTHFSD
GTF2H1
PAPOLG
TSPAN16
PAFAH2
FSTL3
POU2F1
TXNRD1
MFN1
ALDH3A2
C15ORF43
ACRC
PDE8B
GDF11
OR52W1
CCPG1
RBPMS
SPATA31A5
LRFN3
G3BP2
DNAH8
TIGD1L2
NGFR
FXYD6
ZNF136
FAM27L
TLN2
STX17
SDC2
KHDRBS3
SCUBE3
NPAS1
CLEC7A
ELMOD1
TMEM30C
CLDN8
SLC25A19
SCG5
FBXW5
NETO2
SVIL
NR2F6
ZNF829
LAMC1
GNPDA1
C6ORF222
PKP1
EIF2S2
PLEKHG5
FAM174A
KIR3DX1
DMD
TARS
CNIH2
EP400NL
VCAN
TPH2
SOWAHD
NOM1
SMARCB1
BGLAP
SLC9A6
IFT122
ZNF75D
BRWD3
TRHDE
SLPI
CELF3
EPO
ZNF692
ALG10B
CANT1
KDM6B
IL1RAP
SOX2
SGTB
IL10RB
RILP
CTDSPL
RP11-644F5.10
ALCAM
EHBP1L1
TADA2A
CAPN12
NABP1
RFX6
AC138393.1
ANK2
CPA6
AL591806.1
HYI
NQO2
SEMA5A
ACBD5
C9ORF57
RBCK1
HIST2H2BE
CES5A
HIAT1
RAB6C
UVRAG
GRM3
PCMTD1
ARHGAP26
UTP6
DRP2
TRDN
HTR5A
BHLHE22
MSN
YPEL2
SKIV2L2
AC002310.13
KRTAP4-2
IDH2
SLC39A10
GRAMD1B
EVL
PIM2
C10ORF71
PTGER4
SLAMF6
TMX1
SERPINI2
KIAA1024
PRAC
MEGF11
EGR2
HMG20A
FAM106A
RQCD1
RERG
ZNF34
METTL17
CCNDBP1
PCDHA8
FAM175B
PCDHA12
PCDHA10
DUSP22
SUPT4H1
KIAA1024L
SIGLEC15
ST6GALNAC3
BIRC6
KLHL29
TMEM66
TMEM128
LZTFL1
PTPN5
OR9G1
RASSF7
TRIM62
HIATL1
DCAF7
PTGES3
KIAA1468
RANBP2
MBD3
WFIKKN2
NRG2
IFNG
PLIN2
P4HTM
YES1
LEKR1
DSG3
NUP93
PCP4
COL1A2
PLA2G15
AC013269.5
STXBP1
TRPC5
EFNA3.1
USP37
FAM159B
RHBDD2
PPP1R15B
UTP20
SHISA8
TRAPPC2
FBXO9
CRYBB1
ANO1
LLGL1
SARNP
NOP14
OR4S2
NAB2
ACE2
GFRA4
XAGE5
TUB
PARP3
TMEM143
NIPAL2
KHDC1L.1
TANC2
CTSA
ACAD8
VGLL1
RPGRIP1L
GOLGA6L2
MBD1
ZNF474
NIPAL4
ARID4B
TMEM65
PLD1
PHLDA2
POLE3
TAF5
ZNF771
ZNF644
HAAO
FAM199X
GEMIN8
CASK
PCDHAC2
NUMB
SOX12
BTBD10
C16ORF88
NKPD1
AL161450.1
BMPR2
F8A2
SRGAP1
SLC35F1
AFAP1L1
EPB41L5
RP11-47I22.4
TRBV3-1
TFIP11
CCDC173
ARHGEF9
LEPROT
PHF13
RCOR3
AC011298.1
SLC16A2
GMNC
AHI1
CD70
GULP1
DAK
SPA17
PCDHA13
CPNE3
TMEM165
FGA
ARHGEF15
SV2B
ZBTB7B
FGF13
OR10H2
MPP2
NCOA5
CLK4
SCHIP1
AL645922.1
ZNF540
TUBG2
LAMC2
CHST7
PARP8
TCEANC2
TMEM132E
ZNF804A
TXNIP
GPT
HMGA2
GCH1
AC073063.1
S1PR1
ENC1
EDAR
CLEC16A
RARB
DIAPH2
FAM18B2
NR2F2
PSMA1.1
HTN3
RASL11B
GLCE
AD000671.6
RNF103
HIPK3
EPB41L1
SMAD7
GLTPD1
IGKV3D-20
JMJD8
B3GNT7
ZNF341
CIDEA
AC110619.2
SYT8
PAK6
FSD2
FBXO18
CDHR3
NARS
PPARGC1B
FMN2
DEFB104A
NOTCH1
RASEF
HELZ
NHS
NEU3
SLC35E1
TRIM16
WSCD2
RBM34
C11ORF58
ZNF521
AL160286.1
DDX19A
CAPG
TMEM68
RAB9B
NANOS1
PRKCA
MYO1D
PNMA1
PPP2R5A
FAM170B
PRKD3
TTC27
NDRG3
AL031320.1
YLPM1.1
MXD1
EVA1A
LPP
PTPN4
CNTN4
PROSER1
FERMT1
UNC119
GK5
C6ORF132
ALOX15B
RHBDF1
TRAJ5
PCDHA6
C1ORF138
KIAA1598
FOXP2
CRYGC
CSTA
GCGR
PRAMEF15
ANKDD1B
C5ORF50
COPA
KIAA1456
RP11-47I22.3
HABP4
LTBP1
NETO1
CACNG1
PCDHA7
ALG9
KRBA2
CUX1
LYPLA1
LPL
RP11-295K3.1
LCN9
ZNF611
KCNE1L
PLCL1
RHNO1
AP001421.1
TSPAN7
AURKA
IGLC1
MORC4
PAX3
SLC19A3
SLC6A8
CDYL
BNIP3L
SELV.1
MAP3K1
PCMTD2
DNAJB5
TMEM139
PCDHA2
HS3ST4
TRMT2B
NFYC
LMBRD2
RNF220
CARD9
BHLHE41
RRH
GPR27
TCF24
NDUFB2
FAM160A2
PBX3
PCDHA5
SPRED1
RALY
PMFBP1
TNFRSF10A
PTPRG
DNAH1
IRAK4
CXORF38
AQP9
GPR124
CHP1
SPATA4
EHF
ROBO2
NDFIP2
TMEM212
USP44
PIGO
IRAK1
RAI14
CHST2
PSRC1
RP11-162P23.2
CORO2A
TTC23L
RNF130
AADACL4
FAM161B
GP6
IL6R
PIGX
IKBIP
RDH10
TM4SF18
SLC32A1
WT1
GPRASP1
UBE3C
OXLD1
IDS
FAM175A
SLC39A2
AQP12B
ZNF525
PRKAR2B
SDCCAG8
STK38L
FAM83A
ASF1A
G6PC2
POTEB
GABRA6
NUFIP1
GABRQ
GABRA5
RP11-463D19.2
HSPE1
GABRP
GTF2F2
RAD51D
CCDC85C
SLC35D2
CPSF4
CTPS2
TRAV8-3
RC3H2
MORN3
AL645608.2
AL359693.1
NAA30
FKBP7
EFNA1
FGF2
SLC15A4
NDUFA1
PRNT
OPALIN
KDR
C10ORF90
DHDH
KXD1
BRSK1
MAGED4B
COL6A6
OR10W1
COL4A5
FZD1
SSUH2
RAET1E
RAB21
CAPN7
NHLH2
C14ORF101
LRRC8A
CLEC9A
HERC3
WHSC1
MCTP1
TAAR1
CPSF1
KDM4D
AC132872.2
ABCB5
BSN
IGKV3-20
PAPOLA
ASXL1
OSBPL8
CREBRF
OR4D2
DACT2
ANKRD34C
C17ORF74
NKIRAS2
PBX4
UBL4A
KPNB1
CDV3
CPD
TXNRD2
SLC25A27
ZBTB49
GABARAP
ZNF266
PTPN11
CACNB2
UST
VEPH1
CNTRL
FOXN1
IGLV2-11
NDNF
LMAN1
DEFB117
FDX1
SMARCD1
AGBL2
KIAA1704
DYNC2LI1
QKI
NCAPG
MS4A1
SLC27A2
C3ORF38
HOXC8
PRR5-ARHGAP8
GLI3
CA5B
NFAT5
KCNK1
EIF5
EFCAB5
NHLRC2
C14ORF28
CDH20
GLIS3
PPM1D
TM4SF2.1
FAM122C
POTEB.1
OPHN1
OR8B4
FGD2
PVRL1
NOTCH4
MYEOV
C5ORF24
SLC41A2
SYNM
PMM1
C19ORF73
OSBPL11
EIF1AY
ELK3
TMBIM4
DNM1L
CARD11
HMGN5
IL17RB
CCDC144C
RAB11FIP4
CHPT1
MUC15
CLCN1
SLFN13
HAUS7
DLX1
OR6A2
CTC-398G3.6
SPATA31A4
OR8U1
CACYBP
NCOA1
RALGPS1
CALM3
THAP3
FRY
PRICKLE3
BAHCC1
TESC
ABCA13
UNC50
PCDHAC1
PCYOX1L
ITGA6
TUBGCP3
WDPCP
DDX19B
MAP2K6
MX1
SERTAD4
C1ORF213
SLC17A1
SLC35C2
PTPRC
LIN28B
USP15
KRTAP5-1
KIAA0317
SENP7
SNRPA1
ZNF600
N4BP2L2
GPR174
RP11-826N14.2
CACHD1
CXCL13
KBTBD8
SP7
RSL24D1
SLC16A1
SENP6
EPC2
FTO
RFPL1
MON2
DDX21
UHRF2
EPPK1
OGT
SLC5A1
ZNF467
DACH2
GSTA3
GOLIM4
AC005008.2
CALCOCO2
CDH19
TMEM154
DIP2A
RP11-455G16.1
RSPO2
GATA1
LMNA
DKFZP434A062.1
RNF157
CALB1
SPACA3
MRPL30
HDX
TCTN2
EBI3
KLRK1.1
EPHB3
CHEK2
MAP1LC3B2
RP11-934B9.3
NRN1L
NOS2
ST3GAL4
STK40
ITPR2
UBA52
FSCB
WDR65
CMTM1
ENSA
DEDD2
FLJ00104.1
CXORF36
ZNF768
C1ORF180
RNF224
44814
FAM70B
AC068039.1
C3ORF35
PATZ1
SERPINA1
HSPBAP1
TAS1R3
C15ORF54
RP11-404P21.8
TRAK1
C7ORF71
EPN3
PHF15
CNPY1
CSAG1
ZNF431
LMOD1
HHAT
PLK3
RWDD2B
ZNF641
RP11-148O21.2
SLC2A8
IGKV1D-39
PCSK7
EMC9
NOX5
SUCO
C5ORF60
DHX32
MTRNR2L10
STON1
ALOX5
FBXL7
SLC25A25
TRAV38-1
PLEKHG4
ZFAND3
NDUFB7
VCX
SPTAN1
AGPS
ZNF415
WDR90
LSM3
SPIN2A
ARHGAP22
ATIC
PPAP2A
FAM81A
PSME3
AL445989.1
B3GNTL1
HSP90AB1
ARHGEF37
RAB40A
SENP2
PRR23B
RBM4
ARID1B
IGKV2D-28
AC110781.3
AL139333.1
SPC24
CCDC33
XXBAC-BPG116M5.15
IL1RN
NR5A2
KLC1.1
ZFYVE28
NOXO1
RNASET2
MBTPS2
CFTR
LHX4
PSMD7
IGKV5-2
RBBP8NL
SPATA31A2
PRR15L
MGAT5
APLNR
PAQR7
ATG16L2
GRIK2
TALDO1
CPNE9
GAD2
ATG4D
ZNF18
ACTG2
CYP7B1
SERPINB1
UCN2
KBTBD12
CDK2AP2
CRYBA1
PDHX
WIPF3
NDUFB8.1
PDCL2
KCNIP1
CCL21
MBNL2
CYP26A1
MOCS1
FANCE
GNG2
CPSF6
CSNK1G1
CSF3R
SGK196.1
TUFM
RP11-126K1.2
CCNJL
KLRG2
ALPK3
PTK7
PLAT
C10ORF116
NUMA1
CDH16
UNC5D
FKSG62.1
SPAG11A
EPB41L4B
TOP1
PRKACA
ZAN
GUCY2C
MAGEA8
KRT3
ST8SIA3
NAA40
RAPSN
AC013469.1
CPT1B
CDH18
TPBG
AC006967.1
VCY
FAM50B
ZHX1-C8ORF76
LRRC23
HSF1
GTF2E1
TSPYL2
ADPRHL2
CACNA1D
ATAT1
NUAK2
FLYWCH1
OR6K3
MEP1A
SNRPB2
NSFL1C
HMGCS2
ANK3
CPT1C
USP5
IPMK
AC006946.15
CTD-3088G3.8
PRAMEF3
MYC
CACNG4
ZGLP1
LILRB1
PCDH7
CMTM3
PGBD4
RP11-680F20.5
PRIMA1
STOM
LRMP
CYP2A7P1
RPP14.1
CCDC137
44812
DECR2
ZNF446
KIAA0226
ZNF778
MYOM3
EPHA5
AL358938.1
TRIM42
PLXNA3
KRT28
SNRNP25
CTC-273B12.7
BPIFB2
ODF2
SHARPIN
GGT1
SLC9A7
CPEB2
NAT8L
PLEKHN1
POLR2F
COL19A1
ZDHHC5
UPRT
RBM4B
HIPK4
STX16-NPEPL1
ACOT7
BGN
C19ORF48
INO80D
DCAF15
ERVV-2
ETV7
IGKV1D-33
CDH10
ITM2A
UBE2Q2
MOSPD2
RXRG
AL050303.1
PANX1
RNF217
PTCHD1
ARSD
FAM178B
RTP4
GPRC5A
USP6
GDF15
C7ORF50
ITGB1BP2
GUCA2A
CREB3
COQ4
SLC6A3
C8ORF17
SRRM1
AGAP10
ARMC3
MAGT1
ESR1
FAM220A
ABCB11
TMEM92
GPR119
JUN
MOV10L1
CRCT1
C6ORF123
DEFB129
ZNF124
FZD4
MYCBP
AC021218.2
BX088651.2
PCDHGA3
TRBV20OR9-2
ARMCX2
CCND1
RP11-1099M24.7
ARHGAP12
DAPK3
GCFC1
CST8
DDIT4
FAM190A
ELL
TIMM44
SERP1
CTD-3214H19.4
KLHL18
FOXG1
ALX3
MTA3
SLX1A
HR
HOXC6
POLD4
TUFT1
GPR78
NFX1
LIMK2
ALDH1B1
AP1M1
FAM120C
MKL1
EGF
ST3GAL3
CRTAC1
TGFBR1
ZNF252P
SPRED2
SCN9A
NOS1AP
MARCH2
MNX1
TEX19
S1PR3
ADM2
ILF3
EFCAB4B
IL12RB2
C17ORF107
IL15RA
WDR11
MAD2L2
FTCD
SH3GL1
ZNF808
PRY2
BRPF1
ATP6V1C1
TRPV2
NRD1
MLEC
PDE1B
MKNK2
FUT5
KRT39
SLC22A25
C19ORF6
CHRNA7
KIAA1522
NWD1
RAB37
AL136376.1
SLC10A4
MYH6
AL161645.3
NDUFA4L2
CACNA2D2
COX6C
MOB3A
PGK1
DAG1
DEPDC5
TPRA1
GCNT4
DCLRE1B
ZNF891
TECTB
C20ORF173
SH2D5
RBP1
CD7
FCF1
CAV3
MANSC1
TMLHE
CHST6
ARFGAP1
HSPB9
SNRNP70
PPP1R3G
MTCP1
OR1I1
SAMD14
CCL1
C2
UBE2F.1
AL356215.1
PLXNA4
APBB1
MOBP
SYAP1
CPNE7
GPHN
TSC22D3
CCDC105
FBXO46
IGHV4-4
PLEKHG4B
ARC
AGTR2
ILK
ELP2
GRASP
SLC4A10
STX1A
CT47B1
MICALL2
DDX46
GADD45B
ASB10
NYAP2
C22ORF28
ZNF397
FURIN
CENPI
CRABP2
NOX1
C4ORF29
C5ORF63
ZMYM6NB
HOXC9
ABI3
CANX
UTP15
CRIP1
CORO1A
SNTB2
CLTA
BAI3
KCNIP3
VSTM2L
LDLRAD1
ZBTB34
PLB1
ADRBK1
GIPC1
MGARP
ZFYVE20
FMNL1
GNG3
PRPF38B
ZNF688
TPCN2
CST5
APLP1
CLEC4C
ZC2HC1C
GHDC
PPP1R3D
CLDN12
CTU2
RFNG
F8A1
GPR26
SCARA5
MCM2
PLRG1
STRA13
SYNGR3
TLE3
MLH3
NPY2R
CDH5
PSMD2
AP000350.4
GOLGA7B
REXO1L11P
NPHS2
FOSL2
PRKCB
INSL3
PHPT1
PYY
GRXCR2
PRRT2
HOXB9
BDH2
CNNM4
HSD3B7
HEXIM1
CREB1
CCDC108
COL2A1
OR10S1
GAP43
MAZ
NTSR2
EIF2S3
TRMT12
SPDYE2
GTPBP6
SMIM3
VAV2
PIGW
AL117190.2
FBXO39
DESI2
PDE6G
CTCFL
SPECC1L.1
C1GALT1C1
BPTF
CD6
C12ORF45
C9ORF37
RP11-1118M6.1
ZNF326
NEO1
TMSB4Y
MDFI
ANXA9
DAZ2
FAM3B
PALLD
ACRV1
MCCD1
KRTAP4-5
TMED3
CACFD1
CELA2A
ENTPD7
CIT
OR4X1
ZNF90
RPL39
ACTC1
WDR81
ADC
SLITRK2
OXR1
IER2
GPKOW
DUSP13
FAM149B1
NKAPL
USP11
SHOX
MMEL1
SHPK
SH3BP2
RGS7BP
GAB4
TRIM13
PSMD3
U2AF1L4
PRELP
DGAT1
MED29
CEACAM19
UGDH
TMEM95
SDF4
PRAMEF2
AC104537.2
TRIM6
SYCN
PAK3
KDM5D
PPP1R3F
GSX1
TMEM182
ARMC8
SLC6A12
RBM20
SPAG16
SIDT2
CHAC1
TDGF1
NTSR1
LEPRE1
ZNF296
METTL13
FAM71C
FLJ45079.1
RABEP1
IRF1
STMN3
PRKRA
GGN
MTL5
ZNF747.1
TRRAP
FARSB
ATP5G3
NAIF1
NSF
FAR1
GNAZ
WIF1
KRT79
BHLHB9
PRAP1
GALNT3
CST4
FAM3A
TCERG1
FKBP15
PHLPP2
ABHD14A
GLYATL1
STS
FOXH1
CYB5R1
HCCS
GDPD4
FES
BCL6B
NPHP4
USP39
BAP1
TCL1A
ARMC12
PPP1R1B
CDK9
HECTD2
ATP6V1C2
PRNP
AL162389.1
UROS
ZFP3
LRRC47
OR5M1
GABPB2
LIPE
TRBV20-1
FKBP8
LGMN
ZNF738
MESDC2
TRAF5
PRB2
OR1A1
KBTBD11
ZNF238
STRA6
DUSP2
ICAM5
IGKV1-33
ARMC5
PPP6R1
SPIN4
CHMP1A
LILRA5
RTCA
ISCU
SNAPC3
TMF1
MAGI1
IFLTD1
C3ORF27
C2ORF83
SSX1
IFT20
C1QTNF7
TSPAN6
GGTLC2
DAB2IP
CD151
TEDDM1
DEFB110
TOMM22
TMEM80
CYB5B
ERVW-1
HRAS
FAM69B
PGK2
UAP1L1
ATP7A
TTC39A
C11ORF86
TSPO
VSTM2A
AC011484.1
44813
C17ORF59
NUDT8
RP3-412A9.11
C14ORF80
FAM123B
HEATR4
SNRPN
DHCR7
FGF14
STUB1
HYAL4
PNMA6A
GRPR
PRRC2A
NMRK2
TICAM2
CHADL
RIMBP3
NBEAL2
FKSG48.1
HBEGF
STX3
ATHL1
GJD3
IQSEC1
TAC4
DDHD2
MDP1
SMAD6
SMIM6
[truncated: 3,538 more rows]

## Sheet: Overlap_up
CNR2
CREB5
SLC48A1
MOCS2
DENND4B
UBE2K
THPO
PRSS38
VRTN
ADD1
MPI
FNDC3B
CCP110
GAPVD1
RP11-702L15.2
NIPBL
EFNB3
PDE3A
GPR6
SZRD1
SPECC1L
EPHB2
TBX15
ACSM2A
SMOC1
CNTN2
CPD
MATN1
GPR61
LRRC14
ANKRD13A
KHDRBS1
ALCAM
FAM155B
FOXC1
SMYD5
JPH3
ATP2B3
ZFP91
YPEL5
MED13L
LRIT3
MDM4
EPHA5
PHF20L1
NBEA
LANCL3
TRIM67
SLC9A6
TRAJ18
BCO2
TMEM178B
PITPNM3
FAM216B
KHDRBS3
ARHGAP36
EPHB3
RELB
PHF13
JARID2
RBM15B
ST7
PAN2
SECISBP2
C14ORF101
LNPEP
CYP2C18
FIBIN
CHP1
MAP3K13
PURB
SSBP3
HOXB7
FOXF1
SH2D4A
NTRK2
ADAT2
KIAA1875
ARID3B
FJX1
AL033381.1
FRAS1
LRRC4
RAB13
MXI1
BCL9
DAG1
TTYH1
ARAP2
NOL3
POLH
C1ORF21
MARCH3
TMTC2
C1ORF229
POU3F3
DTD2
TRIM24
ACVR2A
CD200
ISOC1
POGZ
SYT6
ARHGEF33
ZNF526
EDEM1
EXOSC9
POU2F1
RARG
LENG9
RHOT1
NBL1
HMGA2
NHS
44622
MYOCD
RQCD1
VWC2L
IGF1
EPHB6
SKI
MBD3L1
CRKL
TAF5
CPXM1
RGS7BP
CUX1
EIF2C1
EFNA2
ALPL
PGR
C22ORF46
PCDH17
KLHL29
MRVI1
SPRED1
FAM199X
ZNF831
PTCHD1
CCNT1
PELI2
PDCD6IP
CAMLG
ZNRF3
CCND2
CLU
CHN2
KIF20A
NRBF2
FRY
RAD54L
PLCB1
ZDHHC17
CREB1
PTEN
TMEM38B
PPARGC1B
SRRM1
BRPF3
UBA52
ZNF654
TAOK1
IL1RAP
CCER1
SLC39A9
ZFHX4
MGP
SKOR1
SH3PXD2A
RAB11FIP3
MRTO4
RPS6KC1
GAB4
RIC8B
BSCL2
SERF2
ONECUT3
PELI3
HEY2
CYBB
NFIA
TCF20
MAP3K3
GREB1
FAM222A
SGIP1
CDK13
SAMD5
ADAM19

## Sheet: Overlap_down
FAM114A1
SPACA3
MRPL30
HDX
TCTN2
RDH10
EBI3
KLRK1.1
EPHB3
SRGN
CHEK2
MAP1LC3B2
RP11-934B9.3
NRN1L
NOS2
ST3GAL4
STK40
ITPR2
IGFL4
RUNX3
UBA52
LMF2
C18ORF25
EPO
FSCB
WDR65
CMTM1
PROSC
ENSA
DEDD2
FLJ00104.1
CXORF36
ZNF768
C1ORF180
RNF224
44814
FAM70B
AC068039.1
PSMA1
SZRD1
RNF157
C3ORF35
PATZ1
SERPINA1
HSPBAP1
TAS1R3
ZNF626
C15ORF54
RP11-404P21.8
TRAK1
C7ORF71
EPN3
PHF15
CNPY1
RHBDF1
CSAG1
TANC2
KCNJ2
KLF11
CALHM2
MCM4
ZNF431
LMOD1
HHAT
PLK3
NIPAL2
RWDD2B
ZNF641
RP11-148O21.2
SLC2A8
IGKV1D-39
PCSK7
EMC9
NOX5
SUCO
C5ORF60
DHX32
MTRNR2L10
STON1
TTC17
ALOX5
FBXL7
SLC25A25
TRAV38-1
PLEKHG4
ZFAND3
NDUFB7
VCX
SPTAN1
TMBIM4
USP37
AGPS
ZNF415
WDR90
LSM3
SPIN2A
ARHGAP22
ATIC
FDX1
RSPO2
RAP1A
PPAP2A
FAM81A
PSME3
AL445989.1
VMA21
B3GNTL1
CANT1
HSP90AB1
RAET1E
ARHGEF37
RAB40A
SENP2
PRR23B
ALDH5A1
RBM4
L3MBTL4
ARID1B
IGKV2D-28
PCDHA12
AC110781.3
AL139333.1
SPC24
IFT57
CCDC33
OR8U1
COPA
XXBAC-BPG116M5.15
IL1RN
NR5A2
LYNX1
KLC1.1
ZFYVE28
NOXO1
TCF24
RNASET2
MORN3
MBTPS2
SYNM
CFTR
LHX4
PSMD7
IGKV5-2
RBBP8NL
SPATA31A2
PRR15L
MGAT5
APLNR
PCMTD2
PAQR7
ATG16L2
GRIK2
TALDO1
CPNE9
GAD2
HIRIP3
ATG4D
CUX1
PABPC1L2A
ZNF18
ACTG2
CYP7B1
SERPINB1
UCN2
KBTBD12
CDK2AP2
CRYBA1
PDHX
RAB9B
WIPF3
NDUFB8.1
GPT
PDCL2
KCNIP1
CCL21
MBNL2
EID1
CYP26A1
LPPR4.1
CASK
MOCS1
FANCE
UFSP1
GNG2
HES5
ASAP2
CPSF6
CSNK1G1
TADA2A
CSF3R
SGK196.1
CDK8
TUFM
RP11-126K1.2
CCNJL
KLRG2
ALPK3
PTK7
PLAT
C10ORF116
NUMA1
LPL
CDH16
CHST7
UNC5D
FKSG62.1
SPAG11A
EPB41L4B
TOP1
PRKACA
ZAN
GUCY2C
MAGEA8
NRG2
KRT3
ST8SIA3
NAA40
RAPSN
BACH1
AC013469.1
TRDN
AQP4
CPT1B
CDH18
OGT
TPBG
AC006967.1
VCY
IRAK2
MON2
FAM50B
API5
SFRP2
GABRQ
ZHX1-C8ORF76
LRRC23
GFRA4
HSF1
RP11-287D1.3
TUB
SPTLC3
OSMR
GTF2E1
KDR
TSPYL2
ADPRHL2
CACNA1D
EDAR
GDF7
ATAT1
NUAK2
FLYWCH1
OR6K3
MEP1A
SNRPB2
TXNIP
NFATC1
NSFL1C
HMGCS2
TIMP2
SLC19A3
ANK3
CPT1C
USP5
IPMK
AC006946.15
CTD-3088G3.8
PRAMEF3
MYC
CACNG4
ZGLP1
LILRB1
PCDH7
CMTM3
PGBD4
LCOR
RP11-680F20.5
PRIMA1
STOM
MTRNR2L4
LRMP
CYP2A7P1
RPP14.1
CCDC137
44812
DECR2
ZNF446
KIAA0226
ZNF778
MYOM3
EPHA5
AL358938.1
CLEC16A
SMAD7
TRIM42
PLXNA3
CRTAM
TMEM143
KRT28
SNRNP25
CTC-273B12.7
BPIFB2
SLC35B1
CCDC93
ODF2
SHARPIN
GGT1
SLC9A7
CPEB2
NAT8L
PLEKHN1
POLR2F
COL19A1
ZDHHC5
UPRT
RBM4B
HIPK4
KCNE1L
STX16-NPEPL1
ACOT7
BGN
C19ORF48
INO80D
EPB41L5
DCAF15
ERVV-2
NCAPG
ETV7
IGKV1D-33
CDH10
ITM2A
UBE2Q2
KIF17
MOSPD2
RXRG
AL050303.1
PANX1
POLE3
RNF217
PTCHD1
ARSD
RNF170
FAM178B
ACE2
RTP4
GPRC5A
USP6
GDF15
PIM2
PLA2G15
C7ORF50
ITGB1BP2
GUCA2A
EVA1A
PLCL1
TRIM58
CREB3
COQ4
SLC6A3
NHLH2
C8ORF17
SRRM1
AGAP10
NEU3
ARMC3
MAGT1
PRSS35
ESR1
FAM220A
OR4D2
ABCB11
TMEM92
GPR119
JUN
MOV10L1
CRCT1
SPAST
C6ORF123
DEFB129
ZNF124
DPPA4
FZD4
ALDH3A2
MYCBP
AC021218.2
PXDN
BX088651.2
PCDHGA3
TRBV20OR9-2
WFIKKN2
ARMCX2
OR4S2
C1ORF94
NABP1
CCND1
RP11-1099M24.7
ARHGAP12
DAPK3
GCFC1
CST8
FAM154B
DDIT4
FAM190A
SELV.1
ELL
TIMM44
SERP1
CTD-3214H19.4
TAF1
KLHL18
FOXG1
ALX3
MTA3
UBN1
SLX1A
HR
ZBTB7B
HOXC6
POLD4
TUFT1
GPR78
NFX1
LIMK2
PLAA
ALDH1B1
AP1M1
FAM120C
MKL1
MUC15
EGF
EDA
ST3GAL3
SPATA31A4
USP9Y
CRTAC1
TGFBR1
ZNF252P
SPRED2
SCN9A
NOS1AP
MAP3K1
MAPK14
MARCH2
PSKH2
MNX1
CEBPB
LZTFL1
TEX19
S1PR3
ADM2
ILF3
EFCAB4B
IL12RB2
C17ORF107
ZC3H7B
IL15RA
SLC35D2
CARD9
WDR11
MAD2L2
FTCD
SH3GL1
ZNF808
PRY2
BRPF1
ATP6V1C1
TRPV2
NRD1
MLEC
PDE1B
MKNK2
FUT5
KRT39
SLC22A25
C19ORF6
TBC1D24.1
CHRNA7
PCDHA8
KIAA1522
NWD1
RAB37
AL136376.1
SLC10A4
MYH6
AL161645.3
SLC35E1
SLC2A10
NDUFA4L2
CACNA2D2
MUL1
COX6C
MOB3A
PGK1
DAG1
DEPDC5
KDM6B
PCDHA9
TPRA1
GCNT4
DCLRE1B
ZNF891
SRL
TECTB
C20ORF173
SLC25A27
SH2D5
RNASEH2C
NHS
RBP1
CD7
SPATA31A5
TIGD1L2
FCF1
CAV3
PRRG1
MANSC1
AL118506.1
TMLHE
CHST6
ARFGAP1
HSPB9
VPS26B
SNRNP70
VIL1
PPP1R3G
MTCP1
PPAPDC2
OR1I1
SAMD14
CCL1
C2
UBE2F.1
AL356215.1
PLXNA4
APBB1
MAGEA10
MOBP
SYAP1
CDYL
CPNE7
MAPK7
GPHN
TSC22D3
PSRC1
UBL4A
ARHGAP26
CCDC105
FBXO46
MYO1D
IGHV4-4
PLEKHG4B
C6ORF132
PCDHA6
ARC
AGTR2
ILK
ELP2
SLC15A4
GRASP
CBX1
PPP1R15B
SLC4A10
STX1A
CT47B1
MICALL2
DDX46
ST6GALNAC3
GADD45B
ASB10
NYAP2
C22ORF28
ZNF397
FURIN
SLC35C2
CENPI
POLR3E
CRABP2
NOX1
C4ORF29
UST
C5ORF63
ZMYM6NB
HOXC9
ABI3
CANX
UTP15
CRIP1
CORO1A
SNTB2
CLTA
BAI3
KCNIP3
VSTM2L
LDLRAD1
ZBTB34
PLB1
SGTB
MLLT11
ADRBK1
RAD51D
GIPC1
MGARP
ZFYVE20
FMNL1
SLC6A8
GNG3
NOTCH1
PRPF38B
ZNF688
UQCRB
AURKA
TPCN2
CST5
APLP1
CLEC4C
ZC2HC1C
GHDC
PPP1R3D
CLDN12
HS3ST4
CTU2
TRIM62
TRHDE
RFNG
F8A1
GPR26
SCARA5
MCM2
PLRG1
FAM83A
STRA13
SYNGR3
TLE3
MLH3
NPY2R
CDH5
PSMD2
AP000350.4
GOLGA7B
RP11-455G16.1
REXO1L11P
NPHS2
FOSL2
PRKCB
INSL3
PHPT1
BLCAP
PYY
GRXCR2
PRRT2
HSPA13
NDNF
HOXB9
BDH2
CNNM4
TARS
HSD3B7
GABRA5
HEXIM1
IGF1R
CREB1
CCDC108
COL2A1
OR10S1
GAP43
MAZ
NTSR2
EIF2S3
NHP2
CREBRF
TRMT12
SPDYE2
GTPBP6
CDKN2B
SMIM3
NDRG3
PLD1
HTR5A
VAV2
PIGW
AL117190.2
FBXO39
DESI2
PDE6G
CTCFL
PDCD10
SPECC1L.1
PDE4DIP
C1GALT1C1
PCDHA10
BPTF
FGFR1
CD6
C12ORF45
C9ORF37
RP11-1118M6.1
LIPM
SVOP
GPR124
ZNF326
NEO1
TMSB4Y
MDFI
SLC16A2
MCU
ANXA9
DAZ2
FAM3B
PALLD
ACRV1
MCCD1
KRTAP4-5
TMED3
CACFD1
CELA2A
ENTPD7
CIT
TMEM68
GREM2
SMTNL1
OR4X1
ZNF90
RPL39
ACTC1
WDR81
C17ORF102
ADC
BMPR2
SLITRK2
OXR1
IER2
GPKOW
DUSP13
FAM149B1
NKAPL
USP11
RGS16
PCDHA5
SHOX
MMEL1
SHPK
SH3BP2
RGS7BP
GAB4
TRIM13
PSMD3
U2AF1L4
PRELP
PAK6
DGAT1
MED29
CEACAM19
UGDH
TMEM95
SDF4
PRAMEF2
AC104537.2
DSCAML1
TRIM6
SYCN
PAK3
KDM5D
PPP1R3F
GSX1
RAN
TMEM182
ARMC8
MBD3
SLC6A12
RBM20
SPAG16
SIDT2
MIER1
CHAC1
TDGF1
NTSR1
ZNF182
LEPRE1
ZNF296
METTL13
PABPC5
FAM71C
FLJ45079.1
RABEP1
IRF1
STMN3
ARMC7
PRKRA
GGN
MTL5
ZNF747.1
TRRAP
SLC5A1
AR
FARSB
ATP5G3
NAIF1
KLC1
NSF
FAR1
GNAZ
ARHGEF9
CLK4
WIF1
KRT79
CCDC173
BHLHB9
PRAP1
GALNT3
CST4
CHRM2
FAM3A
AGBL2
LRFN3
TCERG1
FKBP15
PHLPP2
ABHD14A
GLYATL1
ANKDD1B
STS
FOXH1
CYB5R1
HCCS
GDPD4
FES
BCL6B
RASL11B
NPHP4
KBTBD8
USP39
BAP1
TCL1A
GNPDA1
ARMC12
SERTAD4
PPP1R1B
CDK9
HECTD2
C19ORF47
ATP6V1C2
PRNP
AL162389.1
PRICKLE1
UROS
ZFP3
CNIH2
LRRC47
OR5M1
CAPN7
GABPB2
MSL2
LIPE
TRBV20-1
FKBP8
LGMN
ZNF738
MESDC2
UBE2N
TRAF5
PRB2
OR1A1
KBTBD11
ZNF238
STRA6
ENPP5
DUSP2
ICAM5
IGKV1-33
ARMC5
PPP6R1
MLIP
SPIN4
CHMP1A
LILRA5
RTCA
ISCU
TMEM165
SNAPC3
TMF1
MAGI1
IFLTD1
C3ORF27
C2ORF83
SSX1
G6PC2
IFT20
ISLR2
C1QTNF7
TSPAN6
GGTLC2
GSX2
RNF149
DAB2IP
RHNO1
CD151
TEDDM1
C3ORF79
EFNA1
DEFB110
HIPK3
TOMM22
TMEM80
CYB5B
FAM107A
CDH19
GOLGA6L9
ERVW-1
HRAS
FAM69B
TSPAN18
PGK2
UAP1L1
ATP7A
TTC39A
C11ORF86
TSPO
VSTM2A
AC011484.1
44813
ZNF777
C17ORF59
NUDT8
RP3-412A9.11
GUSB
C14ORF80
WSCD2
FAM123B
SLAMF6
HEATR4
SNRPN
DHCR7
FGF14
STUB1
HYAL4
PNMA6A
GRPR
PRRC2A
NMRK2
PCDHA13
TICAM2
CHADL
MAP3K3
C6ORF222
RIMBP3
NBEAL2
FKSG48.1
HBEGF
STX3
ATHL1
HMG20A
GJD3
TM4SF18
ZNF343
IQSEC1
TAC4
DDHD2
MDP1
SLC25A53
SMAD6
SMIM6
DGCR14
IL6R
KRTAP4-8
SAMD4A
TRAPPC11
IDH2
UNC80
SPATA2L
CTB-186H2.3
CNGB1
RPGRIP1L
CTBP1-AS1
AMOT
TNC
CACNA1B
SLC22A10
TULP1
CDH15
CELA2B
ZNF625
CYP2S1
LAMB2
CYR61
LRRC37A2
IGKV2D-30
BLK
GNAI3
LDLRAD4
NT5C1B-RDH14
NAB2
VEGFB
TRBJ2-5
SIGIRR
PCDHA7
PCDH17
OCRL
CD9
MFRP
EGR2
CLDN10
TMEM241
KRTAP4-1
CCDC3
UBE2J2
KIAA0355
UNG
DCHS1
PUSL1
TAC1
SCN11A
SLU7
TP53I11
FHL3
SLC29A3
IGKV2-30
CD68
F8A2
ZBP1
BSPH1
AC013269.5
PQBP1
MEPE
EID2
MRGPRX4
VCY1B
RPL13A
PABPN1L
NKAIN1
RLN2
HABP4
ADIG
FEM1A
LAPTM5
UMPS
FXYD2
ZNF219
OR51B5
DDTL
PCDHAC2
FUT4
C20ORF132
PIGU
CPM
DISP2
POU2F1
CD82
ZNF383
TAAR1
SPATA31A1
SEL1L2
SLC6A2
ADCY10
PPP4C
MFSD10
SH2D4A
RP11-1035H13.3
SZT2
PCDHA4
RBM48
U2SURP
AC005606.1
PSTK
FAM210A
SNX11
ZSCAN5C
PTPRN
AP000783.1
PDE7B
CGNL1
CNTNAP2
UNKL
BEAN1
CRIM1
LHX3
ASMTL
ADCK1
TFIP11
MTF2
AP000322.54
EFCAB5
ZC3H12D
SLC25A19
JUNB
CALR
C9ORF141
NUP62CL
RET
PHF2
SH3GL2
RPS6KB2
NAP1L6
RARRES1
MCC
MTPN
FKTN
KHDC1L.1
TXLNG2P
MRPL17
CYBB
PRR7
ZC3H14
SPTBN1
TREML1
IL1B
IGKV2D-29
RP11-831H9.11
IFITM10
HLA-B
COX17
GPRC5C
CEMP1
HSDL2
SPATA31A7
SARS
ASPSCR1
NPAP1
OR2T4
PRLH
ZNF556
COX7A2L
C19ORF70
SYNPO2
KCTD16
BMP10
HLF
FAM100B
CLN3
AHI1
OR5I1
AP1G2
ZNF436
GLYCTK
ZNF672
NFAT5
WDTC1
LIMD2
EXD1
AC139768.1
ANO1
PPP3CC
CLOCK
B4GALT7
AFAP1L1
CARTPT
OR51J1
PROM2
GNLY
GPX2
MRPL44
C9ORF57
HMHA1
PRG3
KRTAP10-5
IGLV3-19
CACNG1
CACNA1F
IGLV1-44
CACNB3
MARK3
ITFG2
MED11
NUP214
MEGF11
TBC1D24
AC114494.1
CELF3
SMPX
KRT6A
PHF16
ITGB1
ZFPM2
FNTB
FAM133A
MTRNR2L8
HP1BP3
ZNF578
MCART4P
TENM1
TMEM147
RAB27B
MED12L
CHN2
CRB2
KLHL5
KRTAP12-4
PSMG3
FAM193B
TTC8
RNF220
C19ORF68
AC007952.5
CHSY3
ARFIP1
ARHGEF17
ABLIM2
PCNT
SNAPC5
WDR48
KRT33A
SLC2A11
TSEN2
FKSG68.1
SCN1B
PNMA5
ZCCHC4
FXYD3
IQCF5
MRPL23
DGAT2L6
FAM110D
TKT
FBXO41
RP11-571M6.15
KCNG4
SERF2
VWC2L
FIBCD1
LRTOMT
DCD
MMP24
ATP9B
CHRNA9
ZNF280C
COL4A3
ACP5
MYEOV
MCHR1
C11ORF44
IFNK
FADD
NRSN2
GSDMD
ADAT3
RP5-1047A19.4
LHX2
USP44
ART5
NUMB
BCAS3
EPC2
BRWD3
AC012360.1
HDAC6
AP000679.2
RP11-1C1.5
RNF10
DHRS9
HSD17B3
CHRM5
GP6
C9ORF114
PRMT3
TRIM50
CENPM
FAM43B
ZNF563
STIM1
FXYD6
KIAA1045
SYCE1L
USP22
PRED57.1
EYA2
TRAV27
MSI2
DHX40
AC002553.1
DPCD
KLF12
ITGA2B
TRPM4
FAM199X
INCENP
PTGER2
PTGES2
SLC6A9
NID2
REPS2
KXD1
ASB14
PDE6C
TBC1D17
SPATA19
PHEX
PDPN
THAP11
PRKX
STXBP1
CST3
KIR3DX1
RP13-279N23.2
ADAMTSL5
CCDC176
HSPB2-C11ORF52
SPA17
EPCAM
CCDC51
SUV420H2
C17ORF105
C9ORF62
RHOBTB3
MYO1C
SLC23A1
ZCCHC16
IGKV1-39
CCDC30
CLP1
TIMM21
NOTUM
FASTKD2
UBE2Z
FKBP7
TNFRSF10A
AC027228.1
EIF2C1
FAM178A
TBC1D26
TNFRSF1B
WFDC13
TRAJ35
C20ORF26
MSANTD3-TMEFF1
RLF
ITM2C
IGHV4-61
CTB-167G5.5
MAP2
COX8A
RFX4
ARL5B
PGS1
CTC-398G3.6
KRT40
SNAI2
TMSB4X
LAMTOR3
IRAK1
VAMP5
LENG9
ASB11
FSD2
ARVCF
RP11-295P9.3
NMT1
FAAH2
GBP2
MATK
TMCO1
NRP2
SLC32A1
IFIT2
SLC1A4
MED6
GZMK
AL929472.1
DNM1L
FAM69C
C10ORF71
CD3EAP
AL390778.1
ZNF136
AP000695.1
CD300A
APOL3
NFYC
ARID4B
GEN1
CACHD1
MLL
MKRN3
CT47A8
NR2F2
PCDHA1
MYEF2
MUC5B
KLC2
IGKV4-1
RP11-680G10.1
GCA
RHOQ
LYRM4
RNF130
CYP2F1
PCDHA11
BEST1
ASXL1
LRFN4
PTPN18
GHSR
HEATR1
KBTBD13
RNF39
SLCO4C1
RP11-680F20.4
HNRNPUL2
BEX2
SPECC1L
C17ORF74
FNBP1L
FAM187A
KCNJ11
SPAG11B
GAS1
INS-IGF2
TMEM201
GPR22
AC018867.2
HAVCR1
DCAF8L1
CCR5
CPEB4
HUWE1
TMX2
ZNF474
AC073063.1
LCA10.1
KAZN
AC009892.10
KANK3
HOXC11
DOK6
RP11-463D19.2
GRIA3
NFIA
NTM
WIPI2
HSPA9
MSANTD1
TXNRD1
PARK2
IL28A
ENKD1
TEX29
COX6B2
TTC26
XKRX
BFAR
PELI1
SKIV2L2
PTP4A3
PRNT
SYDE1
CYP1A1
TUBB4B
RPL27A
SRD5A3
TBC1D4
LAYN
ZNF229
CFP
ITPR3
GPR144
MOGAT2
FAM163A
GZMH
ZMYM3
RELT
MTFMT
TMC8
TMEM72
ZNF207
BHLHA15
RREB1
FAM46B
UFL1
MUCL1
DSC2
EIF3G
WASF3
NFATC2IP
MGA
TMPRSS2
TUBGCP2
SV2A
AC005779.2
CTD-3203P2.2
GRHL3
DLX1
POLR2H
NPHP3
ANGPTL4
PPARGC1B
RASGRP1
ARL6IP1
FRMPD3
DNMT1
SIGLEC5.1
C1S
SLC35C1
ZNF362
STAT2
TRPV4
RP4-805N21.1
RAB40C
LDB3
PTPDC1
AGAP2
CTD-2049J23.3
AXIN1
PELI2
RBX1
LHB
AP001925.1
IGKV1-16
AC004466.1
POLR3D
FLNC
ATP5J2-PTCD1
PCDHA2
ALG10B
RP11-1212A22.2
LRRTM4
MMP26
C20ORF196
KRTAP19-6
KRTAP10-1
ZFP91-CNTF
CHM
DPY19L4
ZNF638
KIAA0754
MRS2
NDE1
GPR56
FGF13
HM13
SNAI1
PIM1
KRTAP21-1
PDE7A
FNDC7
CD3D
CORO1B
KRTAP10-6
ARRDC1
GNAO1
ABHD6
SLC9A6
PROSER1
PRPF40A
LMAN2
PDE3A
SNF8
EXO5
GDPD1
EVI5
FBXO17.1
CDK16
PLCD3
RNF41
TTLL6
TCEB3
ZNF600
LOXL1
RBCK1
CCDC64
SPRY4
KIAA1383
NUDT2
SF3B5
NEUROG3
ZNF711
KRBOX1
BRICD5
MECP2
TGFB2
TBC1D29
NCBP2
FNIP2
IL17RB
STARD8
AC007390.5
ZBTB49
PDLIM1
C1ORF148
AMMECR1
DCX
MYOM1
ARAP1
AL035588.1
PCDH12
PTCD1
CALCA
SIGLEC10
RTP2
OR2K2
TENM2
PLSCR1
SFTA2
P4HA1
SALL2
CPAMD8
LRP1B
FUBP3
MYBPC3
HELZ
CYP11A1
CKAP5
RP11-795F19.5
CFL1
RBM15B
TTC31
VGF
NUFIP1
PSMC6
C12ORF69
COL4A5
NARS
GALNTL6
NLRX1
AC104667.3
AGXT
IAH1
RP11-451M19.3
RP11-111H3.1
TBC1D22B
OTUD6B
BCAT1
VPS13D
OXLD1
DHX35
IGFL2
AGAP9
TMEM87B
ASF1A
AHCYL2
DND1
ZDHHC17
STK36
PCDHA3
AC020907.1
WNK1
PSAPL1
HRASLS2
ANGPTL6
TMEM184B
FAM125B
ARHGDIA
GALNTL4
RP11-153A23.6
CCND3
DHH
MYO3A
PCBP4
SLC35E4
FAM168B
CEP192
IGHV4-34
CCL14
ZBTB10
DENND1C
ORC5
CHRNB2
AL590235.1
OR6S1
NEK11
TPO
TARM1
RP11-334E6.3
FDXR
TMEM206
GRM7
AC003006.7
ZFP1
IFRD2
SNX27
ZBTB38
CYBASC3
OR5H14
TMEM177
MSH5-SAPCD1
COL13A1
ZFP112
DNAJB5
RUFY2
VCX2
SOX9
PTGES3
C1ORF21
SSTR4
AC007421.1
SLPI
TRAPPC2
HEPH
C1ORF123
WNT1
NCOA1
C15ORF32
TIGD5
RP11-150O12.1
C1ORF228
SPATA2
ZNF275
CCDC85B
RASSF8
DAPP1
AC010536.1
PRKAR2B
GRIN3A
C22ORF29
TMEM151B
NLGN4X
KCNH4
APLN
DNASE1L1
TMC4
AC004076.7
HOXA6
RASEF
TREML4
EFNB3
NRBF2
SLC16A9
KCNJ5
KRTAP10-10
PRAMEF19
WT1
STARD4
KIAA0247
ARHGAP44
CD1A
CCDC136
ANAPC15
NAALADL1
TMEM47
SLTM
AC019171.1
BABAM1
JMJD8
PRC1
TMEM52
PIH1.1
ZNF496
ASCC2
FGD2
ZNFX1
RASGRF2
MFSD5
ENC1
CXXC5
CHERP
PET100
MMP8
LMAN1
TTC28
AC007952.6
KRTAP1-1
LRRK1
C8ORF46
SGSM1
FREM1
RDH13
IFITM1
LUZP1
ABR
C11ORF16
SYTL3
SERPINA4
KCNK1
TNRC6A
HOOK1
DNAJC6
PNMA6B
FBN1
U47924.19
TENC1
PQLC3
UBAP1
ASB7
TOX
NSUN4
PPP1R7
NKPD1
LANCL3
PIN1
ZSCAN16
TMSB15B
VRTN
CCDC54
ZKSCAN4
CNTD1
HMGXB4
IGHV4-39
KLF1
GABRR2
TRAIP
TRMT2B
SLC39A7
PCDHGC3
ZNF200
POGK
TGIF2
NFASC
IFI6
C1QC
OSBPL8
UBE2Q1
BDKRB2
NOD1
DHX34
DKFZP434O1614.1
CDCA7L
IGLV3-32
PNMA3
INHBC
METTL17
IREB2
ELOVL2
CEP112
LACTB2
AFF2
RNF103
KIAA1033
RTDR1
RBM6
FKSG61.1
MAP3K4
SEMA3D
SP9
EIF3C
RP11-65D24.2
CTD-2547L24.3
WASH4P
ACSF2
COX7C
SENP5
PCDHAC1
METTL7B
PIGX
ACVR1B
NAA30
IL28B
MAN2A2
PSCA
MT-ND5
CTPS2
C9ORF41
DHX33
LZTR1
RCVRN
TRBV7-4
CLVS1
DARS2
DKK3
KLHL22
C7ORF13
SUV39H1
KCNK15
IL5RA
AC008394.1
SARNP
FKBP9
TMPRSS9
TMEM33
UTP20
FOXC1
IGHV4-31
SNRPE
GTPBP3
TMBIM4.1
FAM90A27P
RALY
CCL16
FLJ22184.1
NDUFA7.1
PLD6
FAM109B
SH3BP1
NODAL
ANGPT1
RBM27
CAP2
NETO1
TMED7-TICAM2
ELMOD1
C12ORF55
MAN2B1
TSPY1
VOPP1
FLJ00418.1
PFKL
AC002985.3
PDHA1
ADM
CST2
PRSS55
FGFR4
TCHP
ADAMTS7
FAF2
PPID
GZF1
PTPN13
HOXC8
PLS3
CCL5
DOCK5
SSX2B
KRBA2
PAPOLA
LCN15
PAPPA-AS1
PCED1B
SLFN12L
ZNF365
TSSK6
IQGAP1
PLCXD1
TMEM141
ITPRIPL1
CLN6
G3BP2
PURA
ATRN
APOBEC3B
RNF4
NRK
LAMTOR5
CPA6
U82695.9
HEATR7A
NGFR
ATXN2L
SULT6B1
SBSPON
FXN
SLX1B
BACH2
SGCA
IL34
ANO5
AVPR2
C10ORF25
VCX3A
ANGPTL7
CHRM1
RP11-644F5.10
GDAP1
EVPL
CTDNEP1
SNRPF
GABRP
BRD9
ASB16
CRLF1
TM9SF3
FTSJD1
BPIFB4
TAS1R1
CDK20
OR10AD1
KIAA1024
CELF2
FAM3D
SLC39A10
ZMIZ1
GMNC
TTC3
STX18
IL17B
COG2
SNAPC4
FOXD4L4
BAGE4.1
GABRB2
C19ORF54
RP11-380D23.1
BTBD11
CLDN17
FMR1
IGKV2-28
BCAP31
CST1
PCNP
PPP1R2
RBM34
WDR88
ERVV-1
IL6ST
GSTCD
RIPK3
SAMD12
BSDC1
TNS3
RAD17
TRAV16
TIRAP
ASIC1
EPS8L2
ATRIP
MBP
VCX3B
ATAD3B
PTPN4
ABAT
SLC13A2
GRB10
PLEKHH3
DPF3
[truncated: 3,153 more rows]
