# Supplementary material for: Transcriptome-based screening in TARDBP/TDP-43 knock-in motor neurons identifies the NEDD8-activating enzyme inhibitor MLN4924
Source: Sci Rep. 2025 Aug 5;15:28555. doi: 10.1038/s41598-025-12147-8 (PMC12325802; doi:10.1038/s41598-025-12147-8)
Supplement: Supplementary file 4 — Supplementary Material 4 [file 41598_2025_12147_MOESM4_ESM.xlsx]

## Sheet: Contrast summary
Summary of differential expression analyses (miRNAs)
Contrast	Groups
Contrast 1	TDP-43 variants (combined) vs. isogenic control ("AIW")
Contrast 2	TDP-43 p.A382T vs. isogenic control ("AIW")
Contrast 3	TDP-43 p.G348C vs. isogenic control ("AIW")

## Sheet: Contrast 1
	baseMean	log2FoldChange	lfcSE	stat	pvalue	padj
hsa-miR-127-3p	6581.04	-6.47237	0.821758	-7.87625	3.37e-15	8.11e-12
hsa-miR-370-3p	3898.13	-6.03988	0.790125	-7.64421	2.1e-14	2.53e-11
hsa-miR-493-3p	115.34	-6.09634	0.951247	-6.40879	1.47e-10	1.18e-07
hsa-miR-433-3p	377.077	-6.79932	1.14338	-5.94667	2.74e-09	1.64e-06
hsa-miR-381-3p	11695.8	-3.28968	0.586133	-5.61251	1.99e-08	9.59e-06
hsa-miR-412-5p	348.213	-3.25989	0.584777	-5.57458	2.48e-08	9.94e-06
hsa-miR-136-3p	191.143	-6.8124	1.24613	-5.46686	4.58e-08	1.57e-05
hsa-miR-369-5p	285.15	-3.47742	0.639832	-5.43489	5.48e-08	1.65e-05
hsa-miR-889-3p	404.756	-3.23908	0.606377	-5.34169	9.21e-08	2.27e-05
hsa-miR-382-5p	946.66	-3.078	0.576728	-5.33701	9.45e-08	2.27e-05
hsa-miR-487b-3p	530.505	-3.22739	0.609778	-5.29273	1.21e-07	2.63e-05
hsa-miR-654-3p	1519.16	-3.06802	0.587015	-5.22647	1.73e-07	3.31e-05
hsa-miR-409-5p	199.362	-3.05016	0.584355	-5.2197	1.79e-07	3.31e-05
hsa-miR-655-3p	86.2641	-3.3986	0.652847	-5.20582	1.93e-07	3.32e-05
hsa-miR-379-5p	2710.65	-3.04776	0.589198	-5.17273	2.31e-07	3.7e-05
hsa-miR-411-5p	1483.37	-3.13689	0.608115	-5.15837	2.49e-07	3.74e-05
hsa-miR-323b-3p	730.525	-3.08755	0.602533	-5.12428	2.99e-07	4.22e-05
hsa-miR-410-3p	509.605	-3.17877	0.625946	-5.07834	3.81e-07	5.09e-05
hsa-miR-329-3p	1322.92	-3.01017	0.602753	-4.99403	5.91e-07	7.48e-05
hsa-miR-485-5p	145.675	-2.99976	0.60293	-4.97529	6.51e-07	7.83e-05
hsa-miR-409-3p	1429.92	-3.14901	0.642158	-4.90379	9.4e-07	0.000107611
hsa-miR-376a-3p	60.0812	-3.61539	0.739497	-4.88899	1.01e-06	0.000110751
hsa-miR-495-3p	1226.84	-2.84291	0.583459	-4.87251	1.1e-06	0.000111252
hsa-miR-134-5p	616.579	-2.8545	0.586027	-4.87094	1.11e-06	0.000111252
hsa-miR-656-3p	176.017	-3.43846	0.708944	-4.85012	1.23e-06	0.000115369
hsa-miR-323a-3p	1958.15	-2.80571	0.578748	-4.8479	1.25e-06	0.000115369
hsa-miR-487a-3p	140.908	-3.04335	0.630262	-4.82871	1.37e-06	0.000122356
hsa-miR-485-3p	192.941	-2.95997	0.637193	-4.64533	3.4e-06	0.000291518
hsa-miR-654-5p	105.925	-2.89132	0.632803	-4.56907	4.9e-06	0.000395349
hsa-miR-432-5p	272.687	-8.02743	1.75748	-4.56759	4.93e-06	0.000395349
hsa-miR-539-3p	93.7604	-3.53234	0.778843	-4.53536	5.75e-06	0.000445939
hsa-miR-6832-3p	4.39289	5.24899	1.1673	4.49668	6.9e-06	0.000518522
hsa-miR-411-3p	332.031	-3.18192	0.710798	-4.47654	7.59e-06	0.000552639
hsa-miR-543	1299.61	-2.78194	0.625778	-4.44558	8.77e-06	0.000619779
hsa-miR-758-3p	520.28	-3.15918	0.713781	-4.42598	9.6e-06	0.000659405
hsa-miR-376c-3p	78.0542	-3.00112	0.691234	-4.34169	1.41e-05	0.000944198
hsa-miR-369-3p	945.607	-2.36538	0.564743	-4.18842	2.81e-05	0.00182515
hsa-miR-379-3p	149.849	-3.16814	0.761166	-4.16222	3.15e-05	0.00199144
hsa-miR-196a-5p	2091.17	-5.64047	1.357	-4.15656	3.23e-05	0.00199144
hsa-miR-493-5p	101.671	-7.09395	1.71283	-4.14165	3.45e-05	0.00207233
hsa-miR-1185-2-3p	19.782	-3.62182	0.887837	-4.07938	4.52e-05	0.00264772
hsa-miR-377-5p	39.3217	-3.54908	0.873898	-4.06121	4.88e-05	0.00279436
hsa-miR-487a-5p	40.3409	-2.53465	0.679098	-3.73238	0.000189676	0.0103846
hsa-miR-5689	15.9754	2.52397	0.676329	3.73186	0.000190067	0.0103846
hsa-miR-154-5p	22.6601	-4.01525	1.15832	-3.46646	0.000527362	0.0281728
hsa-miR-136-5p	69.0454	-2.15723	0.648943	-3.32422	0.000886671	0.0463382
hsa-miR-1185-1-3p	104.589	-2.38991	0.72653	-3.28948	0.00100372	0.0507235
hsa-miR-1298-3p	4.651	5.29237	1.61011	3.28695	0.00101278	0.0507235
hsa-miR-668-3p	28.4265	-2.1793	0.671224	-3.24676	0.00116726	0.0572669
hsa-miR-587	2.89424	4.66819	1.48553	3.14244	0.00167546	0.0805559
hsa-miR-323a-5p	14.5563	-3.09582	0.993974	-3.11459	0.00184201	0.0868273
hsa-miR-337-3p	36.8219	-4.71329	1.55377	-3.03345	0.00241775	0.111775
hsa-miR-432-3p	3.69523	-5.87126	2.02316	-2.90203	0.00370754	0.168168
hsa-miR-431-5p	34.6975	-5.66465	1.97548	-2.86748	0.00413753	0.184197
hsa-miR-541-3p	10.8548	-2.70796	0.958751	-2.82447	0.0047359	0.207002
hsa-miR-642a-5p	45.7105	0.997517	0.356714	2.7964	0.00516749	0.221833
hsa-miR-548ay-3p	43.5546	0.90211	0.32376	2.78636	0.0053304	0.222544
hsa-miR-572	16.9667	1.52922	0.549287	2.78401	0.00536919	0.222544
hsa-miR-494-5p	2.80794	-3.57042	1.28611	-2.77614	0.00550085	0.224136
hsa-miR-299-5p	23.4221	-2.73513	0.992051	-2.75705	0.00583252	0.23369
hsa-miR-377-3p	19.0802	-2.60787	0.957687	-2.72309	0.00646736	0.254877
hsa-miR-539-5p	15.0079	-3.06406	1.13749	-2.6937	0.00706636	0.273992
hsa-miR-2467-5p	4.71839	-2.79314	1.05136	-2.6567	0.00789099	0.30111
hsa-miR-299-3p	25.8308	-2.92424	1.13453	-2.5775	0.00995183	0.373816
hsa-miR-494-3p	2.73005	-4.25222	1.68228	-2.52765	0.0114829	0.424691
hsa-miR-6775-5p	2.36781	4.34592	1.73477	2.50518	0.0122388	0.44579
hsa-miR-3179	8.83756	2.22522	0.890237	2.49958	0.0124339	0.446138
hsa-miR-127-5p	33.8795	-5.12618	2.11621	-2.42235	0.0154207	0.545166
hsa-miR-1269a	4095.22	0.81882	0.339938	2.40873	0.016008	0.557727
hsa-miR-4765	1.9838	4.07463	1.75789	2.31791	0.020454	0.702448
hsa-miR-4435	2.45768	4.42703	1.9201	2.30563	0.0211314	0.715493
hsa-miR-6870-5p	20.3572	-0.746446	0.324819	-2.29804	0.0215597	0.719855
hsa-miR-376b-3p	8.16378	-2.87819	1.25818	-2.28759	0.0221613	0.729805
hsa-miR-3928-3p	58.3577	-0.642331	0.284501	-2.25775	0.0239616	0.766266
hsa-miR-6738-3p	8.96309	1.98338	0.881549	2.24988	0.0244566	0.766266
hsa-miR-876-5p	29.8633	1.0125	0.450266	2.24868	0.0245331	0.766266
hsa-miR-5584-3p	9.66631	2.61685	1.16381	2.24851	0.0245435	0.766266
hsa-miR-1224-3p	17.8711	1.62518	0.726339	2.2375	0.0252538	0.769284
hsa-miR-376b-5p	4.78963	-3.68967	1.64931	-2.2371	0.0252801	0.769284
hsa-miR-3609	9.90238	1.60235	0.717963	2.2318	0.0256283	0.77013
hsa-miR-376a-5p	6.8506	-2.9948	1.35133	-2.21618	0.0266789	0.790539
hsa-miR-1297	10.9086	-1.75519	0.793475	-2.21202	0.0269652	0.790539
hsa-miR-1181	25.15	-0.88588	0.409239	-2.1647	0.0304105	0.880805
hsa-miR-1273h-3p	82.8353	0.613468	0.28529	2.15033	0.0315291	0.902332
hsa-miR-619-3p	66.507	0.835829	0.3933	2.12517	0.0335725	0.921229
hsa-miR-500b-3p	3.12917	4.74291	2.23225	2.12472	0.0336097	0.921229
hsa-miR-548b-5p	52.7073	-0.661647	0.311948	-2.12101	0.0339206	0.921229
hsa-miR-615-3p	69155.5	-0.559942	0.264039	-2.12067	0.0339493	0.921229
hsa-miR-1976	10.5476	2.73319	1.29314	2.11361	0.0345483	0.921229
hsa-miR-370-5p	71.9491	-0.645185	0.305335	-2.11304	0.0345974	0.921229
hsa-miR-548j-3p	8.29728	-1.43815	0.681638	-2.10984	0.0348718	0.921229
hsa-miR-590-3p	146.608	0.693426	0.332986	2.08245	0.0373018	0.974713
hsa-miR-4301	91.4889	-0.715348	0.345422	-2.07094	0.0383644	0.981364
hsa-miR-1269b	4361.97	0.75958	0.366847	2.07056	0.0383996	0.981364
hsa-miR-154-3p	16.14	-2.58584	1.25131	-2.0665	0.038781	0.981364
hsa-miR-6856-3p	9.18516	1.39787	0.679038	2.0586	0.0395327	0.989966
hsa-miR-1972	20.4546	0.945197	0.460711	2.05161	0.0402079	0.996492
hsa-miR-448	179.413	1.01912	0.498823	2.04306	0.0410467	0.997051
hsa-miR-190a-5p	71.0951	1.00403	0.491465	2.04292	0.0410599	0.997051
hsa-miR-100-3p	14.6859	1.40774	0.691062	2.03707	0.0416428	0.998225
hsa-miR-3158-5p	7.36841	3.73615	1.84781	2.02194	0.0431828	0.998225
hsa-miR-32-3p	287.167	0.353962	0.176906	2.00085	0.0454084	0.998225
hsa-miR-431-3p	16.5024	-5.24197	2.62243	-1.9989	0.0456192	0.998225
hsa-miR-21-3p	108.295	1.5593	0.783332	1.9906	0.0465245	0.998225
hsa-miR-548az-3p	5.41351	2.17386	1.09796	1.97991	0.047714	0.998225
hsa-miR-888-5p	15.4381	1.22859	0.622039	1.9751	0.0482572	0.998225
hsa-miR-4762-3p	2.6927	4.50909	2.28682	1.97177	0.0486354	0.998225
hsa-miR-20a-3p	20.074	1.00363	0.509665	1.96919	0.0489307	0.998225
hsa-miR-31-3p	1.55005	-4.61655	2.3493	-1.96508	0.0494055	0.998225
hsa-miR-6893-5p	3.17003	3.17622	1.6214	1.95894	0.05012	0.998225
hsa-miR-4487	1.82625	3.9721	2.04551	1.94187	0.0521533	0.998225
hsa-miR-509-5p	3.56092	-1.93996	1.00601	-1.92838	0.0538082	0.998225
hsa-miR-548b-3p	4.64111	2.46378	1.28219	1.92154	0.0546631	0.998225
hsa-miR-4633-5p	24.9637	-0.854047	0.44599	-1.91495	0.0554995	0.998225
hsa-miR-548j-5p	19.5113	0.966581	0.507582	1.90429	0.0568728	0.998225
hsa-miR-4484	6.08075	1.56531	0.822891	1.90221	0.0571436	0.998225
hsa-miR-4659b-3p	1.66044	3.83475	2.02774	1.89115	0.0586048	0.998225
hsa-miR-6718-5p	3.20655	2.64399	1.40047	1.88793	0.0590352	0.998225
hsa-miR-4443	560.483	-0.61914	0.330014	-1.8761	0.0606409	0.998225
hsa-miR-6874-3p	11.0765	-0.832376	0.444045	-1.87453	0.0608572	0.998225
hsa-miR-6758-3p	6.14875	1.78096	0.951605	1.87154	0.0612709	0.998225
hsa-miR-4677-3p	123.219	0.394873	0.211497	1.86704	0.0618957	0.998225
hsa-miR-7-2-3p	29.4043	0.843125	0.452468	1.86339	0.0624069	0.998225
hsa-miR-7704	292.014	-0.61033	0.328038	-1.86054	0.0628087	0.998225
hsa-miR-3660	5.27967	2.96607	1.60151	1.85205	0.0640193	0.998225
hsa-miR-197-5p	14.7289	1.13298	0.612077	1.85105	0.0641629	0.998225
hsa-miR-6127	3.14858	-1.49954	0.810781	-1.84951	0.0643846	0.998225
hsa-miR-4539	0.96768	-3.94512	2.14322	-1.84075	0.0656589	0.998225
hsa-miR-6759-3p	0.96768	-3.94512	2.14322	-1.84075	0.0656589	0.998225
hsa-miR-486-5p	8652.18	0.471201	0.256717	1.83549	0.0664336	0.998225
hsa-miR-506-5p	1.43351	3.67038	2.00214	1.83323	0.0667681	0.998225
hsa-miR-196a-3p	2.81039	-3.89685	2.13475	-1.82544	0.0679352	0.998225
hsa-miR-6719-3p	2.06934	4.14763	2.27499	1.82314	0.0682824	0.998225
hsa-miR-6869-5p	16.9062	-0.858755	0.471355	-1.82189	0.0684723	0.998225
hsa-miR-34a-5p	1247.45	0.530512	0.291303	1.82117	0.0685816	0.998225
hsa-miR-452-5p	91.2908	1.51696	0.834257	1.81834	0.0690123	0.998225
hsa-miR-4689	1.34058	-4.41321	2.42878	-1.81705	0.0692094	0.998225
hsa-miR-3681-5p	8.73866	1.68847	0.930352	1.81487	0.069544	0.998225
hsa-miR-5586-3p	1.47683	3.68026	2.02911	1.81373	0.0697195	0.998225
hsa-miR-548as-5p	6.50023	1.66757	0.922923	1.80684	0.0707878	0.998225
hsa-miR-619-5p	900.492	0.634222	0.351766	1.80297	0.0713934	0.998225
hsa-miR-4453	1.44724	3.66042	2.03144	1.80189	0.0715634	0.998225
hsa-miR-6858-5p	17.2148	-0.747927	0.415552	-1.79984	0.0718859	0.998225
hsa-miR-365b-5p	1.44044	3.65064	2.03045	1.79795	0.0721853	0.998225
hsa-miR-548ad-5p	1.99769	4.0938	2.28824	1.78906	0.0736049	0.998225
hsa-miR-6790-3p	65.3055	-0.860795	0.482468	-1.78415	0.0743995	0.998225
hsa-miR-4662a-5p	45.8823	-0.663681	0.372066	-1.78377	0.0744607	0.998225
hsa-miR-4695-3p	250.015	-0.508973	0.285869	-1.78045	0.0750031	0.998225
hsa-miR-551b-5p	43.0912	0.723323	0.409377	1.76689	0.0772471	0.998225
hsa-miR-337-5p	7.97993	-5.14937	2.91468	-1.7667	0.0772785	0.998225
hsa-miR-3177-5p	8.82722	1.50973	0.856229	1.76324	0.0778605	0.998225
hsa-miR-4650-3p	6.63576	2.53854	1.44796	1.75318	0.0795706	0.998225
hsa-miR-93-3p	78.6135	0.476662	0.272102	1.75178	0.0798119	0.998225
hsa-miR-5586-5p	1.78307	-4.82673	2.75547	-1.75169	0.0798269	0.998225
hsa-miR-4637	4.62648	1.64129	0.938204	1.7494	0.0802223	0.998225
hsa-miR-4791	720.157	0.507538	0.290127	1.74936	0.0802284	0.998225
hsa-miR-3162-3p	35.5257	-0.71886	0.41102	-1.74897	0.0802968	0.998225
hsa-miR-30c-5p	88124.5	0.2569	0.147223	1.74497	0.0809893	0.998225
hsa-miR-6126	11.4986	-1.21208	0.694703	-1.74474	0.0810299	0.998225
hsa-miR-455-5p	518.768	1.17324	0.674503	1.73942	0.081961	0.998225
hsa-miR-425-3p	553.082	0.290692	0.167677	1.73364	0.0829823	0.998225
hsa-miR-1180-3p	9474.68	-0.241376	0.139282	-1.733	0.0830964	0.998225
hsa-miR-4281	1.82107	3.97514	2.3	1.72832	0.0839304	0.998225
hsa-miR-660-5p	351.525	0.829866	0.481978	1.72179	0.0851068	0.998225
hsa-miR-129-2-3p	10136.1	-0.608772	0.354469	-1.71742	0.0859028	0.998225
hsa-miR-1283	1.79947	3.96633	2.31151	1.7159	0.0861802	0.998225
hsa-miR-4449	28.7116	0.758803	0.442538	1.71466	0.0864075	0.998225
hsa-miR-4470	32.4911	0.826225	0.483574	1.70858	0.0875288	0.998225
hsa-miR-128-2-5p	34.2465	-0.87045	0.51606	-1.68672	0.0916566	0.998225
hsa-miR-1292-3p	9.03433	-1.17129	0.694801	-1.68579	0.0918369	0.998225
hsa-miR-6803-5p	13.1369	-1.17781	0.699821	-1.68302	0.0923721	0.998225
hsa-miR-6726-3p	2.42631	-2.71669	1.61585	-1.68128	0.0927094	0.998225
hsa-miR-4463	1.74532	3.91239	2.35079	1.66429	0.0960544	0.998225
hsa-miR-6865-3p	17.704	-0.989893	0.595	-1.66369	0.0961754	0.998225
hsa-miR-6795-5p	2.39341	4.34841	2.61918	1.66022	0.0968699	0.998225
hsa-miR-6801-5p	2.32006	4.31104	2.59841	1.65911	0.0970936	0.998225
hsa-miR-3177-3p	301.54	0.469856	0.283215	1.659	0.0971148	0.998225
hsa-miR-10397-5p	173.246	-0.627985	0.380986	-1.64832	0.099288	0.998225
hsa-miR-939-5p	11.8422	1.01489	0.616341	1.64664	0.0996318	0.998225
hsa-miR-21-5p	122517	0.95562	0.581304	1.64392	0.100192	0.998225
hsa-miR-627-3p	15.8748	-0.906227	0.551314	-1.64376	0.100226	0.998225
hsa-miR-4738-3p	6.97657	-1.64846	1.00292	-1.64366	0.100246	0.998225
hsa-miR-2682-5p	1400.37	-0.423584	0.258643	-1.63771	0.101481	0.998225
hsa-miR-708-5p	42620.7	0.557755	0.341488	1.63331	0.102405	0.998225
hsa-miR-6774-5p	1.60831	3.79853	2.34189	1.622	0.104804	0.998225
hsa-miR-129-5p	179266	-0.645824	0.398259	-1.62162	0.104885	0.998225
hsa-miR-301a-5p	2525.79	0.239147	0.14767	1.61947	0.105347	0.998225
hsa-miR-6808-5p	1.54545	3.75362	2.3196	1.61822	0.105616	0.998225
hsa-miR-3677-3p	2.20118	2.62053	1.61992	1.61769	0.10573	0.998225
hsa-miR-324-5p	232.155	-0.278064	0.172257	-1.61424	0.106475	0.998225
hsa-miR-495-5p	2.44511	-2.64966	1.64283	-1.61287	0.106773	0.998225
hsa-miR-362-3p	4.91896	1.98432	1.23308	1.60924	0.107563	0.998225
hsa-miR-6854-3p	1.54008	3.75425	2.33966	1.60461	0.108579	0.998225
hsa-miR-1226-3p	258.214	0.570119	0.355461	1.60389	0.108739	0.998225
hsa-let-7a-2-3p	22.7787	0.74121	0.462934	1.60112	0.109351	0.998225
hsa-miR-499b-3p	2.06924	4.16527	2.61451	1.59314	0.111129	0.998225
hsa-miR-137-5p	78.5697	-0.512026	0.321793	-1.59116	0.111573	0.998225
hsa-miR-150-5p	1.5046	3.71037	2.33864	1.58655	0.112614	0.998225
hsa-miR-6883-3p	3.35209	-2.12043	1.33922	-1.58334	0.113345	0.998225
hsa-miR-548w	30.632	0.563638	0.356169	1.5825	0.113535	0.998225
hsa-miR-615-5p	189.682	-0.416771	0.263727	-1.58031	0.114035	0.998225
hsa-miR-1226-5p	12.6972	-0.908799	0.575186	-1.58001	0.114105	0.998225
hsa-miR-664b-3p	26.9507	0.622233	0.394545	1.57709	0.114775	0.998225
hsa-miR-3613-5p	1677.74	0.340223	0.215799	1.57658	0.114893	0.998225
hsa-miR-8082	1.46919	3.66762	2.33919	1.5679	0.116905	0.998225
hsa-miR-4448	22.5379	0.770236	0.491741	1.56634	0.117268	0.998225
hsa-miR-219a-2-3p	26130.1	0.221244	0.141737	1.56095	0.118535	0.998225
hsa-miR-3161	10.1466	1.03677	0.66559	1.55767	0.119311	0.998225
hsa-miR-6510-3p	1.50185	3.67791	2.36141	1.5575	0.119351	0.998225
hsa-miR-6073	32.2071	-0.563932	0.362084	-1.55746	0.119361	0.998225
hsa-miR-4717-5p	2.57151	2.89916	1.86215	1.55689	0.119497	0.998225
hsa-miR-1909-3p	9.19103	-1.13495	0.729069	-1.55671	0.11954	0.998225
hsa-miR-6800-3p	1.49434	3.68431	2.36717	1.55642	0.119609	0.998225
hsa-miR-1253	6.79874	-1.29162	0.839291	-1.53894	0.123819	0.998225
hsa-miR-6740-3p	4.40653	1.75744	1.14253	1.5382	0.123999	0.998225
hsa-miR-1298-5p	721.392	0.898953	0.584972	1.53675	0.124356	0.998225
hsa-miR-5699-5p	32.3114	0.679833	0.443086	1.53431	0.124953	0.998225
hsa-miR-324-3p	191.383	0.354368	0.231687	1.52951	0.126137	0.998225
hsa-miR-6505-3p	106.378	0.453354	0.296522	1.52891	0.126288	0.998225
hsa-miR-329-5p	6.85161	-1.96687	1.28807	-1.52699	0.126763	0.998225
hsa-miR-6826-5p	15.8698	-0.66605	0.436945	-1.52433	0.127426	0.998225
hsa-miR-6529-3p	1.42464	3.61258	2.37045	1.52401	0.127507	0.998225
hsa-miR-548bb-5p	1.39079	3.59842	2.36175	1.52362	0.127604	0.998225
hsa-miR-106a-5p	435.731	0.384419	0.252528	1.52229	0.127937	0.998225
hsa-miR-6728-5p	1.80964	3.98578	2.63844	1.51066	0.130876	0.998225
hsa-miR-5694	60.318	-0.612303	0.405648	-1.50944	0.131185	0.998225
hsa-miR-6509-3p	23.5549	-0.814056	0.539432	-1.5091	0.131273	0.998225
hsa-miR-455-3p	160.262	1.11175	0.740422	1.50151	0.133224	0.998225
hsa-miR-4474-5p	1.78355	3.95742	2.63668	1.50091	0.133379	0.998225
hsa-miR-6866-3p	1.02149	3.15618	2.10852	1.49687	0.134427	0.998225
hsa-miR-6511a-3p	67.0523	0.644919	0.431813	1.49351	0.135303	0.998225
hsa-miR-1276	79.0505	0.403713	0.27038	1.49313	0.135403	0.998225
hsa-miR-4692	2.51706	-2.42298	1.62369	-1.49227	0.135629	0.998225
hsa-miR-937-5p	1.32224	3.53901	2.37218	1.49188	0.13573	0.998225
hsa-miR-5582-3p	2.82897	3.04384	2.0408	1.4915	0.135831	0.998225
hsa-miR-487b-5p	14.2505	-2.7874	1.87251	-1.48859	0.136595	0.998225
hsa-miR-424-3p	311.746	-0.919782	0.618155	-1.48795	0.136765	0.998225
hsa-miR-145-5p	3495.12	1.86652	1.25881	1.48277	0.138137	0.998225
hsa-miR-342-3p	12902.8	0.537068	0.362346	1.4822	0.138287	0.998225
hsa-miR-10396a-5p	3.07356	2.40688	1.6257	1.48052	0.138734	0.998225
hsa-miR-6866-5p	114.299	-0.346318	0.234335	-1.47787	0.139442	0.998225
hsa-miR-4536-5p	2.81027	2.3929	1.62128	1.47594	0.139961	0.998225
hsa-miR-4671-5p	3.43385	-1.73798	1.17795	-1.47543	0.140097	0.998225
hsa-miR-133b	105.308	0.597423	0.404914	1.47543	0.140097	0.998225
hsa-miR-191-5p	84975.6	0.162471	0.110173	1.47469	0.140297	0.998225
hsa-miR-6780b-3p	3.12746	1.82416	1.23844	1.47295	0.140763	0.998225
hsa-miR-4750-5p	4.70611	2.12442	1.44446	1.47074	0.141361	0.998225
hsa-miR-4524b-5p	1.29163	-4.36207	2.96613	-1.47063	0.141392	0.998225
hsa-miR-627-5p	4.77677	1.90791	1.29826	1.46959	0.141672	0.998225
hsa-miR-564	2.65193	-2.18369	1.48642	-1.4691	0.141806	0.998225
hsa-miR-302a-5p	4.5319	1.92983	1.31399	1.46868	0.141919	0.998225
hsa-miR-6772-3p	10.8611	-1.00417	0.684397	-1.46723	0.142315	0.998225
hsa-let-7e-3p	532.804	0.42854	0.293408	1.46056	0.144136	0.998225
hsa-miR-20b-5p	1088.62	0.330503	0.226737	1.45764	0.144938	0.998225
hsa-miR-887-3p	29.9938	0.780886	0.536535	1.45542	0.145552	0.998225
hsa-miR-12116	66.0155	-0.408463	0.280888	-1.45419	0.145895	0.998225
hsa-miR-93-5p	27779.5	0.288466	0.198635	1.45224	0.146436	0.998225
hsa-miR-651-5p	674.975	0.371158	0.256032	1.44965	0.147156	0.998225
hsa-miR-423-3p	61215	0.192596	0.132978	1.44833	0.147526	0.998225
hsa-miR-27a-5p	138.596	1.30921	0.908266	1.44144	0.149461	0.998225
hsa-miR-7156-5p	44.77	0.64135	0.445709	1.43894	0.150166	0.998225
hsa-miR-548aw	2.86575	2.06705	1.43755	1.43789	0.150464	0.998225
hsa-miR-6715b-3p	5.62227	1.35519	0.944717	1.43449	0.151433	0.998225
hsa-miR-34a-3p	1.19741	3.40548	2.37567	1.43348	0.15172	0.998225
hsa-miR-4764-5p	1.28977	3.455	2.41124	1.43287	0.151894	0.998225
hsa-miR-6782-3p	8.19307	1.09178	0.763375	1.4302	0.152659	0.998225
hsa-miR-8485	14.3836	1.01158	0.708397	1.42798	0.153296	0.998225
hsa-miR-6741-5p	1.80456	2.32817	1.63908	1.42041	0.155489	0.998225
hsa-miR-2277-5p	517.828	0.226988	0.159855	1.41997	0.155617	0.998225
hsa-miR-124-5p	2923.16	0.302139	0.213596	1.41454	0.157205	0.998225
hsa-miR-4795-3p	1.61568	-3.06529	2.18356	-1.4038	0.160377	0.998225
hsa-miR-1225-3p	1.9554	-2.08172	1.4839	-1.40287	0.160657	0.998225
hsa-miR-548ba	41.0885	0.653048	0.465796	1.402	0.160914	0.998225
hsa-miR-106a-3p	1.14236	3.34229	2.38442	1.40172	0.161	0.998225
hsa-miR-1227-3p	19.8108	0.572512	0.408598	1.40116	0.161166	0.998225
hsa-miR-8087	1.22685	3.38714	2.42044	1.39939	0.161696	0.998225
hsa-miR-205-3p	0.869562	-3.78405	2.7113	-1.39566	0.162816	0.998225
hsa-miR-551a	131.604	0.387315	0.277517	1.39564	0.162822	0.998225
hsa-miR-296-3p	173.617	-0.792187	0.567713	-1.3954	0.162895	0.998225
hsa-miR-3199	7.20931	1.40739	1.01111	1.39192	0.163945	0.998225
hsa-miR-141-3p	5.26723	-1.1915	0.85891	-1.38723	0.165372	0.998225
hsa-miR-3183	1.55466	3.74611	2.70375	1.38553	0.165892	0.998225
hsa-miR-3934-3p	1.16212	-4.20546	3.04933	-1.37914	0.16785	0.998225
hsa-miR-216b-5p	59748	-0.251985	0.18274	-1.37892	0.167918	0.998225
hsa-miR-6807-3p	1.21465	3.36363	2.45108	1.37231	0.169968	0.998225
hsa-miR-762	12.0282	0.957089	0.70061	1.36608	0.171914	0.998225
hsa-miR-4519	0.838165	-3.72737	2.73352	-1.36358	0.1727	0.998225
hsa-miR-9901	2.53442	2.23282	1.63885	1.36243	0.173062	0.998225
hsa-miR-1908-3p	61.1861	-0.403352	0.296633	-1.35977	0.173903	0.998225
hsa-miR-188-3p	3.37032	1.65588	1.22139	1.35573	0.175185	0.998225
hsa-miR-6777-5p	1.14953	3.29399	2.43163	1.35464	0.175532	0.998225
hsa-miR-3150a-3p	1.28135	-3.06605	2.26354	-1.35454	0.175565	0.998225
hsa-miR-6880-5p	543.163	-0.379052	0.280353	-1.35206	0.176357	0.998225
hsa-miR-873-5p	508.755	0.39583	0.292811	1.35183	0.176431	0.998225
hsa-miR-5684	68.0178	0.444831	0.329846	1.3486	0.177465	0.998225
hsa-miR-5007-5p	1.99315	-2.01294	1.49283	-1.3484	0.177529	0.998225
hsa-miR-6799-5p	1.13015	3.29183	2.44212	1.34794	0.177678	0.998225
hsa-miR-1286	26.7193	0.635855	0.471917	1.34739	0.177856	0.998225
hsa-miR-6780a-3p	1.49958	3.6857	2.73761	1.34632	0.178199	0.998225
hsa-miR-3130-3p	3.14407	3.19844	2.37809	1.34496	0.178639	0.998225
hsa-miR-20a-5p	58227.4	0.322366	0.240659	1.33952	0.180402	0.998225
hsa-miR-4701-5p	2.85584	2.14168	1.59887	1.33949	0.18041	0.998225
hsa-miR-296-5p	102.968	-0.748792	0.559683	-1.33789	0.180934	0.998225
hsa-miR-548al	16.6515	0.715646	0.53572	1.33586	0.181595	0.998225
hsa-miR-1468-5p	71.1762	0.398594	0.29839	1.33581	0.18161	0.998225
hsa-miR-6746-3p	4.06126	-1.7857	1.33879	-1.33382	0.182264	0.998225
hsa-miR-1304-5p	26.1493	-0.739688	0.554709	-1.33347	0.182378	0.998225
hsa-miR-1291	18.4402	0.756242	0.567573	1.33241	0.182724	0.998225
hsa-miR-4766-5p	1.41523	3.62225	2.72027	1.33157	0.183	0.998225
hsa-miR-6797-3p	6.12136	1.30235	0.978187	1.33139	0.18306	0.998225
hsa-miR-4518	3.43539	1.69071	1.27138	1.32982	0.183579	0.998225
hsa-miR-4505	2.35539	2.76453	2.08686	1.32473	0.185261	0.998225
hsa-miR-4446-5p	1.3895	3.60849	2.72483	1.3243	0.185404	0.998225
hsa-miR-8085	1.49302	-2.2782	1.72235	-1.32272	0.185927	0.998225
hsa-miR-664b-5p	12.5811	1.08164	0.818598	1.32134	0.186389	0.998225
hsa-miR-548h-5p	26.6865	0.697069	0.528124	1.3199	0.18687	0.998225
hsa-miR-3680-3p	9.33768	1.27779	0.968141	1.31984	0.186887	0.998225
hsa-miR-1538	9.58234	0.781159	0.592688	1.31799	0.187506	0.998225
hsa-miR-6788-5p	1.07602	3.22405	2.45198	1.31488	0.18855	0.998225
hsa-miR-3195	155.588	-0.343125	0.261364	-1.31282	0.189242	0.998225
hsa-miR-4662b	10.5425	-0.792766	0.604582	-1.31126	0.189769	0.998225
hsa-miR-7847-3p	20.5262	-0.794766	0.607128	-1.30906	0.190515	0.998225
hsa-miR-17-5p	25346.5	0.329247	0.251606	1.30859	0.190675	0.998225
hsa-miR-6856-5p	1.06519	3.20979	2.45397	1.308	0.190874	0.998225
hsa-miR-8083	1.02369	3.1804	2.43519	1.30601	0.191548	0.998225
hsa-miR-1469	28.248	0.64969	0.497662	1.30548	0.191728	0.998225
hsa-miR-4455	1151.8	-0.379585	0.291587	-1.30179	0.192988	0.998225
hsa-miR-1305	17.5947	1.03554	0.796478	1.30015	0.193549	0.998225
hsa-miR-181a-3p	10646.8	0.15111	0.116372	1.29851	0.194112	0.998225
hsa-miR-5579-3p	28.3279	0.640974	0.494577	1.296	0.194974	0.998225
hsa-miR-3180-5p	87.7199	-0.458427	0.354636	-1.29267	0.196125	0.998225
hsa-miR-567	1.04799	-4.05025	3.13926	-1.29019	0.196984	0.998225
hsa-miR-4466	6.60852	-0.756905	0.588686	-1.28575	0.198529	0.998225
hsa-miR-4768-3p	1.42365	3.58549	2.78904	1.28556	0.198595	0.998225
hsa-miR-130b-3p	1641.34	0.175913	0.137102	1.28308	0.199464	0.998225
hsa-miR-10525-3p	1.85004	2.37527	1.85429	1.28096	0.200208	0.998225
hsa-miR-6852-5p	9.92974	1.02044	0.796736	1.28077	0.200274	0.998225
hsa-miR-874-5p	102.209	-0.335052	0.262141	-1.27814	0.201201	0.998225
hsa-miR-1237-3p	5.34972	-1.56215	1.22366	-1.27662	0.201736	0.998225
hsa-miR-23b-3p	12933.5	0.269146	0.211664	1.27157	0.203525	0.998225
hsa-miR-7854-3p	21.8161	-0.58746	0.463256	-1.26811	0.204758	0.998225
hsa-miR-4520-5p	2.24103	2.04943	1.61638	1.26792	0.204828	0.998225
hsa-miR-3124-3p	1.33721	3.5234	2.78794	1.2638	0.206301	0.998225
hsa-miR-4753-5p	0.960711	3.09567	2.44962	1.26374	0.206325	0.998225
hsa-miR-7156-3p	5.04024	1.1032	0.875213	1.2605	0.207489	0.998225
hsa-miR-5187-3p	1.80571	2.3542	1.8711	1.25819	0.208323	0.998225
hsa-miR-6727-3p	1.30227	3.49562	2.78163	1.25668	0.20887	0.998225
hsa-miR-217-3p	109.719	0.366951	0.29255	1.25432	0.209726	0.998225
hsa-miR-4787-3p	192.326	-0.284642	0.226948	-1.25421	0.209764	0.998225
hsa-miR-196b-5p	304.157	-1.83017	1.46022	-1.25335	0.210079	0.998225
hsa-miR-122b-3p	1.769	3.90876	3.12556	1.25058	0.211088	0.998225
hsa-miR-99a-3p	94.7209	-0.343417	0.274733	-1.25	0.211298	0.998225
hsa-miR-3940-3p	20.1939	0.620886	0.498881	1.24456	0.213294	0.998225
hsa-miR-2681-3p	17.0327	-0.556959	0.447625	-1.24425	0.213407	0.998225
hsa-miR-3115	85.525	0.225553	0.181429	1.2432	0.213793	0.998225
hsa-miR-1303	85.8435	-0.396727	0.319314	-1.24244	0.214075	0.998225
hsa-miR-181d-3p	9.01855	1.20721	0.972397	1.24148	0.214428	0.998225
hsa-miR-1273c	23.7202	0.45864	0.370212	1.23885	0.215399	0.998225
hsa-miR-10a-3p	45069.8	0.203922	0.164662	1.23843	0.215557	0.998225
hsa-miR-3192-5p	10.9708	1.16548	0.946979	1.23074	0.218422	0.998225
hsa-miR-4681	0.921249	-3.87649	3.15161	-1.23001	0.218695	0.998225
hsa-miR-4508	93.4557	-0.471077	0.383447	-1.22853	0.219247	0.998225
hsa-miR-6879-3p	1.28215	3.43982	2.80507	1.22629	0.22009	0.998225
hsa-miR-4664-5p	0.974138	3.06231	2.49879	1.22552	0.22038	0.998225
hsa-miR-148b-3p	58763.3	0.208814	0.170457	1.22503	0.220564	0.998225
hsa-miR-6848-5p	4.58447	-1.68369	1.37466	-1.2248	0.22065	0.998225
hsa-miR-1249-3p	939.761	-0.40287	0.329082	-1.22422	0.220868	0.998225
hsa-miR-6088	9.03361	-0.977956	0.798856	-1.22419	0.220879	0.998225
hsa-miR-103a-3p	418930	0.210671	0.17233	1.22249	0.221523	0.998225
hsa-miR-4298	5.91598	-0.811066	0.6645	-1.22057	0.222251	0.998225
hsa-miR-4523	0.925034	3.01966	2.48442	1.21544	0.2242	0.998225
hsa-miR-9-3p	1371.69	0.543095	0.448305	1.21144	0.225727	0.998225
hsa-miR-6841-3p	1.21344	3.39648	2.80465	1.21102	0.225889	0.998225
hsa-miR-208a-5p	3.69811	1.73384	1.43176	1.21098	0.225902	0.998225
hsa-miR-206	51.7457	-0.532169	0.439517	-1.2108	0.22597	0.998225
hsa-miR-221-3p	30155.9	0.276432	0.22859	1.20929	0.226551	0.998225
hsa-miR-143-3p	187671	1.69693	1.40611	1.20682	0.227501	0.998225
hsa-miR-6808-3p	12.7526	1.02142	0.849509	1.20237	0.22922	0.998225
hsa-miR-375-3p	133.587	1.54499	1.28818	1.19936	0.230388	0.998225
hsa-miR-424-5p	140.245	-0.615155	0.513256	-1.19853	0.230709	0.998225
hsa-miR-4742-3p	46.7298	-0.278932	0.233633	-1.19389	0.23252	0.998225
hsa-miR-4757-3p	1.17172	3.34729	2.80498	1.19334	0.232737	0.998225
hsa-miR-3200-5p	4.5103	3.78802	3.18398	1.18971	0.234159	0.998225
hsa-miR-4496	3.79292	1.43167	1.20367	1.18943	0.234272	0.998225
hsa-miR-1245b-3p	4.34022	-1.87218	1.57469	-1.18891	0.234474	0.998225
hsa-miR-331-5p	1246.79	0.301799	0.253915	1.18858	0.234604	0.998225
hsa-miR-892b	9.79487	0.721711	0.608398	1.18625	0.235525	0.998225
hsa-miR-7113-3p	1.16403	3.34418	2.82033	1.18574	0.235725	0.998225
hsa-miR-3151-5p	1.72928	-2.33018	1.96886	-1.18351	0.236606	0.998225
hsa-miR-4664-3p	8.88325	-0.774541	0.654592	-1.18324	0.236713	0.998225
hsa-miR-6742-3p	1.17271	3.35192	2.83512	1.18229	0.237092	0.998225
hsa-miR-216a-3p	2180.63	-0.168396	0.142446	-1.18217	0.237139	0.998225
hsa-miR-767-3p	40.6776	0.444296	0.376637	1.17964	0.238143	0.998225
hsa-miR-96-5p	180.371	0.368499	0.312635	1.17869	0.238523	0.998225
hsa-miR-4498	3.25239	-1.43954	1.22216	-1.17786	0.238852	0.998225
hsa-miR-6807-5p	13.6982	-0.608858	0.51725	-1.17711	0.239153	0.998225
hsa-miR-605-3p	12.2841	0.992105	0.843752	1.17583	0.239665	0.998225
hsa-miR-3662	38.5079	0.410069	0.348919	1.17526	0.239893	0.998225
hsa-miR-374b-3p	1894.58	0.200858	0.170942	1.175	0.239993	0.998225
hsa-miR-6797-5p	2.85329	1.61435	1.37543	1.17371	0.240512	0.998225
hsa-miR-5190	2.21116	1.67452	1.42873	1.17204	0.241182	0.998225
hsa-miR-6853-3p	6.63398	1.16481	0.993846	1.17202	0.241188	0.998225
hsa-miR-4750-3p	1.1339	3.30778	2.8297	1.16895	0.242423	0.998225
hsa-miR-20b-3p	10.9474	0.718057	0.615901	1.16587	0.243669	0.998225
hsa-miR-3085-3p	121.754	-0.560195	0.480664	-1.16546	0.243832	0.998225
hsa-miR-6796-5p	2.35237	1.85754	1.59845	1.16208	0.245201	0.998225
hsa-miR-4659b-5p	1.55158	3.71179	3.20932	1.15656	0.24745	0.998225
hsa-miR-629-3p	23.5948	0.441856	0.382534	1.15508	0.248059	0.998225
hsa-miR-504-3p	3.096	1.84273	1.59699	1.15388	0.24855	0.998225
hsa-miR-4477a	2.97799	-2.0008	1.73789	-1.15128	0.249616	0.998225
hsa-miR-342-5p	333.418	0.563603	0.48957	1.15122	0.249641	0.998225
hsa-miR-4531	123.317	-0.440643	0.384506	-1.146	0.251796	0.998225
hsa-miR-665	35.1668	-0.558707	0.488197	-1.14443	0.252445	0.998225
hsa-miR-27b-3p	223809	0.280501	0.245228	1.14384	0.25269	0.998225
hsa-miR-4677-5p	20.7809	-0.650297	0.568555	-1.14377	0.252719	0.998225
hsa-miR-6826-3p	4.87686	0.919944	0.804321	1.14375	0.252727	0.998225
hsa-miR-9-5p	45330.1	0.576805	0.505258	1.1416	0.253619	0.998225
hsa-miR-3691-3p	2.2203	1.86932	1.63915	1.14042	0.254111	0.998225
hsa-miR-7109-5p	18.8786	-0.708999	0.625669	-1.13319	0.257136	0.998225
hsa-miR-4673	1.61023	2.15335	1.90395	1.13099	0.258059	0.998225
hsa-miR-548e-3p	152.175	0.23132	0.204555	1.13084	0.258121	0.998225
hsa-miR-6726-5p	20.3063	-0.713041	0.63251	-1.12732	0.259607	0.998225
hsa-miR-1261	3997.73	-0.272077	0.241364	-1.12725	0.259637	0.998225
hsa-miR-616-5p	4.16272	1.2787	1.13469	1.12691	0.259779	0.998225
hsa-miR-4497	342.916	-0.339811	0.301806	-1.12592	0.260198	0.998225
hsa-miR-185-5p	5430.66	0.302096	0.268325	1.12586	0.260226	0.998225
hsa-miR-6792-5p	3.57094	-1.77152	1.57638	-1.12379	0.261102	0.998225
hsa-miR-6848-3p	7.84782	0.935035	0.83228	1.12346	0.261241	0.998225
hsa-miR-1304-3p	85.734	0.370184	0.329894	1.12213	0.261808	0.998225
hsa-miR-145-3p	786.977	1.33209	1.18736	1.12189	0.261909	0.998225
hsa-miR-1307-5p	627.549	0.233679	0.208333	1.12166	0.262008	0.998225
hsa-miR-6821-3p	0.740047	-3.54135	3.15782	-1.12145	0.262095	0.998225
hsa-miR-7111-5p	0.740047	-3.54135	3.15782	-1.12145	0.262095	0.998225
hsa-miR-640	1.41824	3.59762	3.21062	1.12054	0.262484	0.998225
hsa-miR-526b-5p	2.91875	1.24671	1.11374	1.11939	0.262974	0.998225
hsa-miR-4672	1.91489	-2.20727	1.97761	-1.11613	0.264366	0.998225
hsa-miR-5188	1.41271	-2.20964	1.9809	-1.11547	0.264647	0.998225
hsa-miR-8089	50.2457	0.331557	0.297248	1.11542	0.264669	0.998225
hsa-miR-331-3p	2122.11	0.48863	0.438144	1.11523	0.264753	0.998225
hsa-miR-6509-5p	1.0314	3.18074	2.85393	1.11451	0.26506	0.998225
hsa-miR-99a-5p	2.85733e+06	-0.226198	0.203007	-1.11424	0.265176	0.998225
hsa-miR-1284	63.2781	0.403634	0.362492	1.1135	0.265494	0.998225
hsa-miR-3145-5p	6.8405	0.960019	0.863071	1.11233	0.265996	0.998225
hsa-miR-4312	1.40015	3.56818	3.21097	1.11125	0.266462	0.998225
hsa-miR-6769a-3p	2.46613	-1.70417	1.53475	-1.11039	0.266833	0.998225
hsa-miR-3935	11.3403	-0.623086	0.561291	-1.11009	0.266958	0.998225
hsa-miR-1260b	9213.65	-0.291066	0.262403	-1.10923	0.267331	0.998225
hsa-miR-4699-3p	1.80298	2.36229	2.13074	1.10867	0.267573	0.998225
hsa-miR-891a-5p	276.077	0.461748	0.416849	1.10771	0.267987	0.998225
hsa-miR-6750-3p	42.0939	0.419261	0.378532	1.1076	0.268036	0.998225
hsa-miR-642b-3p	2.67635	2.31816	2.09923	1.10429	0.269467	0.998225
hsa-miR-4528	8.80627	1.00855	0.91577	1.10132	0.270758	0.998225
hsa-miR-219a-5p	209.185	0.34976	0.318198	1.09919	0.271685	0.998225
hsa-miR-3065-5p	106.478	0.360785	0.329095	1.09629	0.272951	0.998225
hsa-miR-1294	15.3514	0.916221	0.837132	1.09448	0.273746	0.998225
hsa-miR-551b-3p	82.5721	0.593205	0.542564	1.09334	0.274246	0.998225
hsa-miR-5089-3p	2.70135	-1.87557	1.7155	-1.09331	0.274258	0.998225
hsa-miR-3140-3p	3.59002	1.71679	1.57293	1.09146	0.27507	0.998225
hsa-miR-1587	1.01814	3.14279	2.88184	1.09055	0.27547	0.998225
hsa-miR-497-3p	1.32519	3.4916	3.21191	1.08708	0.277002	0.998225
hsa-miR-4748	1.43107	-2.15696	1.98644	-1.08585	0.277547	0.998225
hsa-miR-6780a-5p	3.98871	1.68841	1.5558	1.08523	0.277818	0.998225
hsa-miR-512-3p	3.6849	1.74445	1.6079	1.08493	0.277954	0.998225
hsa-miR-450a-5p	1512.54	-0.527636	0.486429	-1.08471	0.278049	0.998225
hsa-miR-10394-3p	25.5324	-0.591772	0.546013	-1.08381	0.278451	0.998225
hsa-miR-26b-5p	10198	0.155646	0.143612	1.08379	0.278456	0.998225
hsa-miR-486-3p	92.038	-0.253462	0.233979	-1.08327	0.27869	0.998225
hsa-miR-378f	8.76627	-0.6717	0.620346	-1.08278	0.278904	0.998225
hsa-miR-3162-5p	0.677971	-3.41887	3.16048	-1.08176	0.27936	0.998225
hsa-miR-4779	0.677971	-3.41887	3.16048	-1.08176	0.27936	0.998225
hsa-miR-507	0.677971	-3.41887	3.16048	-1.08176	0.27936	0.998225
hsa-miR-544a	2.07297	-2.78022	2.571	-1.08138	0.279529	0.998225
hsa-miR-5000-3p	2.28184	-1.64023	1.52119	-1.07825	0.280922	0.998225
hsa-miR-12136	193.108	-0.232343	0.215556	-1.07788	0.281088	0.998225
hsa-miR-3923	0.978341	3.10872	2.88708	1.07677	0.281584	0.998225
hsa-miR-4257	1.10283	-2.52949	2.35032	-1.07623	0.281824	0.998225
hsa-miR-644a	0.657218	-3.39169	3.16109	-1.07295	0.283294	0.998225
hsa-miR-652-3p	1563.96	0.296012	0.275964	1.07264	0.283431	0.998225
hsa-miR-5579-5p	32.3599	0.39254	0.366355	1.07147	0.283956	0.998225
hsa-miR-4773	1.76431	-1.86585	1.74346	-1.0702	0.28453	0.998225
hsa-miR-6786-3p	13.3166	-0.464976	0.434716	-1.06961	0.284796	0.998225
hsa-miR-181b-2-3p	103.3	0.405662	0.379756	1.06822	0.285423	0.998225
hsa-miR-6820-3p	618.973	-0.280332	0.262517	-1.06786	0.285583	0.998225
hsa-miR-585-5p	12.4141	1.17096	1.09741	1.06702	0.285962	0.998225
hsa-miR-6778-3p	0.972896	3.08342	2.90086	1.06293	0.287813	0.998225
hsa-miR-4482-3p	0.955298	3.07573	2.89683	1.06176	0.288346	0.998225
hsa-miR-101-3p	12480.2	0.396051	0.373227	1.06115	0.288621	0.998225
hsa-miR-320d	168.02	0.291489	0.275888	1.05655	0.290717	0.998225
hsa-miR-181c-3p	1800.65	0.253973	0.241138	1.05323	0.292237	0.998225
hsa-miR-433-5p	456.963	-0.317422	0.301431	-1.05305	0.292318	0.998225
hsa-miR-3085-5p	165.74	-0.37361	0.355229	-1.05175	0.292916	0.998225
hsa-miR-146a-3p	0.634054	-3.32389	3.16269	-1.05097	0.293273	0.998225
hsa-miR-6133	0.634054	-3.32389	3.16269	-1.05097	0.293273	0.998225
hsa-miR-6870-3p	0.634054	-3.32389	3.16269	-1.05097	0.293273	0.998225
hsa-miR-6745	1.07179	-2.48046	2.36065	-1.05076	0.29337	0.998225
hsa-miR-11400	1.98101	2.52495	2.40423	1.05021	0.293622	0.998225
hsa-miR-30c-2-3p	400.901	0.308421	0.293691	1.05016	0.293646	0.998225
hsa-miR-3614-3p	26.8395	-0.472072	0.449654	-1.04986	0.293785	0.998225
hsa-miR-8059	1.74721	2.28556	2.17885	1.04898	0.294189	0.998225
hsa-miR-1234-3p	4.16643	1.14389	1.09106	1.04843	0.294441	0.998225
hsa-miR-548ay-5p	19.5068	0.519256	0.495462	1.04802	0.294627	0.998225
hsa-miR-1271-5p	2541.82	0.1345	0.128567	1.04615	0.29549	0.998225
hsa-miR-4522	15.9985	0.716152	0.68508	1.04536	0.295858	0.998225
hsa-miR-6769a-5p	0.941202	3.03785	2.91462	1.04228	0.297282	0.998225
hsa-miR-18a-5p	914.901	0.217597	0.209475	1.03877	0.29891	0.998225
hsa-miR-129-1-3p	1423.09	-0.537607	0.518882	-1.03609	0.300162	0.998225
hsa-miR-92a-3p	45675.1	0.228254	0.220342	1.03591	0.300245	0.998225
hsa-miR-1471	3.99722	1.30625	1.26176	1.03526	0.300548	0.998225
hsa-miR-4676-3p	2.36349	1.27507	1.23169	1.03522	0.300566	0.998225
hsa-miR-4666a-5p	0.959638	3.02797	2.9258	1.03492	0.300706	0.998225
hsa-miR-873-3p	956.576	0.273182	0.264066	1.03452	0.300894	0.998225
hsa-miR-143-5p	867.239	1.26976	1.22773	1.03424	0.301025	0.998225
hsa-miR-3129-5p	2.36377	2.14343	2.07606	1.03245	0.301861	0.998225
hsa-miR-761	0.600171	-3.26592	3.16411	-1.03218	0.301989	0.998225
hsa-miR-4718	0.603016	-3.25471	3.1644	-1.02854	0.303695	0.998225
hsa-miR-4802-5p	0.603016	-3.25471	3.1644	-1.02854	0.303695	0.998225
hsa-miR-100-5p	533754	0.306585	0.298149	1.02829	0.303812	0.998225
hsa-miR-135b-3p	322.948	0.232255	0.226553	1.02517	0.305282	0.998225
hsa-miR-3138	2.30477	1.92382	1.88015	1.02323	0.306201	0.998225
hsa-miR-5006-3p	3.92424	-1.0724	1.04899	-1.02231	0.306632	0.998225
hsa-miR-6507-3p	9.69707	0.640705	0.62687	1.02207	0.306748	0.998225
hsa-miR-6794-3p	4.79755	2.10699	2.06629	1.0197	0.307871	0.998225
hsa-miR-548aa	22.7342	-0.561671	0.551389	-1.01865	0.308371	0.998225
hsa-miR-7161-5p	0.926702	2.99962	2.94675	1.01794	0.308705	0.998225
hsa-miR-1268a	35.7898	0.525369	0.516321	1.01752	0.308904	0.998225
hsa-miR-561-5p	8.87563	-0.658181	0.647294	-1.01682	0.30924	0.998225
hsa-miR-9851-3p	10.2227	0.733688	0.721655	1.01667	0.309308	0.998225
hsa-miR-638	36.0957	0.370641	0.366308	1.01183	0.31162	0.998225
hsa-miR-6738-5p	0.89313	2.97022	2.93795	1.01098	0.312024	0.998225
hsa-miR-15a-5p	236.737	0.320845	0.317788	1.00962	0.312678	0.998225
hsa-miR-4771	58.3336	-0.435369	0.43162	-1.00869	0.313125	0.998225
hsa-miR-34c-5p	661.863	0.233316	0.231563	1.00757	0.313661	0.998225
hsa-miR-6791-3p	0.574493	-3.18641	3.16616	-1.0064	0.314225	0.998225
hsa-miR-5572	8.98985	0.889376	0.888029	1.00152	0.316577	0.998225
hsa-miR-302d-3p	7.42702	0.933604	0.934539	0.999	0.317795	0.998225
hsa-miR-548am-3p	167.975	0.259407	0.260082	0.997406	0.318567	0.998225
hsa-miR-579-3p	4.93849	1.28106	1.28476	0.997122	0.318705	0.998225
hsa-miR-3646	0.901203	2.94175	2.95267	0.996304	0.319103	0.998225
hsa-miR-3124-5p	8.26374	-0.525351	0.529362	-0.992423	0.320991	0.998225
hsa-miR-1178-3p	2.43093	-1.73098	1.74519	-0.991855	0.321268	0.998225
hsa-miR-107	26767	0.194514	0.196518	0.989802	0.322271	0.998225
hsa-miR-503-5p	639.877	-0.423087	0.427656	-0.989316	0.322509	0.998225
hsa-miR-1205	1.78587	2.38509	2.41166	0.988985	0.322671	0.998225
hsa-miR-6889-5p	16.4428	-0.554328	0.560662	-0.988702	0.322809	0.998225
hsa-miR-6836-5p	123.801	-0.3062	0.310194	-0.987125	0.323581	0.998225
hsa-miR-4665-3p	4.3178	1.4579	1.47833	0.986184	0.324043	0.998225
hsa-miR-548ak	1.87645	1.62485	1.64901	0.985354	0.32445	0.998225
hsa-miR-5683	17.9462	-0.510708	0.518507	-0.984959	0.324644	0.998225
hsa-miR-7106-5p	1.52127	-2.669	2.71538	-0.98292	0.325647	0.998225
hsa-miR-10400-5p	496.674	-0.30384	0.309446	-0.981882	0.326158	0.998225
hsa-miR-5706	1.54414	2.11743	2.15795	0.981219	0.326485	0.998225
hsa-miR-4776-5p	0.847461	2.89868	2.96141	0.978816	0.327671	0.998225
hsa-miR-374a-3p	2066.87	0.14297	0.14608	0.978711	0.327723	0.998225
hsa-miR-4527	1.01147	3.1483	3.2168	0.978706	0.327725	0.998225
hsa-miR-6505-5p	123.295	0.298349	0.30562	0.976208	0.328961	0.998225
hsa-miR-203b-3p	10.0684	0.745286	0.763553	0.976076	0.329027	0.998225
hsa-miR-4254	9.82754	0.612937	0.628006	0.976006	0.329062	0.998225
hsa-miR-6872-3p	5.54821	-1.09345	1.12177	-0.974755	0.329682	0.998225
hsa-miR-6731-3p	1.01273	3.13425	3.21703	0.974269	0.329923	0.998225
hsa-miR-548aq-5p	1.0204	3.13416	3.21703	0.974242	0.329936	0.998225
hsa-miR-3175	34.7765	-0.354078	0.363614	-0.973774	0.330169	0.998225
hsa-miR-302b-3p	41.3599	-0.335489	0.34592	-0.969846	0.332123	0.998225
hsa-miR-6165	1.00426	3.11991	3.21726	0.969741	0.332176	0.998225
hsa-miR-200c-3p	240.071	0.234575	0.241928	0.969609	0.332241	0.998225
hsa-miR-4757-5p	0.855155	2.88631	2.98151	0.968071	0.333009	0.998225
hsa-miR-381-5p	9.34743	-0.646748	0.668215	-0.967875	0.333107	0.998225
hsa-miR-380-5p	1.03439	3.11032	3.21742	0.966715	0.333687	0.998225
hsa-miR-4467	1.03439	3.11032	3.21742	0.966715	0.333687	0.998225
hsa-miR-613	1.03439	3.11032	3.21742	0.966715	0.333687	0.998225
hsa-miR-10399-5p	1.00972	3.10769	3.21746	0.965882	0.334103	0.998225
hsa-miR-3064-3p	4.1087	-1.0171	1.0535	-0.965451	0.334319	0.998225
hsa-miR-149-3p	102.621	0.313476	0.32481	0.965106	0.334492	0.998225
hsa-miR-548v	7.39935	-1.1301	1.1729	-0.963506	0.335294	0.998225
hsa-miR-133a-3p	316.084	0.324286	0.337633	0.960468	0.33682	0.998225
hsa-miR-5088-5p	4.58899	-1.04675	1.09007	-0.960265	0.336922	0.998225
hsa-miR-6834-5p	0.843343	2.86022	2.98433	0.958413	0.337855	0.998225
hsa-miR-8079	0.843343	2.86022	2.98433	0.958413	0.337855	0.998225
hsa-miR-3163	0.963539	3.08167	3.21789	0.957667	0.338231	0.998225
hsa-miR-147b-5p	16.5936	-0.399292	0.417445	-0.956515	0.338812	0.998225
hsa-miR-4302	2.09955	-1.47681	1.54404	-0.956456	0.338842	0.998225
hsa-miR-6816-5p	1.54749	-1.92307	2.01121	-0.956175	0.338984	0.998225
hsa-miR-12135	1710.72	0.224882	0.235285	0.955787	0.33918	0.998225
hsa-miR-4665-5p	12.727	-0.642148	0.672694	-0.954591	0.339785	0.998225
hsa-miR-6885-3p	3.98458	1.31011	1.37369	0.953717	0.340227	0.998225
hsa-miR-28-3p	8368.83	0.217195	0.227896	0.953044	0.340568	0.998225
hsa-miR-5001-3p	6.5293	-0.891642	0.936134	-0.952472	0.340857	0.998225
hsa-miR-3164	11.8014	0.68972	0.724281	0.952282	0.340954	0.998225
hsa-miR-3938	135.186	-0.243591	0.255911	-0.951859	0.341169	0.998225
hsa-miR-224-5p	389.057	0.585914	0.616032	0.95111	0.341548	0.998225
hsa-miR-33b-3p	17.5637	-0.466921	0.491092	-0.95078	0.341716	0.998225
hsa-miR-375-5p	0.831658	2.84006	2.99032	0.949754	0.342237	0.998225
hsa-miR-6770-5p	9.29192	0.739192	0.778962	0.948945	0.342649	0.998225
hsa-miR-19a-5p	0.984968	3.05349	3.21837	0.948771	0.342737	0.998225
hsa-miR-711	0.984968	3.05349	3.21837	0.948771	0.342737	0.998225
hsa-miR-6758-5p	1.50778	2.05255	2.16398	0.948506	0.342872	0.998225
hsa-miR-4494	0.805737	2.82956	2.98517	0.947873	0.343194	0.998225
hsa-miR-301b-5p	129.483	-0.24958	0.264	-0.945377	0.344466	0.998225
hsa-miR-5089-5p	3.03756	1.37457	1.45425	0.945207	0.344553	0.998225
hsa-miR-3189-5p	0.499538	-2.99436	3.17158	-0.944121	0.345108	0.998225
hsa-miR-5194	0.493819	-2.99424	3.17159	-0.944081	0.345128	0.998225
hsa-miR-202-5p	1.98096	-1.62027	1.71644	-0.943973	0.345184	0.998225
hsa-miR-5003-3p	0.864127	-2.67906	2.84001	-0.943331	0.345512	0.998225
hsa-miR-3148	0.958236	3.03371	3.2187	0.942524	0.345924	0.998225
hsa-miR-3194-3p	0.821762	2.82365	2.99599	0.942477	0.345948	0.998225
hsa-miR-30a-5p	24376.5	0.279142	0.297506	0.938271	0.348105	0.998225
hsa-miR-944	0.792397	2.80688	2.99323	0.937742	0.348377	0.998225
hsa-miR-6828-5p	0.790429	2.80391	2.99454	0.936341	0.349098	0.998225
hsa-miR-2114-5p	0.78989	2.80286	2.99484	0.935896	0.349327	0.998225
hsa-miR-6511a-5p	46.6733	-0.427087	0.457462	-0.9336	0.35051	0.998225
hsa-miR-423-5p	16223.6	0.141423	0.151559	0.933125	0.350756	0.998225
hsa-miR-6734-5p	9.11935	0.763131	0.818138	0.932766	0.350941	0.998225
hsa-miR-6805-3p	7.04423	0.630318	0.676696	0.931463	0.351614	0.998225
hsa-miR-7108-3p	14.838	-0.533843	0.574216	-0.929689	0.352532	0.998225
hsa-miR-10393-3p	0.821992	2.80822	3.02188	0.929295	0.352736	0.998225
hsa-miR-6785-3p	18.0817	-0.654418	0.705327	-0.927821	0.3535	0.998225
hsa-miR-4524a-3p	11.0335	-0.659974	0.712054	-0.926859	0.354	0.998225
hsa-miR-106b-5p	3567.78	0.20748	0.223878	0.926755	0.354054	0.998225
hsa-miR-6731-5p	4.1334	0.986609	1.06667	0.924944	0.354995	0.998225
hsa-miR-11181-5p	1.68589	2.25488	2.44213	0.923326	0.355838	0.998225
hsa-miR-23b-5p	131.564	0.227578	0.246614	0.922813	0.356105	0.998225
hsa-miR-4648	0.79271	2.78002	3.01663	0.921562	0.356757	0.998225
hsa-miR-16-5p	7426.81	0.182146	0.197915	0.920325	0.357403	0.998225
hsa-miR-3621	33.8215	-0.430197	0.467644	-0.919924	0.357613	0.998225
hsa-miR-134-3p	3.41672	-1.66569	1.81443	-0.918022	0.358608	0.998225
hsa-miR-1843	142.408	-0.237361	0.25875	-0.917338	0.358966	0.998225
hsa-miR-6791-5p	5.33984	-0.902546	0.985004	-0.916287	0.359516	0.998225
hsa-miR-500a-3p	499.158	0.349762	0.382187	0.91516	0.360107	0.998225
hsa-miR-4663	2.30487	-1.83684	2.00744	-0.915019	0.360182	0.998225
hsa-miR-28-5p	2883.65	0.190848	0.208827	0.913904	0.360768	0.998225
hsa-miR-130a-3p	3256.35	0.152391	0.166813	0.913543	0.360957	0.998225
hsa-miR-6894-3p	4.40555	-1.12076	1.22762	-0.912953	0.361267	0.998225
hsa-miR-4308	0.468141	-2.89381	3.17472	-0.911517	0.362023	0.998225
hsa-miR-4700-3p	0.468141	-2.89381	3.17472	-0.911517	0.362023	0.998225
hsa-miR-4307	0.875068	2.9341	3.22048	0.911074	0.362256	0.998225
hsa-miR-4796-5p	1.39336	1.9654	2.16233	0.908927	0.363388	0.998225
hsa-miR-6782-5p	0.877678	2.92154	3.22072	0.907109	0.364349	0.998225
hsa-miR-1266-3p	0.774625	2.7399	3.02401	0.906049	0.36491	0.998225
hsa-miR-5195-3p	0.751533	2.7351	3.02041	0.90554	0.36518	0.998225
hsa-miR-8056	0.85821	2.91171	3.2209	0.904004	0.365993	0.998225
hsa-miR-422a	23.4675	-0.402949	0.447603	-0.900237	0.367994	0.998225
hsa-miR-151b	42.9871	-0.306349	0.340328	-0.900159	0.368035	0.998225
hsa-miR-4640-5p	2.17605	1.49449	1.66104	0.899733	0.368263	0.998225
hsa-miR-1248	22.1457	0.34712	0.38581	0.899717	0.368271	0.998225
hsa-miR-25-3p	31354.8	0.153311	0.17044	0.899499	0.368387	0.998225
hsa-miR-4475	1.70799	1.64596	1.83316	0.897882	0.369248	0.998225
hsa-miR-23a-3p	724.443	0.48737	0.543032	0.897498	0.369453	0.998225
hsa-miR-4506	8.37176	0.884048	0.985497	0.897058	0.369688	0.998225
hsa-miR-6768-3p	3.60149	1.45891	1.63198	0.893948	0.37135	0.998225
hsa-miR-3911	13.6651	0.66035	0.738749	0.893876	0.371388	0.998225
hsa-miR-374b-5p	41870.8	0.169204	0.189519	0.892807	0.37196	0.998225
hsa-miR-548a-5p	0.833904	2.87256	3.22164	0.891643	0.372584	0.998225
hsa-miR-6844	2.83568	1.2881	1.44469	0.891611	0.372601	0.998225
hsa-miR-181b-3p	269.844	0.21473	0.241008	0.890968	0.372946	0.998225
hsa-miR-330-3p	4000.31	0.202727	0.227858	0.889707	0.373623	0.998225
hsa-miR-6886-3p	1.0163	-2.50582	2.81893	-0.888923	0.374044	0.998225
hsa-miR-1243	17.89	0.458637	0.516688	0.887648	0.37473	0.998225
hsa-miR-6783-3p	4.43189	-0.933263	1.05142	-0.887626	0.374742	0.998225
hsa-miR-4781-5p	3.15358	1.26344	1.42476	0.886777	0.375199	0.998225
hsa-miR-27a-3p	5081.13	0.355871	0.402213	0.884785	0.376273	0.998225
hsa-miR-4517	0.743388	2.69499	3.04709	0.884447	0.376455	0.998225
hsa-miR-497-5p	5.80394	0.722106	0.817752	0.883037	0.377216	0.998225
hsa-miR-542-3p	470.512	-0.406269	0.460743	-0.881769	0.377902	0.998225
hsa-miR-548bc	31.9866	0.336964	0.382257	0.881513	0.37804	0.998225
hsa-miR-152-3p	8415.1	0.40066	0.455066	0.880445	0.378618	0.998225
hsa-miR-6829-3p	0.810034	2.83316	3.22241	0.879205	0.37929	0.998225
hsa-miR-3064-5p	52.3351	-0.317346	0.361228	-0.87852	0.379662	0.998225
hsa-miR-3661	7.32181	-0.717937	0.818895	-0.876714	0.380642	0.998225
hsa-miR-3928-5p	1.44152	-2.05695	2.34723	-0.876334	0.380848	0.998225
hsa-miR-3605-3p	142.759	0.228659	0.261112	0.875715	0.381185	0.998225
hsa-miR-518b	0.833491	2.81519	3.22277	0.873531	0.382374	0.998225
hsa-miR-3940-5p	24.1057	-0.405615	0.464373	-0.873466	0.382409	0.998225
hsa-miR-4327	4.57146	1.05175	1.20561	0.872376	0.383003	0.998225
hsa-miR-147b-3p	33.976	-0.22467	0.257952	-0.870974	0.383769	0.998225
hsa-miR-664a-5p	144.399	0.219806	0.252396	0.870879	0.38382	0.998225
hsa-miR-6875-3p	3.04345	-1.52602	1.75397	-0.87004	0.384279	0.998225
hsa-miR-6810-3p	1.2138	-2.06689	2.37586	-0.869953	0.384326	0.998225
hsa-miR-548ar-3p	25.5756	0.472431	0.54418	0.868153	0.385311	0.998225
hsa-miR-1282	1.04327	-2.42808	2.80163	-0.866665	0.386126	0.998225
hsa-miR-650	0.720954	2.65249	3.06124	0.866473	0.386231	0.998225
hsa-miR-4536-3p	0.822725	2.78935	3.22329	0.865373	0.386834	0.998225
hsa-miR-12127	19.8281	0.464483	0.537424	0.864277	0.387436	0.998225
hsa-miR-548n	19.1631	0.315671	0.365848	0.862848	0.388221	0.998225
hsa-miR-550b-2-5p	1.89681	-1.35388	1.5719	-0.861299	0.389074	0.998225
hsa-miR-3617-5p	3.9168	0.916102	1.06407	0.860938	0.389272	0.998225
hsa-miR-3173-5p	28.3353	-0.320913	0.372935	-0.860506	0.38951	0.998225
hsa-miR-5585-3p	162.834	0.27047	0.315068	0.858448	0.390645	0.998225
hsa-miR-6849-3p	3.22617	1.38753	1.61896	0.857054	0.391415	0.998225
hsa-miR-155-5p	164.632	0.710476	0.829698	0.856308	0.391828	0.998225
hsa-miR-210-3p	900.463	0.201058	0.237116	0.847931	0.396476	0.998225
hsa-miR-372-3p	4.7341	-0.863063	1.01864	-0.847273	0.396843	0.998225
hsa-miR-1272	0.930884	-2.43238	2.87189	-0.846962	0.397016	0.998225
hsa-miR-604	2.45585	1.36371	1.61018	0.846931	0.397034	0.998225
hsa-miR-3059-3p	0.769213	2.73032	3.22452	0.846739	0.397141	0.998225
hsa-miR-140-5p	5797.27	0.140815	0.166761	0.844409	0.398441	0.998225
hsa-miR-516a-5p	34.1032	-0.348698	0.413355	-0.843579	0.398905	0.998225
hsa-miR-6766-5p	3.66246	0.998121	1.18517	0.842178	0.399688	0.998225
hsa-miR-4795-5p	0.709282	2.60437	3.09578	0.841263	0.400201	0.998225
hsa-miR-3168	118.282	-0.278929	0.331742	-0.840801	0.40046	0.998225
hsa-miR-3193	4.93354	0.821297	0.976926	0.840695	0.400519	0.998225
hsa-miR-17-3p	117.177	0.277423	0.330242	0.840058	0.400876	0.998225
hsa-miR-24-1-5p	40.4472	0.440706	0.524643	0.84001	0.400903	0.998225
hsa-miR-195-3p	7.83465	-0.585171	0.697644	-0.838781	0.401592	0.998225
hsa-miR-2467-3p	5.5017	-0.814358	0.970971	-0.838704	0.401635	0.998225
hsa-miR-920	0.748486	2.70341	3.22509	0.838243	0.401894	0.998225
hsa-miR-3922-5p	6.6949	0.852765	1.01833	0.837419	0.402357	0.998225
hsa-miR-340-5p	125515	0.143817	0.171939	0.836441	0.402907	0.998225
hsa-miR-148b-5p	47.3621	0.302698	0.362246	0.835615	0.403372	0.998225
hsa-miR-182-3p	5.68534	-1.10315	1.3202	-0.835594	0.403383	0.998225
hsa-miR-4436b-5p	0.393187	-2.65894	3.18292	-0.835376	0.403506	0.998225
hsa-miR-19a-3p	981.903	0.227542	0.272781	0.834156	0.404193	0.998225
hsa-miR-6499-3p	1.45369	-1.47092	1.76386	-0.833922	0.404325	0.998225
hsa-miR-138-5p	4222.13	0.252339	0.302979	0.83286	0.404924	0.998225
hsa-miR-3944-5p	3.60094	-1.10168	1.32447	-0.831792	0.405527	0.998225
hsa-miR-3976	14.0506	-0.442088	0.531607	-0.831607	0.405631	0.998225
hsa-miR-3155b	0.77579	2.67901	3.22562	0.83054	0.406234	0.998225
hsa-miR-4999-3p	0.77579	2.67901	3.22562	0.83054	0.406234	0.998225
hsa-miR-568	0.77579	2.67901	3.22562	0.83054	0.406234	0.998225
hsa-miR-124-3p	57325.3	0.18117	0.218547	0.828976	0.407118	0.998225
hsa-miR-4465	1.93414	1.52529	1.84071	0.82864	0.407308	0.998225
hsa-miR-10527-5p	14.5959	0.425935	0.514079	0.82854	0.407365	0.998225
hsa-miR-581	2.09634	1.16532	1.40672	0.828395	0.407447	0.998225
hsa-miR-6516-5p	172.13	0.183263	0.221568	0.827121	0.408169	0.998225
hsa-miR-2115-3p	2.06023	1.74505	2.11057	0.826816	0.408341	0.998225
hsa-miR-6774-3p	0.746875	2.665	3.22593	0.826117	0.408738	0.998225
hsa-miR-548ax	0.890655	-2.41318	2.92624	-0.824667	0.409561	0.998225
hsa-miR-4740-5p	2.05004	-1.45521	1.76599	-0.824018	0.40993	0.998225
hsa-miR-4666b	0.687702	2.56063	3.11154	0.822944	0.41054	0.998225
hsa-miR-4788	0.687702	2.56063	3.11154	0.822944	0.41054	0.998225
hsa-miR-513a-3p	0.710347	2.6547	3.22616	0.822865	0.410585	0.998225
hsa-miR-6128	0.973739	-2.59177	3.15305	-0.82199	0.411083	0.998225
hsa-miR-6835-5p	0.685194	2.55583	3.11356	0.82087	0.41172	0.998225
hsa-miR-3916	2.06187	1.15357	1.40718	0.819773	0.412345	0.998225
hsa-miR-15b-5p	1087.81	0.195739	0.238911	0.819297	0.412617	0.998225
hsa-miR-548x-5p	1.70837	1.49714	1.83253	0.816981	0.413939	0.998225
hsa-miR-552-3p	38.3998	-0.347712	0.425637	-0.816921	0.413974	0.998225
hsa-miR-450a-1-3p	12.8821	-0.655992	0.804673	-0.815228	0.414942	0.998225
hsa-miR-4713-5p	1.29437	1.8012	2.21422	0.813466	0.415951	0.998225
hsa-miR-548d-5p	106.443	0.167531	0.205972	0.813371	0.416005	0.998225
hsa-miR-6084	3.3999	-1.13738	1.39892	-0.813043	0.416194	0.998225
hsa-miR-133a-5p	137.012	0.278932	0.343271	0.812571	0.416464	0.998225
hsa-miR-6894-5p	6.00979	-0.796798	0.980928	-0.81229	0.416625	0.998225
hsa-miR-361-5p	8553.92	0.164461	0.202465	0.812289	0.416626	0.998225
hsa-miR-4722-3p	1.68294	2.28604	2.81441	0.812262	0.416641	0.998225
hsa-miR-503-3p	3.27178	-1.09764	1.35376	-0.810811	0.417474	0.998225
hsa-miR-8055	0.699799	2.61602	3.22704	0.810657	0.417563	0.998225
hsa-miR-6754-5p	1.77703	1.70562	2.10414	0.810603	0.417594	0.998225
hsa-miR-7111-3p	3.17236	-1.48198	1.8301	-0.809783	0.418065	0.998225
hsa-miR-4703-5p	0.724969	2.61265	3.22711	0.809592	0.418174	0.998225
hsa-miR-933	15.1012	0.575215	0.710675	0.809393	0.418289	0.998225
hsa-miR-3123	1.39749	2.00434	2.47734	0.809072	0.418474	0.998225
hsa-miR-4762-5p	2.22813	-1.28098	1.58781	-0.80676	0.419805	0.998225
hsa-miR-6789-5p	27.7223	-0.415021	0.51496	-0.805929	0.420284	0.998225
hsa-miR-3121-3p	2.44797	1.30993	1.62825	0.8045	0.421108	0.998225
hsa-miR-4306	1.51075	-1.43826	1.78816	-0.804324	0.42121	0.998225
hsa-miR-3197	2.29172	1.9219	2.38965	0.804262	0.421246	0.998225
hsa-miR-548ar-5p	3.95469	0.999454	1.24305	0.804031	0.421379	0.998225
hsa-miR-548ao-3p	10.859	0.574892	0.716028	0.802891	0.422038	0.998225
hsa-miR-4729	0.364663	-2.55791	3.18688	-0.802638	0.422184	0.998225
hsa-miR-7112-5p	0.364663	-2.55791	3.18688	-0.802638	0.422184	0.998225
hsa-miR-106b-3p	9079.67	0.13277	0.165805	0.800756	0.423273	0.998225
hsa-miR-548ab	129.616	0.236795	0.29575	0.800658	0.423329	0.998225
hsa-miR-3186-5p	0.713032	2.58198	3.22782	0.799913	0.423761	0.998225
hsa-miR-4705	247.783	0.23757	0.297008	0.799878	0.423781	0.998225
hsa-miR-5191	0.663614	2.51069	3.13978	0.799639	0.42392	0.998225
hsa-miR-6787-3p	2.13485	-1.593	1.99487	-0.798547	0.424553	0.998225
hsa-miR-6508-5p	0.657662	2.49759	3.13579	0.796476	0.425755	0.998225
hsa-miR-4501	20.906	-0.407916	0.512947	-0.79524	0.426474	0.998225
hsa-miR-6499-5p	0.700881	2.5633	3.22826	0.794018	0.427185	0.998225
hsa-miR-146b-3p	81.0065	0.338901	0.426853	0.793953	0.427223	0.998225
hsa-miR-548k	159.115	0.193097	0.243234	0.793874	0.427269	0.998225
hsa-miR-6867-5p	2.8311	-1.24776	1.57179	-0.793843	0.427287	0.998225
hsa-miR-3134	3.45175	-0.997531	1.25848	-0.792649	0.427982	0.998225
hsa-miR-3198	2.94005	1.62717	2.05304	0.792565	0.428031	0.998225
hsa-miR-18b-3p	0.370023	-2.52553	3.1882	-0.792149	0.428274	0.998225
hsa-miR-302c-5p	0.370023	-2.52553	3.1882	-0.792149	0.428274	0.998225
hsa-miR-4253	0.370023	-2.52553	3.1882	-0.792149	0.428274	0.998225
hsa-miR-4305	0.370023	-2.52553	3.1882	-0.792149	0.428274	0.998225
hsa-miR-4696	0.370023	-2.52553	3.1882	-0.792149	0.428274	0.998225
hsa-miR-4704-5p	0.370023	-2.52553	3.1882	-0.792149	0.428274	0.998225
hsa-miR-512-5p	0.370023	-2.52553	3.1882	-0.792149	0.428274	0.998225
hsa-miR-548ao-5p	0.370023	-2.52553	3.1882	-0.792149	0.428274	0.998225
hsa-miR-601	0.370023	-2.52553	3.1882	-0.792149	0.428274	0.998225
hsa-miR-3116	10.3564	0.602484	0.760847	0.791859	0.428443	0.998225
hsa-miR-4784	17.635	0.403671	0.51111	0.789793	0.429649	0.998225
hsa-miR-504-5p	19901.5	-0.167032	0.211684	-0.789064	0.430075	0.998225
hsa-miR-6837-5p	2.91901	-1.41949	1.8006	-0.788347	0.430494	0.998225
hsa-miR-26a-5p	721618	0.123851	0.157343	0.787141	0.4312	0.998225
hsa-miR-6755-3p	0.693427	2.54023	3.22881	0.786739	0.431435	0.998225
hsa-miR-3157-5p	16.8525	0.499521	0.634985	0.786665	0.431478	0.998225
hsa-miR-4760-5p	4.56394	-0.973092	1.23813	-0.785934	0.431906	0.998225
hsa-miR-4715-3p	2.70444	1.24565	1.58497	0.785912	0.431919	0.998225
hsa-miR-4436b-3p	1.35594	1.94168	2.4775	0.783723	0.433203	0.998225
hsa-miR-632	0.644008	2.463	3.14711	0.782621	0.43385	0.998225
hsa-miR-34b-3p	1.63956	2.21388	2.83016	0.782246	0.43407	0.998225
hsa-miR-646	1.23134	-1.88236	2.40659	-0.782168	0.434116	0.998225
hsa-miR-219b-5p	293.522	0.211927	0.270961	0.782131	0.434137	0.998225
hsa-miR-3655	0.652258	2.52111	3.22928	0.780704	0.434977	0.998225
hsa-miR-1287-3p	1.77023	-1.36633	1.75019	-0.780675	0.434994	0.998225
hsa-miR-6721-5p	14.2863	-0.353511	0.452877	-0.78059	0.435044	0.998225
hsa-miR-12124	0.651622	2.51961	3.22931	0.78023	0.435256	0.998225
hsa-miR-554	0.651622	2.51961	3.22931	0.78023	0.435256	0.998225
hsa-miR-6501-5p	0.651622	2.51961	3.22931	0.78023	0.435256	0.998225
hsa-miR-8081	0.651622	2.51961	3.22931	0.78023	0.435256	0.998225
hsa-miR-9983-3p	171.521	0.304196	0.389897	0.780194	0.435277	0.998225
hsa-miR-6716-3p	32.9788	-0.292951	0.375979	-0.779169	0.43588	0.998225
hsa-miR-6771-3p	6.72032	-0.758924	0.974243	-0.778988	0.435987	0.998225
hsa-miR-520e-3p	0.618678	2.4531	3.14975	0.778824	0.436084	0.998225
hsa-miR-4472	9.51067	-0.740485	0.951021	-0.778621	0.436203	0.998225
hsa-miR-6812-3p	1.65583	-1.80083	2.31622	-0.777486	0.436872	0.998225
hsa-miR-15b-3p	189.788	0.321533	0.414392	0.775914	0.4378	0.998225
hsa-miR-1179	8.02417	0.493136	0.635928	0.775458	0.438069	0.998225
hsa-miR-12113	0.673349	2.50407	3.2297	0.775327	0.438146	0.998225
hsa-miR-6744-5p	0.673349	2.50407	3.2297	0.775327	0.438146	0.998225
hsa-miR-6729-3p	5.87392	-0.631726	0.81552	-0.77463	0.438558	0.998225
hsa-let-7e-5p	40972.3	0.187497	0.242071	0.774552	0.438605	0.998225
hsa-miR-3622b-3p	0.660259	2.50032	3.22979	0.774145	0.438845	0.998225
hsa-miR-5001-5p	6.43494	-0.735655	0.95032	-0.774114	0.438864	0.998225
hsa-miR-499a-3p	0.636082	2.43972	3.1531	0.773752	0.439077	0.998225
hsa-miR-548ae-5p	0.636082	2.43972	3.1531	0.773752	0.439077	0.998225
hsa-miR-6512-3p	1.53119	-1.5739	2.03617	-0.772973	0.439538	0.998225
hsa-miR-297	0.610751	2.43711	3.15785	0.771764	0.440254	0.998225
hsa-miR-6854-5p	2.57856	-1.20624	1.56338	-0.771561	0.440375	0.998225
hsa-miR-3667-3p	4.94139	-0.858532	1.11374	-0.770853	0.440794	0.998225
hsa-miR-671-5p	60.5018	-0.21018	0.273161	-0.769436	0.441634	0.998225
hsa-miR-6829-5p	0.804569	-2.27616	2.96229	-0.76838	0.442262	0.998225
hsa-miR-4486	0.630677	2.4762	3.23036	0.76654	0.443355	0.998225
hsa-miR-1910-3p	4.54092	1.09929	1.43411	0.766535	0.443358	0.998225
hsa-miR-6840-5p	0.650012	2.47188	3.23046	0.765181	0.444164	0.998225
hsa-miR-6068	0.602831	2.42107	3.16636	0.764622	0.444497	0.998225
hsa-miR-875-5p	3.83416	0.888974	1.16509	0.763006	0.44546	0.998225
hsa-miR-744-3p	379.138	0.162466	0.213077	0.762477	0.445775	0.998225
hsa-miR-4635	15.9817	-0.43323	0.569876	-0.760218	0.447125	0.998225
hsa-miR-6861-5p	49.4636	-0.340673	0.44837	-0.759805	0.447371	0.998225
hsa-miR-6753-5p	0.616485	2.44768	3.23097	0.757567	0.44871	0.998225
hsa-miR-200b-5p	0.614195	2.44344	3.23106	0.756233	0.44951	0.998225
hsa-miR-4671-3p	2.40559	-1.341	1.77403	-0.755904	0.449707	0.998225
hsa-miR-4507	3.85164	0.83294	1.10392	0.75453	0.450531	0.998225
hsa-miR-1246	3916.37	0.400594	0.530997	0.754419	0.450598	0.998225
hsa-miR-6798-5p	6.02342	-0.730237	0.968695	-0.753835	0.450948	0.998225
hsa-miR-1825	0.338985	-2.40682	3.19331	-0.753709	0.451024	0.998225
hsa-miR-4304	0.338985	-2.40682	3.19331	-0.753709	0.451024	0.998225
hsa-miR-4318	0.338985	-2.40682	3.19331	-0.753709	0.451024	0.998225
hsa-miR-4490	0.338985	-2.40682	3.19331	-0.753709	0.451024	0.998225
hsa-miR-4714-3p	0.338985	-2.40682	3.19331	-0.753709	0.451024	0.998225
hsa-miR-4769-5p	0.338985	-2.40682	3.19331	-0.753709	0.451024	0.998225
hsa-miR-5681b	0.338985	-2.40682	3.19331	-0.753709	0.451024	0.998225
hsa-miR-766-5p	57.1727	-0.273564	0.363113	-0.753384	0.451219	0.998225
hsa-miR-3176	27.2382	-0.35358	0.469453	-0.753175	0.451345	0.998225
hsa-miR-4768-5p	4.80708	1.05597	1.40301	0.752641	0.451665	0.998225
hsa-miR-412-3p	4.77067	-0.885048	1.17655	-0.752242	0.451905	0.998225
hsa-miR-34b-5p	22.3441	0.382381	0.508614	0.75181	0.452166	0.998225
hsa-miR-937-3p	45.1797	-0.311408	0.414629	-0.751053	0.45262	0.998225
hsa-miR-125a-5p	192721	0.153806	0.205022	0.750193	0.453139	0.998225
hsa-miR-6812-5p	0.625924	2.42234	3.23152	0.749597	0.453497	0.998225
hsa-miR-126-5p	157.404	0.232076	0.309733	0.749277	0.45369	0.998225
hsa-miR-597-3p	205.443	0.18695	0.250067	0.747597	0.454703	0.998225
hsa-miR-4684-5p	3.60221	-1.01514	1.36295	-0.744812	0.456385	0.998225
hsa-miR-33b-5p	1.13705	1.63718	2.19816	0.744798	0.456394	0.998225
hsa-miR-186-5p	13636.2	0.103041	0.138712	0.74284	0.457578	0.998225
hsa-miR-4440	4.85359	-0.750882	1.01108	-0.742655	0.457691	0.998225
hsa-miR-19b-3p	2760.56	0.186007	0.250705	0.741938	0.458125	0.998225
hsa-miR-4445-3p	0.621889	2.39783	3.23201	0.741899	0.458148	0.998225
hsa-miR-3692-3p	3.89578	0.804483	1.08519	0.741327	0.458495	0.998225
hsa-miR-30e-5p	9000.43	0.225617	0.304344	0.741321	0.458499	0.998225
hsa-miR-6823-5p	0.612584	2.39501	3.23207	0.741015	0.458684	0.998225
hsa-miR-363-3p	11991.1	0.139866	0.188997	0.740045	0.459273	0.998225
hsa-miR-219a-1-3p	114.662	0.244476	0.331442	0.737612	0.46075	0.998225
hsa-miR-548m	1.48383	-1.74099	2.36223	-0.737014	0.461114	0.998225
hsa-miR-6813-3p	0.729611	-2.33631	3.17409	-0.736058	0.461696	0.998225
hsa-miR-4655-3p	2.90647	-1.19397	1.62274	-0.735773	0.461869	0.998225
hsa-miR-1247-3p	20.3246	0.526418	0.715753	0.735474	0.462051	0.998225
hsa-miR-508-3p	118.777	-0.273572	0.372091	-0.73523	0.4622	0.998225
hsa-miR-4431	0.580711	2.37618	3.23241	0.735112	0.462271	0.998225
hsa-miR-6779-5p	3.19924	-1.16107	1.58147	-0.734168	0.462846	0.998225
hsa-miR-1255b-5p	3.71595	1.19352	1.62612	0.73397	0.462967	0.998225
hsa-miR-4488	248.781	-0.255964	0.348749	-0.733949	0.46298	0.998225
hsa-miR-7158-5p	37.0643	-0.365084	0.497628	-0.733648	0.463163	0.998225
hsa-miR-578	21.4657	-0.409198	0.558633	-0.732499	0.463864	0.998225
hsa-miR-6787-5p	1.23118	1.81913	2.48423	0.732271	0.464003	0.998225
hsa-miR-4772-3p	0.611064	2.36698	3.23258	0.732227	0.46403	0.998225
hsa-miR-3925-3p	0.598392	2.36612	3.2326	0.731956	0.464195	0.998225
hsa-miR-1323	3.77431	1.04013	1.42189	0.731507	0.464469	0.998225
hsa-miR-4437	16.6792	0.532333	0.727787	0.731441	0.46451	0.998225
hsa-miR-6882-5p	12.4263	0.370165	0.506554	0.730751	0.464931	0.998225
hsa-miR-1914-3p	0.573324	2.36186	3.23267	0.730622	0.46501	0.998225
hsa-miR-4798-5p	9.71723	0.59492	0.814925	0.730031	0.465371	0.998225
hsa-miR-3202	0.843232	-2.15193	2.95032	-0.729388	0.465764	0.998225
hsa-miR-6817-3p	3.9609	-0.813566	1.11549	-0.729336	0.465796	0.998225
hsa-miR-4270	0.592979	2.35487	3.2328	0.728429	0.466351	0.998225
hsa-miR-16-1-3p	3.99449	1.06628	1.46468	0.727993	0.466618	0.998225
hsa-miR-4676-5p	0.923941	-2.2949	3.15371	-0.727684	0.466807	0.998225
hsa-miR-10522-5p	20.821	-0.453797	0.62385	-0.727414	0.466972	0.998225
hsa-miR-4699-5p	16.2056	-0.475124	0.653218	-0.727359	0.467006	0.998225
hsa-miR-4697-3p	0.567911	2.35092	3.23288	0.727191	0.467109	0.998225
hsa-miR-1271-3p	27.7804	-0.384044	0.529407	-0.725423	0.468193	0.998225
hsa-miR-95-5p	20.0342	-0.396889	0.548086	-0.724136	0.468982	0.998225
hsa-miR-6842-3p	62.1754	0.271153	0.37452	0.724001	0.469065	0.998225
hsa-miR-6827-3p	0.973313	-2.28082	3.15139	-0.72375	0.469219	0.998225
hsa-miR-548at-5p	8.4159	-0.662612	0.915974	-0.723396	0.469436	0.998225
hsa-miR-614	0.561645	2.33795	3.23312	0.723125	0.469603	0.998225
hsa-miR-3118	19.7788	0.539053	0.745476	0.723099	0.469619	0.998225
hsa-miR-4433a-3p	1.37112	-1.9806	2.74557	-0.72138	0.470676	0.998225
hsa-miR-942-5p	8.42138	0.51686	0.716557	0.721311	0.470718	0.998225
hsa-miR-3675-5p	3.6867	1.31416	1.82439	0.720327	0.471324	0.998225
hsa-miR-218-2-3p	255.684	0.298291	0.414456	0.719718	0.471699	0.998225
hsa-miR-6841-5p	17.7694	0.532144	0.739436	0.719662	0.471733	0.998225
hsa-miR-6760-5p	1.63935	1.30783	1.81785	0.719441	0.471869	0.998225
hsa-miR-6125	24.206	-0.400639	0.557364	-0.71881	0.472258	0.998225
hsa-miR-6768-5p	2.7835	-1.11274	1.55372	-0.71618	0.47388	0.998225
hsa-miR-142-3p	0.80137	-2.13804	2.98535	-0.716178	0.473882	0.998225
hsa-miR-3174	15.5072	-0.527702	0.737231	-0.715789	0.474122	0.998225
hsa-miR-4432	0.548306	2.3107	3.23364	0.71458	0.474869	0.998225
hsa-miR-4525	0.548306	2.3107	3.23364	0.71458	0.474869	0.998225
hsa-miR-4733-3p	3.61539	0.943485	1.32342	0.712914	0.475899	0.998225
hsa-miR-29b-1-5p	73.3329	-0.27332	0.383406	-0.712874	0.475924	0.998225
hsa-miR-10401-3p	6.90648	-0.553921	0.777713	-0.712244	0.476314	0.998225
hsa-miR-212-3p	74.0794	-0.241053	0.339072	-0.71092	0.477134	0.998225
hsa-miR-374c-3p	15.4805	-0.354952	0.499452	-0.710682	0.477281	0.998225
hsa-miR-670-3p	8.436	-0.800803	1.12738	-0.710322	0.477505	0.998225
hsa-miR-6515-3p	22.5833	0.397267	0.559656	0.709841	0.477803	0.998225
hsa-miR-1203	0.939788	-2.23546	3.15235	-0.70914	0.478238	0.998225
hsa-miR-9900	0.539526	2.29238	3.234	0.708839	0.478424	0.998225
hsa-miR-5193	5.3525	1.0258	1.44925	0.707816	0.47906	0.998225
hsa-miR-466	1.07004	1.55844	2.20567	0.706561	0.479839	0.998225
hsa-miR-5092	0.750726	-2.1413	3.03235	-0.706151	0.480094	0.998225
hsa-miR-215-5p	116.103	-0.235981	0.334337	-0.705817	0.480302	0.998225
hsa-miR-6507-5p	0.867321	-2.06323	2.92904	-0.704405	0.481181	0.998225
hsa-miR-4647	23.967	-0.359502	0.510578	-0.704107	0.481366	0.998225
hsa-miR-3944-3p	4.41468	-0.975931	1.38645	-0.703905	0.481492	0.998225
hsa-miR-3664-5p	0.547549	2.2751	3.23433	0.70342	0.481794	0.998225
hsa-miR-4255	0.547549	2.2751	3.23433	0.70342	0.481794	0.998225
hsa-miR-1296-5p	8128.15	0.139682	0.198729	0.702879	0.482131	0.998225
hsa-miR-4296	0.814709	-2.08694	2.97104	-0.702429	0.482411	0.998225
hsa-miR-2278	3.17056	0.958475	1.36774	0.700773	0.483445	0.998225
hsa-miR-3191-5p	0.812194	-2.08334	2.97312	-0.700726	0.483474	0.998225
hsa-let-7g-5p	92318.9	0.295068	0.421347	0.700296	0.483742	0.998225
hsa-miR-1290	1169.5	0.343081	0.490573	0.699347	0.484335	0.998225
hsa-miR-139-3p	121.554	0.199905	0.286253	0.698353	0.484956	0.998225
hsa-miR-4299	0.539308	2.25723	3.23469	0.697821	0.485289	0.998225
hsa-miR-675-3p	31.3998	-1.06159	1.52301	-0.697039	0.485778	0.998225
hsa-miR-6836-3p	358.198	0.190002	0.272801	0.696487	0.486124	0.998225
hsa-miR-3670	0.588726	2.25151	3.2348	0.696028	0.486411	0.998225
hsa-miR-891b	21.4039	0.412429	0.593007	0.695488	0.48675	0.998225
hsa-miR-1-3p	100506	0.207816	0.300154	0.692362	0.48871	0.998225
hsa-miR-4782-5p	7.06371	-0.633	0.915762	-0.691228	0.489422	0.998225
hsa-miR-7845-5p	3.50303	0.863996	1.25097	0.690658	0.48978	0.998225
hsa-miR-6790-5p	0.964184	-1.99885	2.89425	-0.690627	0.4898	0.998225
hsa-miR-3126-5p	9.08192	-0.586882	0.85075	-0.689841	0.490294	0.998225
hsa-miR-6732-3p	1.72644	-1.63095	2.36467	-0.689716	0.490373	0.998225
hsa-miR-584-3p	9.33532	0.512749	0.7439	0.689271	0.490653	0.998225
hsa-miR-4422	0.525968	2.22763	3.23528	0.688543	0.491111	0.998225
hsa-miR-4707-3p	23.4232	-0.400485	0.582625	-0.687381	0.491843	0.998225
hsa-miR-637	1.15592	-1.65533	2.41024	-0.686791	0.492215	0.998225
hsa-miR-3120-3p	21.5156	0.445819	0.650555	0.68529	0.493161	0.998225
hsa-miR-624-5p	33.6818	0.328705	0.479676	0.685265	0.493177	0.998225
hsa-miR-4728-5p	3.1144	1.26806	1.85122	0.684989	0.493351	0.998225
hsa-miR-12122	0.911237	-2.15834	3.15405	-0.684308	0.493781	0.998225
hsa-miR-6751-3p	2.18737	1.40073	2.0537	0.68205	0.495207	0.998225
hsa-miR-4723-3p	2.03187	-1.06086	1.55556	-0.681979	0.495252	0.998225
hsa-miR-1292-5p	68.3878	-0.18258	0.267974	-0.681336	0.495659	0.998225
hsa-miR-8071	2.92314	1.20959	1.77561	0.681229	0.495727	0.998225
hsa-miR-1288-3p	25.0884	-0.379486	0.557136	-0.681136	0.495785	0.998225
hsa-miR-509-3-5p	673.44	-0.250222	0.367605	-0.680682	0.496072	0.998225
hsa-miR-548ac	1.21425	-1.65105	2.42809	-0.679978	0.496518	0.998225
hsa-miR-34c-3p	12.5831	0.514302	0.756761	0.67961	0.496752	0.998225
hsa-miR-548o-3p	837.315	0.15444	0.227982	0.677421	0.498139	0.998225
hsa-miR-29c-3p	84.5862	0.231147	0.341873	0.67612	0.498964	0.998225
hsa-miR-1295a	18.0063	-0.565719	0.837315	-0.675634	0.499273	0.998225
hsa-miR-450b-5p	1182.48	-0.380362	0.563695	-0.674766	0.499824	0.998225
hsa-miR-4726-5p	17.4125	0.344987	0.511399	0.674595	0.499933	0.998225
hsa-miR-12129	0.506363	2.18246	3.23621	0.674388	0.500065	0.998225
hsa-miR-4752	0.506363	2.18246	3.23621	0.674388	0.500065	0.998225
hsa-miR-500b-5p	0.506363	2.18246	3.23621	0.674388	0.500065	0.998225
hsa-miR-548y	0.506363	2.18246	3.23621	0.674388	0.500065	0.998225
hsa-miR-6506-3p	0.506363	2.18246	3.23621	0.674388	0.500065	0.998225
hsa-miR-7162-3p	0.506363	2.18246	3.23621	0.674388	0.500065	0.998225
hsa-miR-6881-3p	2.49172	1.10124	1.63301	0.67436	0.500083	0.998225
hsa-miR-151a-5p	1769.89	0.105447	0.156896	0.672083	0.501531	0.998225
hsa-miR-653-5p	6.02949	0.582709	0.867871	0.671423	0.501951	0.998225
hsa-miR-3125	13.958	0.49407	0.737631	0.669806	0.502981	0.998225
hsa-miR-3960	208.218	-0.226581	0.338545	-0.669279	0.503317	0.998225
hsa-miR-6838-3p	1.37272	1.93151	2.88669	0.66911	0.503425	0.998225
hsa-miR-4454	167.969	0.22152	0.332019	0.66719	0.504651	0.998225
hsa-miR-4793-5p	1.55795	-1.38185	2.07623	-0.665559	0.505693	0.998225
hsa-miR-6735-5p	8.88957	0.408911	0.614426	0.665517	0.50572	0.998225
hsa-miR-130b-5p	3781.04	0.164984	0.248446	0.664063	0.50665	0.998225
hsa-miR-4785	68.9097	-0.312273	0.470276	-0.664021	0.506677	0.998225
hsa-miR-6508-3p	3.27684	1.06655	1.6074	0.663525	0.506994	0.998225
hsa-miR-3922-3p	1.89842	1.60415	2.41942	0.663034	0.507309	0.998225
hsa-miR-3678-5p	0.933146	-1.92987	2.91177	-0.662784	0.507469	0.998225
hsa-miR-6814-3p	4.85931	-0.670257	1.01134	-0.66274	0.507497	0.998225
hsa-miR-6722-3p	34.8944	-0.325737	0.491843	-0.662277	0.507794	0.998225
hsa-miR-6888-5p	2.12199	-0.905583	1.36773	-0.662106	0.507903	0.998225
hsa-miR-6751-5p	1.96081	-1.36083	2.05614	-0.661838	0.508075	0.998225
hsa-miR-4667-3p	3.70023	0.83676	1.26502	0.661461	0.508317	0.998225
hsa-miR-212-5p	1460.58	-0.150155	0.227128	-0.661103	0.508546	0.998225
hsa-miR-7705	5.54637	0.73756	1.11616	0.6608	0.508741	0.998225
hsa-miR-6789-3p	8.11793	0.635795	0.962175	0.66079	0.508747	0.998225
hsa-miR-454-5p	243.448	0.135459	0.205304	0.659796	0.509385	0.998225
hsa-miR-3606-5p	0.646064	-2.08681	3.18274	-0.655664	0.51204	0.998225
hsa-miR-4326	5.04866	0.812652	1.24167	0.654485	0.5128	0.998225
hsa-miR-499a-5p	1014.79	0.127309	0.194613	0.654165	0.513006	0.998225
hsa-miR-1182	0.258312	-2.09674	3.20874	-0.653446	0.513469	0.998225
hsa-miR-4263	0.258312	-2.09674	3.20874	-0.653446	0.513469	0.998225
hsa-miR-4680-3p	0.258312	-2.09674	3.20874	-0.653446	0.513469	0.998225
hsa-miR-8067	0.258312	-2.09674	3.20874	-0.653446	0.513469	0.998225
hsa-miR-8070	0.258312	-2.09674	3.20874	-0.653446	0.513469	0.998225
hsa-miR-6858-3p	2.95035	0.910291	1.39514	0.652474	0.514095	0.998225
hsa-miR-4433b-3p	1.09899	-1.58573	2.43102	-0.652291	0.514213	0.998225
hsa-miR-4259	0.62326	-1.98289	3.04352	-0.651511	0.514716	0.998225
hsa-miR-5707	0.62326	-1.98289	3.04352	-0.651511	0.514716	0.998225
hsa-miR-4683	10.8076	-0.522003	0.801537	-0.651252	0.514884	0.998225
hsa-miR-1208	51.305	-0.226658	0.348551	-0.650285	0.515508	0.998225
hsa-miR-548e-5p	14.8777	0.374359	0.575709	0.650257	0.515526	0.998225
hsa-miR-222-3p	822.068	0.137566	0.211767	0.649609	0.515945	0.998225
hsa-miR-32-5p	1394.2	0.147785	0.22757	0.649404	0.516077	0.998225
hsa-miR-30b-5p	9393.34	0.131623	0.202943	0.648572	0.516615	0.998225
hsa-miR-6832-5p	4.77143	-0.796329	1.22918	-0.647854	0.517079	0.998225
hsa-miR-656-5p	3.69121	-1.18782	1.83593	-0.646985	0.517642	0.998225
hsa-miR-4650-5p	2.74698	0.909353	1.40571	0.646898	0.517698	0.998225
hsa-miR-6075	12.1322	-0.538072	0.831816	-0.646864	0.51772	0.998225
hsa-miR-4433b-5p	2.66102	-0.902731	1.39562	-0.64683	0.517742	0.998225
hsa-miR-5699-3p	47.0913	-0.234673	0.363022	-0.646444	0.517992	0.998225
hsa-miR-2276-3p	8.501	0.583778	0.904407	0.645482	0.518615	0.998225
hsa-miR-10397-3p	0.264031	-2.07143	3.21014	-0.645276	0.518749	0.998225
hsa-miR-1178-5p	0.264031	-2.07143	3.21014	-0.645276	0.518749	0.998225
hsa-miR-2116-3p	0.264031	-2.07143	3.21014	-0.645276	0.518749	0.998225
hsa-miR-3622b-5p	0.264031	-2.07143	3.21014	-0.645276	0.518749	0.998225
hsa-miR-4643	0.264031	-2.07143	3.21014	-0.645276	0.518749	0.998225
hsa-miR-4715-5p	0.264031	-2.07143	3.21014	-0.645276	0.518749	0.998225
hsa-miR-4756-3p	0.264031	-2.07143	3.21014	-0.645276	0.518749	0.998225
hsa-miR-502-5p	0.264031	-2.07143	3.21014	-0.645276	0.518749	0.998225
hsa-miR-5571-5p	0.264031	-2.07143	3.21014	-0.645276	0.518749	0.998225
hsa-miR-5588-5p	0.264031	-2.07143	3.21014	-0.645276	0.518749	0.998225
hsa-miR-875-3p	0.264031	-2.07143	3.21014	-0.645276	0.518749	0.998225
hsa-miR-7703	4.21586	0.959144	1.48644	0.645261	0.518758	0.998225
hsa-miR-490-5p	4080.81	-0.182472	0.282904	-0.644997	0.518929	0.998225
hsa-miR-214-3p	1889.93	0.759311	1.17762	0.644785	0.519067	0.998225
hsa-miR-4286	295.471	-0.160026	0.24863	-0.64363	0.519815	0.998225
hsa-miR-3145-3p	4.85398	0.663946	1.03381	0.642229	0.520724	0.998225
hsa-miR-5701	139.859	0.204289	0.319076	0.640254	0.522007	0.998225
hsa-miR-570-3p	6.43141	0.492897	0.771088	0.639222	0.522678	0.998225
hsa-miR-30a-3p	9302.56	0.146221	0.228894	0.638815	0.522943	0.998225
hsa-miR-4458	3.89098	0.920348	1.44132	0.638546	0.523119	0.998225
hsa-miR-199a-5p	72304.3	0.758091	1.18732	0.638491	0.523154	0.998225
hsa-miR-3917	5.66485	0.612921	0.962407	0.636862	0.524215	0.998225
hsa-miR-26b-3p	14.5049	-0.449403	0.705859	-0.636676	0.524336	0.998225
hsa-miR-6855-5p	26.6334	-0.345497	0.543413	-0.63579	0.524913	0.998225
hsa-miR-378d	187.989	-0.167937	0.264479	-0.634974	0.525446	0.998225
hsa-miR-6881-5p	0.709708	-2.00694	3.16685	-0.633733	0.526255	0.998225
hsa-miR-5708	2.79247	0.912085	1.44001	0.633387	0.526481	0.998225
hsa-miR-4653-3p	0.442444	2.04776	3.23863	0.632291	0.527197	0.998225
hsa-miR-5004-5p	8.09114	0.632685	1.0048	0.62966	0.528917	0.998225
hsa-miR-491-3p	35.7904	-0.223489	0.354985	-0.629575	0.528973	0.998225
hsa-miR-6773-5p	1.48332	1.36403	2.16986	0.628628	0.529593	0.998225
hsa-miR-92a-1-5p	120.722	0.167551	0.266585	0.628506	0.529672	0.998225
hsa-miR-3144-5p	0.434839	2.03	3.23896	0.626742	0.530828	0.998225
hsa-miR-3173-3p	0.434839	2.03	3.23896	0.626742	0.530828	0.998225
hsa-miR-323b-5p	0.434839	2.03	3.23896	0.626742	0.530828	0.998225
hsa-miR-4482-5p	0.434839	2.03	3.23896	0.626742	0.530828	0.998225
hsa-miR-4685-5p	0.434839	2.03	3.23896	0.626742	0.530828	0.998225
hsa-miR-5195-5p	0.434839	2.03	3.23896	0.626742	0.530828	0.998225
hsa-miR-891a-3p	0.434839	2.03	3.23896	0.626742	0.530828	0.998225
hsa-miR-345-5p	5947.68	0.113983	0.181944	0.626469	0.531007	0.998225
hsa-miR-4429	4.70064	0.550457	0.880516	0.625153	0.531871	0.998225
hsa-miR-3925-5p	2.51108	1.00781	1.61357	0.624583	0.532245	0.998225
hsa-miR-4632-5p	6.50563	-0.437658	0.701185	-0.62417	0.532516	0.998225
hsa-miR-1231	1.66434	1.35824	2.18646	0.621208	0.534463	0.998225
hsa-miR-4800-5p	0.426597	2.01016	3.23934	0.620546	0.534898	0.998225
hsa-miR-510-5p	2.94224	1.00133	1.61655	0.619423	0.535638	0.998225
hsa-miR-602	2.07932	1.29361	2.09081	0.61871	0.536107	0.998225
hsa-miR-582-5p	239.434	0.269885	0.436597	0.618156	0.536473	0.998225
hsa-miR-1827	6.24005	-0.750681	1.21533	-0.617679	0.536787	0.998225
hsa-miR-500a-5p	27.9944	0.354402	0.575252	0.616082	0.53784	0.998225
hsa-miR-3122	1.22425	1.79051	2.90645	0.616047	0.537863	0.998225
hsa-miR-708-3p	20068.9	0.224641	0.364799	0.615796	0.538029	0.998225
hsa-miR-6837-3p	15.6427	0.43897	0.714041	0.614769	0.538707	0.998225
hsa-miR-506-3p	2.58367	1.13564	1.84834	0.614413	0.538942	0.998225
hsa-miR-1321	0.418356	1.99002	3.23972	0.614258	0.539045	0.998225
hsa-miR-4274	0.418356	1.99002	3.23972	0.614258	0.539045	0.998225
hsa-miR-4294	0.418356	1.99002	3.23972	0.614258	0.539045	0.998225
hsa-miR-4708-5p	0.418356	1.99002	3.23972	0.614258	0.539045	0.998225
hsa-miR-518d-5p	0.418356	1.99002	3.23972	0.614258	0.539045	0.998225
hsa-miR-6083	0.418356	1.99002	3.23972	0.614258	0.539045	0.998225
hsa-miR-6750-5p	0.418356	1.99002	3.23972	0.614258	0.539045	0.998225
hsa-miR-6888-3p	0.418356	1.99002	3.23972	0.614258	0.539045	0.998225
hsa-miR-548l	40.1779	0.228769	0.372665	0.613873	0.539299	0.998225
hsa-miR-2113	411.098	-0.299123	0.488568	-0.612244	0.540376	0.998225
hsa-miR-5100	237.014	0.210212	0.344313	0.610525	0.541514	0.998225
hsa-miR-5189-5p	0.413258	1.97717	3.23996	0.610246	0.541699	0.998225
hsa-miR-7848-3p	3.53611	-0.986095	1.61676	-0.609919	0.541916	0.998225
hsa-miR-9903	20.3604	0.511957	0.841356	0.60849	0.542863	0.998225
hsa-miR-520h	2.48213	0.856983	1.41064	0.607513	0.54351	0.998225
hsa-miR-1260a	16504.1	-0.148536	0.24475	-0.606887	0.543926	0.998225
hsa-miR-490-3p	9898.45	-0.176759	0.291537	-0.6063	0.544316	0.998225
hsa-miR-7157-3p	120.282	0.255343	0.421424	0.605906	0.544577	0.998225
hsa-miR-6820-5p	1.55966	1.30617	2.15687	0.605584	0.544791	0.998225
hsa-miR-24-3p	48078.1	0.146716	0.242739	0.604418	0.545566	0.998225
hsa-miR-4660	3.72161	0.873076	1.44513	0.604151	0.545743	0.998225
hsa-miR-3610	0.405017	1.95654	3.24036	0.603802	0.545975	0.998225
hsa-miR-552-5p	0.405017	1.95654	3.24036	0.603802	0.545975	0.998225
hsa-miR-6822-3p	0.405017	1.95654	3.24036	0.603802	0.545975	0.998225
hsa-miR-556-3p	45.0304	0.2091	0.34677	0.602992	0.546514	0.998225
hsa-miR-4758-3p	3.40594	0.848829	1.40817	0.60279	0.546648	0.998225
hsa-miR-219b-3p	4.13077	0.668403	1.11045	0.601922	0.547226	0.998225
hsa-miR-659-3p	1.07035	1.54674	2.57125	0.60155	0.547473	0.998225
hsa-miR-29a-3p	1506.79	0.158794	0.264334	0.600733	0.548018	0.998225
hsa-miR-338-3p	357.221	0.135413	0.225814	0.599666	0.548729	0.998225
hsa-miR-3943	85.8007	-0.205553	0.343047	-0.599196	0.549042	0.998225
hsa-miR-580-5p	0.491863	1.94154	3.24066	0.599117	0.549095	0.998225
hsa-miR-5705	0.399065	1.94081	3.24067	0.598892	0.549245	0.998225
hsa-miR-8058	0.399065	1.94081	3.24067	0.598892	0.549245	0.998225
hsa-miR-454-3p	2981.01	0.121425	0.20321	0.597535	0.55015	0.998225
hsa-miR-532-3p	297.976	0.234281	0.392094	0.597513	0.550165	0.998225
hsa-miR-10395-5p	0.235507	-1.91972	3.21909	-0.596354	0.550939	0.998225
hsa-miR-1255b-2-3p	0.235507	-1.91972	3.21909	-0.596354	0.550939	0.998225
hsa-miR-302d-5p	0.235507	-1.91972	3.21909	-0.596354	0.550939	0.998225
hsa-miR-3649	0.235507	-1.91972	3.21909	-0.596354	0.550939	0.998225
hsa-miR-373-3p	0.235507	-1.91972	3.21909	-0.596354	0.550939	0.998225
hsa-miR-4753-3p	0.235507	-1.91972	3.21909	-0.596354	0.550939	0.998225
hsa-miR-4776-3p	0.235507	-1.91972	3.21909	-0.596354	0.550939	0.998225
hsa-miR-519e-5p	0.235507	-1.91972	3.21909	-0.596354	0.550939	0.998225
hsa-miR-648	0.235507	-1.91972	3.21909	-0.596354	0.550939	0.998225
hsa-miR-7843-3p	0.235507	-1.91972	3.21909	-0.596354	0.550939	0.998225
hsa-miR-8066	0.235507	-1.91972	3.21909	-0.596354	0.550939	0.998225
hsa-miR-210-5p	36.2733	-0.236207	0.396161	-0.596239	0.551015	0.998225
hsa-let-7i-5p	94545	0.468334	0.785908	0.595914	0.551232	0.998225
hsa-miR-203b-5p	3.36198	-0.86692	1.45594	-0.595435	0.551553	0.998225
hsa-miR-3150b-5p	30.0864	-0.231875	0.389608	-0.595149	0.551744	0.998225
hsa-miR-769-5p	38882.5	0.190193	0.320369	0.593667	0.552735	0.998225
hsa-miR-1307-3p	4198.76	-0.0786186	0.132523	-0.593245	0.553017	0.998225
hsa-miR-3920	0.391678	1.9222	3.24104	0.593081	0.553127	0.998225
hsa-miR-4309	0.391678	1.9222	3.24104	0.593081	0.553127	0.998225
hsa-miR-4439	0.390824	1.91961	3.24109	0.592272	0.553668	0.998225
hsa-miR-4797-3p	0.390824	1.91961	3.24109	0.592272	0.553668	0.998225
hsa-miR-942-3p	3.16575	1.07956	1.8247	0.591637	0.554094	0.998225
hsa-miR-505-3p	716.3	0.136502	0.230895	0.591188	0.554394	0.998225
hsa-miR-301b-3p	1028.85	0.147924	0.250649	0.590166	0.555079	0.998225
hsa-miR-7107-3p	1.03907	-1.47034	2.49448	-0.589438	0.555568	0.998225
hsa-miR-6777-3p	1.37113	-1.24136	2.10655	-0.589288	0.555668	0.998225
hsa-miR-339-3p	5321.34	0.0737719	0.125211	0.589181	0.55574	0.998225
hsa-miR-3191-3p	5.00098	0.701432	1.19258	0.588163	0.556423	0.998225
hsa-miR-3147	1.54324	-1.22504	2.08414	-0.587791	0.556673	0.998225
hsa-miR-657	0.385412	1.90515	3.24139	0.587759	0.556694	0.998225
hsa-miR-8075	0.385412	1.90515	3.24139	0.587759	0.556694	0.998225
hsa-miR-1245b-5p	1.85486	1.6091	2.74875	0.585393	0.558284	0.998225
hsa-miR-12115	1.00969	-1.69218	2.89536	-0.584447	0.55892	0.998225
hsa-miR-492	0.652661	-1.84897	3.17162	-0.582974	0.559911	0.998225
hsa-miR-498-3p	0.652661	-1.84897	3.17162	-0.582974	0.559911	0.998225
hsa-miR-451a	1.86969	1.22948	2.11199	0.582141	0.560472	0.998225
hsa-miR-103a-1-5p	0.377485	1.88431	3.24181	0.581252	0.561071	0.998225
hsa-miR-4745-3p	0.476016	1.88244	3.24185	0.58067	0.561463	0.998225
hsa-miR-6720-5p	0.476016	1.88244	3.24185	0.58067	0.561463	0.998225
hsa-miR-625-3p	1168.35	0.129778	0.22356	0.580505	0.561574	0.998225
hsa-miR-2110	247.931	-0.105375	0.181626	-0.580175	0.561796	0.998225
hsa-miR-6845-3p	10.9775	-0.420014	0.724638	-0.579619	0.562172	0.998225
hsa-miR-598-5p	244.553	-0.120879	0.208742	-0.579086	0.562531	0.998225
hsa-miR-5581-3p	10.9069	-0.423102	0.731781	-0.578181	0.563142	0.998225
hsa-miR-6884-5p	1.17183	1.69717	2.9402	0.577229	0.563785	0.998225
hsa-miR-148a-3p	465945	-0.18617	0.322563	-0.577159	0.563832	0.998225
hsa-miR-4277	0.372073	1.86946	3.24212	0.576618	0.564198	0.998225
hsa-miR-4746-3p	0.372073	1.86946	3.24212	0.576618	0.564198	0.998225
hsa-miR-1-5p	1.00071	1.47596	2.56283	0.575911	0.564676	0.998225
hsa-miR-6818-3p	11.8079	0.354745	0.616472	0.575444	0.564991	0.998225
hsa-miR-139-5p	3321.59	-0.184359	0.320611	-0.575023	0.565276	0.998225
hsa-miR-6733-3p	2.67254	-1.1573	2.01685	-0.573817	0.566091	0.998225
hsa-miR-3605-5p	59.8345	0.156911	0.273589	0.573528	0.566287	0.998225
hsa-miR-642a-3p	9.68408	0.572557	0.998722	0.573289	0.566449	0.998225
hsa-miR-548f-5p	1.34378	-1.19667	2.08814	-0.573079	0.566591	0.998225
hsa-miR-4321	7.73253	0.522146	0.911213	0.573023	0.566629	0.998225
hsa-miR-6852-3p	0.999184	-1.43547	2.50586	-0.572845	0.56675	0.998225
hsa-miR-328-5p	1.41491	1.25559	2.19309	0.572523	0.566967	0.998225
hsa-miR-1180-5p	11.0004	-0.284288	0.496867	-0.572162	0.567212	0.998225
hsa-miR-5088-3p	0.66398	-1.77458	3.10716	-0.571126	0.567914	0.998225
hsa-miR-4640-3p	2.03146	0.798056	1.39834	0.570715	0.568193	0.998225
hsa-miR-2909	0.467775	1.85031	3.24251	0.57064	0.568244	0.998225
hsa-miR-4323	0.467775	1.85031	3.24251	0.57064	0.568244	0.998225
hsa-miR-4708-3p	0.467775	1.85031	3.24251	0.57064	0.568244	0.998225
hsa-miR-5589-3p	0.467775	1.85031	3.24251	0.57064	0.568244	0.998225
hsa-miR-4492	72.6233	-0.179856	0.315629	-0.569835	0.56879	0.998225
hsa-miR-597-5p	9.01447	0.408629	0.71769	0.569367	0.569107	0.998225
hsa-miR-4290	2.35697	1.37308	2.41185	0.569304	0.56915	0.998225
hsa-miR-3668	0.363292	1.84531	3.24262	0.56908	0.569302	0.998225
hsa-miR-4420	0.363292	1.84531	3.24262	0.56908	0.569302	0.998225
hsa-miR-4698	0.363292	1.84531	3.24262	0.56908	0.569302	0.998225
hsa-miR-556-5p	78.283	0.176291	0.309901	0.568862	0.56945	0.998225
hsa-miR-3679-3p	4.9398	-0.630097	1.10868	-0.568329	0.569811	0.998225
hsa-miR-1287-5p	312.612	0.165423	0.2912	0.568074	0.569985	0.998225
hsa-miR-4789-3p	1.05546	-1.64833	2.90203	-0.567992	0.57004	0.998225
hsa-let-7i-3p	18.05	0.674232	1.18862	0.56724	0.570551	0.998225
hsa-miR-5009-3p	1.88754	0.943313	1.67033	0.564746	0.572246	0.998225
hsa-miR-7110-3p	1.98817	1.19228	2.11182	0.564573	0.572364	0.998225
hsa-miR-4716-3p	1.02383	1.45159	2.57273	0.564223	0.572602	0.998225
hsa-miR-548ad-3p	1.47793	1.2167	2.15805	0.563795	0.572894	0.998225
hsa-miR-125b-5p	405523	0.0885071	0.156987	0.563787	0.572899	0.998225
hsa-miR-548aj-5p	1.95807	-0.876424	1.55581	-0.563324	0.573215	0.998225
hsa-miR-1285-5p	14.1742	0.457772	0.813033	0.563043	0.573406	0.998225
hsa-miR-4491	0.915925	-1.65488	2.9437	-0.562177	0.573995	0.998225
hsa-miR-4652-3p	17941.6	0.162098	0.288409	0.562042	0.574088	0.998225
hsa-miR-10396b-5p	4.53976	-0.648843	1.15467	-0.561928	0.574165	0.998225
hsa-miR-943	1.56433	1.2033	2.14422	0.561181	0.574674	0.998225
hsa-miR-3127-5p	23.3823	0.222264	0.396296	0.560853	0.574898	0.998225
hsa-miR-548t-3p	23.646	0.27608	0.492648	0.560399	0.575207	0.998225
hsa-miR-718	12.7227	0.313397	0.559261	0.560377	0.575222	0.998225
hsa-miR-6739-3p	9.72196	-0.385928	0.688723	-0.560353	0.575239	0.998225
hsa-miR-3160-5p	0.352467	1.81593	3.24316	0.559926	0.57553	0.998225
hsa-miR-4799-5p	0.352467	1.81593	3.24316	0.559926	0.57553	0.998225
hsa-miR-6780b-5p	0.352467	1.81593	3.24316	0.559926	0.57553	0.998225
hsa-miR-7150	0.352467	1.81593	3.24316	0.559926	0.57553	0.998225
hsa-miR-6813-5p	1.82251	0.915625	1.63874	0.558737	0.576341	0.998225
hsa-miR-4761-5p	1.01503	-1.39703	2.50284	-0.558177	0.576724	0.998225
hsa-miR-4657	4.68457	0.848973	1.52296	0.55745	0.57722	0.998225
hsa-miR-4707-5p	5.19639	0.578733	1.04077	0.556061	0.578169	0.998225
hsa-miR-4737	2.69421	-0.711371	1.2795	-0.555977	0.578227	0.998225
hsa-miR-6739-5p	2.05383	1.01328	1.8255	0.555067	0.578849	0.998225
hsa-miR-3689b-3p	0.454436	1.79975	3.24344	0.55489	0.57897	0.998225
hsa-miR-4315	0.454436	1.79975	3.24344	0.55489	0.57897	0.998225
hsa-miR-4534	0.454436	1.79975	3.24344	0.55489	0.57897	0.998225
hsa-miR-802	0.454436	1.79975	3.24344	0.55489	0.57897	0.998225
hsa-miR-628-3p	82.0196	-0.1758	0.317161	-0.554291	0.57938	0.998225
hsa-miR-4794	1.21094	-1.16029	2.0963	-0.553495	0.579924	0.998225
hsa-miR-6769b-3p	1.83234	1.18171	2.13659	0.553084	0.580206	0.998225
hsa-miR-3132	2.44322	1.01083	1.83167	0.551861	0.581043	0.998225
hsa-miR-335-5p	5985.5	0.189487	0.343359	0.551861	0.581043	0.998225
hsa-miR-6744-3p	1.01793	-1.38083	2.50332	-0.551598	0.581224	0.998225
hsa-miR-1244	1.47785	1.15383	2.09593	0.550508	0.581971	0.998225
hsa-miR-4774-3p	0.685561	-1.6928	3.07859	-0.549862	0.582414	0.998225
hsa-miR-5581-5p	0.680193	-1.74284	3.16965	-0.549853	0.58242	0.998225
hsa-miR-1281	13.436	0.342975	0.623821	0.549797	0.582458	0.998225
hsa-miR-135a-2-3p	2235.38	0.174479	0.31745	0.549627	0.582576	0.998225
hsa-miR-3128	2.44862	1.02272	1.86411	0.548636	0.583255	0.998225
hsa-miR-6803-3p	5.32333	0.527541	0.9623	0.548208	0.583549	0.998225
hsa-miR-513b-3p	1.61141	-1.15632	2.11227	-0.54743	0.584083	0.998225
hsa-miR-6786-5p	10.4535	-0.420387	0.768292	-0.547171	0.584261	0.998225
hsa-miR-6895-3p	3.4979	0.981207	1.79429	0.54685	0.584482	0.998225
hsa-miR-4756-5p	1.62024	-1.14432	2.10075	-0.544721	0.585945	0.998225
hsa-miR-98-3p	15.4191	0.539899	0.992519	0.543969	0.586463	0.998225
hsa-miR-3158-3p	560.307	-0.127611	0.2346	-0.543952	0.586474	0.998225
hsa-miR-4483	7.07042	0.459197	0.84529	0.543242	0.586963	0.998225
hsa-miR-217-5p	30162.5	0.116062	0.213879	0.542654	0.587368	0.998225
hsa-miR-6892-3p	6.33663	0.452053	0.833063	0.54264	0.587378	0.998225
hsa-miR-6763-5p	2.41347	1.47884	2.7351	0.540689	0.588722	0.998225
hsa-miR-6730-3p	3.95095	-0.761014	1.41085	-0.539401	0.58961	0.998225
hsa-miR-3690	2.81026	-0.852268	1.58007	-0.539388	0.589619	0.998225
hsa-miR-1910-5p	2.41321	-0.975321	1.80824	-0.539377	0.589627	0.998225
hsa-miR-221-5p	402.136	-0.130832	0.243195	-0.537973	0.590596	0.998225
hsa-miR-4485-5p	0.440243	1.74459	3.24441	0.537722	0.590769	0.998225
hsa-miR-6811-5p	0.440243	1.74459	3.24441	0.537722	0.590769	0.998225
hsa-miR-6747-5p	2.58766	-0.77161	1.43709	-0.536927	0.591318	0.998225
hsa-miR-550a-3p	18.8178	-0.274463	0.512137	-0.535918	0.592015	0.998225
hsa-miR-582-3p	548.274	0.195395	0.365222	0.535003	0.592648	0.998225
hsa-miR-629-5p	583.16	0.118228	0.220987	0.535002	0.592648	0.998225
hsa-miR-4735-5p	2.19072	-0.630709	1.18052	-0.534264	0.593159	0.998225
hsa-miR-4452	1.0746	1.58176	2.96116	0.53417	0.593224	0.998225
hsa-miR-6857-3p	9.44788	-0.424017	0.793873	-0.534112	0.593264	0.998225
hsa-miR-4749-5p	5.68758	0.53031	0.994327	0.533336	0.593801	0.998225
hsa-miR-6809-3p	6.53915	-0.710473	1.33254	-0.533173	0.593914	0.998225
hsa-miR-2355-3p	207.028	-0.0997834	0.187264	-0.532849	0.594138	0.998225
hsa-miR-4447	4.22363	0.58724	1.10282	0.532491	0.594386	0.998225
hsa-miR-4741	9.44922	-0.403149	0.758403	-0.531576	0.59502	0.998225
hsa-miR-12123	0.43483	1.72268	3.24481	0.530904	0.595485	0.998225
hsa-miR-142-5p	0.43483	1.72268	3.24481	0.530904	0.595485	0.998225
hsa-miR-30d-3p	346.979	0.0938648	0.177036	0.5302	0.595973	0.998225
hsa-miR-1343-5p	13.5034	-0.328382	0.620624	-0.529115	0.596726	0.998225
hsa-miR-4745-5p	15.5281	0.310286	0.586831	0.528749	0.59698	0.998225
hsa-miR-6800-5p	0.957998	-1.55761	2.94671	-0.528592	0.597089	0.998225
hsa-miR-1229-3p	22.0156	-0.236266	0.447495	-0.527974	0.597518	0.998225
hsa-miR-592	2478.86	0.155172	0.294886	0.526211	0.598742	0.998225
hsa-miR-3074-5p	65.7917	-0.117797	0.224083	-0.525683	0.599108	0.998225
hsa-miR-3178	9.89835	-0.537227	1.02468	-0.524288	0.600078	0.998225
hsa-let-7f-1-3p	29.6021	-0.563892	1.07725	-0.523453	0.600659	0.998225
hsa-miR-744-5p	28737	0.0912639	0.174792	0.522129	0.60158	0.998225
hsa-miR-501-5p	15.1959	0.276429	0.531097	0.520487	0.602724	0.998225
hsa-miR-6847-3p	2.80398	0.63001	1.21182	0.519886	0.603143	0.998225
hsa-miR-6085	5.99301	0.458787	0.882868	0.519655	0.603304	0.998225
hsa-miR-4510	17.0509	-0.257787	0.496615	-0.519088	0.603699	0.998225
hsa-miR-302c-3p	6.22428	-0.344412	0.66403	-0.518669	0.603991	0.998225
hsa-miR-378c	1147.12	-0.126008	0.24339	-0.517719	0.604654	0.998225
hsa-miR-625-5p	27.9409	0.275334	0.532651	0.516911	0.605218	0.998225
hsa-miR-6756-5p	8.69518	0.383619	0.742496	0.516661	0.605393	0.998225
hsa-miR-361-3p	3922.26	0.0849935	0.164601	0.51636	0.605603	0.998225
hsa-miR-10b-5p	7.87859e+06	-0.0886987	0.171819	-0.516232	0.605692	0.998225
hsa-miR-3929	56.5971	-0.169797	0.328959	-0.516165	0.605739	0.998225
hsa-miR-4716-5p	1.92907	-1.39345	2.69965	-0.516158	0.605744	0.998225
hsa-miR-3611	5.16153	0.525244	1.01762	0.51615	0.605749	0.998225
hsa-miR-18a-3p	390.758	0.103866	0.201677	0.515008	0.606547	0.998225
hsa-miR-4651	6.02044	-0.413277	0.803151	-0.514569	0.606854	0.998225
hsa-miR-374a-5p	11455.3	0.0954702	0.185675	0.514178	0.607128	0.998225
hsa-miR-12121	5.8886	0.367768	0.716086	0.513581	0.607545	0.998225
hsa-miR-193b-5p	114.154	0.123681	0.241845	0.511407	0.609066	0.998225
hsa-miR-596	11.9674	0.383691	0.75213	0.510138	0.609955	0.998225
hsa-miR-23c	8.41919	0.398783	0.782153	0.509853	0.610154	0.998225
hsa-miR-33a-3p	153.51	0.165472	0.324732	0.509564	0.610357	0.998225
hsa-miR-608	0.563701	-1.6201	3.18056	-0.509374	0.61049	0.998225
hsa-miR-135a-5p	57728.6	0.15345	0.302317	0.507579	0.611749	0.998225
hsa-miR-214-5p	2989.81	0.592175	1.16862	0.506731	0.612344	0.998225
hsa-miR-6776-3p	3.1275	0.816301	1.61165	0.5065	0.612506	0.998225
hsa-miR-3912-3p	141.707	0.143965	0.284379	0.506242	0.612687	0.998225
hsa-miR-6792-3p	2.15992	-0.809717	1.60171	-0.505533	0.613184	0.998225
hsa-miR-5680	5.82388	0.535692	1.06001	0.505364	0.613304	0.998225
hsa-let-7a-5p	48945.2	0.193245	0.382475	0.505249	0.613384	0.998225
hsa-miR-4746-5p	39.368	0.260698	0.51604	0.505191	0.613425	0.998225
hsa-miR-4797-5p	0.569114	-1.59949	3.18027	-0.50294	0.615006	0.998225
hsa-miR-514b-3p	2.41011	0.935508	1.86104	0.50268	0.61519	0.998225
hsa-miR-5691	1.6905	1.41413	2.8147	0.50241	0.615379	0.998225
hsa-miR-3679-5p	58.0198	0.160815	0.320486	0.501784	0.615819	0.998225
hsa-miR-7853-5p	1.34729	-1.06357	2.12041	-0.501586	0.615959	0.998225
hsa-miR-3154	5.40799	0.825683	1.64689	0.501358	0.616119	0.998225
hsa-miR-378b	0.962892	-1.46853	2.93013	-0.501183	0.616242	0.998225
hsa-miR-4521	100.158	-0.176677	0.353271	-0.500118	0.616992	0.998225
hsa-miR-4749-3p	6.49943	-0.44047	0.88118	-0.499864	0.617171	0.998225
hsa-miR-1252-3p	0.988208	-1.58244	3.16609	-0.499809	0.61721	0.998225
hsa-miR-1270	31.7001	0.218564	0.439093	0.497763	0.618651	0.998225
hsa-miR-4535	1.05241	-1.44914	2.91198	-0.497648	0.618732	0.998225
hsa-miR-3622a-3p	1.11256	1.59412	3.20362	0.497599	0.618767	0.998225
hsa-miR-1343-3p	154.03	0.127525	0.256282	0.497598	0.618767	0.998225
hsa-miR-3939	4.09489	0.54089	1.08724	0.49749	0.618844	0.998225
hsa-miR-328-3p	11317.5	0.0788864	0.159068	0.49593	0.619944	0.998225
hsa-miR-4682	1.7773	0.917199	1.85068	0.495601	0.620176	0.998225
hsa-miR-4786-5p	5.81666	0.590856	1.19254	0.495458	0.620277	0.998225
hsa-miR-6871-5p	2.65297	0.713804	1.44378	0.4944	0.621024	0.998225
hsa-miR-1306-5p	278.275	-0.119097	0.241026	-0.494126	0.621217	0.998225
hsa-miR-662	2.77619	-0.731827	1.48156	-0.493956	0.621337	0.998225
hsa-miR-4761-3p	1.36299	1.2257	2.4865	0.492941	0.622054	0.998225
hsa-miR-6090	10.5815	-0.354967	0.720293	-0.492809	0.622147	0.998225
hsa-miR-591	1.88579	1.19989	2.44336	0.49108	0.62337	0.998225
hsa-miR-3685	12.2983	-0.349963	0.714544	-0.48977	0.624296	0.998225
hsa-miR-483-5p	475.36	0.428392	0.875152	0.489506	0.624484	0.998225
hsa-miR-1233-5p	11.7329	0.354363	0.725441	0.488479	0.625211	0.998225
hsa-miR-892c-3p	27.0657	0.292395	0.60079	0.486685	0.626482	0.998225
hsa-miR-6886-5p	2.84154	-0.705328	1.4496	-0.486566	0.626566	0.998225
hsa-miR-3184-3p	3.56583	-0.539925	1.10981	-0.486502	0.626611	0.998225
hsa-miR-6868-5p	2.44662	0.917207	1.89062	0.485135	0.62758	0.998225
hsa-miR-4674	1.10366	-1.19323	2.46117	-0.484823	0.627802	0.998225
hsa-miR-4421	0.589026	-1.53998	3.17954	-0.484339	0.628145	0.998225
hsa-miR-6862-3p	1.3942	-1.03664	2.14243	-0.48386	0.628486	0.998225
hsa-miR-1233-3p	0.871611	-1.23482	2.55363	-0.483555	0.628702	0.998225
hsa-miR-519a-3p	0.888391	1.26094	2.61191	0.482767	0.629261	0.998225
hsa-miR-203a-3p	173.438	-0.115909	0.240421	-0.482106	0.629731	0.998225
hsa-miR-1914-5p	2.00244	-0.858645	1.78553	-0.480891	0.630594	0.998225
hsa-miR-6529-5p	1.92169	0.902117	1.87915	0.480066	0.631181	0.998225
hsa-miR-4767	3.82664	0.628196	1.31043	0.47938	0.631668	0.998225
hsa-miR-95-3p	109911	-0.0906662	0.189183	-0.479252	0.63176	0.998225
hsa-miR-4641	2.68097	-0.668615	1.39781	-0.47833	0.632415	0.998225
hsa-miR-4755-5p	10.1884	0.316656	0.665346	0.475926	0.634127	0.998225
hsa-miR-3617-3p	0.540897	-1.5141	3.1847	-0.475431	0.63448	0.998225
hsa-miR-126-3p	20144.4	-0.0958397	0.202063	-0.474306	0.635281	0.998225
hsa-miR-580-3p	23.7469	-0.208031	0.438919	-0.473963	0.635526	0.998225
hsa-miR-4727-5p	1.02389	-1.38429	2.92542	-0.473195	0.636074	0.998225
hsa-miR-516b-5p	2.3618	-0.862636	1.82321	-0.473142	0.636112	0.998225
hsa-miR-6855-3p	18.8325	0.218809	0.462848	0.472746	0.636394	0.998225
hsa-miR-383-5p	2504.07	-0.156372	0.331215	-0.472118	0.636843	0.998225
hsa-miR-3910	4.40585	0.663188	1.40878	0.470753	0.637817	0.998225
hsa-miR-140-3p	2679.72	0.0701847	0.149259	0.470222	0.638196	0.998225
hsa-miR-6769b-5p	6.68965	0.427975	0.910469	0.470059	0.638313	0.998225
hsa-miR-675-5p	87.3112	-0.917839	1.95282	-0.470007	0.63835	0.998225
hsa-miR-612	4.1085	0.63289	1.34825	0.469415	0.638773	0.998225
hsa-miR-3620-5p	11.9814	-0.293803	0.62666	-0.468839	0.639184	0.998225
hsa-miR-618	2310.25	-0.124914	0.266544	-0.468644	0.639324	0.998225
hsa-miR-10226	2.75917	-0.761054	1.62431	-0.468541	0.639398	0.998225
hsa-miR-3648	1.30414	1.16745	2.49828	0.467301	0.640285	0.998225
hsa-miR-6764-5p	16.1938	0.30551	0.654876	0.466516	0.640846	0.998225
hsa-miR-877-5p	267.958	0.141445	0.303293	0.466365	0.640954	0.998225
hsa-miR-671-3p	570.859	0.101753	0.218587	0.465504	0.64157	0.998225
hsa-miR-3606-3p	0.546257	-1.48172	3.18603	-0.465069	0.641882	0.998225
hsa-miR-187-5p	1.30078	1.16071	2.49634	0.464964	0.641957	0.998225
hsa-miR-10393-5p	2.96457	-0.66097	1.42189	-0.464851	0.642038	0.998225
hsa-miR-513c-5p	4.6001	0.489284	1.05337	0.464496	0.642292	0.998225
hsa-miR-5682	2.02056	0.983597	2.12203	0.463516	0.642994	0.998225
hsa-miR-548g-5p	1.50705	-0.95578	2.06266	-0.463372	0.643098	0.998225
hsa-miR-1229-5p	2.99379	0.657985	1.42337	0.462274	0.643885	0.998225
hsa-miR-339-5p	755.375	0.154519	0.335108	0.461101	0.644726	0.998225
hsa-miR-7155-5p	0.604887	-1.46282	3.1777	-0.460338	0.645273	0.998225
hsa-miR-1236-3p	2.7371	0.743099	1.61543	0.46	0.645517	0.998225
hsa-miR-4804-3p	7.96959	0.473691	1.0322	0.458915	0.646295	0.998225
hsa-miR-4314	1.03785	-1.34105	2.9225	-0.458871	0.646327	0.998225
hsa-miR-548a-3p	39.8278	-0.204795	0.446366	-0.458804	0.646375	0.998225
hsa-miR-4324	0.938336	1.38317	3.01616	0.458588	0.64653	0.998225
hsa-miR-6793-5p	42.1799	-0.21149	0.461474	-0.458292	0.646742	0.998225
hsa-miR-1227-5p	2.11226	0.842391	1.83905	0.458058	0.646911	0.998225
hsa-miR-7160-3p	0.890003	-1.1658	2.54708	-0.4577	0.647168	0.998225
hsa-miR-4512	1.27911	-1.11876	2.44472	-0.457622	0.647224	0.998225
hsa-let-7f-2-3p	778.33	0.228999	0.500843	0.457228	0.647507	0.998225
hsa-miR-1266-5p	3.3763	-0.628784	1.37908	-0.455945	0.648429	0.998225
hsa-miR-4712-5p	1.871	1.09618	2.40712	0.455392	0.648827	0.998225
hsa-miR-6727-5p	2.77928	-0.486122	1.07078	-0.453987	0.649838	0.998225
hsa-miR-548p	2.37251	-0.726111	1.59994	-0.453836	0.649947	0.998225
hsa-miR-4742-5p	21.3866	0.257016	0.567953	0.452531	0.650887	0.998225
hsa-miR-6501-3p	2.67652	-0.931071	2.06374	-0.451157	0.651876	0.998225
hsa-miR-6876-5p	1.2667	-1.29361	2.8689	-0.450908	0.652056	0.998225
hsa-miR-4313	3.6803	-0.556704	1.23465	-0.4509	0.652062	0.998225
hsa-miR-6839-5p	4.7203	0.585153	1.30009	0.450087	0.652648	0.998225
hsa-miR-10398-5p	2.13807	0.834854	1.86246	0.448253	0.65397	0.998225
hsa-miR-6833-3p	8.04667	0.434339	0.970834	0.447388	0.654595	0.998225
hsa-miR-660-3p	3.51407	0.927145	2.07542	0.446728	0.655072	0.998225
hsa-miR-302b-5p	0.517193	1.45064	3.25022	0.446321	0.655365	0.998225
hsa-miR-3912-5p	0.517193	1.45064	3.25022	0.446321	0.655365	0.998225
hsa-miR-593-5p	0.517193	1.45064	3.25022	0.446321	0.655365	0.998225
hsa-miR-1204	0.416746	1.45064	3.25022	0.446321	0.655365	0.998225
hsa-miR-12117	0.330129	1.45064	3.25022	0.446321	0.655365	0.998225
hsa-miR-223-3p	0.416746	1.45064	3.25022	0.446321	0.655365	0.998225
hsa-miR-3189-3p	0.330129	1.45064	3.25022	0.446321	0.655365	0.998225
hsa-miR-3616-3p	0.330129	1.45064	3.25022	0.446321	0.655365	0.998225
hsa-miR-3671	0.491703	1.45064	3.25022	0.446321	0.655365	0.998225
hsa-miR-3689e	0.330129	1.45064	3.25022	0.446321	0.655365	0.998225
hsa-miR-3927-5p	0.416746	1.45064	3.25022	0.446321	0.655365	0.998225
hsa-miR-4476	0.330129	1.45064	3.25022	0.446321	0.655365	0.998225
hsa-miR-4495	0.330129	1.45064	3.25022	0.446321	0.655365	0.998225
hsa-miR-449b-3p	0.416746	1.45064	3.25022	0.446321	0.655365	0.998225
hsa-miR-4670-3p	0.416746	1.45064	3.25022	0.446321	0.655365	0.998225
hsa-miR-4693-5p	0.330129	1.45064	3.25022	0.446321	0.655365	0.998225
hsa-miR-4744	0.330129	1.45064	3.25022	0.446321	0.655365	0.998225
hsa-miR-4759	0.330129	1.45064	3.25022	0.446321	0.655365	0.998225
hsa-miR-571	0.416746	1.45064	3.25022	0.446321	0.655365	0.998225
hsa-miR-630	0.330129	1.45064	3.25022	0.446321	0.655365	0.998225
hsa-miR-6715a-3p	0.491703	1.45064	3.25022	0.446321	0.655365	0.998225
hsa-miR-887-5p	0.330129	1.45064	3.25022	0.446321	0.655365	0.998225
hsa-miR-6752-5p	1.28835	0.968124	2.1741	0.4453	0.656103	0.998225
hsa-miR-520c-3p	2.39712	-1.03083	2.31505	-0.445275	0.656121	0.998225
hsa-miR-6077	0.910804	1.33627	3.01748	0.442844	0.657878	0.998225
hsa-miR-4500	0.565862	-1.40656	3.18482	-0.441646	0.658745	0.998225
hsa-miR-4710	0.565862	-1.40656	3.18482	-0.441646	0.658745	0.998225
hsa-miR-4732-3p	0.565862	-1.40656	3.18482	-0.441646	0.658745	0.998225
hsa-miR-4709-5p	8.0506	0.38828	0.883649	0.439405	0.660368	0.998225
hsa-miR-3150a-5p	23.7695	0.223833	0.509641	0.439197	0.660519	0.998225
hsa-miR-449a	23.292	-0.237011	0.53999	-0.438917	0.660722	0.998225
hsa-miR-146b-5p	5569.96	0.157337	0.359314	0.437882	0.661472	0.998225
hsa-miR-122b-5p	4.29427	0.872474	1.99414	0.437518	0.661736	0.998225
hsa-miR-6132	3.59395	0.646297	1.48022	0.436621	0.662386	0.998225
hsa-miR-4733-5p	3.10414	0.707208	1.62027	0.436475	0.662492	0.998225
hsa-miR-450a-2-3p	29.8351	-0.288626	0.661414	-0.436378	0.662563	0.998225
hsa-miR-4667-5p	4.53306	-0.463006	1.06107	-0.436359	0.662576	0.998225
hsa-miR-6833-5p	3.2042	-0.614418	1.40806	-0.436359	0.662576	0.998225
hsa-miR-101-5p	2.95192	-0.620005	1.42202	-0.436004	0.662834	0.998225
hsa-miR-300	0.573841	-1.38736	3.18245	-0.435942	0.662879	0.998225
hsa-miR-6793-3p	0.723316	-1.33247	3.05863	-0.435643	0.663096	0.998225
hsa-miR-548au-3p	0.845626	-1.1166	2.56499	-0.435322	0.663329	0.998225
hsa-miR-2861	1.84371	-0.797736	1.83302	-0.435203	0.663415	0.998225
hsa-miR-525-5p	0.846286	-1.29762	2.99079	-0.433873	0.66438	0.998225
hsa-miR-6778-5p	3.00807	-0.696721	1.60653	-0.43368	0.664521	0.998225
hsa-miR-7977	2750.87	-0.0933894	0.21582	-0.432718	0.665219	0.998225
hsa-miR-542-5p	10.2916	-0.332108	0.768991	-0.431876	0.665832	0.998225
hsa-miR-548ai	1.84814	0.797821	1.85261	0.430648	0.666724	0.998225
hsa-miR-489-3p	2.96903	0.774685	1.80219	0.429857	0.6673	0.998225
hsa-miR-670-5p	1.74894	1.05687	2.45921	0.429758	0.667371	0.998225
hsa-miR-5002-3p	4.62668	-0.635518	1.47962	-0.429514	0.667549	0.998225
hsa-miR-6781-5p	1.55597	-0.894505	2.08288	-0.429455	0.667592	0.998225
hsa-miR-1247-5p	42.8362	-0.234994	0.54793	-0.428876	0.668013	0.998225
hsa-miR-1202	0.515219	-1.36301	3.19114	-0.427125	0.669289	0.998225
hsa-miR-517a-3p	0.515219	-1.36301	3.19114	-0.427125	0.669289	0.998225
hsa-miR-3681-3p	3.92236	0.691578	1.61941	0.427054	0.66934	0.998225
hsa-miR-511-5p	6.55612	-0.488732	1.14935	-0.425226	0.670672	0.998225
hsa-miR-200a-5p	3.06052	-0.689027	1.6216	-0.424904	0.670906	0.998225
hsa-miR-211-3p	0.233266	1.38024	3.25178	0.424456	0.671233	0.998225
hsa-miR-4251	0.233266	1.38024	3.25178	0.424456	0.671233	0.998225
hsa-miR-4276	0.233266	1.38024	3.25178	0.424456	0.671233	0.998225
hsa-miR-518c-3p	0.233266	1.38024	3.25178	0.424456	0.671233	0.998225
hsa-miR-5571-3p	0.233266	1.38024	3.25178	0.424456	0.671233	0.998225
hsa-miR-623	0.233266	1.38024	3.25178	0.424456	0.671233	0.998225
hsa-miR-626	0.233266	1.38024	3.25178	0.424456	0.671233	0.998225
hsa-miR-6891-5p	0.233266	1.38024	3.25178	0.424456	0.671233	0.998225
hsa-miR-8080	0.233266	1.38024	3.25178	0.424456	0.671233	0.998225
hsa-miR-105-5p	25568.1	-0.128884	0.303732	-0.424334	0.671323	0.998225
hsa-miR-7106-3p	1.62026	-0.888328	2.09583	-0.423855	0.671672	0.998225
hsa-miR-548am-5p	4.05603	0.542207	1.2801	0.423566	0.671882	0.998225
hsa-miR-6729-5p	0.858965	-1.08235	2.56097	-0.422634	0.672562	0.998225
hsa-miR-1257	1.37873	1.05959	2.51002	0.422144	0.67292	0.998225
hsa-miR-330-5p	2823.13	0.117068	0.27752	0.421837	0.673144	0.998225
hsa-miR-4690-3p	4.25616	-0.608886	1.44556	-0.421211	0.673601	0.998225
hsa-miR-12132	1.78004	0.784377	1.86241	0.421162	0.673637	0.998225
hsa-miR-4524a-5p	0.520631	-1.34241	3.19085	-0.420704	0.673971	0.998225
hsa-miR-6770-3p	9.19287	-0.430568	1.02355	-0.420661	0.674003	0.998225
hsa-miR-7856-5p	0.804213	-1.33296	3.17476	-0.41986	0.674587	0.998225
hsa-miR-513b-5p	8.30003	-0.497506	1.18529	-0.419733	0.67468	0.998225
hsa-miR-7155-3p	3.31807	0.542082	1.29257	0.419384	0.674936	0.998225
hsa-miR-499b-5p	4.41369	0.515875	1.23211	0.418693	0.67544	0.998225
hsa-miR-2682-3p	5.40523	-0.510973	1.22077	-0.418566	0.675534	0.998225
hsa-miR-3152-5p	40.8738	-0.122616	0.293141	-0.418285	0.675739	0.998225
hsa-miR-8054	2.79061	-0.685228	1.63925	-0.418012	0.675938	0.998225
hsa-miR-4658	2.19135	0.756457	1.81124	0.417645	0.676206	0.998225
hsa-miR-4530	88.5491	-0.174408	0.417662	-0.417582	0.676253	0.998225
hsa-miR-3684	0.494104	-1.34265	3.21909	-0.417089	0.676614	0.998225
hsa-miR-4719	0.494104	-1.34265	3.21909	-0.417089	0.676614	0.998225
hsa-miR-600	0.494104	-1.34265	3.21909	-0.417089	0.676614	0.998225
hsa-miR-6874-5p	3.49523	-0.648919	1.55635	-0.416949	0.676716	0.998225
hsa-miR-3677-5p	1.95397	0.672829	1.61444	0.416758	0.676855	0.998225
hsa-miR-376a-2-5p	0.587443	-1.32445	3.18317	-0.416077	0.677354	0.998225
hsa-miR-5703	0.587443	-1.32445	3.18317	-0.416077	0.677354	0.998225
hsa-miR-548an	16.1374	-0.179845	0.432777	-0.41556	0.677732	0.998225
hsa-miR-4700-5p	5.84263	-0.435929	1.05022	-0.415083	0.678081	0.998225
hsa-miR-4793-3p	13.0042	-0.289906	0.699133	-0.414665	0.678387	0.998225
hsa-miR-3146	1.24588	-1.17887	2.84755	-0.413993	0.678879	0.998225
hsa-miR-562	1.71317	1.01855	2.46105	0.413869	0.67897	0.998225
hsa-miR-6766-3p	1.55557	-0.856077	2.07629	-0.412311	0.680111	0.998225
hsa-miR-8057	3.25227	0.519826	1.26757	0.410095	0.681736	0.998225
hsa-miR-6806-3p	36.4253	-0.192813	0.470283	-0.409994	0.681811	0.998225
hsa-miR-3166	1.72834	0.756212	1.84615	0.409616	0.682088	0.998225
hsa-miR-198	0.129156	-1.32716	3.24324	-0.409207	0.682388	0.998225
hsa-miR-3136-3p	0.129156	-1.32716	3.24324	-0.409207	0.682388	0.998225
hsa-miR-3689c	0.129156	-1.32716	3.24324	-0.409207	0.682388	0.998225
hsa-miR-371a-5p	0.129156	-1.32716	3.24324	-0.409207	0.682388	0.998225
hsa-miR-4480	0.129156	-1.32716	3.24324	-0.409207	0.682388	0.998225
hsa-miR-4649-3p	0.129156	-1.32716	3.24324	-0.409207	0.682388	0.998225
hsa-miR-4694-3p	0.129156	-1.32716	3.24324	-0.409207	0.682388	0.998225
hsa-miR-4701-3p	0.129156	-1.32716	3.24324	-0.409207	0.682388	0.998225
hsa-miR-4736	0.129156	-1.32716	3.24324	-0.409207	0.682388	0.998225
hsa-miR-520e-5p	0.129156	-1.32716	3.24324	-0.409207	0.682388	0.998225
hsa-miR-548av-5p	0.129156	-1.32716	3.24324	-0.409207	0.682388	0.998225
hsa-miR-5580-3p	0.129156	-1.32716	3.24324	-0.409207	0.682388	0.998225
hsa-miR-6079	0.129156	-1.32716	3.24324	-0.409207	0.682388	0.998225
hsa-miR-639	0.129156	-1.32716	3.24324	-0.409207	0.682388	0.998225
hsa-miR-6850-5p	0.129156	-1.32716	3.24324	-0.409207	0.682388	0.998225
hsa-miR-7151-3p	0.129156	-1.32716	3.24324	-0.409207	0.682388	0.998225
hsa-miR-7162-5p	0.129156	-1.32716	3.24324	-0.409207	0.682388	0.998225
hsa-miR-764	0.129156	-1.32716	3.24324	-0.409207	0.682388	0.998225
hsa-miR-7850-5p	0.129156	-1.32716	3.24324	-0.409207	0.682388	0.998225
hsa-miR-922	0.129156	-1.32716	3.24324	-0.409207	0.682388	0.998225
hsa-miR-3924	49.0106	0.280444	0.686205	0.408689	0.682768	0.998225
hsa-miR-6757-5p	2.57985	0.591681	1.45012	0.408023	0.683257	0.998225
hsa-miR-510-3p	46.8101	0.229794	0.564666	0.406955	0.684041	0.998225
hsa-miR-1265	0.217419	1.32079	3.2531	0.406011	0.684734	0.998225
hsa-miR-3654	0.217419	1.32079	3.2531	0.406011	0.684734	0.998225
hsa-miR-3667-5p	0.217419	1.32079	3.2531	0.406011	0.684734	0.998225
hsa-miR-4311	0.217419	1.32079	3.2531	0.406011	0.684734	0.998225
hsa-miR-4444	0.217419	1.32079	3.2531	0.406011	0.684734	0.998225
hsa-miR-4514	0.217419	1.32079	3.2531	0.406011	0.684734	0.998225
hsa-miR-518c-5p	0.217419	1.32079	3.2531	0.406011	0.684734	0.998225
hsa-miR-518e-3p	0.217419	1.32079	3.2531	0.406011	0.684734	0.998225
hsa-miR-519a-5p	0.217419	1.32079	3.2531	0.406011	0.684734	0.998225
hsa-miR-523-5p	0.217419	1.32079	3.2531	0.406011	0.684734	0.998225
hsa-miR-593-3p	0.217419	1.32079	3.2531	0.406011	0.684734	0.998225
hsa-miR-6070	0.217419	1.32079	3.2531	0.406011	0.684734	0.998225
hsa-miR-6074	0.217419	1.32079	3.2531	0.406011	0.684734	0.998225
hsa-miR-6513-3p	0.217419	1.32079	3.2531	0.406011	0.684734	0.998225
hsa-miR-8061	0.217419	1.32079	3.2531	0.406011	0.684734	0.998225
hsa-miR-8088	0.217419	1.32079	3.2531	0.406011	0.684734	0.998225
hsa-miR-9898	0.217419	1.32079	3.2531	0.406011	0.684734	0.998225
hsa-miR-31-5p	10.8161	-0.380667	0.938296	-0.4057	0.684963	0.998225
hsa-miR-6755-5p	12.554	0.360275	0.89262	0.403615	0.686496	0.998225
hsa-miR-4430	2.98348	0.655846	1.62538	0.403504	0.686578	0.998225
hsa-miR-211-5p	11.1921	0.316517	0.784653	0.403384	0.686666	0.998225
hsa-miR-4425	2.51967	-0.834006	2.06816	-0.403259	0.686758	0.998225
hsa-miR-6802-5p	4.55212	0.413795	1.02702	0.402907	0.687017	0.998225
hsa-miR-3059-5p	453.491	-0.178998	0.444586	-0.402617	0.68723	0.998225
hsa-miR-574-3p	1618.88	0.295565	0.734242	0.402545	0.687283	0.998225
hsa-miR-4520-2-3p	5.48011	-0.359506	0.893085	-0.402544	0.687284	0.998225
hsa-miR-6511b-5p	17.7928	0.23462	0.583698	0.401955	0.687717	0.998225
hsa-miR-526b-3p	2.58313	0.570915	1.42329	0.401123	0.688329	0.998225
hsa-miR-6069	2.01498	-0.835629	2.09081	-0.399667	0.689402	0.998225
hsa-miR-574-5p	852.838	0.259983	0.650959	0.399385	0.68961	0.998225
hsa-miR-6515-5p	37.0659	-0.137747	0.345151	-0.399091	0.689826	0.998225
hsa-miR-7855-5p	1.3581	-0.97388	2.4403	-0.399082	0.689833	0.998225
hsa-miR-6830-3p	5.75124	0.353351	0.886134	0.398756	0.690073	0.998225
hsa-miR-4726-3p	3.24289	0.740275	1.85661	0.398723	0.690097	0.998225
hsa-miR-6884-3p	1.58911	-0.823913	2.07015	-0.397997	0.690633	0.998225
hsa-miR-103b	0.209178	1.29026	3.25369	0.396553	0.691697	0.998225
hsa-miR-1537-5p	0.209178	1.29026	3.25369	0.396553	0.691697	0.998225
hsa-miR-3678-3p	0.209178	1.29026	3.25369	0.396553	0.691697	0.998225
hsa-miR-3915	0.209178	1.29026	3.25369	0.396553	0.691697	0.998225
hsa-miR-4260	0.209178	1.29026	3.25369	0.396553	0.691697	0.998225
hsa-miR-4292	0.209178	1.29026	3.25369	0.396553	0.691697	0.998225
hsa-miR-4513	0.209178	1.29026	3.25369	0.396553	0.691697	0.998225
hsa-miR-4529-5p	0.209178	1.29026	3.25369	0.396553	0.691697	0.998225
hsa-miR-4662a-3p	0.209178	1.29026	3.25369	0.396553	0.691697	0.998225
hsa-miR-4735-3p	0.209178	1.29026	3.25369	0.396553	0.691697	0.998225
hsa-miR-519c-5p	0.209178	1.29026	3.25369	0.396553	0.691697	0.998225
hsa-miR-520g-5p	0.209178	1.29026	3.25369	0.396553	0.691697	0.998225
hsa-miR-5583-3p	0.209178	1.29026	3.25369	0.396553	0.691697	0.998225
hsa-miR-649	0.209178	1.29026	3.25369	0.396553	0.691697	0.998225
hsa-miR-6504-3p	0.209178	1.29026	3.25369	0.396553	0.691697	0.998225
hsa-miR-661	0.209178	1.29026	3.25369	0.396553	0.691697	0.998225
hsa-miR-6816-3p	0.209178	1.29026	3.25369	0.396553	0.691697	0.998225
hsa-miR-6893-3p	0.209178	1.29026	3.25369	0.396553	0.691697	0.998225
hsa-miR-7973	0.209178	1.29026	3.25369	0.396553	0.691697	0.998225
hsa-miR-569	1.55701	1.25099	3.16399	0.395383	0.69256	0.998225
hsa-miR-204-3p	185.29	-0.209105	0.528909	-0.395352	0.692583	0.998225
hsa-miR-4504	11.0116	0.238883	0.604909	0.394908	0.692911	0.998225
hsa-miR-8086	0.876031	1.21209	3.07147	0.394627	0.693118	0.998225
hsa-miR-6825-5p	1.35054	-1.10714	2.81538	-0.393249	0.694135	0.998225
hsa-miR-4803	3.08167	-0.485025	1.23345	-0.393227	0.694152	0.998225
hsa-miR-6788-3p	26.1937	0.247104	0.629248	0.392698	0.694543	0.998225
hsa-miR-5587-5p	1.67067	0.735633	1.87369	0.392611	0.694607	0.998225
hsa-miR-4638-5p	7.61283	0.41715	1.06495	0.391707	0.695275	0.998225
hsa-miR-6798-3p	13.7235	0.276101	0.70545	0.391383	0.695514	0.998225
hsa-miR-128-3p	278906	-0.0960125	0.24539	-0.391265	0.695601	0.998225
hsa-miR-4473	547.954	-0.0983934	0.251874	-0.390645	0.696059	0.998225
hsa-miR-6717-5p	1.18524	-0.834156	2.13688	-0.390361	0.696269	0.998225
hsa-miR-3131	4.575	-0.389842	0.999575	-0.390008	0.69653	0.998225
hsa-miR-3133	8.18331	-0.333917	0.857156	-0.389564	0.696859	0.998225
hsa-miR-6503-3p	0.847622	-0.989515	2.54999	-0.388046	0.697982	0.998225
hsa-miR-3926	0.548163	-1.23627	3.18889	-0.387681	0.698252	0.998225
hsa-miR-765	4.79545	0.569458	1.46934	0.38756	0.698341	0.998225
hsa-miR-548t-5p	2.15793	0.816346	2.1075	0.387353	0.698495	0.998225
hsa-miR-29b-2-5p	12.852	0.229323	0.593812	0.386187	0.699358	0.998225
hsa-miR-193a-3p	2.60183	0.64387	1.67158	0.385186	0.7001	0.998225
hsa-miR-10392-5p	14.3424	0.309532	0.805383	0.384329	0.700735	0.998225
hsa-miR-4516	16.2901	0.26455	0.688618	0.384175	0.700849	0.998225
hsa-miR-6749-5p	0.854285	1.18562	3.08672	0.384104	0.700901	0.998225
hsa-miR-3186-3p	1.66679	-0.704705	1.84001	-0.382989	0.701728	0.998225
hsa-miR-8073	2.15527	0.711646	1.86502	0.381575	0.702777	0.998225
hsa-miR-146a-5p	215.477	-0.149331	0.391876	-0.381066	0.703154	0.998225
hsa-miR-1539	0.195839	1.23868	3.25471	0.38058	0.703515	0.998225
hsa-miR-2053	0.195839	1.23868	3.25471	0.38058	0.703515	0.998225
hsa-miR-208a-3p	0.195839	1.23868	3.25471	0.38058	0.703515	0.998225
hsa-miR-3151-3p	0.195839	1.23868	3.25471	0.38058	0.703515	0.998225
hsa-miR-371b-5p	0.195839	1.23868	3.25471	0.38058	0.703515	0.998225
hsa-miR-373-5p	0.195839	1.23868	3.25471	0.38058	0.703515	0.998225
hsa-miR-4289	0.195839	1.23868	3.25471	0.38058	0.703515	0.998225
hsa-miR-4499	0.195839	1.23868	3.25471	0.38058	0.703515	0.998225
hsa-miR-4645-5p	0.195839	1.23868	3.25471	0.38058	0.703515	0.998225
hsa-miR-4780	0.195839	1.23868	3.25471	0.38058	0.703515	0.998225
hsa-miR-5011-5p	0.195839	1.23868	3.25471	0.38058	0.703515	0.998225
hsa-miR-526a-3p	0.195839	1.23868	3.25471	0.38058	0.703515	0.998225
hsa-miR-548au-5p	0.195839	1.23868	3.25471	0.38058	0.703515	0.998225
hsa-miR-6076	0.195839	1.23868	3.25471	0.38058	0.703515	0.998225
hsa-miR-6716-5p	0.195839	1.23868	3.25471	0.38058	0.703515	0.998225
hsa-miR-548d-3p	1.36758	-1.19091	3.12942	-0.380553	0.703535	0.998225
hsa-miR-548c-3p	24.6925	0.238714	0.627803	0.380238	0.703769	0.998225
hsa-miR-4273	0.912175	-1.12452	2.96164	-0.379696	0.704171	0.998225
hsa-miR-33a-5p	146.042	-0.0992286	0.262163	-0.3785	0.705059	0.998225
hsa-miR-1296-3p	10.3001	0.280768	0.743827	0.377464	0.705829	0.998225
hsa-miR-338-5p	3453.47	0.0516042	0.136856	0.377069	0.706123	0.998225
hsa-miR-30b-3p	203.343	-0.0748311	0.198467	-0.377045	0.70614	0.998225
hsa-miR-2681-5p	29.3967	-0.14938	0.397635	-0.375672	0.707161	0.998225
hsa-miR-8060	0.861726	-1.19458	3.18024	-0.375627	0.707194	0.998225
hsa-miR-196b-3p	1.26484	1.09024	2.90584	0.375191	0.707519	0.998225
hsa-miR-125a-3p	535.845	0.0986709	0.26373	0.374136	0.708303	0.998225
hsa-miR-502-3p	682.139	0.140725	0.376624	0.373649	0.708665	0.998225
hsa-miR-5186	2.71441	0.789575	2.12342	0.371842	0.710011	0.998225
hsa-miR-6753-3p	3.95956	0.607576	1.63465	0.371687	0.710126	0.998225
hsa-miR-6764-3p	4.96258	-0.327909	0.882704	-0.371482	0.710278	0.998225
hsa-miR-326	220.524	-0.0895107	0.241932	-0.369983	0.711395	0.998225
hsa-miR-216b-3p	2225.24	0.065848	0.178729	0.368424	0.712557	0.998225
hsa-miR-1322	8.53036	0.223789	0.608834	0.367569	0.713195	0.998225
hsa-miR-6504-5p	1.96464	0.584456	1.59575	0.366257	0.714173	0.998225
hsa-miR-1302	84.3977	-0.110975	0.303074	-0.366163	0.714243	0.998225
hsa-miR-92b-3p	4170.08	-0.0947578	0.258879	-0.366031	0.714342	0.998225
hsa-miR-6781-3p	1.96256	-0.59311	1.62087	-0.365921	0.714424	0.998225
hsa-miR-137-3p	2627.02	-0.103582	0.283351	-0.365561	0.714693	0.998225
hsa-miR-509-3p	16.7283	-0.231575	0.633708	-0.365428	0.714792	0.998225
hsa-miR-3659	13.4566	-0.309226	0.84706	-0.365058	0.715068	0.998225
hsa-miR-511-3p	0.811753	1.12651	3.08635	0.364998	0.715113	0.998225
hsa-miR-1236-5p	0.181646	1.18413	3.25561	0.363719	0.716068	0.998225
hsa-miR-15a-3p	0.181646	1.18413	3.25561	0.363719	0.716068	0.998225
hsa-miR-19b-2-5p	0.181646	1.18413	3.25561	0.363719	0.716068	0.998225
hsa-miR-3683	0.181646	1.18413	3.25561	0.363719	0.716068	0.998225
hsa-miR-371a-3p	0.181646	1.18413	3.25561	0.363719	0.716068	0.998225
hsa-miR-4283	0.181646	1.18413	3.25561	0.363719	0.716068	0.998225
hsa-miR-4418	0.181646	1.18413	3.25561	0.363719	0.716068	0.998225
hsa-miR-518a-3p	0.181646	1.18413	3.25561	0.363719	0.716068	0.998225
hsa-miR-583	0.181646	1.18413	3.25561	0.363719	0.716068	0.998225
hsa-miR-6851-5p	0.181646	1.18413	3.25561	0.363719	0.716068	0.998225
hsa-miR-7702	0.181646	1.18413	3.25561	0.363719	0.716068	0.998225
hsa-miR-8064	0.181646	1.18413	3.25561	0.363719	0.716068	0.998225
hsa-miR-8074	0.181646	1.18413	3.25561	0.363719	0.716068	0.998225
hsa-miR-9902	0.181646	1.18413	3.25561	0.363719	0.716068	0.998225
hsa-miR-6749-3p	3.12419	-0.450121	1.23862	-0.363404	0.716303	0.998225
hsa-miR-7109-3p	1.33494	-0.89468	2.46882	-0.362392	0.717059	0.998225
hsa-miR-770-5p	43.4037	0.172469	0.476037	0.362303	0.717126	0.998225
hsa-miR-6765-3p	703.399	-0.106805	0.296056	-0.360758	0.71828	0.998225
hsa-miR-6883-5p	1.72459	0.663514	1.84068	0.360472	0.718494	0.998225
hsa-miR-6516-3p	24.0545	-0.179521	0.498684	-0.35999	0.718855	0.998225
hsa-miR-550a-3-5p	5.7912	-0.36008	1.00043	-0.359924	0.718904	0.998225
hsa-miR-939-3p	2.21096	-0.516481	1.43524	-0.359857	0.718954	0.998225
hsa-miR-130a-5p	173.038	0.103857	0.289104	0.359237	0.719418	0.998225
hsa-miR-103a-2-5p	9.35212	0.397872	1.10759	0.359223	0.719428	0.998225
hsa-miR-188-5p	56.3647	0.149282	0.416535	0.358391	0.720051	0.998225
hsa-miR-6724-5p	160.57	-0.0918276	0.256253	-0.358348	0.720083	0.998225
hsa-miR-122-3p	0.176234	1.16352	3.25589	0.357358	0.720824	0.998225
hsa-miR-208b-3p	0.176234	1.16352	3.25589	0.357358	0.720824	0.998225
hsa-miR-3663-5p	0.176234	1.16352	3.25589	0.357358	0.720824	0.998225
hsa-miR-3688-5p	0.176234	1.16352	3.25589	0.357358	0.720824	0.998225
hsa-miR-378j	0.176234	1.16352	3.25589	0.357358	0.720824	0.998225
hsa-miR-4464	0.176234	1.16352	3.25589	0.357358	0.720824	0.998225
hsa-miR-4694-5p	0.176234	1.16352	3.25589	0.357358	0.720824	0.998225
hsa-miR-4714-5p	0.176234	1.16352	3.25589	0.357358	0.720824	0.998225
hsa-miR-5090	0.176234	1.16352	3.25589	0.357358	0.720824	0.998225
hsa-miR-5197-3p	0.176234	1.16352	3.25589	0.357358	0.720824	0.998225
hsa-miR-5739	0.176234	1.16352	3.25589	0.357358	0.720824	0.998225
hsa-miR-6757-3p	0.176234	1.16352	3.25589	0.357358	0.720824	0.998225
hsa-miR-6767-3p	0.176234	1.16352	3.25589	0.357358	0.720824	0.998225
hsa-miR-7849-3p	0.176234	1.16352	3.25589	0.357358	0.720824	0.998225
hsa-miR-5587-3p	1.87001	-0.74933	2.10863	-0.355363	0.722318	0.998225
hsa-miR-6772-5p	2.82652	-0.566407	1.59471	-0.35518	0.722455	0.998225
hsa-miR-1301-3p	2216.36	-0.0679716	0.191557	-0.354838	0.722711	0.998225
hsa-miR-4804-5p	5.31581	0.371088	1.04723	0.354351	0.723076	0.998225
hsa-miR-9899	17.689	-0.163736	0.462834	-0.353768	0.723513	0.998225
hsa-miR-4730	8.62098	0.301459	0.853464	0.353219	0.723925	0.998225
hsa-miR-8069	8.73387	-0.265534	0.752966	-0.35265	0.724351	0.998225
hsa-miR-25-5p	7.45769	-0.316138	0.899846	-0.351325	0.725344	0.998225
hsa-miR-215-3p	4.18922	-0.514588	1.46587	-0.351046	0.725554	0.998225
hsa-let-7f-5p	75063.8	0.139864	0.398742	0.350764	0.725765	0.998225
hsa-miR-1228-5p	2.83142	-0.504724	1.44189	-0.350043	0.726306	0.998225
hsa-miR-4751	1.19317	1.02002	2.91625	0.349771	0.726511	0.998225
hsa-miR-3615	83.0661	0.101244	0.290126	0.348967	0.727114	0.998225
hsa-miR-6730-5p	7.63768	-0.370701	1.06388	-0.348442	0.727508	0.998225
hsa-miR-16-2-3p	206.578	0.195549	0.561432	0.348304	0.727612	0.998225
hsa-miR-553	1.95731	-0.565888	1.62927	-0.347327	0.728345	0.998225
hsa-miR-6877-5p	5.21563	-0.39662	1.14251	-0.347147	0.728481	0.998225
hsa-miR-6510-5p	21.5471	-0.139775	0.403584	-0.346334	0.729092	0.998225
hsa-miR-425-5p	3465.31	0.0620832	0.179417	0.346028	0.729322	0.998225
hsa-miR-22-5p	1135.23	-0.0882029	0.255372	-0.34539	0.729801	0.998225
hsa-miR-10394-5p	2.867	-0.558078	1.6159	-0.345367	0.729818	0.998225
hsa-let-7b-3p	16.6839	0.432872	1.25558	0.344758	0.730276	0.998225
hsa-miR-6124	1.36423	0.985836	2.86853	0.343673	0.731092	0.998225
hsa-miR-3913-5p	120.456	0.0970823	0.282522	0.343627	0.731127	0.998225
hsa-miR-4769-3p	1.63217	-0.632905	1.84503	-0.343032	0.731575	0.998225
hsa-let-7d-3p	473.782	-0.238093	0.694428	-0.342862	0.731702	0.998225
hsa-miR-10a-5p	5.00552e+06	0.056976	0.16624	0.342732	0.7318	0.998225
hsa-miR-5009-5p	2.8212	0.707039	2.06964	0.341625	0.732633	0.998225
hsa-miR-6795-3p	1.93274	0.636645	1.86395	0.341556	0.732685	0.998225
hsa-miR-6887-5p	0.704455	0.914877	2.68175	0.341149	0.732992	0.998225
hsa-miR-4644	2.85995	0.48963	1.43806	0.34048	0.733495	0.998225
hsa-miR-1262	5.2521	0.294877	0.86615	0.340446	0.733521	0.998225
hsa-miR-6752-3p	1.67953	0.844333	2.48052	0.340386	0.733566	0.998225
hsa-miR-4636	8.89675	0.308198	0.906388	0.340028	0.733835	0.998225
hsa-miR-363-5p	62.2992	-0.127762	0.375864	-0.339916	0.73392	0.998225
hsa-miR-4727-3p	1.19053	-0.977909	2.88121	-0.339409	0.734302	0.998225
hsa-miR-1912-3p	3.13331	0.552655	1.62962	0.339132	0.734511	0.998225
hsa-miR-3692-5p	44.9651	0.119242	0.351724	0.339021	0.734594	0.998225
hsa-miR-1306-3p	2.80658	0.48073	1.42265	0.337912	0.73543	0.998225
hsa-miR-4280	0.669115	-1.07588	3.18536	-0.337757	0.735546	0.998225
hsa-miR-122-5p	112.27	0.0938308	0.278984	0.336331	0.736622	0.998225
hsa-miR-3165	1.60169	-0.612618	1.82353	-0.335952	0.736907	0.998225
hsa-miR-3942-5p	3.22126	0.614595	1.83153	0.335564	0.7372	0.998225
hsa-miR-6831-5p	3.80213	0.272843	0.815183	0.334701	0.73785	0.998225
hsa-miR-610	0.88505	-0.85415	2.55209	-0.334686	0.737862	0.998225
hsa-miR-5010-5p	56.8385	0.117829	0.352416	0.334347	0.738118	0.998225
hsa-miR-8053	0.781414	1.07424	3.21437	0.3342	0.738228	0.998225
hsa-miR-5004-3p	11.7751	-0.244635	0.73235	-0.334042	0.738348	0.998225
hsa-miR-3196	22.2082	-0.184846	0.554269	-0.333496	0.73876	0.998225
hsa-miR-7113-5p	2.49336	0.494747	1.48393	0.333403	0.73883	0.998225
hsa-miR-3127-3p	26.2848	0.101679	0.305064	0.333305	0.738904	0.998225
hsa-miR-4721	7.12985	0.248584	0.746532	0.332985	0.739145	0.998225
hsa-miR-10526-3p	2.76713	0.473407	1.42683	0.33179	0.740047	0.998225
hsa-miR-10392-3p	4.18102	0.461691	1.39579	0.330774	0.740815	0.998225
hsa-miR-7978	130.729	0.104581	0.316426	0.330505	0.741018	0.998225
hsa-miR-4693-3p	0.77943	1.03276	3.12665	0.330309	0.741166	0.998225
hsa-miR-3907	74.0282	-0.113113	0.342558	-0.330202	0.741247	0.998225
hsa-miR-4639-5p	23.2674	0.177631	0.538374	0.32994	0.741446	0.998225
hsa-miR-362-5p	535.782	0.133114	0.403862	0.329602	0.7417	0.998225
hsa-miR-6842-5p	0.913459	-0.984754	2.98955	-0.329398	0.741855	0.998225
hsa-miR-1299	56.6281	0.108296	0.32908	0.329087	0.74209	0.998225
hsa-miR-6809-5p	0.434545	-1.0529	3.20658	-0.328356	0.742643	0.998225
hsa-miR-3137	2.26758	0.530798	1.62764	0.326116	0.744337	0.998225
hsa-miR-588	1.56416	-0.696666	2.13716	-0.325978	0.744441	0.998225
hsa-miR-6734-3p	7.65129	-0.280767	0.861687	-0.325834	0.74455	0.998225
hsa-miR-6825-3p	0.7541	1.01703	3.12277	0.325683	0.744664	0.998225
hsa-miR-579-5p	15.8764	-0.17409	0.535697	-0.324978	0.745198	0.998225
hsa-miR-3169	0.682875	0.872644	2.69312	0.324028	0.745917	0.998225
hsa-miR-5008-5p	0.439958	-1.03229	3.2063	-0.321957	0.747485	0.998225
hsa-miR-548aj-3p	0.439958	-1.03229	3.2063	-0.321957	0.747485	0.998225
hsa-miR-4322	2.37634	-0.45848	1.42679	-0.321335	0.747956	0.998225
hsa-miR-3117-5p	0.440265	-1.02762	3.20799	-0.320333	0.748716	0.998225
hsa-miR-517b-3p	0.440265	-1.02762	3.20799	-0.320333	0.748716	0.998225
hsa-miR-548ae-3p	0.440265	-1.02762	3.20799	-0.320333	0.748716	0.998225
hsa-miR-6810-5p	0.440265	-1.02762	3.20799	-0.320333	0.748716	0.998225
hsa-miR-6850-3p	0.440265	-1.02762	3.20799	-0.320333	0.748716	0.998225
hsa-miR-7154-3p	0.440265	-1.02762	3.20799	-0.320333	0.748716	0.998225
hsa-miR-1289	16.4979	-0.152322	0.476355	-0.319765	0.749147	0.998225
hsa-miR-6765-5p	9.44923	-0.248293	0.777147	-0.319493	0.749353	0.998225
hsa-miR-4646-3p	6.26594	0.425822	1.33434	0.319125	0.749632	0.998225
hsa-miR-105-3p	292.446	-0.0908158	0.285707	-0.317863	0.750589	0.998225
hsa-let-7g-3p	4.17128	0.406018	1.28028	0.317132	0.751143	0.998225
hsa-miR-153-3p	2330.04	0.135041	0.426164	0.316875	0.751338	0.998225
hsa-miR-1250-5p	705.259	-0.0594278	0.187648	-0.316698	0.751473	0.998225
hsa-miR-2277-3p	2.25074	-0.510888	1.61414	-0.316507	0.751617	0.998225
hsa-miR-586	0.798204	-0.820226	2.59248	-0.316386	0.75171	0.998225
hsa-miR-3614-5p	1.93334	0.66523	2.10445	0.316106	0.751922	0.998225
hsa-miR-26a-1-3p	36.3734	0.132624	0.420131	0.315674	0.75225	0.998225
hsa-miR-6500-3p	2.99084	-0.561456	1.78089	-0.315268	0.752558	0.998225
hsa-miR-27b-5p	281.627	0.0900605	0.286186	0.314692	0.752995	0.998225
hsa-miR-890	1.27376	0.913004	2.90274	0.314532	0.753117	0.998225
hsa-miR-6078	18.0255	-0.136952	0.43548	-0.314485	0.753153	0.998225
hsa-miR-4645-3p	5.91761	0.301586	0.959639	0.314271	0.753315	0.998225
hsa-miR-4724-3p	0.445677	-1.00701	3.2077	-0.313936	0.753569	0.998225
hsa-miR-4687-5p	9.74528	-0.234516	0.751704	-0.311979	0.755057	0.998225
hsa-miR-548aq-3p	69.4368	-0.113613	0.364298	-0.311869	0.75514	0.998225
hsa-miR-6860	3.79456	-0.38954	1.2518	-0.311185	0.75566	0.998225
hsa-miR-218-5p	4.50272e+06	0.161107	0.519313	0.310231	0.756385	0.998225
hsa-miR-7112-3p	1.35332	-0.773482	2.49572	-0.309923	0.756619	0.998225
hsa-miR-3200-3p	133.907	-0.0911198	0.295117	-0.308758	0.757506	0.998225
hsa-miR-6081	3.99638	-0.382578	1.24006	-0.308515	0.757691	0.998225
hsa-miR-659-5p	142.981	-0.0872867	0.283385	-0.308014	0.758071	0.998225
hsa-miR-483-3p	206.263	0.267526	0.868787	0.307931	0.758135	0.998225
hsa-miR-302a-3p	4.41426	0.392107	1.27383	0.307819	0.75822	0.998225
hsa-miR-4659a-3p	31.6736	0.135712	0.441268	0.30755	0.758425	0.998225
hsa-miR-760	226.383	0.0630167	0.205708	0.306341	0.759345	0.998225
hsa-let-7b-5p	1492.12	-0.188032	0.615765	-0.305363	0.76009	0.998225
hsa-miR-1207-5p	2.08695	0.564572	1.85069	0.30506	0.76032	0.998225
hsa-miR-4285	0.454151	-0.977741	3.20538	-0.305031	0.760343	0.998225
hsa-miR-6859-3p	2.89676	-0.472316	1.5502	-0.30468	0.76061	0.998225
hsa-miR-4478	1.5455	-0.739075	2.4423	-0.302614	0.762184	0.998225
hsa-miR-585-3p	2.77186	0.482285	1.59759	0.301883	0.762742	0.998225
hsa-let-7c-5p	99913.8	0.0726511	0.240827	0.301674	0.762901	0.998225
hsa-miR-3129-3p	8.46608	0.489759	1.62371	0.301629	0.762935	0.998225
hsa-miR-3941	2.65654	0.439062	1.46014	0.300698	0.763645	0.998225
hsa-miR-9851-5p	0.74174	0.945617	3.14581	0.300596	0.763723	0.998225
hsa-miR-3157-3p	7.23426	0.389668	1.30819	0.297867	0.765804	0.998225
hsa-miR-1237-5p	16.3726	0.153467	0.516863	0.296921	0.766527	0.998225
hsa-miR-4754	4.41533	0.301124	1.01438	0.296855	0.766577	0.998225
hsa-miR-1199-5p	42.5594	0.0959541	0.323354	0.296747	0.76666	0.998225
hsa-miR-199b-3p	60980.7	0.328136	1.10612	0.296655	0.76673	0.998225
hsa-miR-1537-3p	2.35693	-0.549827	1.85391	-0.296576	0.76679	0.998225
hsa-miR-3187-3p	8.79739	-0.256558	0.865688	-0.296363	0.766953	0.998225
hsa-miR-4656	16.7629	0.164725	0.557043	0.295713	0.767449	0.998225
hsa-miR-30c-1-3p	408.056	0.0558795	0.189271	0.295235	0.767814	0.998225
hsa-miR-3918	1.56293	0.724572	2.46435	0.294022	0.768741	0.998225
hsa-miR-199a-3p	61081	0.323249	1.10021	0.293806	0.768906	0.998225
hsa-miR-10396a-3p	2.36579	0.426797	1.45793	0.292742	0.769719	0.998225
hsa-miR-6876-3p	53.3572	0.136785	0.468096	0.292215	0.770122	0.998225
hsa-miR-378a-5p	92.7598	0.0979331	0.335209	0.292155	0.770168	0.998225
hsa-miR-4713-3p	1.61911	0.619934	2.12705	0.291452	0.770705	0.998225
hsa-miR-1908-5p	81.9275	-0.0886511	0.304263	-0.291364	0.770773	0.998225
hsa-miR-365a-3p	576.401	-0.0868136	0.298698	-0.29064	0.771326	0.998225
hsa-miR-1264	11.9889	0.258015	0.888966	0.290242	0.771631	0.998225
hsa-miR-378i	3.35682	0.377178	1.3047	0.289093	0.77251	0.998225
hsa-miR-4690-5p	3.14249	-0.600778	2.08065	-0.288745	0.772776	0.998225
hsa-miR-4686	1.63207	0.605107	2.10291	0.287748	0.77354	0.998225
hsa-miR-5787	40.0166	0.100888	0.350985	0.287443	0.773773	0.998225
hsa-miR-3156-5p	3.48393	-0.265442	0.924802	-0.287026	0.774092	0.998225
hsa-miR-320a-5p	2.84711	0.464643	1.62323	0.286247	0.774689	0.998225
hsa-miR-1278	108.099	-0.0935186	0.327314	-0.285716	0.775096	0.998225
hsa-miR-185-3p	478.309	0.0546565	0.191796	0.284971	0.775666	0.998225
hsa-miR-4703-3p	1.10053	-0.82627	2.90281	-0.284645	0.775916	0.998225
hsa-miR-520a-3p	5.28221	-0.224944	0.791821	-0.284084	0.776346	0.998225
hsa-miR-4743-3p	1.55907	0.701298	2.47131	0.283776	0.776582	0.998225
hsa-miR-1273h-5p	7.18279	0.197122	0.695044	0.28361	0.776709	0.998225
hsa-miR-4469	1.50579	0.533814	1.89215	0.28212	0.777851	0.998225
hsa-miR-3651	1.13559	0.703911	2.4961	0.282005	0.77794	0.998225
hsa-miR-7152-5p	1.12546	-0.70412	2.50518	-0.281065	0.77866	0.998225
hsa-miR-609	0.473209	-0.900882	3.20575	-0.281021	0.778695	0.998225
hsa-miR-7152-3p	0.475731	-0.895622	3.20375	-0.279555	0.779819	0.998225
hsa-miR-6130	7.05196	0.200893	0.721405	0.278474	0.780649	0.998225
hsa-miR-548h-3p	6.1216	0.168413	0.606154	0.277839	0.781136	0.998225
hsa-miR-6871-3p	10.9224	-0.222526	0.803226	-0.277041	0.781749	0.998225
hsa-miR-10398-3p	18.382	-0.1715	0.619964	-0.27663	0.782065	0.998225
hsa-miR-4722-5p	1.17139	-0.597801	2.16815	-0.27572	0.782763	0.998225
hsa-miR-4661-5p	10.6827	-0.170988	0.620384	-0.275617	0.782843	0.998225
hsa-miR-7974	48.6838	0.143125	0.520989	0.274718	0.783533	0.998225
hsa-miR-549a-5p	1.18756	-0.522251	1.91608	-0.272562	0.78519	0.998225
hsa-miR-6082	0.411741	-0.875912	3.21694	-0.272281	0.785406	0.998225
hsa-miR-6845-5p	0.411741	-0.875912	3.21694	-0.272281	0.785406	0.998225
hsa-miR-589-3p	10.6287	0.248643	0.918606	0.270674	0.786642	0.998225
hsa-miR-1238-5p	3.68484	0.354435	1.31103	0.270348	0.786892	0.998225
hsa-miR-135b-5p	51155.9	0.0681676	0.252213	0.270278	0.786946	0.998225
hsa-miR-5007-3p	0.692552	0.860862	3.18554	0.270241	0.786975	0.998225
hsa-miR-6759-5p	3.4632	0.439516	1.63188	0.269331	0.787675	0.998225
hsa-miR-4740-3p	1.13521	0.680853	2.55957	0.266003	0.790237	0.998225
hsa-miR-6823-3p	0.668682	0.845442	3.18805	0.265191	0.790862	0.998225
hsa-miR-6873-3p	55.8	0.098902	0.372988	0.265161	0.790885	0.998225
hsa-miR-320c	358.657	0.0598927	0.226046	0.264958	0.791042	0.998225
hsa-miR-26a-2-3p	111.773	0.0942437	0.355865	0.26483	0.791141	0.998225
hsa-miR-7157-5p	8.43346	-0.169358	0.639654	-0.264765	0.79119	0.998225
hsa-miR-1912-5p	2.58117	0.546351	2.06363	0.264752	0.7912	0.998225
hsa-miR-3155a	1.61966	0.566438	2.14283	0.264341	0.791517	0.998225
hsa-miR-449b-5p	2.02516	-0.482624	1.83	-0.263728	0.791989	0.998225
hsa-miR-548az-5p	50.7175	0.0727225	0.27595	0.263535	0.792138	0.998225
hsa-miR-12114	1.10334	0.670223	2.54582	0.263264	0.792347	0.998225
hsa-miR-3192-3p	1.01032	-0.777194	2.95248	-0.263234	0.79237	0.998225
hsa-miR-24-2-5p	6.25723	-0.256446	0.974309	-0.263208	0.79239	0.998225
hsa-miR-508-5p	10.8538	-0.260144	0.993055	-0.261963	0.79335	0.998225
hsa-miR-6819-5p	0.773816	-0.802011	3.06906	-0.261321	0.793845	0.998225
hsa-miR-7852-3p	0.773816	-0.802011	3.06906	-0.261321	0.793845	0.998225
hsa-miR-6840-3p	23.4528	0.106435	0.40897	0.260251	0.79467	0.998225
hsa-miR-5196-5p	4.8598	0.238008	0.916015	0.259829	0.794995	0.998225
hsa-miR-1268b	47.4646	0.13373	0.517364	0.258484	0.796033	0.998225
hsa-miR-4709-3p	3.8994	-0.363045	1.40821	-0.257805	0.796557	0.998225
hsa-miR-30d-5p	54973.3	-0.0372108	0.144371	-0.257745	0.796604	0.998225
hsa-miR-22-3p	15643.8	0.0747978	0.290673	0.257326	0.796927	0.998225
hsa-miR-4642	0.793768	-0.665423	2.59857	-0.256073	0.797894	0.998225
hsa-miR-205-5p	1.03803	-0.64115	2.50805	-0.255637	0.798231	0.998225
hsa-miR-4731-5p	1.1391	0.745549	2.92959	0.254489	0.799118	0.998225
hsa-miR-1915-5p	0.497297	-0.810902	3.20382	-0.253105	0.800187	0.998225
hsa-miR-6817-5p	0.668463	0.810066	3.20753	0.252551	0.800615	0.998225
hsa-miR-193a-5p	65.5419	-0.075174	0.297845	-0.252393	0.800738	0.998225
hsa-miR-941	8523.59	0.0532325	0.212244	0.250808	0.801963	0.998225
hsa-miR-3652	4.62685	-0.222102	0.886446	-0.250553	0.80216	0.998225
hsa-miR-3152-3p	26.7595	-0.116891	0.468987	-0.249242	0.803174	0.998225
hsa-miR-203a-5p	0.431346	-0.800754	3.21574	-0.249011	0.803353	0.998225
hsa-miR-520a-5p	0.431346	-0.800754	3.21574	-0.249011	0.803353	0.998225
hsa-miR-758-5p	0.431346	-0.800754	3.21574	-0.249011	0.803353	0.998225
hsa-miR-7844-5p	0.431346	-0.800754	3.21574	-0.249011	0.803353	0.998225
hsa-miR-9718	0.431346	-0.800754	3.21574	-0.249011	0.803353	0.998225
hsa-miR-6754-3p	18.8983	0.17578	0.706783	0.248704	0.80359	0.998225
hsa-miR-8078	5.79233	-0.173212	0.69704	-0.248497	0.80375	0.998225
hsa-miR-4723-5p	2.79757	-0.455611	1.83718	-0.247995	0.804139	0.998225
hsa-miR-8065	1.45844	0.613843	2.47754	0.247763	0.804318	0.998225
hsa-miR-2392	264.994	0.0633421	0.258316	0.245212	0.806292	0.998225
hsa-miR-6849-5p	1.10168	-0.616505	2.51569	-0.245064	0.806407	0.998225
hsa-miR-149-5p	45646.2	-0.0523798	0.214143	-0.244602	0.806765	0.998225
hsa-miR-8068	0.747508	-0.758818	3.11262	-0.243788	0.807395	0.998225
hsa-miR-636	8.54684	0.189477	0.780632	0.242722	0.808221	0.998225
hsa-miR-548u	27.7424	0.11868	0.489763	0.242321	0.808532	0.998225
hsa-miR-1255a	52.9758	-0.0907119	0.374434	-0.242264	0.808575	0.998225
hsa-miR-4265	2.17579	0.389849	1.61146	0.241923	0.80884	0.998225
hsa-miR-548at-3p	4.46612	-0.316403	1.30916	-0.241684	0.809025	0.998225
hsa-miR-1251-3p	31.6655	-0.100703	0.4167	-0.241669	0.809037	0.998225
hsa-miR-6811-3p	1.4449	0.693381	2.87217	0.241413	0.809235	0.998225
hsa-miR-6511b-3p	152.828	-0.0700702	0.290497	-0.241208	0.809394	0.998225
hsa-miR-365a-5p	126.899	-0.0708862	0.29592	-0.239545	0.810683	0.998225
hsa-miR-3142	2.64753	-0.441127	1.85196	-0.238195	0.81173	0.998225
hsa-miR-204-5p	7247.67	0.127186	0.534218	0.23808	0.811819	0.998225
hsa-miR-8062	0.755435	-0.737866	3.10752	-0.237445	0.812311	0.998225
hsa-miR-4462	3.65233	-0.398939	1.68047	-0.237398	0.812348	0.998225
hsa-miR-4781-3p	22.5393	0.102341	0.432158	0.236813	0.812802	0.998225
hsa-miR-5685	0.793421	-0.725304	3.06475	-0.23666	0.81292	0.998225
hsa-miR-298	1.13369	0.694717	2.93688	0.23655	0.813006	0.998225
hsa-miR-378g	6.51832	-0.221891	0.939944	-0.236068	0.81338	0.998225
hsa-miR-12118	2.84953	-0.341599	1.44838	-0.235848	0.81355	0.998225
hsa-miR-4687-3p	3.3075	-0.334224	1.41881	-0.235566	0.813769	0.998225
hsa-miR-6134	3.88004	-0.306453	1.30556	-0.234729	0.814419	0.998225
hsa-miR-6742-5p	1.36802	0.505555	2.1614	0.233902	0.815061	0.998225
hsa-miR-1193	0.444685	-0.749171	3.21471	-0.233045	0.815727	0.998225
hsa-miR-4704-3p	0.444685	-0.749171	3.21471	-0.233045	0.815727	0.998225
hsa-miR-668-5p	0.444685	-0.749171	3.21471	-0.233045	0.815727	0.998225
hsa-miR-7158-3p	0.444685	-0.749171	3.21471	-0.233045	0.815727	0.998225
hsa-miR-3120-5p	101.896	0.279283	1.20261	0.23223	0.816359	0.998225
hsa-miR-3117-3p	190.725	0.0565463	0.243518	0.232206	0.816378	0.998225
hsa-miR-4654	16.1469	0.152723	0.658856	0.2318	0.816694	0.998225
hsa-miR-144-5p	4.43317	0.254434	1.09796	0.231734	0.816745	0.998225
hsa-miR-3689f	0.680776	-0.740486	3.20224	-0.23124	0.817128	0.998225
hsa-miR-549a-3p	4.02282	-0.372923	1.61283	-0.231223	0.817142	0.998225
hsa-miR-5006-5p	0.763676	-0.71632	3.10204	-0.230919	0.817378	0.998225
hsa-miR-365b-3p	582.691	-0.071999	0.313038	-0.230001	0.818091	0.998225
hsa-miR-488-5p	244.142	0.0543731	0.236517	0.22989	0.818177	0.998225
hsa-miR-532-5p	11608.8	0.0898905	0.392546	0.228994	0.818874	0.998225
hsa-miR-3663-3p	1.52199	0.652198	2.85243	0.228647	0.819144	0.998225
hsa-miR-557	75.7259	-0.0749479	0.328052	-0.228463	0.819286	0.998225
hsa-miR-663a	67.6621	-0.0836796	0.36802	-0.227378	0.82013	0.998225
hsa-miR-6880-3p	2.31377	0.416131	1.83524	0.226744	0.820622	0.998225
hsa-miR-4724-5p	1.95814	0.420908	1.86612	0.225552	0.82155	0.998225
hsa-miR-3972	6.07973	0.213598	0.948902	0.2251	0.821901	0.998225
hsa-miR-3529-5p	53.7548	0.0994997	0.442892	0.224659	0.822245	0.998225
hsa-miR-5010-3p	407.827	0.0541704	0.241216	0.224572	0.822312	0.998225
hsa-miR-12126	3.49799	0.319199	1.42236	0.224415	0.822435	0.998225
hsa-miR-4728-3p	4.94097	-0.279412	1.24725	-0.224023	0.82274	0.998225
hsa-miR-4330	3.23589	-0.311683	1.39384	-0.223614	0.823058	0.998225
hsa-miR-1277-3p	16.2897	-0.155016	0.694556	-0.223187	0.82339	0.998225
hsa-miR-3680-5p	1.50137	-0.471501	2.11513	-0.222919	0.823599	0.998225
hsa-miR-4493	1.39121	0.549314	2.47171	0.22224	0.824127	0.998225
hsa-miR-141-5p	1.58301	-0.460112	2.07562	-0.221675	0.824567	0.998225
hsa-miR-501-3p	639.703	0.0652835	0.294736	0.221498	0.824704	0.998225
hsa-miR-6762-3p	1.52145	0.470198	2.13448	0.220287	0.825648	0.998225
hsa-miR-5584-5p	10.6966	0.234124	1.06325	0.220196	0.825718	0.998225
hsa-miR-222-5p	10.2776	-0.146024	0.668141	-0.218553	0.826998	0.998225
hsa-miR-10400-3p	5.42004	-0.222873	1.02147	-0.218189	0.827282	0.998225
hsa-miR-5187-5p	10.556	-0.140322	0.644093	-0.217859	0.827539	0.998225
hsa-miR-3675-3p	1.72036	0.40418	1.8589	0.21743	0.827874	0.998225
hsa-miR-4764-3p	1.40235	0.538462	2.48009	0.217114	0.82812	0.998225
hsa-miR-3184-5p	2860.33	-0.0411801	0.190622	-0.21603	0.828964	0.998225
hsa-miR-7110-5p	2.53327	-0.340874	1.57875	-0.215913	0.829055	0.998225
hsa-miR-6895-5p	1.51155	-0.393074	1.82649	-0.215208	0.829605	0.998225
hsa-miR-5585-5p	36.7415	0.107763	0.501055	0.215072	0.829711	0.998225
hsa-miR-769-3p	991.771	0.0576849	0.268676	0.214701	0.830001	0.998225
hsa-miR-1184	0.258597	0.696783	3.25801	0.213867	0.83065	0.998225
hsa-miR-3150b-3p	0.258597	0.696783	3.25801	0.213867	0.83065	0.998225
hsa-miR-3201	0.258597	0.696783	3.25801	0.213867	0.83065	0.998225
hsa-miR-3921	0.258597	0.696783	3.25801	0.213867	0.83065	0.998225
hsa-miR-3973	0.258597	0.696783	3.25801	0.213867	0.83065	0.998225
hsa-miR-4691-5p	0.258597	0.696783	3.25801	0.213867	0.83065	0.998225
hsa-miR-5700	0.258597	0.696783	3.25801	0.213867	0.83065	0.998225
hsa-miR-6500-5p	0.258597	0.696783	3.25801	0.213867	0.83065	0.998225
hsa-miR-655-5p	0.258597	0.696783	3.25801	0.213867	0.83065	0.998225
hsa-miR-8052	0.258597	0.696783	3.25801	0.213867	0.83065	0.998225
hsa-miR-1200	1.38249	0.403258	1.88903	0.213473	0.830958	0.998225
hsa-miR-6776-5p	1.28019	0.530442	2.49413	0.212676	0.83158	0.998225
hsa-miR-5582-5p	1.40467	0.452958	2.13572	0.212087	0.832039	0.998225
hsa-miR-550a-5p	158.105	-0.0424053	0.201248	-0.210712	0.833112	0.998225
hsa-miR-4450	1.09694	-0.614746	2.92545	-0.210138	0.83356	0.998225
hsa-miR-6796-3p	6.26144	0.268044	1.28837	0.20805	0.83519	0.998225
hsa-miR-6882-3p	2.77992	0.220663	1.06073	0.208029	0.835207	0.998225
hsa-miR-4288	0.982382	0.620738	3.00937	0.206268	0.836581	0.998225
hsa-miR-6748-3p	5.72831	-0.207132	1.00441	-0.206221	0.836618	0.998225
hsa-miR-935	918.835	-0.0434674	0.210838	-0.206165	0.836662	0.998225
hsa-miR-1915-3p	1.31657	-0.436582	2.11807	-0.206122	0.836695	0.998225
hsa-miR-759	87.4161	0.0891582	0.432673	0.206064	0.836741	0.998225
hsa-miR-6773-3p	0.796621	-0.632335	3.08257	-0.205132	0.837469	0.998225
hsa-miR-6819-3p	2.95031	0.295604	1.4448	0.204599	0.837886	0.998225
hsa-miR-5693	2.16352	0.37341	1.82561	0.20454	0.837931	0.998225
hsa-miR-1285-3p	284.616	-0.0399992	0.195576	-0.20452	0.837947	0.998225
hsa-miR-3616-5p	3.8318	0.269616	1.33036	0.202664	0.839398	0.998225
hsa-miR-6824-5p	1.4904	0.431319	2.1298	0.202516	0.839514	0.998225
hsa-miR-1470	1.45164	-0.499675	2.47134	-0.202188	0.83977	0.998225
hsa-miR-29c-5p	138.993	0.0581416	0.28792	0.201936	0.839966	0.998225
hsa-miR-628-5p	3251.11	0.0319757	0.159534	0.200432	0.841143	0.998225
hsa-miR-548ag	4.50761	0.250559	1.25258	0.200034	0.841454	0.998225
hsa-miR-4706	1.24428	-0.493047	2.47062	-0.199564	0.841822	0.998225
hsa-miR-590-5p	1.91298	-0.367683	1.85411	-0.198307	0.842805	0.998225
hsa-miR-664a-3p	672.757	0.0461411	0.232932	0.198088	0.842976	0.998225
hsa-miR-3187-5p	0.871026	-0.506694	2.5716	-0.197034	0.843801	0.998225
hsa-miR-934	0.960637	0.594398	3.02199	0.196691	0.844069	0.998225
hsa-miR-187-3p	54.5885	0.0775364	0.395692	0.195951	0.844648	0.998225
hsa-miR-6815-3p	2.70636	-0.274369	1.4042	-0.195391	0.845087	0.998225
hsa-miR-7706	1889.66	0.0446802	0.229236	0.194909	0.845464	0.998225
hsa-miR-653-3p	9.77887	-0.15373	0.790392	-0.194498	0.845786	0.998225
hsa-miR-345-3p	2.115	0.31758	1.63401	0.194356	0.845897	0.998225
hsa-miR-200b-3p	35.1407	-0.105032	0.540515	-0.194319	0.845926	0.998225
hsa-miR-6864-5p	10.0237	0.135378	0.696711	0.19431	0.845933	0.998225
[truncated: 657 more rows]

## Sheet: Contrast 2
	baseMean	log2FoldChange	lfcSE	stat	pvalue	padj
hsa-miR-370-3p	5820.36	-6.10904	0.958841	-6.37127	1.87e-10	3e-07
hsa-miR-493-3p	171.243	-7.47566	1.40621	-5.31616	1.06e-07	8.49e-05
hsa-miR-127-3p	9882.58	-6.20996	1.23362	-5.03393	4.81e-07	0.000256594
hsa-miR-433-3p	566.795	-6.67229	1.47131	-4.53493	5.76e-06	0.0023078
hsa-miR-409-3p	1964.05	-3.21025	0.72714	-4.4149	1.01e-05	0.00323787
hsa-miR-369-5p	403.235	-3.34858	0.771172	-4.34219	1.41e-05	0.00376656
hsa-miR-381-3p	16419.8	-3.13285	0.732376	-4.27765	1.89e-05	0.00381457
hsa-miR-136-3p	286.411	-7.2324	1.69149	-4.27576	1.9e-05	0.00381457
hsa-miR-432-5p	411.25	-8.50966	2.03663	-4.1783	2.94e-05	0.00490209
hsa-miR-379-5p	3742.66	-2.95222	0.708797	-4.16511	3.11e-05	0.00490209
hsa-miR-487b-3p	735.821	-3.19117	0.76948	-4.14718	3.37e-05	0.00490209
hsa-miR-654-3p	2098.14	-2.98245	0.726301	-4.10635	4.02e-05	0.00524103
hsa-miR-412-5p	494.033	-2.94746	0.720072	-4.09329	4.25e-05	0.00524103
hsa-miR-382-5p	1314.92	-2.92333	0.725072	-4.03178	5.54e-05	0.0060872
hsa-miR-543	1726.83	-2.95679	0.734622	-4.02491	5.7e-05	0.0060872
hsa-miR-134-5p	845.652	-2.71232	0.68084	-3.98378	6.78e-05	0.00643875
hsa-miR-889-3p	568.466	-3.04002	0.763433	-3.98204	6.83e-05	0.00643875
hsa-miR-495-3p	1656.75	-2.87347	0.728747	-3.94302	8.05e-05	0.00706401
hsa-miR-485-5p	201.42	-2.86773	0.729086	-3.93332	8.38e-05	0.00706401
hsa-miR-411-3p	458.918	-3.17261	0.810497	-3.9144	9.06e-05	0.00717459
hsa-miR-493-5p	152.234	-8.84521	2.26484	-3.90545	9.4e-05	0.00717459
hsa-miR-655-3p	122.314	-3.16485	0.819706	-3.86095	0.000112946	0.00822452
hsa-miR-410-3p	709.872	-3.04729	0.792785	-3.84377	0.000121157	0.00843885
hsa-miR-379-3p	201.336	-3.61836	0.944902	-3.82935	0.000128482	0.00857616
hsa-miR-377-5p	55.4658	-3.49873	0.922934	-3.79088	0.000150115	0.00932138
hsa-miR-323a-3p	2668.25	-2.69495	0.712401	-3.78291	0.000155004	0.00932138
hsa-miR-758-3p	715.372	-3.19967	0.846571	-3.77957	0.000157102	0.00932138
hsa-miR-411-5p	2090.68	-2.83923	0.761783	-3.72709	0.000193705	0.0110827
hsa-miR-487a-3p	194.504	-2.94506	0.804143	-3.66236	0.0002499	0.0136031
hsa-miR-654-5p	144.637	-2.82131	0.771388	-3.65745	0.00025474	0.0136031
hsa-miR-376a-3p	85.342	-3.49936	0.969274	-3.61029	0.000305857	0.0155202
hsa-miR-329-3p	1844.49	-2.76811	0.767473	-3.60678	0.000310017	0.0155202
hsa-miR-1185-2-3p	28.0592	-3.57794	1.00698	-3.55313	0.000380672	0.0180432
hsa-miR-485-3p	268.519	-2.71753	0.765163	-3.55157	0.00038294	0.0180432
hsa-miR-323a-5p	18.9437	-4.23883	1.19841	-3.53705	0.000404628	0.0185204
hsa-miR-656-3p	254.55	-2.94878	0.855274	-3.44776	0.000565248	0.0251535
hsa-miR-6832-3p	3.70916	5.39754	1.59053	3.39354	0.000689942	0.0298726
hsa-miR-154-5p	32.4152	-4.084	1.20689	-3.3839	0.000714648	0.0301281
hsa-miR-5689	14.1387	2.64071	0.794518	3.32367	0.000888424	0.0364937
hsa-miR-675-3p	27.7472	-2.94904	0.893107	-3.302	0.000959998	0.0384479
hsa-miR-196a-5p	3168.97	-5.14554	1.65043	-3.11769	0.00182273	0.07122
hsa-miR-369-3p	1268.49	-2.14238	0.711992	-3.009	0.00262108	0.0999755
hsa-miR-376c-3p	112.186	-2.43866	0.822958	-2.96329	0.00304374	0.113397
hsa-miR-432-3p	5.60339	-5.847	2.04538	-2.85864	0.00425465	0.154908
hsa-miR-487a-5p	54.825	-2.28768	0.803903	-2.84571	0.0044312	0.155714
hsa-miR-6726-3p	2.85076	-4.88542	1.71849	-2.84285	0.00447118	0.155714
hsa-miR-1976	14.4773	3.5682	1.2657	2.81914	0.00481521	0.164127
hsa-miR-1298-3p	4.86935	5.75852	2.06869	2.78365	0.00537506	0.179393
hsa-miR-642a-5p	44.5444	1.12929	0.416456	2.71167	0.00669458	0.215913
hsa-miR-500b-3p	4.13016	5.53433	2.04258	2.70948	0.00673885	0.215913
hsa-miR-590-3p	156.853	0.971528	0.360757	2.69303	0.00708068	0.222417
hsa-miR-587	2.43497	4.79531	1.78902	2.68041	0.00735317	0.223444
hsa-miR-34a-5p	1375.22	0.85234	0.318547	2.67571	0.00745708	0.223444
hsa-miR-136-5p	88.4431	-2.17517	0.81395	-2.67237	0.00753182	0.223444
hsa-miR-1185-1-3p	138.184	-2.30521	0.865106	-2.66466	0.00770664	0.224474
hsa-miR-4470	37.1606	1.26259	0.474929	2.65848	0.00784949	0.224551
hsa-miR-190a-5p	74.9735	1.29525	0.491727	2.63408	0.0084366	0.237113
hsa-miR-337-3p	54.1382	-4.54114	1.75709	-2.58446	0.00975308	0.269387
hsa-miR-4765	2.35964	4.70948	1.84379	2.55424	0.0106419	0.288954
hsa-miR-431-5p	52.5731	-4.65411	1.83303	-2.53902	0.0111164	0.296807
hsa-miR-4762-3p	3.75265	5.37878	2.14562	2.50687	0.0121807	0.316038
hsa-miR-455-5p	597.73	1.65523	0.660665	2.5054	0.0122312	0.316038
hsa-miR-377-3p	25.1559	-2.67837	1.08544	-2.46754	0.0136044	0.34594
hsa-miR-501-5p	37.7064	2.16956	0.881574	2.461	0.0138549	0.346807
hsa-miR-572	16.3627	1.68996	0.701042	2.41064	0.0159246	0.392479
hsa-miR-4650-3p	8.68828	3.25779	1.36063	2.39433	0.0166507	0.404157
hsa-miR-660-5p	403.6	1.27545	0.537152	2.37447	0.0175743	0.416072
hsa-miR-668-3p	36.7689	-2.14394	0.903607	-2.37265	0.017661	0.416072
hsa-miR-541-3p	14.7996	-2.51697	1.06782	-2.35712	0.0184175	0.427607
hsa-miR-200a-5p	2.08693	-4.41904	1.88399	-2.34558	0.0189976	0.434773
hsa-miR-3174	13.0256	-1.65423	0.709454	-2.3317	0.0197166	0.444874
hsa-miR-299-5p	32.3558	-2.43099	1.04525	-2.32574	0.0200327	0.445727
hsa-miR-100-3p	14.853	1.66533	0.718556	2.3176	0.020471	0.44924
hsa-miR-3928-3p	62.207	-0.775161	0.338844	-2.28767	0.022157	0.479401
hsa-miR-3151-5p	1.92927	-4.31441	1.88999	-2.28277	0.0224439	0.479401
hsa-miR-4664-3p	7.79259	-1.94577	0.856899	-2.27071	0.0231645	0.488283
hsa-miR-6874-3p	11.425	-1.2099	0.537478	-2.25107	0.0243809	0.504456
hsa-miR-6775-5p	2.58649	4.85979	2.16603	2.24364	0.0248556	0.504456
hsa-miR-1224-3p	19.7709	2.07501	0.924975	2.24332	0.0248764	0.504456
hsa-miR-1179	18.6732	2.248	1.00505	2.2367	0.0253059	0.504939
hsa-miR-6848-5p	4.68168	-3.59715	1.61383	-2.22895	0.0258172	0.504939
hsa-miR-6750-3p	48.2797	0.814539	0.365506	2.22852	0.0258458	0.504939
hsa-miR-4717-5p	3.45119	3.63924	1.6385	2.22108	0.0263456	0.508412
hsa-miR-2467-5p	6.86853	-2.15567	0.972561	-2.21648	0.0266583	0.508412
hsa-miR-129-2-3p	10425.8	-0.854645	0.391143	-2.18499	0.0288895	0.544482
hsa-miR-3179	7.54487	2.2739	1.07496	2.11534	0.0344012	0.640822
hsa-miR-3609	10.0071	1.88668	0.902055	2.09154	0.0364799	0.663632
hsa-miR-494-5p	4.28625	-2.5052	1.19848	-2.09031	0.0365899	0.663632
hsa-miR-3130-3p	4.75157	4.12547	1.98237	2.08107	0.0374271	0.663632
hsa-miR-129-5p	182949	-0.947644	0.455651	-2.07976	0.0375478	0.663632
hsa-miR-509-5p	4.26269	-2.48125	1.19398	-2.07813	0.0376969	0.663632
hsa-miR-548ay-3p	40.0308	0.891825	0.432102	2.06393	0.0390248	0.679541
hsa-miR-31-3p	2.3612	-4.59703	2.23914	-2.05303	0.0400695	0.689178
hsa-miR-6733-3p	2.1632	-4.50067	2.19626	-2.04924	0.0404386	0.689178
hsa-miR-372-3p	4.12875	-2.47363	1.22387	-2.02115	0.0432646	0.729578
hsa-miR-6856-3p	9.63781	1.73962	0.866207	2.00832	0.0446089	0.744411
hsa-miR-4539	1.48412	-3.93964	1.98042	-1.9893	0.0466684	NA
hsa-miR-6759-3p	1.48412	-3.93964	1.98042	-1.9893	0.0466684	NA
hsa-miR-455-3p	174.793	1.47891	0.744669	1.986	0.0470332	0.776775
hsa-miR-539-5p	22.1208	-2.2836	1.15739	-1.97305	0.0484895	0.782042
hsa-miR-5582-3p	3.59796	3.71792	1.88689	1.97039	0.0487933	0.782042
hsa-miR-548b-3p	4.59452	2.76858	1.40523	1.97019	0.0488166	0.782042
hsa-miR-4768-3p	2.14788	4.56931	2.33009	1.961	0.049879	0.783812
hsa-miR-4771	55.6519	-0.887143	0.452889	-1.95885	0.0501303	0.783812
hsa-miR-6738-3p	7.1452	1.86808	0.954757	1.9566	0.0503949	0.783812
hsa-miR-6719-3p	1.87992	4.41105	2.26765	1.94521	0.0517501	0.79715
hsa-miR-4795-3p	1.96436	-4.34783	2.25397	-1.92897	0.0537348	0.809179
hsa-miR-548ba	45.5754	1.00692	0.524738	1.9189	0.0549965	0.809179
hsa-miR-4689	2.04912	-4.40212	2.29434	-1.91869	0.055024	0.809179
hsa-miR-619-3p	66.011	0.974337	0.509124	1.91375	0.0556522	0.809179
hsa-miR-20a-3p	20.2064	1.19675	0.626071	1.91152	0.0559374	0.809179
hsa-miR-148b-3p	62435.3	0.379287	0.199697	1.89931	0.0575233	0.809179
hsa-miR-6715b-3p	6.21282	1.75073	0.922607	1.89759	0.0577497	0.809179
hsa-miR-3200-5p	4.94741	4.22292	2.22902	1.89452	0.0581557	0.809179
hsa-miR-3691-3p	3.04613	2.69863	1.42459	1.89432	0.058182	0.809179
hsa-miR-888-5p	14.0364	1.25804	0.667234	1.88546	0.059368	0.809179
hsa-miR-4692	3.14686	-2.99491	1.58943	-1.88427	0.0595282	0.809179
hsa-miR-675-5p	71.3883	-3.37029	1.79202	-1.88072	0.06001	0.809179
hsa-miR-6772-3p	11.6117	-1.28575	0.68395	-1.87989	0.0601233	0.809179
hsa-miR-548b-5p	55.6874	-0.827946	0.441134	-1.87686	0.0605376	0.809179
hsa-miR-376b-5p	6.94903	-3.27576	1.74709	-1.87498	0.0607953	0.809179
hsa-miR-6794-3p	7.28055	3.12183	1.6656	1.87429	0.0608899	0.809179
hsa-miR-3117-3p	308.466	1.17267	0.626777	1.87096	0.0613509	0.809179
hsa-miR-219a-5p	234.3	0.676358	0.362008	1.86835	0.061713	0.809179
hsa-miR-6866-3p	1.24294	3.8236	2.0487	1.86635	0.061992	NA
hsa-miR-21-3p	80.6043	1.23232	0.660625	1.86538	0.062128	0.809179
hsa-miR-585-5p	16.819	1.96066	1.05783	1.85347	0.0638157	0.824458
hsa-miR-153-3p	2923.43	0.697632	0.377304	1.84899	0.0644591	0.826108
hsa-miR-1226-3p	277.675	0.83953	0.455413	1.84345	0.0652639	0.829784
hsa-miR-5586-5p	2.72887	-4.81861	2.63981	-1.82536	0.0679466	0.857091
hsa-miR-141-3p	5.20688	-2.19021	1.20271	-1.82107	0.0685961	0.858523
hsa-miR-21-5p	116804	1.02911	0.567694	1.81279	0.0698645	0.867619
hsa-miR-6726-5p	19.1617	-1.44821	0.801922	-1.80593	0.0709294	0.874069
hsa-miR-433-5p	439.901	-0.648273	0.360625	-1.79764	0.0722343	0.877148
hsa-miR-548w	32.2277	0.789943	0.440767	1.7922	0.0731003	0.877148
hsa-miR-1297	13.2059	-1.92467	1.07427	-1.79161	0.0731953	0.877148
hsa-miR-6510-3p	1.65307	4.21481	2.35534	1.78946	0.07354	0.877148
hsa-miR-4462	2.58842	-3.17401	1.77636	-1.7868	0.0739697	0.877148
hsa-miR-1304-5p	25.7694	-1.25818	0.70536	-1.78375	0.0744645	0.877148
hsa-miR-4508	91.3146	-0.842249	0.474149	-1.77634	0.0756775	0.87878
hsa-miR-7704	306.84	-0.771323	0.434255	-1.7762	0.0757001	0.87878
hsa-miR-7109-5p	18.4107	-1.28315	0.724332	-1.77149	0.076479	0.881434
hsa-miR-8082	1.60216	4.17447	2.36679	1.76377	0.0777712	NA
hsa-miR-5187-3p	2.26238	2.99547	1.70013	1.7619	0.0780859	0.891367
hsa-miR-127-5p	50.3507	-4.74301	2.6953	-1.75973	0.0784536	0.891367
hsa-miR-4488	228.718	-0.727402	0.414656	-1.75423	0.0793911	0.892164
hsa-miR-544a	2.48817	-4.67527	2.67014	-1.75095	0.0799551	0.892164
hsa-miR-4536-5p	3.25262	2.93377	1.67687	1.74956	0.0801945	0.892164
hsa-miR-876-5p	26.9108	0.978095	0.564936	1.73134	0.0833915	0.912435
hsa-miR-4662a-5p	49.0666	-0.789506	0.456035	-1.73124	0.0834088	0.912435
hsa-miR-6758-3p	6.48857	2.18108	1.26112	1.72947	0.0837253	0.912435
hsa-miR-6084	3.07059	-2.93381	1.7007	-1.72506	0.0845167	0.914836
hsa-miR-6803-5p	15.2337	-1.24749	0.735342	-1.69647	0.0897964	0.955272
hsa-miR-7111-3p	3.188	-3.48399	2.06099	-1.69045	0.0909427	0.955272
hsa-miR-362-3p	5.02206	2.29953	1.36855	1.68027	0.0929046	0.955272
hsa-miR-3175	33.3947	-0.719912	0.42928	-1.67702	0.0935382	0.955272
hsa-miR-6870-5p	23.249	-0.68109	0.406222	-1.67665	0.0936115	0.955272
hsa-miR-3158-5p	9.47209	4.47889	2.67333	1.6754	0.093856	0.955272
hsa-miR-376a-5p	10.0693	-2.23243	1.33323	-1.67445	0.0940429	0.955272
hsa-miR-448	164.346	1.02523	0.612354	1.67425	0.0940814	0.955272
hsa-miR-431-3p	25.0171	-4.22682	2.52486	-1.67408	0.0941149	0.955272
hsa-miR-1273h-3p	79.8483	0.639034	0.382118	1.67235	0.094456	0.955272
hsa-miR-1283	2.08694	4.56407	2.73482	1.66887	0.0951431	0.955272
hsa-miR-6126	13.4327	-1.28214	0.771862	-1.6611	0.0966927	0.955272
hsa-miR-6795-5p	2.95183	5.04416	3.04006	1.65923	0.0970689	0.955272
hsa-miR-4484	5.52109	1.62079	0.976986	1.65897	0.0971228	0.955272
hsa-miR-20b-5p	1120.02	0.451326	0.272113	1.6586	0.0971968	0.955272
hsa-miR-4677-3p	124.54	0.480543	0.291726	1.64724	0.0995083	0.965519
hsa-miR-939-5p	12.6258	1.32321	0.805392	1.64294	0.100395	0.965519
hsa-miR-3677-3p	2.07029	2.83172	1.72454	1.64201	0.100587	0.965519
hsa-miR-10522-5p	18.9103	-1.11529	0.679346	-1.64171	0.10065	0.965519
hsa-miR-5006-3p	3.68857	-2.28163	1.39542	-1.63509	0.102031	0.969463
hsa-miR-3177-5p	8.45346	1.65921	1.01855	1.62899	0.103315	0.969463
hsa-miR-6127	3.81192	-1.56773	0.963844	-1.62654	0.103836	0.969463
hsa-miR-197-5p	14.6994	1.33699	0.822025	1.62645	0.103853	0.969463
hsa-miR-3611	6.9247	1.28126	0.789436	1.62301	0.104588	0.969463
hsa-miR-3157-3p	3.37232	-3.16904	1.95316	-1.62252	0.104692	0.969463
hsa-miR-4497	337.454	-0.602762	0.373752	-1.61273	0.106803	0.977197
hsa-miR-30c-5p	89782.8	0.33131	0.20564	1.61112	0.107154	0.977197
hsa-miR-6768-5p	2.53218	-2.7044	1.68872	-1.60145	0.109278	0.977197
hsa-miR-1247-3p	12.0355	-0.976368	0.611022	-1.59792	0.11006	0.977197
hsa-miR-17-5p	26338.4	0.472934	0.296312	1.59607	0.110474	0.977197
hsa-miR-4787-3p	193.694	-0.435445	0.273231	-1.59369	0.111006	0.977197
hsa-miR-4530	77.9953	-0.745284	0.468561	-1.59058	0.111704	0.977197
hsa-miR-6740-3p	4.34436	1.9804	1.24593	1.5895	0.111947	0.977197
hsa-miR-342-3p	13415.1	0.724802	0.457053	1.58581	0.112781	0.977197
hsa-miR-5011-3p	1.36156	-3.83707	2.42308	-1.58355	0.113296	NA
hsa-miR-224-5p	481.004	1.15792	0.733297	1.57906	0.114322	0.977197
hsa-miR-548j-3p	10.4101	-1.19835	0.761209	-1.57427	0.115424	0.977197
hsa-miR-11181-5p	2.55813	3.19078	2.0279	1.57344	0.115616	0.977197
hsa-miR-206	51.6907	-0.858156	0.545734	-1.57248	0.11584	0.977197
hsa-miR-6790-3p	75.5974	-0.766927	0.491193	-1.56136	0.11844	0.977197
hsa-miR-4655-3p	2.74607	-3.23202	2.0702	-1.56121	0.118474	0.977197
hsa-miR-4524b-5p	1.98148	-4.35747	2.79213	-1.56063	0.118611	0.977197
hsa-miR-642b-3p	3.56851	3.09121	1.98504	1.55726	0.11941	0.977197
hsa-miR-4659b-3p	1.30894	3.87302	2.48762	1.55692	0.11949	NA
hsa-miR-4298	6.17753	-1.17628	0.756245	-1.55542	0.119847	0.977197
hsa-miR-27a-5p	131.963	1.43513	0.923054	1.55476	0.120003	0.977197
hsa-miR-1245b-3p	4.99805	-2.69658	1.73496	-1.55426	0.120122	0.977197
hsa-miR-5584-3p	6.58245	2.3014	1.4822	1.55269	0.120497	0.977197
hsa-miR-4665-5p	12.8056	-1.05108	0.677101	-1.55233	0.120583	0.977197
hsa-miR-9983-3p	195.724	0.669092	0.43116	1.55184	0.1207	0.977197
hsa-miR-1246	2649.94	-0.708388	0.457752	-1.54753	0.121734	0.977197
hsa-miR-1305	20.3428	1.51449	0.979123	1.54678	0.121916	0.977197
hsa-miR-122b-3p	2.34273	4.70334	3.04372	1.54526	0.122283	0.977197
hsa-miR-4659b-5p	2.34273	4.70334	3.04372	1.54526	0.122283	0.977197
hsa-miR-19a-3p	1081.79	0.495354	0.321413	1.54117	0.123274	0.977197
hsa-miR-1303	86.4977	-0.593273	0.385435	-1.53923	0.123748	0.977197
hsa-miR-548h-5p	29.2137	1.02218	0.664223	1.53891	0.123827	0.977197
hsa-miR-6856-5p	1.27433	3.85455	2.50524	1.53859	0.123904	NA
hsa-miR-5683	17.9154	-0.828758	0.540659	-1.53287	0.125309	0.984045
hsa-miR-6801-5p	2.21387	4.62383	3.0447	1.51865	0.128851	0.998852
hsa-miR-548aw	3.17019	2.55629	1.68343	1.5185	0.128888	0.998852
hsa-miR-665	34.5626	-0.955	0.630099	-1.51563	0.129612	0.998852
hsa-miR-129-1-3p	1404.91	-0.906089	0.600662	-1.50849	0.13143	0.998852
hsa-miR-5007-5p	2.35672	-2.61685	1.73871	-1.50505	0.13231	0.998852
hsa-miR-6875-3p	3.0655	-2.95267	1.96195	-1.50497	0.132332	0.998852
hsa-miR-486-5p	8531.25	0.516808	0.343487	1.50459	0.132428	0.998852
hsa-miR-4677-5p	22.433	-0.75027	0.499466	-1.50214	0.13306	0.998852
hsa-miR-205-3p	1.32596	-3.76655	2.50753	-1.5021	0.133072	NA
hsa-miR-2861	1.32596	-3.76655	2.50753	-1.5021	0.133072	NA
hsa-miR-4257	1.32596	-3.76655	2.50753	-1.5021	0.133072	NA
hsa-miR-506-5p	1.15367	3.74529	2.49783	1.49941	0.133766	NA
hsa-miR-181d-3p	9.92572	1.61769	1.0791	1.49911	0.133846	0.998852
hsa-miR-4648	1.21156	3.78345	2.52637	1.49758	0.134242	NA
hsa-miR-331-3p	2339.7	0.802679	0.536015	1.49749	0.134265	0.998852
hsa-miR-337-5p	12.0983	-4.25111	2.84112	-1.49628	0.134582	0.998852
hsa-miR-4518	3.30084	1.86037	1.24647	1.49251	0.135566	0.998852
hsa-miR-548ad-5p	1.71096	4.25619	2.85433	1.49113	0.135926	0.998852
hsa-miR-3938	132.343	-0.473799	0.318334	-1.48837	0.136654	0.998852
hsa-miR-504-3p	3.07719	2.06452	1.3872	1.48826	0.136682	0.998852
hsa-miR-4633-5p	28.342	-0.825243	0.556972	-1.48166	0.138431	0.998852
hsa-miR-6745	1.28579	-3.72588	2.52032	-1.47834	0.139318	NA
hsa-miR-5586-3p	1.12228	3.70789	2.51042	1.477	0.139675	NA
hsa-miR-425-3p	553.296	0.326932	0.22221	1.47128	0.141216	0.998852
hsa-miR-4519	1.27698	-3.70625	2.52119	-1.47004	0.14155	NA
hsa-miR-3934-3p	1.77433	-4.19185	2.85993	-1.46572	0.142725	0.998852
hsa-miR-20a-5p	59605	0.426808	0.291261	1.46538	0.142817	0.998852
hsa-miR-3152-3p	22.9005	-0.747171	0.509908	-1.46531	0.142838	0.998852
hsa-miR-6797-3p	6.046	1.4949	1.02153	1.46339	0.14336	0.998852
hsa-miR-185-5p	5802.32	0.505923	0.345721	1.46339	0.143362	0.998852
hsa-miR-4301	102.71	-0.672881	0.460816	-1.46019	0.144237	0.998852
hsa-miR-101-3p	13634.3	0.673097	0.46121	1.45942	0.144451	0.998852
hsa-miR-4443	610.489	-0.651479	0.446453	-1.45923	0.144501	0.998852
hsa-miR-6771-3p	6.18111	-1.63699	1.12182	-1.45923	0.144503	0.998852
hsa-miR-1181	29.8051	-0.704026	0.484182	-1.45405	0.145932	0.998852
hsa-miR-6511a-3p	67.1176	0.768924	0.529679	1.45168	0.14659	0.998852
hsa-miR-4671-5p	4.26549	-1.80832	1.2522	-1.44412	0.148705	0.998852
hsa-miR-6731-5p	5.13068	1.60182	1.11567	1.43575	0.151074	0.998852
hsa-let-7f-1-3p	26.3083	-1.44768	1.0119	-1.43066	0.152528	0.998852
hsa-miR-154-3p	23.5052	-1.83171	1.28274	-1.42796	0.153303	0.998852
hsa-miR-4705	267.846	0.45967	0.322934	1.42342	0.154616	0.998852
hsa-miR-2113	377.835	-0.793312	0.558516	-1.42039	0.155494	0.998852
hsa-miR-6779-5p	2.89531	-2.85355	2.01082	-1.4191	0.15587	0.998852
hsa-miR-2682-5p	1485	-0.464068	0.327234	-1.41815	0.156146	0.998852
hsa-miR-4652-5p	3.0271	-2.01609	1.42188	-1.4179	0.156219	0.998852
hsa-miR-548aq-5p	1.54734	4.12604	2.91149	1.41716	0.156437	NA
hsa-miR-6786-3p	13.054	-0.81083	0.572759	-1.41566	0.156876	0.998852
hsa-miR-452-5p	60.9016	0.955293	0.675268	1.41469	0.15716	0.998852
hsa-miR-3121-3p	3.22479	2.02249	1.43275	1.41161	0.158065	0.998852
hsa-miR-6792-5p	4.08993	-2.43533	1.72634	-1.41069	0.158335	0.998852
hsa-miR-4505	2.07825	2.88521	2.05259	1.40564	0.15983	0.998852
hsa-miR-10394-3p	25.5762	-0.928506	0.661677	-1.40326	0.160539	0.998852
hsa-miR-181b-2-3p	112.107	0.668269	0.476297	1.40305	0.160602	0.998852
hsa-miR-10397-5p	186.565	-0.70519	0.502873	-1.40232	0.160819	0.998852
hsa-miR-615-3p	77984.1	-0.443704	0.31711	-1.39921	0.16175	0.998852
hsa-miR-7156-5p	44.2061	0.735485	0.526823	1.39608	0.162692	0.998852
hsa-miR-4435	1.4469	4.05522	2.91123	1.39296	0.163633	NA
hsa-miR-329-5p	9.08197	-1.64564	1.1835	-1.39049	0.164381	0.998852
hsa-miR-7847-3p	22.3245	-0.918487	0.661088	-1.38936	0.164724	0.998852
hsa-miR-128-2-5p	38.1352	-0.925792	0.666926	-1.38815	0.165092	0.998852
hsa-miR-19b-3p	2981.95	0.395042	0.285236	1.38497	0.166063	0.998852
hsa-miR-93-3p	76.5552	0.505386	0.365001	1.38462	0.16617	0.998852
hsa-miR-942-5p	10.1961	1.03311	0.746738	1.38349	0.166514	0.998852
hsa-miR-324-5p	240.14	-0.334809	0.242043	-1.38327	0.166584	0.998852
hsa-miR-887-3p	29.9252	0.910718	0.65861	1.38279	0.16673	0.998852
hsa-miR-3118	24.7414	1.13448	0.823778	1.37717	0.16846	0.998852
hsa-miR-6746-3p	5.19477	-1.63954	1.19188	-1.3756	0.168947	0.998852
hsa-let-7e-3p	526.057	0.465768	0.338712	1.37512	0.169095	0.998852
hsa-miR-567	1.59788	-4.03092	2.93591	-1.37297	0.169761	NA
hsa-miR-6739-3p	21.6333	1.39691	1.0199	1.36966	0.170795	0.998852
hsa-miR-6742-3p	1.46964	4.06257	2.97041	1.36768	0.171412	NA
hsa-miR-627-5p	4.31221	2.0049	1.46701	1.36665	0.171734	0.998852
hsa-miR-1251-5p	2004.86	-0.364342	0.266607	-1.36659	0.171754	0.998852
hsa-miR-3928-5p	1.53311	-3.98908	2.92066	-1.36582	0.171996	NA
hsa-miR-3667-3p	4.47188	-1.87014	1.36938	-1.36569	0.172038	0.998852
hsa-miR-3177-3p	286.795	0.422107	0.310105	1.36117	0.173458	0.998852
hsa-miR-6787-5p	1.8916	2.77495	2.04143	1.35932	0.174046	0.998852
hsa-miR-7854-3p	24.0397	-0.589681	0.434717	-1.35647	0.17495	0.998852
hsa-miR-6869-5p	19.1855	-0.830185	0.612417	-1.35559	0.175231	0.998852
hsa-miR-124-5p	2964.71	0.375864	0.278137	1.35136	0.176579	0.998852
hsa-miR-499a-5p	1082.57	0.287576	0.213194	1.3489	0.177371	0.998852
hsa-miR-4663	2.56336	-2.77545	2.06209	-1.34594	0.178322	0.998852
hsa-miR-380-5p	1.56182	4.10682	3.05258	1.34536	0.178509	NA
hsa-miR-4467	1.56182	4.10682	3.05258	1.34536	0.178509	NA
hsa-miR-613	1.56182	4.10682	3.05258	1.34536	0.178509	NA
hsa-miR-93-5p	27835.3	0.328861	0.244945	1.34259	0.179405	0.998852
hsa-miR-106a-5p	434.997	0.444101	0.331878	1.33814	0.18085	0.998852
hsa-miR-6879-3p	1.44116	3.99883	2.98853	1.33806	0.180878	NA
hsa-miR-7-2-3p	25.8416	0.71296	0.534206	1.33462	0.182002	0.998852
hsa-miR-1226-5p	14.8096	-0.813118	0.611304	-1.33014	0.183473	0.998852
hsa-miR-671-5p	95.5384	0.851649	0.640704	1.32924	0.183769	0.998852
hsa-miR-1288-3p	23.1214	-0.928999	0.699654	-1.3278	0.184245	0.998852
hsa-miR-10527-5p	16.1962	0.739367	0.558205	1.32454	0.185323	0.998852
hsa-miR-5579-5p	33.7025	0.56607	0.427546	1.324	0.185504	0.998852
hsa-miR-32-3p	279.641	0.34005	0.256927	1.32353	0.185659	0.998852
hsa-miR-4312	1.47591	4.02835	3.05403	1.31903	0.18716	NA
hsa-miR-640	1.47591	4.02835	3.05403	1.31903	0.18716	NA
hsa-miR-3161	9.16916	0.982595	0.746008	1.31714	0.187792	0.998852
hsa-miR-188-3p	3.20346	1.82222	1.3839	1.31673	0.187931	0.998852
hsa-miR-4433a-3p	1.43514	-3.88818	2.95734	-1.31476	0.188591	NA
hsa-miR-548m	1.43514	-3.88818	2.95734	-1.31476	0.188591	NA
hsa-miR-504-5p	19533	-0.351494	0.268537	-1.30892	0.190561	0.998852
hsa-miR-4681	1.41326	-3.87289	2.98553	-1.29722	0.194556	NA
hsa-miR-3129-5p	2.60906	2.60459	2.01033	1.29561	0.195111	0.998852
hsa-miR-133b	104.505	0.69051	0.533814	1.29354	0.195824	0.998852
hsa-miR-500a-5p	32.3115	0.749835	0.580024	1.29277	0.196092	0.998852
hsa-miR-499a-3p	0.973148	3.45622	2.6767	1.29122	0.196627	NA
hsa-miR-548ae-5p	0.973148	3.45622	2.6767	1.29122	0.196627	NA
hsa-miR-4455	1192.14	-0.481592	0.374486	-1.28601	0.19844	0.998852
hsa-miR-500a-3p	533.425	0.563545	0.438748	1.28444	0.198988	0.998852
hsa-miR-651-5p	671.812	0.416773	0.326642	1.27593	0.201979	0.998852
hsa-miR-1289	14.5252	-0.743415	0.582894	-1.27539	0.202173	0.998852
hsa-miR-18a-5p	953.422	0.341588	0.2679	1.27506	0.20229	0.998852
hsa-miR-10525-3p	1.85141	2.69304	2.1156	1.27294	0.203039	0.998852
hsa-let-7a-2-3p	21.7959	0.784383	0.617226	1.27082	0.203793	0.998852
hsa-miR-16-1-3p	5.40148	1.84461	1.45258	1.26988	0.204126	0.998852
hsa-miR-3620-5p	10.7415	-0.909978	0.717969	-1.26743	0.205001	0.998852
hsa-miR-4487	1.29401	3.87412	3.05713	1.26724	0.205069	NA
hsa-miR-8085	1.96346	-2.26888	1.79149	-1.26647	0.205344	0.998852
hsa-miR-145-5p	2147.89	1.21934	0.966108	1.26212	0.206907	0.998852
hsa-miR-96-5p	183.423	0.46691	0.370079	1.26165	0.207075	0.998852
hsa-miR-4793-5p	1.36936	-3.81546	3.02662	-1.26063	0.207441	NA
hsa-miR-1180-5p	10.2699	-0.740668	0.588572	-1.25841	0.208242	0.998852
hsa-miR-708-5p	39716.5	0.489749	0.389873	1.25617	0.209053	0.998852
hsa-miR-6787-3p	2.27656	-2.5502	2.03086	-1.25572	0.209216	0.998852
hsa-miR-374a-5p	12348.7	0.277294	0.220872	1.25545	0.209314	0.998852
hsa-miR-302b-3p	41.015	-0.567667	0.452655	-1.25408	0.209812	0.998852
hsa-miR-17-3p	124.535	0.465103	0.371196	1.25299	0.21021	0.998852
hsa-miR-130a-3p	3386.4	0.253262	0.202565	1.25028	0.211199	0.998852
hsa-miR-137-5p	83.9416	-0.555209	0.444207	-1.24989	0.21134	0.998852
hsa-miR-6797-5p	2.69874	1.75937	1.40765	1.24987	0.211348	0.998852
hsa-miR-12116	69.0853	-0.481646	0.386406	-1.24648	0.21259	0.998852
hsa-miR-1471	4.49457	1.76107	1.42048	1.23977	0.21506	0.998852
hsa-miR-6854-3p	1.20474	3.79107	3.05893	1.23934	0.215218	NA
hsa-miR-4536-3p	1.24593	3.78835	3.05899	1.23843	0.215556	NA
hsa-miR-1343-3p	166.975	0.326422	0.263625	1.2382	0.21564	0.998852
hsa-miR-664b-5p	12.903	1.33958	1.08226	1.23777	0.215803	0.998852
hsa-miR-374a-3p	2157.07	0.251435	0.203368	1.23636	0.216326	0.998852
hsa-miR-4699-3p	1.75418	2.63219	2.13069	1.23537	0.216694	0.998852
hsa-miR-3923	1.18506	3.76835	3.05944	1.23171	0.218058	NA
hsa-miR-370-5p	83.5215	-0.446692	0.363302	-1.22953	0.218872	0.998852
hsa-miR-4661-5p	9.17676	-0.88469	0.720355	-1.22813	0.219398	0.998852
hsa-miR-3198	3.9712	2.38157	1.93974	1.22778	0.21953	0.998852
hsa-miR-6728-5p	1.17335	3.75461	3.05976	1.22709	0.219787	NA
hsa-miR-4453	0.852489	3.31463	2.70261	1.22646	0.220027	NA
hsa-miR-15b-3p	205.056	0.557782	0.454978	1.22595	0.220216	0.998852
hsa-miR-24-1-5p	45.2526	0.783975	0.640152	1.22467	0.2207	0.998852
hsa-miR-34a-3p	1.16539	3.74528	3.05997	1.22396	0.220967	NA
hsa-miR-4757-3p	1.16539	3.74528	3.05997	1.22396	0.220967	NA
hsa-miR-4766-5p	1.16539	3.74528	3.05997	1.22396	0.220967	NA
hsa-miR-6073	35.2071	-0.5563	0.454864	-1.223	0.221328	0.998852
hsa-miR-4531	128.257	-0.55662	0.455145	-1.22295	0.221348	0.998852
hsa-miR-4781-5p	3.67814	1.75989	1.44185	1.22058	0.222246	0.998852
hsa-miR-548bb-5p	1.14571	3.72186	3.06051	1.21609	0.223951	NA
hsa-miR-331-5p	1280.97	0.40817	0.336177	1.21415	0.224689	0.998852
hsa-miR-548v	8.05312	-1.49088	1.22949	-1.2126	0.225282	0.998852
hsa-miR-6880-5p	567.836	-0.449506	0.371036	-1.21149	0.225709	0.998852
hsa-miR-6721-5p	13.866	-0.683332	0.564946	-1.20955	0.226451	0.998852
hsa-miR-6815-5p	4.72283	-1.44533	1.19665	-1.20782	0.227118	0.998852
hsa-miR-1282	1.24239	-3.68014	3.05428	-1.20491	0.228238	NA
hsa-miR-6509-3p	26.3352	-0.831274	0.69045	-1.20396	0.228605	0.998852
hsa-miR-1908-3p	64.0795	-0.483833	0.401869	-1.20396	0.228606	0.998852
hsa-miR-152-3p	8953.68	0.615533	0.511306	1.20385	0.228649	0.998852
hsa-miR-3183	1.11432	3.68369	3.06142	1.20326	0.228874	NA
hsa-miR-19a-5p	1.17136	3.6803	3.0615	1.20212	0.229316	NA
hsa-miR-3155b	1.17136	3.6803	3.0615	1.20212	0.229316	NA
hsa-miR-4999-3p	1.17136	3.6803	3.0615	1.20212	0.229316	NA
hsa-miR-568	1.17136	3.6803	3.0615	1.20212	0.229316	NA
hsa-miR-711	1.17136	3.6803	3.0615	1.20212	0.229316	NA
hsa-miR-6511a-5p	46.0305	-0.728872	0.606649	-1.20147	0.229568	0.998852
hsa-miR-653-5p	7.17857	1.07435	0.894325	1.20129	0.229637	0.998852
hsa-miR-6886-3p	1.2368	-3.66807	3.05452	-1.20087	0.229803	NA
hsa-miR-374b-5p	43382.1	0.26552	0.221235	1.20017	0.230073	0.998852
hsa-miR-106a-3p	1.10261	3.66917	3.06177	1.19838	0.230768	NA
hsa-miR-3195	161.172	-0.429782	0.358934	-1.19738	0.231157	0.998852
hsa-miR-6866-5p	120.883	-0.366331	0.305986	-1.19721	0.231223	0.998852
hsa-miR-26b-5p	10503.4	0.231411	0.193498	1.19594	0.231722	0.998852
hsa-miR-513a-3p	1.0909	3.65451	3.06213	1.19346	0.232691	NA
hsa-miR-6808-5p	1.0909	3.65451	3.06213	1.19346	0.232691	NA
hsa-miR-6865-3p	20.834	-0.867672	0.729743	-1.18901	0.234435	0.998852
hsa-miR-1290	846.134	-0.566486	0.476461	-1.18894	0.234462	0.998852
hsa-miR-4474-5p	1.07918	3.6397	3.06249	1.18848	0.234645	NA
hsa-miR-6718-5p	2.29325	2.42374	2.0429	1.18642	0.235455	0.998852
hsa-miR-1298-5p	648.88	0.835523	0.704258	1.18639	0.235469	0.998852
hsa-miR-4740-5p	2.11227	-2.47194	2.08556	-1.18527	0.235913	0.998852
hsa-miR-92b-3p	3973.56	-0.335703	0.284094	-1.18166	0.23734	0.998852
hsa-miR-3935	12.0946	-0.762927	0.646739	-1.17965	0.238139	0.998852
hsa-miR-548ac	1.17153	-3.60045	3.05587	-1.17821	0.238713	NA
hsa-miR-7158-5p	35.8077	-0.719977	0.615276	-1.17017	0.241933	0.998852
hsa-miR-3186-5p	1.08209	3.58467	3.06388	1.16998	0.242009	NA
hsa-miR-375-3p	41.5074	-1.36582	1.16923	-1.16814	0.242752	0.998852
hsa-miR-92a-3p	46372.5	0.28612	0.245039	1.16765	0.242947	0.998852
hsa-miR-10394-5p	2.1701	-2.45628	2.10818	-1.16512	0.243971	0.998852
hsa-miR-1180-3p	9952.28	-0.238524	0.204977	-1.16366	0.24456	0.998852
hsa-miR-637	1.11982	-3.54897	3.05693	-1.16096	0.245659	NA
hsa-miR-6777-5p	1.06242	3.55755	3.06458	1.16086	0.245698	NA
hsa-miR-4742-3p	47.8997	-0.368239	0.318154	-1.15742	0.2471	0.998852
hsa-miR-423-3p	61035	0.190603	0.164761	1.15684	0.247337	0.998852
hsa-miR-145-3p	627.333	1.09804	0.949435	1.15652	0.247469	0.998852
hsa-miR-4640-5p	2.62079	2.07992	1.80008	1.15546	0.247903	0.998852
hsa-miR-6755-3p	1.05071	3.5411	3.06501	1.15533	0.247955	NA
hsa-miR-636	6.1931	-0.876929	0.760989	-1.15235	0.249176	0.998852
hsa-miR-582-5p	266.065	0.573428	0.497715	1.15212	0.249272	0.998852
hsa-miR-6858-5p	20.2429	-0.556237	0.482859	-1.15197	0.249335	0.998852
hsa-miR-8087	1.03914	3.53102	3.06528	1.15194	0.249345	NA
hsa-miR-3064-3p	4.34703	-1.36248	1.18354	-1.15119	0.249653	0.998852
hsa-miR-6826-5p	17.8018	-0.625527	0.543551	-1.15081	0.249809	0.998852
hsa-miR-106b-5p	3684.11	0.305394	0.265438	1.15053	0.249926	0.998852
hsa-miR-6894-3p	4.44221	-1.91614	1.66641	-1.14986	0.250202	0.998852
hsa-miR-548d-3p	1.11882	-3.50808	3.05781	-1.14725	0.251277	NA
hsa-miR-6804-3p	1.11882	-3.50808	3.05781	-1.14725	0.251277	NA
hsa-miR-6821-3p	1.11882	-3.50808	3.05781	-1.14725	0.251277	NA
hsa-miR-6827-3p	1.11882	-3.50808	3.05781	-1.14725	0.251277	NA
hsa-miR-7111-5p	1.11882	-3.50808	3.05781	-1.14725	0.251277	NA
hsa-miR-532-3p	324.392	0.47005	0.410762	1.14434	0.252484	0.998852
hsa-miR-4520-5p	2.2451	2.34628	2.05045	1.14428	0.252509	0.998852
hsa-miR-1203	1.08473	-3.4943	3.05811	-1.14263	0.25319	NA
hsa-miR-4676-5p	1.08473	-3.4943	3.05811	-1.14263	0.25319	NA
hsa-miR-6825-5p	1.08473	-3.4943	3.05811	-1.14263	0.25319	NA
hsa-miR-12113	1.01947	3.50297	3.06603	1.14251	0.253242	NA
hsa-miR-6744-5p	1.01947	3.50297	3.06603	1.14251	0.253242	NA
hsa-miR-1909-3p	11.2703	-0.900848	0.79025	-1.13995	0.254306	0.998852
hsa-miR-3613-5p	1640.66	0.332133	0.291427	1.13968	0.254421	0.998852
hsa-miR-4449	25.7764	0.644959	0.566775	1.13795	0.255143	0.998852
hsa-miR-381-5p	9.76652	-0.832804	0.731849	-1.13795	0.255143	0.998852
hsa-miR-495-5p	3.73443	-1.647	1.44764	-1.13771	0.255241	0.998852
hsa-miR-138-5p	4488.95	0.435025	0.382396	1.13763	0.255275	0.998852
hsa-miR-556-5p	83.5344	0.36174	0.318131	1.13708	0.255506	0.998852
hsa-miR-3646	1.00775	3.48594	3.06649	1.13678	0.255629	NA
hsa-miR-6808-3p	12.7121	1.20923	1.06567	1.13472	0.256495	0.998852
hsa-miR-10393-5p	2.55466	-1.67836	1.47929	-1.13457	0.256555	0.998852
hsa-miR-6768-3p	4.13424	1.9432	1.71494	1.1331	0.257172	0.998852
hsa-miR-216a-3p	2224.23	-0.229216	0.202341	-1.13282	0.257288	0.998852
hsa-miR-548k	167.506	0.336514	0.297287	1.13195	0.257656	0.998852
hsa-miR-4668-5p	4.03311	-1.62822	1.44159	-1.12946	0.258705	0.998852
hsa-miR-6883-3p	4.7786	-1.46646	1.30138	-1.12686	0.259803	0.998852
hsa-miR-4637	3.90693	1.62615	1.44338	1.12662	0.259902	0.998852
hsa-miR-30c-2-3p	407.989	0.393908	0.349665	1.12653	0.259942	0.998852
hsa-miR-196a-3p	4.2894	-2.30919	2.05286	-1.12486	0.260647	0.998852
hsa-miR-3622a-5p	6.86703	0.947573	0.842696	1.12445	0.260821	0.998852
hsa-miR-4290	3.55469	2.32553	2.06929	1.12383	0.261085	0.998852
hsa-miR-1225-3p	2.6664	-1.67037	1.48814	-1.12245	0.261669	0.998852
hsa-miR-3065-5p	106.833	0.424552	0.379258	1.11943	0.262957	0.998852
hsa-miR-204-3p	167.048	-0.714437	0.638454	-1.11901	0.263136	0.998852
hsa-miR-4445-3p	0.953474	3.42787	3.06812	1.11726	0.263885	NA
hsa-miR-4757-5p	0.953474	3.42787	3.06812	1.11726	0.263885	NA
hsa-miR-652-3p	1616.9	0.417661	0.374143	1.11631	0.264287	0.998852
hsa-miR-181c-3p	1861.06	0.364362	0.326412	1.11626	0.264309	0.998852
hsa-miR-184	215.781	-0.609667	0.547077	-1.11441	0.265104	0.998852
hsa-miR-12122	1.03847	-3.40551	3.06012	-1.11287	0.265764	NA
hsa-miR-3162-5p	1.03847	-3.40551	3.06012	-1.11287	0.265764	NA
hsa-miR-4779	1.03847	-3.40551	3.06012	-1.11287	0.265764	NA
hsa-miR-507	1.03847	-3.40551	3.06012	-1.11287	0.265764	NA
hsa-miR-15b-5p	1145.06	0.339712	0.305967	1.11029	0.266875	0.998852
hsa-miR-2115-3p	2.46343	2.32051	2.09027	1.11015	0.266936	0.998852
hsa-miR-10400-3p	4.09654	-1.64698	1.48459	-1.10938	0.267265	0.998852
hsa-miR-5579-3p	25.8164	0.555927	0.501412	1.10872	0.267549	0.998852
hsa-miR-644a	1.00828	-3.38903	3.0605	-1.10735	0.268145	NA
hsa-miR-3150a-3p	1.96955	-2.32099	2.09858	-1.10598	0.268735	0.998852
hsa-miR-4772-3p	0.930046	3.39232	3.06914	1.1053	0.26903	NA
hsa-miR-6800-3p	0.930046	3.39232	3.06914	1.1053	0.26903	NA
hsa-miR-146b-3p	85.1789	0.507963	0.45969	1.10501	0.269154	0.998852
hsa-miR-3125	16.5554	0.985445	0.892866	1.10369	0.269729	0.998852
hsa-miR-6165	0.903552	3.38313	3.06941	1.10221	0.270371	NA
hsa-miR-6841-3p	0.903552	3.38313	3.06941	1.10221	0.270371	NA
hsa-miR-3196	19.836	-0.715606	0.649364	-1.10201	0.270457	0.998852
hsa-miR-4716-3p	1.56194	2.40781	2.1902	1.09936	0.271611	NA
hsa-miR-4466	7.44707	-0.699589	0.636507	-1.09911	0.271722	0.998852
hsa-miR-219b-5p	312.311	0.385978	0.35158	1.09784	0.272276	0.998852
hsa-miR-100-5p	541744	0.381655	0.348574	1.0949	0.27356	0.998852
hsa-miR-4713-5p	1.60826	2.43919	2.23112	1.09326	0.274281	0.998852
hsa-miR-564	3.73293	-1.61534	1.47818	-1.09279	0.274486	0.998852
hsa-miR-1914-3p	0.883877	3.35314	3.0703	1.09212	0.274779	NA
hsa-miR-3180-5p	94.6628	-0.449035	0.411389	-1.09151	0.275049	0.998852
hsa-miR-490-5p	4077.69	-0.311636	0.286541	-1.08758	0.276781	0.998852
hsa-miR-5002-3p	4.12672	-1.64585	1.51351	-1.08744	0.276842	0.998852
hsa-miR-7705	6.84266	1.31546	1.20974	1.08739	0.276865	0.998852
hsa-miR-3126-3p	2.43718	-1.5988	1.47187	-1.08624	0.277374	0.998852
hsa-miR-4697-3p	0.872163	3.33495	3.07085	1.086	0.277478	NA
hsa-miR-219a-2-3p	25967.8	0.218902	0.201837	1.08455	0.278122	0.998852
hsa-miR-1247-5p	42.3426	-0.448731	0.414079	-1.08368	0.278505	0.998852
hsa-miR-1253	8.69218	-0.938643	0.866889	-1.08277	0.27891	0.998852
hsa-miR-6867-5p	3.00671	-1.87394	1.7314	-1.08233	0.279107	0.998852
hsa-miR-1284	62.8984	0.451455	0.417276	1.08191	0.279293	0.998852
hsa-miR-944	0.864203	3.3226	3.07122	1.08185	0.27932	NA
hsa-miR-135a-2-3p	1917.04	-0.277747	0.257172	-1.08001	0.28014	0.998852
hsa-miR-10396b-5p	4.08729	-1.58048	1.4634	-1.08	0.280141	0.998852
hsa-miR-548o-5p	2.50025	-1.5934	1.47777	-1.07825	0.280923	0.998852
hsa-miR-146a-3p	0.964383	-3.3019	3.06262	-1.07813	0.280975	NA
hsa-miR-3202	0.964383	-3.3019	3.06262	-1.07813	0.280975	NA
hsa-miR-4535	0.964383	-3.3019	3.06262	-1.07813	0.280975	NA
hsa-miR-6133	0.964383	-3.3019	3.06262	-1.07813	0.280975	NA
hsa-miR-6507-5p	0.964383	-3.3019	3.06262	-1.07813	0.280975	NA
hsa-miR-6790-5p	0.964383	-3.3019	3.06262	-1.07813	0.280975	NA
hsa-miR-6870-3p	0.964383	-3.3019	3.06262	-1.07813	0.280975	NA
hsa-miR-548al	15.9364	0.73008	0.678027	1.07677	0.281582	0.998852
hsa-miR-6853-3p	7.00627	1.51806	1.41162	1.07541	0.282193	0.998852
hsa-miR-4660	4.72723	1.53521	1.43012	1.07348	0.283055	0.998852
hsa-miR-4755-5p	11.493	0.649931	0.605724	1.07298	0.283279	0.998852
hsa-miR-4307	0.844528	3.29144	3.07218	1.07137	0.284003	NA
hsa-miR-4527	0.844528	3.29144	3.07218	1.07137	0.284003	NA
hsa-miR-6826-3p	4.93383	1.08552	1.01436	1.07015	0.28455	0.998852
hsa-miR-296-3p	194.005	-0.802136	0.749607	-1.07008	0.284585	0.998852
hsa-miR-4432	0.840775	3.28526	3.07238	1.06929	0.28494	NA
hsa-miR-4525	0.840775	3.28526	3.07238	1.06929	0.28494	NA
hsa-miR-4635	15.5336	-0.80582	0.753629	-1.06925	0.284956	0.998852
hsa-miR-548as-5p	4.25525	1.10132	1.03276	1.06639	0.28625	0.998852
hsa-miR-761	0.92149	-3.26673	3.0635	-1.06634	0.286271	NA
hsa-miR-942-3p	0.92149	-3.26673	3.0635	-1.06634	0.286271	NA
hsa-miR-1237-3p	6.56902	-1.53675	1.44237	-1.06543	0.286681	0.998852
hsa-miR-362-5p	612.242	0.47261	0.443624	1.06534	0.286722	0.998852
hsa-miR-9900	0.832814	3.2725	3.07278	1.065	0.286878	NA
hsa-miR-4748	1.8414	-2.22314	2.09033	-1.06354	0.287539	0.998852
hsa-miR-5188	1.84971	-2.21776	2.08577	-1.06328	0.287655	0.998852
hsa-miR-3199	7.01208	1.57432	1.48121	1.06286	0.287846	0.998852
hsa-miR-378c	1126.57	-0.290287	0.273742	-1.06044	0.288944	0.998852
hsa-miR-579-3p	4.98204	1.5198	1.43385	1.05994	0.289173	0.998852
hsa-miR-3191-5p	0.924209	-3.24453	3.06408	-1.05889	0.289648	NA
hsa-miR-3678-5p	0.924209	-3.24453	3.06408	-1.05889	0.289648	NA
hsa-miR-4314	0.924209	-3.24453	3.06408	-1.05889	0.289648	NA
hsa-miR-4718	0.924209	-3.24453	3.06408	-1.05889	0.289648	NA
hsa-miR-4802-5p	0.924209	-3.24453	3.06408	-1.05889	0.289648	NA
hsa-miR-4753-5p	0.821101	3.25333	3.07339	1.05855	0.289806	NA
hsa-miR-5195-3p	0.821101	3.25333	3.07339	1.05855	0.289806	NA
hsa-miR-6807-5p	14.7345	-0.705503	0.666725	-1.05816	0.289981	0.998852
hsa-miR-1302	80.2521	-0.370829	0.350882	-1.05685	0.290581	0.998852
hsa-miR-4296	0.920986	-3.23725	3.06427	-1.05645	0.290762	NA
hsa-miR-4727-5p	0.920986	-3.23725	3.06427	-1.05645	0.290762	NA
hsa-miR-502-5p	3.52861	2.92733	2.77168	1.05616	0.290896	0.998852
hsa-miR-548at-5p	8.30172	-1.11663	1.06137	-1.05207	0.292768	0.998852
hsa-miR-3163	0.809387	3.23392	3.07401	1.05202	0.29279	NA
hsa-miR-4446-5p	0.809387	3.23392	3.07401	1.05202	0.29279	NA
hsa-miR-4482-3p	0.809387	3.23392	3.07401	1.05202	0.29279	NA
hsa-miR-7156-3p	4.69334	1.14966	1.09398	1.05089	0.29331	0.998852
hsa-miR-6751-5p	1.97991	-2.22895	2.1234	-1.04971	0.293853	0.998852
hsa-miR-502-3p	758.851	0.411726	0.392466	1.04908	0.294143	0.998852
hsa-miR-296-5p	115.697	-0.714879	0.682233	-1.04785	0.294707	0.998852
hsa-miR-4646-3p	8.8431	1.3003	1.2472	1.04257	0.297146	0.998852
hsa-miR-6789-5p	27.8119	-0.622244	0.596942	-1.04239	0.297233	0.998852
hsa-miR-3162-3p	41.4721	-0.538002	0.516426	-1.04178	0.297514	0.998852
hsa-miR-759	100.345	0.430581	0.413781	1.0406	0.298061	0.998852
hsa-miR-143-3p	117286	1.03798	1.0002	1.03777	0.299376	0.998852
hsa-miR-4750-5p	3.88353	2.08887	2.01296	1.03771	0.299405	0.998852
hsa-miR-130b-3p	1657.6	0.205704	0.198255	1.03757	0.299469	0.998852
hsa-miR-6791-3p	0.880811	-3.17752	3.06586	-1.03642	0.300005	NA
hsa-miR-548t-5p	3.29846	1.80313	1.7415	1.03539	0.300486	0.998852
hsa-miR-6741-5p	1.4216	2.28844	2.21691	1.03227	0.301947	NA
hsa-miR-3192-5p	10.0356	1.18662	1.1527	1.02942	0.30328	0.998852
hsa-miR-4768-5p	5.40017	1.46162	1.42098	1.0286	0.303668	0.998852
hsa-miR-4738-3p	9.45882	-1.13211	1.10225	-1.02709	0.304377	0.998852
hsa-miR-3972	4.20829	-1.15426	1.12651	-1.02464	0.305535	0.998852
hsa-miR-4528	8.77892	1.18991	1.16333	1.02285	0.306377	0.998852
hsa-miR-4684-5p	3.61167	-1.69286	1.66211	-1.0185	0.308439	0.998852
hsa-miR-3661	7.69333	-0.953485	0.936826	-1.01778	0.308781	0.998852
hsa-miR-6816-5p	1.86057	-2.14327	2.10811	-1.01668	0.309305	0.998852
hsa-miR-548e-3p	152.215	0.251757	0.247897	1.01557	0.309832	0.998852
hsa-miR-597-3p	215.812	0.323099	0.318458	1.01457	0.31031	0.998852
hsa-miR-548j-5p	15.8587	0.694248	0.684473	1.01428	0.310448	0.998852
hsa-miR-105-5p	24594.5	-0.361863	0.357658	-1.01176	0.311654	0.998852
hsa-miR-2277-5p	513.44	0.220627	0.218547	1.00952	0.312727	0.998852
hsa-miR-301b-3p	1098.74	0.318515	0.316346	1.00686	0.314003	0.998852
hsa-miR-8089	50.1418	0.369739	0.368041	1.00461	0.315083	0.998852
hsa-miR-34b-3p	2.15061	2.96635	2.95356	1.00433	0.31522	0.998852
hsa-miR-616-5p	3.80957	1.28696	1.28188	1.00396	0.315399	0.998852
hsa-miR-4442	0.801644	-3.07292	3.0688	-1.00134	0.316661	NA
hsa-miR-663a	62.3589	-0.440052	0.440053	-0.999998	0.317311	0.998852
hsa-miR-105-3p	279.653	-0.324425	0.324549	-0.999617	0.317496	0.998852
hsa-miR-874-5p	107.538	-0.360881	0.361429	-0.998485	0.318044	0.998852
hsa-miR-548t-3p	25.8549	0.526247	0.527192	0.998209	0.318178	0.998852
hsa-miR-302b-5p	0.780909	3.07273	3.07953	0.997793	0.31838	NA
hsa-miR-3912-5p	0.780909	3.07273	3.07953	0.997793	0.31838	NA
hsa-miR-4281	0.780909	3.07273	3.07953	0.997793	0.31838	NA
hsa-miR-4666a-5p	0.780909	3.07273	3.07953	0.997793	0.31838	NA
hsa-miR-4764-5p	0.780909	3.07273	3.07953	0.997793	0.31838	NA
hsa-miR-593-5p	0.780909	3.07273	3.07953	0.997793	0.31838	NA
hsa-miR-6780a-3p	0.780909	3.07273	3.07953	0.997793	0.31838	NA
hsa-miR-6769a-3p	3.07176	-1.7548	1.76096	-0.996504	0.319005	0.998852
hsa-miR-2681-3p	18.4979	-0.533367	0.535777	-0.9955	0.319493	0.998852
hsa-miR-217-3p	107.383	0.368298	0.370929	0.992908	0.320755	0.998852
hsa-miR-1178-3p	3.06617	-1.74675	1.75982	-0.992575	0.320917	0.998852
hsa-miR-10398-3p	15.9911	-0.798677	0.804892	-0.992279	0.321061	0.998852
hsa-miR-5190	1.90941	1.74691	1.76229	0.991274	0.321552	0.998852
hsa-miR-6733-5p	6.49398	-0.90817	0.917599	-0.989724	0.322309	0.998852
hsa-miR-130b-5p	3982.16	0.299706	0.303623	0.987099	0.323594	0.998852
hsa-miR-4781-3p	25.2889	0.381559	0.387959	0.983503	0.32536	0.998852
hsa-miR-4699-5p	16.1529	-0.735372	0.749022	-0.981776	0.32621	0.998852
hsa-miR-6515-3p	24.6332	0.679075	0.692294	0.980904	0.32664	0.998852
hsa-miR-4767	4.73293	1.22176	1.24746	0.979401	0.327382	0.998852
hsa-miR-1292-3p	11.6454	-0.77249	0.78932	-0.978678	0.327739	0.998852
hsa-miR-1248	22.9547	0.50338	0.514496	0.978394	0.327879	0.998852
hsa-miR-424-3p	378.194	-0.664434	0.679834	-0.977347	0.328397	0.998852
hsa-miR-139-5p	3253.34	-0.379538	0.388412	-0.977153	0.328493	0.998852
hsa-miR-4273	0.758247	-2.99949	3.071	-0.976715	0.32871	NA
hsa-miR-5194	0.758247	-2.99949	3.071	-0.976715	0.32871	NA
hsa-miR-625-5p	31.6915	0.61858	0.633959	0.975742	0.329192	0.998852
hsa-miR-551b-5p	37.111	0.503599	0.516235	0.975523	0.329301	0.998852
hsa-miR-6855-3p	21.0027	0.512074	0.525033	0.975319	0.329402	0.998852
hsa-miR-584-3p	10.2666	0.811998	0.832574	0.975286	0.329418	0.998852
hsa-miR-335-5p	6525.08	0.420168	0.430978	0.974916	0.329602	0.998852
hsa-miR-3189-5p	0.766553	-2.99104	3.07126	-0.973881	0.330116	NA
hsa-miR-7152-5p	0.766553	-2.99104	3.07126	-0.973881	0.330116	NA
hsa-miR-2277-3p	1.79541	-2.46822	2.53628	-0.973168	0.33047	0.998852
hsa-miR-3148	0.737957	2.99734	3.08231	0.972432	0.330836	NA
hsa-miR-3671	0.737957	2.99734	3.08231	0.972432	0.330836	NA
hsa-miR-4703-5p	0.737957	2.99734	3.08231	0.972432	0.330836	NA
hsa-miR-497-3p	0.737957	2.99734	3.08231	0.972432	0.330836	NA
hsa-miR-6499-5p	0.737957	2.99734	3.08231	0.972432	0.330836	NA
hsa-miR-6715a-3p	0.737957	2.99734	3.08231	0.972432	0.330836	NA
hsa-miR-4733-3p	4.30282	1.48213	1.52464	0.972118	0.330992	0.998852
hsa-miR-3677-5p	2.63248	1.42848	1.47024	0.971597	0.331251	0.998852
hsa-miR-6765-3p	677.033	-0.329143	0.338941	-0.971093	0.331502	0.998852
hsa-miR-339-5p	824.6	0.382959	0.395024	0.969458	0.332317	0.998852
hsa-miR-3140-3p	3.50662	1.93281	1.99382	0.969403	0.332344	0.998852
hsa-miR-4743-5p	31.3544	0.457118	0.471658	0.969173	0.332459	0.998852
hsa-miR-7843-5p	1.513	-2.15845	2.23371	-0.966306	0.333891	NA
hsa-miR-6758-5p	1.63949	2.50537	2.596	0.965089	0.3345	0.998852
hsa-miR-4667-3p	4.46545	1.38304	1.43338	0.964882	0.334604	0.998852
hsa-miR-301a-5p	2479.15	0.210324	0.218314	0.963403	0.335345	0.998852
hsa-miR-4491	0.757743	-2.95731	3.07231	-0.962569	0.335764	NA
hsa-miR-10396a-5p	2.06976	2.03284	2.11334	0.961909	0.336095	0.998852
hsa-miR-3115	85.6575	0.253258	0.263638	0.96063	0.336738	0.998852
hsa-miR-107	26923.5	0.218585	0.227643	0.96021	0.336949	0.998852
hsa-miR-1270	34.9566	0.490283	0.510795	0.959843	0.337134	0.998852
hsa-miR-4701-5p	2.52656	2.30671	2.40342	0.959763	0.337174	0.998852
hsa-miR-4659a-3p	34.8925	0.383311	0.399583	0.959278	0.337419	0.998852
hsa-miR-95-3p	108778	-0.215509	0.224873	-0.958358	0.337882	0.998852
hsa-miR-125a-5p	197826	0.218688	0.228898	0.955395	0.339378	0.998852
hsa-miR-3689b-3p	0.691639	2.94311	3.0844	0.954191	0.339987	NA
hsa-miR-4315	0.691639	2.94311	3.0844	0.954191	0.339987	NA
hsa-miR-4534	0.691639	2.94311	3.0844	0.954191	0.339987	NA
hsa-miR-4666b	0.691639	2.94311	3.0844	0.954191	0.339987	NA
hsa-miR-4788	0.691639	2.94311	3.0844	0.954191	0.339987	NA
hsa-miR-5191	0.691639	2.94311	3.0844	0.954191	0.339987	NA
hsa-miR-6799-5p	0.691639	2.94311	3.0844	0.954191	0.339987	NA
hsa-miR-802	0.691639	2.94311	3.0844	0.954191	0.339987	NA
hsa-miR-4695-3p	283.559	-0.351704	0.36867	-0.95398	0.340094	0.998852
hsa-miR-6841-5p	11.0723	-0.776388	0.816466	-0.950913	0.341649	0.998852
hsa-miR-5089-3p	3.4915	-1.60509	1.68907	-0.950278	0.341971	0.998852
hsa-miR-892b	9.16433	0.723827	0.762717	0.949012	0.342615	0.998852
hsa-miR-181a-3p	10767.8	0.176246	0.185729	0.948941	0.34265	0.998852
hsa-miR-1538	8.33067	0.625378	0.659765	0.947879	0.343191	0.998852
hsa-miR-3192-3p	0.723155	-2.9125	3.07374	-0.947541	0.343363	NA
hsa-miR-4450	0.723155	-2.9125	3.07374	-0.947541	0.343363	NA
hsa-miR-5581-5p	0.723155	-2.9125	3.07374	-0.947541	0.343363	NA
hsa-miR-6842-5p	0.723155	-2.9125	3.07374	-0.947541	0.343363	NA
hsa-let-7d-3p	446.092	-0.603221	0.637472	-0.946269	0.344011	0.998852
hsa-miR-4682	2.39726	1.65783	1.75811	0.942962	0.3457	0.998852
hsa-miR-33b-3p	18.4752	-0.530872	0.563026	-0.942891	0.345737	0.998852
hsa-miR-4326	6.04789	1.33088	1.41206	0.942512	0.345931	0.998852
hsa-miR-10400-5p	510.615	-0.397284	0.422117	-0.94117	0.346618	0.998852
hsa-miR-6791-5p	5.90365	-1.02139	1.0859	-0.940596	0.346912	0.998852
hsa-miR-4485-5p	0.671964	2.90111	3.08608	0.940063	0.347185	NA
hsa-miR-6508-5p	0.671964	2.90111	3.08608	0.940063	0.347185	NA
hsa-miR-6788-5p	0.671964	2.90111	3.08608	0.940063	0.347185	NA
hsa-miR-6811-5p	0.671964	2.90111	3.08608	0.940063	0.347185	NA
hsa-miR-4308	0.717568	-2.88602	3.07461	-0.938661	0.347905	NA
hsa-miR-4460	0.717568	-2.88602	3.07461	-0.938661	0.347905	NA
hsa-miR-4700-3p	0.717568	-2.88602	3.07461	-0.938661	0.347905	NA
hsa-miR-4774-3p	0.717568	-2.88602	3.07461	-0.938661	0.347905	NA
hsa-miR-6732-5p	0.717568	-2.88602	3.07461	-0.938661	0.347905	NA
hsa-miR-522-3p	7.34613	-0.972847	1.03844	-0.936831	0.348845	0.998852
hsa-miR-573	17.0542	-0.543543	0.580707	-0.936002	0.349272	0.998852
hsa-miR-103a-3p	416092	0.204845	0.218972	0.935487	0.349537	0.998852
hsa-miR-221-3p	29993.7	0.294382	0.314851	0.93499	0.349793	0.998852
hsa-miR-3614-3p	28.891	-0.476134	0.510444	-0.932784	0.350931	0.998852
hsa-miR-12123	0.66025	2.87537	3.08712	0.931408	0.351643	NA
hsa-miR-142-5p	0.66025	2.87537	3.08712	0.931408	0.351643	NA
hsa-miR-4664-5p	0.66025	2.87537	3.08712	0.931408	0.351643	NA
hsa-miR-632	0.66025	2.87537	3.08712	0.931408	0.351643	NA
hsa-miR-4746-5p	43.272	0.518344	0.560441	0.924886	0.355025	0.998852
hsa-miR-134-3p	4.18131	-1.67483	1.81194	-0.924329	0.355315	0.998852
hsa-miR-6852-5p	8.28911	0.822952	0.893989	0.920539	0.357291	0.998852
hsa-miR-509-3p	15.6652	-0.612704	0.665764	-0.920302	0.357415	0.998852
hsa-miR-3960	206.599	-0.405319	0.441697	-0.91764	0.358807	0.998852
hsa-miR-135a-3p	772.389	-0.294412	0.32153	-0.91566	0.359845	0.998852
hsa-miR-508-3p	119.984	-0.408607	0.446394	-0.915352	0.360007	0.998852
hsa-miR-548ar-3p	26.8343	0.669264	0.73119	0.915307	0.360031	0.998852
hsa-miR-6772-5p	2.39142	-1.59976	1.74831	-0.915033	0.360174	0.998852
hsa-miR-3920	0.602368	2.81132	3.08981	0.909869	0.362891	NA
hsa-miR-4309	0.602368	2.81132	3.08981	0.909869	0.362891	NA
hsa-miR-6829-3p	0.602368	2.81132	3.08981	0.909869	0.362891	NA
hsa-miR-8056	0.602368	2.81132	3.08981	0.909869	0.362891	NA
hsa-miR-212-3p	75.5639	-0.315032	0.346345	-0.90959	0.363039	0.998852
hsa-miR-483-5p	549.815	0.837657	0.921149	0.909361	0.36316	0.998852
hsa-miR-6529-5p	2.57625	1.64201	1.80795	0.908217	0.363763	0.998852
hsa-miR-3940-5p	25.0596	-0.487196	0.537765	-0.905965	0.364955	0.998852
hsa-miR-410-5p	228.87	-0.286078	0.317523	-0.900968	0.367605	0.998852
hsa-miR-551b-3p	80.7221	0.649164	0.721619	0.899594	0.368337	0.998852
hsa-miR-103a-1-5p	0.582693	2.76729	3.09172	0.895064	0.370753	NA
hsa-miR-297	0.582693	2.76729	3.09172	0.895064	0.370753	NA
hsa-miR-4523	0.582693	2.76729	3.09172	0.895064	0.370753	NA
hsa-miR-513b-5p	7.61806	-1.10821	1.23827	-0.894963	0.370807	0.998852
hsa-miR-34c-3p	7.6714	-0.852101	0.952893	-0.894226	0.371201	0.998852
hsa-miR-15a-5p	231.638	0.311548	0.349356	0.891776	0.372513	0.998852
hsa-miR-6507-3p	9.53624	0.700975	0.787899	0.889677	0.373639	0.998852
hsa-miR-1843	148.762	-0.253004	0.284489	-0.889329	0.373826	0.998852
hsa-miR-4715-3p	2.83826	1.54548	1.73828	0.889089	0.373955	0.998852
hsa-miR-4498	4.1585	-1.14836	1.29215	-0.888715	0.374156	0.998852
hsa-miR-6798-3p	16.4114	0.761315	0.857226	0.888114	0.374479	0.998852
hsa-miR-28-5p	2882.87	0.19685	0.221655	0.888092	0.374491	0.998852
hsa-miR-6131	814.321	-0.252422	0.284409	-0.887531	0.374793	0.998852
hsa-miR-365b-5p	0.57098	2.74032	3.09292	0.885997	0.375619	NA
hsa-miR-4277	0.57098	2.74032	3.09292	0.885997	0.375619	NA
hsa-miR-4746-3p	0.57098	2.74032	3.09292	0.885997	0.375619	NA
hsa-miR-6828-5p	0.57098	2.74032	3.09292	0.885997	0.375619	NA
hsa-miR-8083	0.57098	2.74032	3.09292	0.885997	0.375619	NA
hsa-miR-5001-5p	6.62327	-1.03806	1.1722	-0.885564	0.375852	0.998852
hsa-miR-16-5p	7489.95	0.208429	0.235638	0.884532	0.376409	0.998852
hsa-miR-2276-3p	8.81304	0.797073	0.902569	0.883115	0.377174	0.998852
hsa-miR-224-3p	4.00485	-1.72071	1.95428	-0.880483	0.378598	0.998852
hsa-miR-2114-5p	0.563019	2.72203	3.09375	0.879848	0.378941	NA
hsa-miR-3668	0.563019	2.72203	3.09375	0.879848	0.378941	NA
hsa-miR-4420	0.563019	2.72203	3.09375	0.879848	0.378941	NA
hsa-miR-4431	0.563019	2.72203	3.09375	0.879848	0.378941	NA
hsa-miR-4494	0.563019	2.72203	3.09375	0.879848	0.378941	NA
hsa-miR-4698	0.563019	2.72203	3.09375	0.879848	0.378941	NA
hsa-miR-6509-5p	0.563019	2.72203	3.09375	0.879848	0.378941	NA
hsa-miR-5004-5p	8.57757	0.884188	1.00849	0.876742	0.380627	0.998852
hsa-miR-1255a	49.5002	-0.409956	0.467689	-0.876557	0.380727	0.998852
hsa-miR-1243	18.1117	0.587969	0.67347	0.873043	0.382639	0.998852
hsa-miR-378f	9.54199	-0.746264	0.854969	-0.872855	0.382742	0.998852
hsa-miR-2110	247.746	-0.203116	0.232796	-0.872503	0.382934	0.998852
hsa-miR-6885-3p	3.76446	1.44176	1.65573	0.870769	0.38388	0.998852
hsa-miR-1266-3p	0.551305	2.69428	3.09502	0.870521	0.384016	NA
hsa-miR-1587	0.551305	2.69428	3.09502	0.870521	0.384016	NA
hsa-miR-6529-3p	0.551305	2.69428	3.09502	0.870521	0.384016	NA
hsa-miR-7113-5p	1.35534	-1.96229	2.25485	-0.870257	0.38416	NA
hsa-miR-6838-3p	1.76015	2.64187	3.03617	0.870132	0.384228	0.998852
hsa-miR-7155-5p	0.595003	-2.67771	3.08201	-0.868818	0.384947	NA
hsa-miR-7856-5p	0.595003	-2.67771	3.08201	-0.868818	0.384947	NA
hsa-miR-4465	1.95573	1.81563	2.09111	0.868258	0.385253	0.998852
hsa-miR-6508-3p	3.70296	1.50164	1.73033	0.867835	0.385485	0.998852
hsa-miR-1199-5p	46.8275	0.3315	0.382261	0.867207	0.385829	0.998852
hsa-miR-664b-3p	23.8589	0.437916	0.50535	0.866559	0.386184	0.998852
hsa-miR-4671-3p	2.65875	-1.79574	2.07498	-0.865428	0.386804	0.998852
hsa-miR-4436b-5p	0.603309	-2.66006	3.08269	-0.862902	0.388192	NA
hsa-miR-6793-3p	0.603309	-2.66006	3.08269	-0.862902	0.388192	NA
hsa-miR-4676-3p	2.11605	1.28768	1.49284	0.862573	0.388372	0.998852
hsa-miR-4732-5p	1.63284	-2.26275	2.62506	-0.861981	0.388698	0.998852
hsa-miR-328-5p	1.79117	1.90957	2.21546	0.861929	0.388726	0.998852
hsa-miR-3059-3p	0.539591	2.66606	3.09633	0.861038	0.389217	NA
hsa-miR-3160-5p	0.539591	2.66606	3.09633	0.861038	0.389217	NA
hsa-miR-4799-5p	0.539591	2.66606	3.09633	0.861038	0.389217	NA
hsa-miR-614	0.539591	2.66606	3.09633	0.861038	0.389217	NA
hsa-miR-6731-3p	0.539591	2.66606	3.09633	0.861038	0.389217	NA
hsa-miR-6780b-5p	0.539591	2.66606	3.09633	0.861038	0.389217	NA
hsa-miR-7150	0.539591	2.66606	3.09633	0.861038	0.389217	NA
hsa-miR-3922-3p	2.2483	2.15543	2.50519	0.860385	0.389577	0.998852
hsa-miR-1273c	22.8774	0.433086	0.503463	0.860215	0.38967	0.998852
hsa-miR-582-3p	582.444	0.365627	0.425353	0.859584	0.390018	0.998852
hsa-miR-483-3p	252.517	0.7846	0.915196	0.857303	0.391277	0.998852
hsa-miR-147b-5p	17.463	-0.45139	0.527283	-0.856069	0.39196	0.998852
hsa-miR-29c-3p	87.4609	0.3397	0.396853	0.855983	0.392007	0.998852
hsa-miR-627-3p	20.2259	-0.447391	0.522973	-0.855476	0.392288	0.998852
hsa-miR-526b-5p	2.62679	1.27091	1.48618	0.855155	0.392465	0.998852
hsa-miR-509-3-5p	676.598	-0.394006	0.461021	-0.854639	0.392751	0.998852
hsa-miR-1343-5p	12.8816	-0.709698	0.831139	-0.853886	0.393168	0.998852
hsa-miR-126-5p	162.053	0.330579	0.387209	0.853748	0.393244	0.998852
hsa-miR-216b-5p	63463.5	-0.217816	0.256292	-0.849874	0.395395	0.998852
hsa-miR-641	104.832	0.216251	0.254509	0.849679	0.395504	0.998852
hsa-miR-4657	5.46386	1.32505	1.5604	0.849171	0.395786	0.998852
hsa-miR-625-3p	1228.5	0.252594	0.297921	0.847857	0.396517	0.998852
hsa-miR-146b-5p	5983.56	0.342078	0.404348	0.846	0.397553	0.998852
hsa-miR-3622a-3p	1.67425	2.56341	3.03764	0.843882	0.398735	0.998852
hsa-miR-6516-5p	176.753	0.259636	0.308026	0.842905	0.399282	0.998852
hsa-miR-7845-5p	3.86933	1.22696	1.45569	0.842872	0.3993	0.998852
hsa-miR-3940-3p	18.6413	0.554854	0.65902	0.841939	0.399822	0.998852
hsa-miR-9903	22.0064	0.780488	0.927473	0.84152	0.400057	0.998852
hsa-miR-6782-3p	6.31635	0.725864	0.863408	0.840697	0.400518	0.998852
hsa-miR-5708	2.99674	1.25847	1.49701	0.840657	0.40054	0.998852
hsa-miR-1205	1.60588	2.5498	3.0379	0.83933	0.401284	NA
hsa-miR-4662b	12.1304	-0.697411	0.831625	-0.838612	0.401687	0.998852
hsa-miR-99a-5p	2.98849e+06	-0.232372	0.277157	-0.83841	0.4018	0.998852
hsa-miR-422a	24.9062	-0.430634	0.51381	-0.838119	0.401964	0.998852
hsa-miR-1286	23.9429	0.484379	0.578444	0.837383	0.402377	0.998852
hsa-miR-191-5p	84790.9	0.153411	0.18361	0.835529	0.40342	0.998852
hsa-miR-5684	64.0108	0.361621	0.432899	0.835347	0.403522	0.998852
hsa-miR-5193	5.50414	1.25591	1.50346	0.835346	0.403523	0.998852
hsa-miR-8069	7.82461	-0.821366	0.983501	-0.835146	0.403636	0.998852
hsa-miR-548ay-5p	18.1166	0.457669	0.549665	0.832632	0.405053	0.998852
hsa-miR-1294	14.1906	0.929289	1.11659	0.832252	0.405267	0.998852
hsa-miR-578	22.2011	-0.521913	0.627472	-0.831772	0.405538	0.998852
hsa-miR-204-5p	5913.08	-0.512192	0.615824	-0.831718	0.405568	0.998852
hsa-miR-4798-5p	10.1818	0.808508	0.972529	0.831346	0.405778	0.998852
hsa-miR-300	0.559912	-2.56319	3.08655	-0.830441	0.40629	NA
hsa-miR-4729	0.559912	-2.56319	3.08655	-0.830441	0.40629	NA
hsa-miR-7112-5p	0.559912	-2.56319	3.08655	-0.830441	0.40629	NA
hsa-miR-6881-3p	2.76446	1.49044	1.79544	0.830122	0.40647	0.998852
hsa-miR-7-5p	993935	-0.363978	0.438987	-0.829133	0.407029	0.998852
hsa-miR-491-5p	214.931	0.331111	0.399578	0.828654	0.4073	0.998852
hsa-miR-5572	8.41096	0.898888	1.08641	0.827391	0.408015	0.998852
hsa-miR-646	1.56198	-2.18357	2.64025	-0.827031	0.408219	NA
hsa-miR-4656	19.1168	0.504037	0.609531	0.826926	0.408279	0.998852
hsa-miR-891a-5p	258.068	0.376445	0.455366	0.826688	0.408414	0.998852
hsa-miR-1269a	3095.7	0.304413	0.369806	0.823169	0.410412	0.998852
hsa-miR-6796-5p	2.1054	2.01852	2.45233	0.823106	0.410448	0.998852
hsa-miR-551a	123.518	0.286797	0.34866	0.82257	0.410752	0.998852
hsa-miR-30b-5p	9621.47	0.187439	0.228291	0.82105	0.411618	0.998852
hsa-miR-16-2-3p	234.031	0.520051	0.633887	0.820416	0.411979	0.998852
hsa-miR-513c-5p	5.33375	0.923965	1.12648	0.820225	0.412088	0.998852
hsa-miR-1250-5p	700.721	-0.159248	0.19418	-0.820107	0.412155	0.998852
hsa-miR-6763-5p	3.29259	2.31726	2.8263	0.819893	0.412277	0.998852
hsa-miR-2355-5p	9.47542	0.789484	0.96314	0.819698	0.412388	0.998852
hsa-miR-140-5p	5882.03	0.17138	0.209566	0.817784	0.41348	0.998852
hsa-miR-548bc	32.098	0.383518	0.469625	0.816647	0.41413	0.998852
hsa-miR-3145-3p	5.10226	0.910946	1.11667	0.815771	0.414631	0.998852
hsa-miR-6855-5p	26.4214	-0.588643	0.724457	-0.81253	0.416488	0.998852
hsa-miR-24-2-5p	5.34215	-0.999994	1.23196	-0.811711	0.416957	0.998852
hsa-miR-186-5p	14034.1	0.162437	0.200797	0.808964	0.418536	0.998852
hsa-miR-10b-5p	7.87579e+06	-0.181409	0.224509	-0.808028	0.419074	0.998852
hsa-miR-4669	4.71662	-0.914215	1.13564	-0.805019	0.420809	0.998852
hsa-miR-4632-5p	6.57275	-0.66388	0.825227	-0.804482	0.421119	0.998852
hsa-miR-18b-3p	0.559408	-2.48558	3.08982	-0.804442	0.421142	NA
hsa-miR-302c-5p	0.559408	-2.48558	3.08982	-0.804442	0.421142	NA
hsa-miR-376a-2-5p	0.559408	-2.48558	3.08982	-0.804442	0.421142	NA
hsa-miR-4253	0.559408	-2.48558	3.08982	-0.804442	0.421142	NA
hsa-miR-4305	0.559408	-2.48558	3.08982	-0.804442	0.421142	NA
hsa-miR-4696	0.559408	-2.48558	3.08982	-0.804442	0.421142	NA
hsa-miR-4704-5p	0.559408	-2.48558	3.08982	-0.804442	0.421142	NA
hsa-miR-512-5p	0.559408	-2.48558	3.08982	-0.804442	0.421142	NA
hsa-miR-548ao-5p	0.559408	-2.48558	3.08982	-0.804442	0.421142	NA
hsa-miR-5703	0.559408	-2.48558	3.08982	-0.804442	0.421142	NA
hsa-miR-601	0.559408	-2.48558	3.08982	-0.804442	0.421142	NA
hsa-miR-6773-3p	0.559408	-2.48558	3.08982	-0.804442	0.421142	NA
hsa-miR-6830-5p	0.559408	-2.48558	3.08982	-0.804442	0.421142	NA
hsa-miR-615-5p	211.699	-0.280621	0.349423	-0.803099	0.421918	0.998852
hsa-miR-214-3p	1969.24	0.987437	1.23183	0.801599	0.422785	0.998852
hsa-miR-374c-3p	15.8504	-0.505865	0.631334	-0.801265	0.422979	0.998852
hsa-miR-199b-3p	72274.1	0.782009	0.976278	0.80101	0.423126	0.998852
hsa-miR-374b-3p	1884.33	0.196339	0.245477	0.799825	0.423812	0.998852
hsa-miR-199a-3p	72393.2	0.776503	0.972005	0.798867	0.424367	0.998852
hsa-miR-3169	1.05082	1.82585	2.29323	0.796191	0.425921	NA
hsa-miR-5582-5p	2.13864	1.41135	1.77699	0.794235	0.427058	0.998852
hsa-miR-6793-5p	41.3332	-0.426098	0.536655	-0.793989	0.427202	0.998852
hsa-miR-3167	14.1579	-0.644405	0.813612	-0.792031	0.428343	0.998852
hsa-miR-4496	3.25205	1.33568	1.69659	0.787274	0.431121	0.998852
hsa-miR-143-5p	682.015	0.994726	1.26573	0.785894	0.43193	0.998852
hsa-miR-6511b-5p	13.4202	-0.569867	0.725855	-0.785097	0.432397	0.998852
hsa-miR-7848-3p	3.74893	-1.39995	1.78565	-0.784	0.43304	0.998852
hsa-miR-4477a	4.19259	-1.37236	1.75075	-0.783869	0.433117	0.998852
hsa-miR-200c-3p	240.946	0.261986	0.334491	0.783238	0.433488	0.998852
hsa-miR-20b-3p	10.0136	0.654304	0.838233	0.780576	0.435052	0.998852
hsa-miR-187-3p	59.7368	0.293859	0.37672	0.780046	0.435364	0.998852
hsa-miR-767-3p	38.336	0.377456	0.484169	0.779594	0.43563	0.998852
hsa-miR-10226	2.54537	-1.64984	2.12106	-0.777838	0.436665	0.998852
hsa-miR-210-3p	898.458	0.207155	0.26676	0.776561	0.437418	0.998852
hsa-miR-1278	105.295	-0.270052	0.347823	-0.776407	0.437509	0.998852
hsa-miR-548n	19.2376	0.368197	0.47631	0.773019	0.439511	0.998852
hsa-miR-2278	3.14128	1.09289	1.41389	0.772965	0.439543	0.998852
hsa-miR-1825	0.519234	-2.38773	3.0942	-0.771679	0.440304	NA
hsa-miR-3619-3p	0.519234	-2.38773	3.0942	-0.771679	0.440304	NA
hsa-miR-3926	0.519234	-2.38773	3.0942	-0.771679	0.440304	NA
hsa-miR-4280	0.519234	-2.38773	3.0942	-0.771679	0.440304	NA
hsa-miR-4304	0.519234	-2.38773	3.0942	-0.771679	0.440304	NA
hsa-miR-4318	0.519234	-2.38773	3.0942	-0.771679	0.440304	NA
hsa-miR-4468	0.519234	-2.38773	3.0942	-0.771679	0.440304	NA
hsa-miR-4490	0.519234	-2.38773	3.0942	-0.771679	0.440304	NA
hsa-miR-4714-3p	0.519234	-2.38773	3.0942	-0.771679	0.440304	NA
hsa-miR-4769-5p	0.519234	-2.38773	3.0942	-0.771679	0.440304	NA
hsa-miR-5003-5p	0.519234	-2.38773	3.0942	-0.771679	0.440304	NA
hsa-miR-5681b	0.519234	-2.38773	3.0942	-0.771679	0.440304	NA
hsa-miR-6769b-3p	0.519234	-2.38773	3.0942	-0.771679	0.440304	NA
hsa-miR-6779-3p	0.519234	-2.38773	3.0942	-0.771679	0.440304	NA
hsa-miR-378a-3p	10183.6	-0.230431	0.299112	-0.770383	0.441073	0.998852
hsa-miR-524-5p	2.89943	-1.11818	1.45589	-0.768039	0.442464	0.998852
hsa-miR-501-3p	690.618	0.240983	0.313894	0.767722	0.442653	0.998852
hsa-miR-580-3p	23.4501	-0.399084	0.519962	-0.767525	0.442769	0.998852
hsa-miR-199a-5p	74155.4	0.952639	1.24309	0.766344	0.443472	0.998852
hsa-miR-8071	3.10558	1.53386	2.00343	0.765615	0.443905	0.998852
hsa-miR-1255b-5p	3.68404	1.36565	1.78388	0.765548	0.443945	0.998852
hsa-miR-124-3p	57395.7	0.188456	0.246402	0.76483	0.444373	0.998852
hsa-miR-499b-5p	5.04163	0.914726	1.19948	0.7626	0.445702	0.998852
hsa-miR-569	2.35725	2.24043	2.93986	0.762086	0.446008	0.998852
hsa-miR-3129-3p	10.7726	1.10574	1.45221	0.76142	0.446406	0.998852
hsa-miR-6876-3p	45.3322	-0.387405	0.508931	-0.761214	0.446529	0.998852
hsa-miR-4448	18.7278	0.497579	0.654609	0.760117	0.447185	0.998852
hsa-miR-656-5p	3.98025	-1.57237	2.07365	-0.758264	0.448293	0.998852
hsa-miR-3131	4.44132	-0.81658	1.07791	-0.757561	0.448714	0.998852
hsa-miR-1910-5p	2.4194	-1.59126	2.10732	-0.755113	0.450181	0.998852
hsa-miR-210-5p	36.5101	-0.358168	0.475028	-0.753995	0.450852	0.998852
hsa-miR-4786-3p	1.4691	-2.02922	2.69555	-0.752801	0.451569	NA
hsa-miR-6862-3p	1.4691	-2.02922	2.69555	-0.752801	0.451569	NA
hsa-miR-122-5p	100.866	-0.253164	0.337034	-0.751152	0.452561	0.998852
hsa-miR-6859-5p	5.80491	-0.956499	1.27349	-0.751086	0.452601	0.998852
hsa-miR-484	13744.2	0.200331	0.266748	0.751013	0.452645	0.998852
hsa-miR-4652-3p	15738.6	-0.22182	0.296174	-0.748951	0.453887	0.998852
hsa-miR-596	12.7116	0.588248	0.785685	0.748707	0.454034	0.998852
hsa-miR-6757-5p	2.97718	0.975538	1.30377	0.748241	0.454315	0.998852
hsa-miR-29c-5p	126.607	-0.261462	0.349661	-0.747759	0.454605	0.998852
hsa-miR-4769-3p	1.36066	-1.66827	2.23285	-0.747148	0.454974	NA
hsa-miR-5000-3p	3.12983	-1.11548	1.49484	-0.746222	0.455533	0.998852
hsa-miR-214-5p	3302.76	0.922841	1.24545	0.740972	0.45871	0.998852
hsa-miR-149-5p	44790.4	-0.188509	0.254477	-0.74077	0.458833	0.998852
hsa-miR-1227-3p	17.5251	0.39411	0.532067	0.740714	0.458867	0.998852
hsa-miR-4522	14.7932	0.652213	0.881369	0.739999	0.4593	0.998852
hsa-miR-203b-5p	11.0977	1.79382	2.43305	0.737271	0.460957	0.998852
hsa-miR-6754-3p	14.4194	-0.688465	0.934953	-0.736363	0.46151	0.998852
hsa-miR-4284	1.92108	-2.21032	3.00569	-0.735379	0.462108	0.998852
hsa-miR-6752-5p	1.6362	1.61683	2.19904	0.735242	0.462192	0.998852
hsa-miR-548d-5p	108	0.211094	0.288067	0.732797	0.463682	0.998852
hsa-miR-4693-3p	1.19116	2.00784	2.75048	0.729999	0.465391	NA
hsa-miR-940	101.408	-0.2731	0.374382	-0.72947	0.465714	0.998852
hsa-miR-1261	4284.07	-0.218723	0.299973	-0.729141	0.465915	0.998852
hsa-miR-6864-5p	7.88975	-0.626271	0.861008	-0.72737	0.466999	0.998852
hsa-miR-6888-5p	2.24016	-1.30482	1.79634	-0.726373	0.46761	0.998852
hsa-miR-548az-3p	2.68126	1.26645	1.74391	0.726214	0.467708	0.998852
hsa-miR-6872-3p	6.87006	-0.787643	1.08482	-0.726056	0.467804	0.998852
hsa-miR-6088	11.1855	-0.658224	0.915074	-0.719312	0.471949	0.998852
hsa-miR-4433b-3p	1.34704	-1.92013	2.67154	-0.718735	0.472304	NA
hsa-miR-3621	36.3855	-0.428471	0.597546	-0.717052	0.473342	0.998852
hsa-miR-762	9.87064	0.702857	0.980738	0.716661	0.473583	0.998852
hsa-miR-3123	1.27752	2.17476	3.04614	0.71394	0.475264	NA
hsa-miR-6844	2.54403	1.28991	1.80961	0.712812	0.475962	0.998852
hsa-miR-3944-3p	5.16384	-0.862419	1.21238	-0.711344	0.476871	0.998852
hsa-miR-4254	9.28061	0.603677	0.850222	0.710022	0.47769	0.998852
hsa-miR-612	4.77998	1.09424	1.54394	0.708731	0.478491	0.998852
hsa-miR-1972	15.166	0.417992	0.589957	0.708513	0.478627	0.998852
hsa-miR-3681-5p	5.21727	0.992856	1.40141	0.708467	0.478655	0.998852
hsa-miR-340-5p	126299	0.153367	0.216714	0.707692	0.479137	0.998852
hsa-miR-652-5p	23.2464	0.668585	0.945152	0.707384	0.479328	0.998852
hsa-miR-4673	1.15181	1.95077	2.7597	0.706878	0.479642	NA
hsa-miR-12135	1685.18	0.200948	0.286102	0.702366	0.482451	0.998852
hsa-miR-23b-3p	12457.8	0.199823	0.284807	0.701607	0.482924	0.998852
hsa-miR-6861-5p	51.4451	-0.410845	0.586982	-0.699928	0.483972	0.998852
hsa-miR-3916	1.80286	1.06667	1.52603	0.698987	0.48456	0.998852
hsa-miR-3675-5p	3.56877	1.45449	2.08234	0.698486	0.484873	0.998852
hsa-miR-6889-5p	17.9524	-0.551905	0.792245	-0.696634	0.486032	0.998852
hsa-miR-6832-5p	5.28108	-0.863694	1.24138	-0.695754	0.486583	0.998852
hsa-miR-32-5p	1435.24	0.220653	0.31802	0.693833	0.487787	0.998852
hsa-miR-3181	1.23468	-1.5639	2.25441	-0.693709	0.487865	NA
hsa-miR-1208	53.0041	-0.286321	0.413608	-0.692252	0.488779	0.998852
hsa-miR-3652	4.15371	-0.707328	1.02207	-0.692052	0.488905	0.998852
hsa-miR-659-3p	1.12838	1.91582	2.7714	0.691283	0.489388	NA
hsa-miR-33a-3p	159.387	0.26929	0.389618	0.691165	0.489462	0.998852
hsa-miR-574-3p	1746.91	0.520538	0.753557	0.690774	0.489707	0.998852
hsa-miR-520a-3p	4.95763	-0.636555	0.92266	-0.689913	0.490249	0.998852
hsa-miR-4672	2.93651	-1.22139	1.77154	-0.689454	0.490537	0.998852
hsa-miR-128-1-5p	318.424	-0.201333	0.292746	-0.687738	0.491618	0.998852
hsa-miR-1912-5p	3.60389	1.37259	2.00434	0.684809	0.493464	0.998852
hsa-miR-26a-1-3p	39.6087	0.345427	0.504653	0.684484	0.49367	0.998852
hsa-miR-6766-3p	1.38962	-1.79226	2.61931	-0.684247	0.493819	NA
hsa-miR-199b-5p	37673.2	0.658347	0.962511	0.683989	0.493982	0.998852
hsa-miR-151b	45.4214	-0.311442	0.455593	-0.683598	0.494229	0.998852
hsa-miR-98-5p	1807.31	-0.506237	0.741546	-0.682678	0.49481	0.998852
hsa-miR-1182	0.396669	-2.11705	3.10791	-0.68118	0.495757	NA
hsa-miR-3651	0.396669	-2.11705	3.10791	-0.68118	0.495757	NA
hsa-miR-4263	0.396669	-2.11705	3.10791	-0.68118	0.495757	NA
hsa-miR-4680-3p	0.396669	-2.11705	3.10791	-0.68118	0.495757	NA
hsa-miR-5580-5p	0.396669	-2.11705	3.10791	-0.68118	0.495757	NA
hsa-miR-5690	0.396669	-2.11705	3.10791	-0.68118	0.495757	NA
hsa-miR-6722-5p	0.396669	-2.11705	3.10791	-0.68118	0.495757	NA
hsa-miR-6804-5p	0.396669	-2.11705	3.10791	-0.68118	0.495757	NA
hsa-miR-6892-5p	0.396669	-2.11705	3.10791	-0.68118	0.495757	NA
hsa-miR-7152-3p	0.396669	-2.11705	3.10791	-0.68118	0.495757	NA
hsa-miR-8067	0.396669	-2.11705	3.10791	-0.68118	0.495757	NA
hsa-miR-8070	0.396669	-2.11705	3.10791	-0.68118	0.495757	NA
hsa-miR-196b-5p	436.518	-1.11073	1.6313	-0.680888	0.495943	0.998852
hsa-miR-2392	285.393	0.233385	0.343031	0.680361	0.496276	0.998852
hsa-miR-6820-3p	658.776	-0.250579	0.369015	-0.679047	0.497108	0.998852
hsa-miR-520c-3p	2.406	-1.6479	2.42982	-0.678198	0.497646	0.998852
hsa-miR-222-3p	843.641	0.1998	0.294786	0.677781	0.497911	0.998852
hsa-miR-5088-5p	5.36896	-0.978909	1.44634	-0.676817	0.498522	0.998852
hsa-miR-3154	5.99486	1.18404	1.75179	0.675906	0.4991	0.998852
hsa-miR-147b-3p	35.6174	-0.22761	0.336865	-0.675672	0.499249	0.998852
hsa-miR-3662	34.9129	0.250976	0.372092	0.674499	0.499994	0.998852
hsa-miR-550a-5p	154.483	-0.185184	0.275027	-0.673331	0.500737	0.998852
hsa-miR-4685-3p	7.4775	0.726335	1.07936	0.672928	0.500993	0.998852
hsa-miR-10a-3p	43948.4	0.145462	0.216163	0.672928	0.500993	0.998852
hsa-miR-133a-5p	136.793	0.306177	0.455652	0.671953	0.501613	0.998852
hsa-miR-6868-3p	127.222	-0.212226	0.317255	-0.668944	0.503531	0.998852
hsa-miR-1468-5p	64.9167	0.215393	0.32208	0.668757	0.503651	0.998852
hsa-miR-4474-3p	43.9809	0.261735	0.391481	0.668578	0.503765	0.998852
hsa-miR-6776-3p	3.44927	1.17051	1.75095	0.668501	0.503814	0.998852
hsa-miR-885-3p	71.0639	-0.231541	0.347373	-0.666549	0.505061	0.998852
hsa-miR-3193	4.59952	0.827231	1.2455	0.664177	0.506577	0.998852
hsa-miR-6505-3p	95.7185	0.262197	0.394839	0.66406	0.506652	0.998852
hsa-miR-10397-3p	0.404975	-2.06538	3.11082	-0.663935	0.506732	NA
hsa-miR-1178-5p	0.404975	-2.06538	3.11082	-0.663935	0.506732	NA
hsa-miR-1238-3p	0.404975	-2.06538	3.11082	-0.663935	0.506732	NA
hsa-miR-1915-5p	0.404975	-2.06538	3.11082	-0.663935	0.506732	NA
hsa-miR-2116-3p	0.404975	-2.06538	3.11082	-0.663935	0.506732	NA
hsa-miR-3622b-5p	0.404975	-2.06538	3.11082	-0.663935	0.506732	NA
hsa-miR-3689f	0.404975	-2.06538	3.11082	-0.663935	0.506732	NA
hsa-miR-4643	0.404975	-2.06538	3.11082	-0.663935	0.506732	NA
hsa-miR-4659a-5p	0.404975	-2.06538	3.11082	-0.663935	0.506732	NA
hsa-miR-4661-3p	0.404975	-2.06538	3.11082	-0.663935	0.506732	NA
hsa-miR-4715-5p	0.404975	-2.06538	3.11082	-0.663935	0.506732	NA
hsa-miR-4747-3p	0.404975	-2.06538	3.11082	-0.663935	0.506732	NA
hsa-miR-4756-3p	0.404975	-2.06538	3.11082	-0.663935	0.506732	NA
hsa-miR-5571-5p	0.404975	-2.06538	3.11082	-0.663935	0.506732	NA
hsa-miR-5588-5p	0.404975	-2.06538	3.11082	-0.663935	0.506732	NA
hsa-miR-609	0.404975	-2.06538	3.11082	-0.663935	0.506732	NA
hsa-miR-6761-3p	0.404975	-2.06538	3.11082	-0.663935	0.506732	NA
hsa-miR-6799-3p	0.404975	-2.06538	3.11082	-0.663935	0.506732	NA
hsa-miR-6891-3p	0.404975	-2.06538	3.11082	-0.663935	0.506732	NA
hsa-miR-7161-3p	0.404975	-2.06538	3.11082	-0.663935	0.506732	NA
hsa-miR-875-3p	0.404975	-2.06538	3.11082	-0.663935	0.506732	NA
hsa-miR-631	1.31466	-1.81641	2.73649	-0.663775	0.506835	NA
hsa-miR-208a-5p	2.65803	1.38627	2.08955	0.663428	0.507057	0.998852
hsa-miR-1229-3p	22.3861	-0.316662	0.478978	-0.661119	0.508536	0.998852
hsa-miR-5003-3p	1.31144	-1.8086	2.73702	-0.660792	0.508746	NA
hsa-miR-4638-5p	4.77362	-1.01316	1.53329	-0.660774	0.508757	0.998852
hsa-let-7b-5p	1452.7	-0.409426	0.620616	-0.65971	0.50944	0.998852
hsa-miR-6089	35.2547	-0.316687	0.480503	-0.659075	0.509848	0.998852
hsa-miR-5001-3p	7.64904	-0.742775	1.12716	-0.658978	0.50991	0.998852
hsa-miR-3158-3p	567.809	-0.19509	0.296417	-0.658159	0.510436	0.998852
hsa-miR-6884-3p	1.4556	-1.72273	2.62337	-0.656688	0.511382	NA
hsa-miR-1285-5p	14.3983	0.566176	0.862233	0.656639	0.511413	0.998852
hsa-miR-5699-5p	26.5935	0.336199	0.512619	0.655846	0.511923	0.998852
hsa-miR-3145-5p	5.4811	0.663082	1.01207	0.655171	0.512358	0.998852
hsa-miR-6893-5p	1.03911	1.81691	2.77434	0.654899	0.512533	NA
hsa-miR-330-3p	3979.79	0.19884	0.303839	0.654427	0.512837	0.998852
hsa-miR-592	2212.03	-0.181716	0.277899	-0.653893	0.51318	0.998852
hsa-miR-298	1.72548	1.689	2.58348	0.653769	0.513261	0.998852
hsa-miR-454-5p	245.961	0.1537	0.235236	0.653386	0.513507	0.998852
hsa-miR-4322	2.15286	-1.19736	1.84177	-0.650115	0.515618	0.998852
hsa-miR-6823-3p	1.03115	1.8044	2.77811	0.649507	0.516011	NA
hsa-miR-8072	3.73523	0.992753	1.53503	0.646733	0.517805	0.998852
hsa-miR-4440	5.40036	-0.721365	1.11562	-0.646605	0.517887	0.998852
hsa-miR-520h	2.60385	1.13157	1.75107	0.646219	0.518138	0.998852
hsa-miR-1293	2.0112	-1.19097	1.84363	-0.645992	0.518285	0.998852
hsa-miR-6876-5p	1.42892	-1.95753	3.03269	-0.645477	0.518618	NA
hsa-miR-875-5p	3.38412	0.81903	1.27354	0.643113	0.520151	0.998852
hsa-miR-4469	1.96983	1.19969	1.87207	0.640838	0.521628	0.998852
hsa-miR-450a-5p	1740.44	-0.328345	0.512811	-0.640285	0.521987	0.998852
hsa-miR-4636	6.1787	-0.809407	1.26658	-0.63905	0.52279	0.998852
hsa-miR-138-2-3p	582.287	-0.143743	0.225036	-0.638756	0.522982	0.998852
hsa-miR-4507	3.72402	0.929702	1.45584	0.638603	0.523081	0.998852
hsa-miR-653-3p	8.59303	-0.672406	1.05357	-0.638218	0.523332	0.998852
hsa-miR-5587-5p	1.9118	1.16276	1.82284	0.637886	0.523548	0.998852
hsa-miR-12127	19.2753	0.482744	0.757501	0.637285	0.523939	0.998852
hsa-miR-1272	1.42931	-1.68838	2.65281	-0.636447	0.524485	NA
hsa-miR-1539	0.301184	1.98442	3.12022	0.635987	0.524785	NA
hsa-miR-200b-5p	0.301184	1.98442	3.12022	0.635987	0.524785	NA
hsa-miR-2053	0.301184	1.98442	3.12022	0.635987	0.524785	NA
hsa-miR-208a-3p	0.301184	1.98442	3.12022	0.635987	0.524785	NA
hsa-miR-3151-3p	0.301184	1.98442	3.12022	0.635987	0.524785	NA
hsa-miR-3194-3p	0.301184	1.98442	3.12022	0.635987	0.524785	NA
hsa-miR-3610	0.301184	1.98442	3.12022	0.635987	0.524785	NA
hsa-miR-371b-5p	0.301184	1.98442	3.12022	0.635987	0.524785	NA
hsa-miR-373-5p	0.301184	1.98442	3.12022	0.635987	0.524785	NA
hsa-miR-4289	0.301184	1.98442	3.12022	0.635987	0.524785	NA
hsa-miR-4422	0.301184	1.98442	3.12022	0.635987	0.524785	NA
hsa-miR-4486	0.301184	1.98442	3.12022	0.635987	0.524785	NA
hsa-miR-4499	0.301184	1.98442	3.12022	0.635987	0.524785	NA
hsa-miR-4517	0.301184	1.98442	3.12022	0.635987	0.524785	NA
hsa-miR-4645-5p	0.301184	1.98442	3.12022	0.635987	0.524785	NA
hsa-miR-4776-5p	0.301184	1.98442	3.12022	0.635987	0.524785	NA
hsa-miR-4780	0.301184	1.98442	3.12022	0.635987	0.524785	NA
hsa-miR-5011-5p	0.301184	1.98442	3.12022	0.635987	0.524785	NA
hsa-miR-5189-5p	0.301184	1.98442	3.12022	0.635987	0.524785	NA
hsa-miR-526a-3p	0.301184	1.98442	3.12022	0.635987	0.524785	NA
hsa-miR-548au-5p	0.301184	1.98442	3.12022	0.635987	0.524785	NA
hsa-miR-552-5p	0.301184	1.98442	3.12022	0.635987	0.524785	NA
hsa-miR-6076	0.301184	1.98442	3.12022	0.635987	0.524785	NA
hsa-miR-6716-5p	0.301184	1.98442	3.12022	0.635987	0.524785	NA
hsa-miR-6822-3p	0.301184	1.98442	3.12022	0.635987	0.524785	NA
hsa-miR-6823-5p	0.301184	1.98442	3.12022	0.635987	0.524785	NA
hsa-miR-937-5p	0.301184	1.98442	3.12022	0.635987	0.524785	NA
hsa-miR-6785-3p	20.2504	-0.593509	0.934331	-0.635223	0.525283	0.998852
hsa-miR-606	3.30937	-1.14256	1.80269	-0.633807	0.526207	0.998852
hsa-miR-5688	4.45212	0.805385	1.27301	0.63266	0.526956	0.998852
hsa-miR-1304-3p	80.3491	0.258585	0.409694	0.631166	0.527932	0.998852
hsa-miR-4707-5p	5.48089	0.816359	1.29471	0.630535	0.528345	0.998852
hsa-miR-335-3p	17568.6	0.317929	0.504355	0.630369	0.528454	0.998852
hsa-miR-6854-5p	3.09537	-1.1058	1.75475	-0.630178	0.528578	0.998852
hsa-miR-6830-3p	6.43917	0.678883	1.07749	0.63006	0.528655	0.998852
hsa-miR-1267	51.3452	0.27262	0.433939	0.628244	0.529844	0.998852
hsa-miR-4454	171.263	0.288406	0.459932	0.627061	0.530619	0.998852
hsa-miR-23a-3p	668.151	0.373843	0.597009	0.626193	0.531188	0.998852
hsa-miR-4475	1.46419	1.62514	2.5975	0.625655	0.531541	NA
hsa-miR-4478	1.34844	-1.69179	2.70503	-0.625422	0.531694	NA
hsa-miR-6505-5p	119.587	0.255395	0.408995	0.624447	0.532334	0.998852
hsa-miR-1827	6.75279	-0.865136	1.39096	-0.621971	0.533961	0.998852
hsa-miR-4741	9.93265	-0.509995	0.820244	-0.62176	0.5341	0.998852
hsa-miR-6499-3p	1.89744	-1.11757	1.79764	-0.621685	0.534149	0.998852
hsa-miR-1307-5p	609.143	0.171086	0.275208	0.621663	0.534164	0.998852
hsa-miR-516b-5p	2.29718	-1.54678	2.49135	-0.620861	0.534691	0.998852
hsa-miR-363-3p	12115.9	0.159571	0.257385	0.619971	0.535277	0.998852
hsa-miR-324-3p	176.512	0.197797	0.319197	0.61967	0.535475	0.998852
hsa-miR-6783-3p	5.4622	-0.622293	1.00444	-0.61954	0.535561	0.998852
hsa-miR-577	4.92436	1.11292	1.80183	0.617663	0.536798	0.998852
hsa-miR-412-3p	5.13122	-1.08982	1.76764	-0.616539	0.537539	0.998852
hsa-miR-557	74.0862	-0.234168	0.379814	-0.616533	0.537543	0.998852
hsa-miR-6128	1.49643	-1.85806	3.0149	-0.616292	0.537702	NA
hsa-miR-10395-5p	0.361578	-1.92054	3.11953	-0.615651	0.538125	NA
hsa-miR-1193	0.361578	-1.92054	3.11953	-0.615651	0.538125	NA
hsa-miR-1255b-2-3p	0.361578	-1.92054	3.11953	-0.615651	0.538125	NA
hsa-miR-302d-5p	0.361578	-1.92054	3.11953	-0.615651	0.538125	NA
hsa-miR-3649	0.361578	-1.92054	3.11953	-0.615651	0.538125	NA
hsa-miR-373-3p	0.361578	-1.92054	3.11953	-0.615651	0.538125	NA
hsa-miR-4279	0.361578	-1.92054	3.11953	-0.615651	0.538125	NA
hsa-miR-4288	0.361578	-1.92054	3.11953	-0.615651	0.538125	NA
hsa-miR-4538	0.361578	-1.92054	3.11953	-0.615651	0.538125	NA
hsa-miR-4678	0.361578	-1.92054	3.11953	-0.615651	0.538125	NA
hsa-miR-4704-3p	0.361578	-1.92054	3.11953	-0.615651	0.538125	NA
hsa-miR-4751	0.361578	-1.92054	3.11953	-0.615651	0.538125	NA
hsa-miR-4753-3p	0.361578	-1.92054	3.11953	-0.615651	0.538125	NA
hsa-miR-4776-3p	0.361578	-1.92054	3.11953	-0.615651	0.538125	NA
hsa-miR-519e-5p	0.361578	-1.92054	3.11953	-0.615651	0.538125	NA
hsa-miR-634	0.361578	-1.92054	3.11953	-0.615651	0.538125	NA
hsa-miR-648	0.361578	-1.92054	3.11953	-0.615651	0.538125	NA
hsa-miR-668-5p	0.361578	-1.92054	3.11953	-0.615651	0.538125	NA
hsa-miR-6890-5p	0.361578	-1.92054	3.11953	-0.615651	0.538125	NA
hsa-miR-7158-3p	0.361578	-1.92054	3.11953	-0.615651	0.538125	NA
hsa-miR-7843-3p	0.361578	-1.92054	3.11953	-0.615651	0.538125	NA
hsa-miR-8066	0.361578	-1.92054	3.11953	-0.615651	0.538125	NA
hsa-miR-1236-5p	0.281509	1.92168	3.12215	0.6155	0.538225	NA
hsa-miR-15a-3p	0.281509	1.92168	3.12215	0.6155	0.538225	NA
hsa-miR-19b-2-5p	0.281509	1.92168	3.12215	0.6155	0.538225	NA
hsa-miR-3683	0.281509	1.92168	3.12215	0.6155	0.538225	NA
hsa-miR-371a-3p	0.281509	1.92168	3.12215	0.6155	0.538225	NA
hsa-miR-375-5p	0.281509	1.92168	3.12215	0.6155	0.538225	NA
hsa-miR-3925-3p	0.281509	1.92168	3.12215	0.6155	0.538225	NA
hsa-miR-4283	0.281509	1.92168	3.12215	0.6155	0.538225	NA
hsa-miR-4418	0.281509	1.92168	3.12215	0.6155	0.538225	NA
hsa-miR-4439	0.281509	1.92168	3.12215	0.6155	0.538225	NA
hsa-miR-4797-3p	0.281509	1.92168	3.12215	0.6155	0.538225	NA
hsa-miR-518a-3p	0.281509	1.92168	3.12215	0.6155	0.538225	NA
hsa-miR-548a-5p	0.281509	1.92168	3.12215	0.6155	0.538225	NA
hsa-miR-5705	0.281509	1.92168	3.12215	0.6155	0.538225	NA
hsa-miR-583	0.281509	1.92168	3.12215	0.6155	0.538225	NA
hsa-miR-6753-5p	0.281509	1.92168	3.12215	0.6155	0.538225	NA
hsa-miR-6851-5p	0.281509	1.92168	3.12215	0.6155	0.538225	NA
hsa-miR-7113-3p	0.281509	1.92168	3.12215	0.6155	0.538225	NA
hsa-miR-7702	0.281509	1.92168	3.12215	0.6155	0.538225	NA
hsa-miR-8058	0.281509	1.92168	3.12215	0.6155	0.538225	NA
hsa-miR-8064	0.281509	1.92168	3.12215	0.6155	0.538225	NA
hsa-miR-8074	0.281509	1.92168	3.12215	0.6155	0.538225	NA
hsa-miR-9902	0.281509	1.92168	3.12215	0.6155	0.538225	NA
hsa-miR-6739-5p	2.15881	1.29989	2.11645	0.614185	0.539093	0.998852
hsa-miR-6788-3p	28.3213	0.467704	0.762331	0.613518	0.539534	0.998852
hsa-miR-4429	4.73668	0.6676	1.08892	0.613082	0.539822	0.998852
hsa-miR-6813-5p	1.83424	1.12317	1.83229	0.612986	0.539886	0.998852
hsa-miR-548ax	1.36015	-1.65324	2.70377	-0.611458	0.540897	NA
hsa-miR-548ah-3p	108.25	0.287658	0.470765	0.611043	0.541171	0.998852
hsa-miR-3197	1.88089	1.83418	3.00233	0.610917	0.541254	0.998852
hsa-miR-1912-3p	3.81464	1.08101	1.77162	0.610181	0.541742	0.998852
hsa-miR-151a-3p	119974	-0.171868	0.283662	-0.605889	0.544589	0.998852
hsa-miR-542-5p	9.975	-0.640235	1.05739	-0.605488	0.544855	0.998852
hsa-miR-935	905.639	-0.16242	0.268987	-0.603819	0.545964	0.998852
hsa-miR-1234-3p	3.24984	0.867494	1.43835	0.603118	0.54643	0.998852
hsa-miR-10399-5p	0.269796	1.88249	3.12339	0.602707	0.546703	NA
hsa-miR-12129	0.269796	1.88249	3.12339	0.602707	0.546703	NA
hsa-miR-122-3p	0.269796	1.88249	3.12339	0.602707	0.546703	NA
hsa-miR-150-5p	0.269796	1.88249	3.12339	0.602707	0.546703	NA
hsa-miR-208b-3p	0.269796	1.88249	3.12339	0.602707	0.546703	NA
hsa-miR-3663-5p	0.269796	1.88249	3.12339	0.602707	0.546703	NA
hsa-miR-3688-5p	0.269796	1.88249	3.12339	0.602707	0.546703	NA
hsa-miR-378j	0.269796	1.88249	3.12339	0.602707	0.546703	NA
hsa-miR-4270	0.269796	1.88249	3.12339	0.602707	0.546703	NA
hsa-miR-4464	0.269796	1.88249	3.12339	0.602707	0.546703	NA
hsa-miR-4694-5p	0.269796	1.88249	3.12339	0.602707	0.546703	NA
hsa-miR-4714-5p	0.269796	1.88249	3.12339	0.602707	0.546703	NA
hsa-miR-4750-3p	0.269796	1.88249	3.12339	0.602707	0.546703	NA
hsa-miR-4752	0.269796	1.88249	3.12339	0.602707	0.546703	NA
hsa-miR-5090	0.269796	1.88249	3.12339	0.602707	0.546703	NA
hsa-miR-5197-3p	0.269796	1.88249	3.12339	0.602707	0.546703	NA
hsa-miR-520e-3p	0.269796	1.88249	3.12339	0.602707	0.546703	NA
hsa-miR-548y	0.269796	1.88249	3.12339	0.602707	0.546703	NA
hsa-miR-5739	0.269796	1.88249	3.12339	0.602707	0.546703	NA
hsa-miR-6068	0.269796	1.88249	3.12339	0.602707	0.546703	NA
hsa-miR-6506-3p	0.269796	1.88249	3.12339	0.602707	0.546703	NA
hsa-miR-657	0.269796	1.88249	3.12339	0.602707	0.546703	NA
hsa-miR-6757-3p	0.269796	1.88249	3.12339	0.602707	0.546703	NA
hsa-miR-6767-3p	0.269796	1.88249	3.12339	0.602707	0.546703	NA
hsa-miR-6769a-5p	0.269796	1.88249	3.12339	0.602707	0.546703	NA
hsa-miR-6778-3p	0.269796	1.88249	3.12339	0.602707	0.546703	NA
hsa-miR-7162-3p	0.269796	1.88249	3.12339	0.602707	0.546703	NA
hsa-miR-7849-3p	0.269796	1.88249	3.12339	0.602707	0.546703	NA
hsa-miR-8075	0.269796	1.88249	3.12339	0.602707	0.546703	NA
hsa-miR-1291	14.9178	0.396933	0.660966	0.600535	0.54815	0.998852
hsa-miR-4726-3p	3.81599	1.23061	2.04973	0.600377	0.548255	0.998852
hsa-miR-6081	3.74594	-0.88749	1.48134	-0.599112	0.549098	0.998852
hsa-miR-548ad-3p	1.60482	1.57532	2.62981	0.599024	0.549157	NA
hsa-miR-3064-5p	56.6588	-0.233558	0.390364	-0.598308	0.549634	0.998852
hsa-miR-598-5p	248.066	-0.182319	0.305352	-0.59708	0.550454	0.998852
hsa-miR-6510-5p	21.1851	-0.306342	0.5131	-0.597042	0.550479	0.998852
hsa-miR-193b-3p	894.709	-0.145676	0.244009	-0.59701	0.550501	0.998852
hsa-miR-378g	5.99824	-0.699068	1.17124	-0.59686	0.550601	0.998852
hsa-miR-27a-3p	4760.38	0.239748	0.402596	0.595505	0.551506	0.998852
hsa-miR-4754	5.20864	0.7584	1.27649	0.59413	0.552425	0.998852
hsa-miR-6836-5p	134.094	-0.232206	0.390997	-0.593883	0.55259	0.998852
hsa-miR-6868-5p	2.45798	1.09861	1.85177	0.593275	0.552997	0.998852
hsa-miR-4458	3.80466	1.0536	1.77708	0.592883	0.553259	0.998852
hsa-miR-5694	73.208	-0.264667	0.446853	-0.592292	0.553655	0.998852
hsa-miR-6845-3p	11.5447	-0.478878	0.80876	-0.592113	0.553775	0.998852
hsa-miR-6130	5.36917	-0.584676	0.988523	-0.591464	0.554209	0.998852
hsa-miR-6784-3p	1.37983	-1.59149	2.70109	-0.589202	0.555726	NA
hsa-miR-7853-5p	1.37983	-1.59149	2.70109	-0.589202	0.555726	NA
hsa-miR-4302	2.87603	-0.900063	1.52772	-0.589153	0.555758	0.998852
hsa-miR-6780b-3p	1.79114	1.07574	1.83215	0.587148	0.557104	0.998852
hsa-miR-5196-5p	5.60046	0.631262	1.07855	0.585289	0.558354	0.998852
hsa-miR-584-5p	26.8914	-0.42528	0.728127	-0.584073	0.559171	0.998852
hsa-miR-6857-3p	10.2186	-0.430112	0.736516	-0.583982	0.559233	0.998852
hsa-miR-562	1.97211	1.49921	2.57353	0.582551	0.560196	0.998852
hsa-miR-3907	73.4522	-0.243318	0.419878	-0.579496	0.562255	0.998852
hsa-miR-4452	1.00772	1.76897	3.05772	0.578527	0.562909	NA
hsa-miR-744-3p	379.104	0.160667	0.278277	0.577361	0.563696	0.998852
hsa-miR-378d	193.29	-0.204825	0.355309	-0.57647	0.564298	0.998852
hsa-miR-345-5p	6048.3	0.141739	0.246078	0.575994	0.564619	0.998852
hsa-miR-128-3p	279498	-0.183825	0.319289	-0.575732	0.564796	0.998852
hsa-miR-660-3p	3.97464	1.37321	2.38541	0.575671	0.564837	0.998852
hsa-miR-188-5p	59.3523	0.277084	0.483586	0.572979	0.566659	0.998852
hsa-miR-4644	3.03467	0.719646	1.25888	0.571654	0.567557	0.998852
hsa-miR-4690-3p	4.22718	-1.00664	1.76176	-0.571384	0.56774	0.998852
hsa-miR-6724-5p	159.991	-0.199648	0.349509	-0.571224	0.567848	0.998852
hsa-miR-6829-5p	1.22587	-1.54518	2.70649	-0.570919	0.568055	NA
hsa-miR-6880-3p	1.22587	-1.54518	2.70649	-0.570919	0.568055	NA
hsa-miR-12136	208.391	-0.138615	0.243173	-0.570026	0.56866	0.998852
hsa-miR-6512-3p	2.01783	-1.20902	2.12708	-0.568395	0.569767	0.998852
hsa-miR-101-5p	2.96771	-1.01862	1.7929	-0.56814	0.56994	0.998852
hsa-miR-1233-5p	11.9923	0.453901	0.799593	0.567665	0.570262	0.998852
hsa-miR-4306	1.99284	-1.04223	1.83987	-0.566467	0.571077	0.998852
hsa-miR-1281	13.4996	0.380252	0.672525	0.56541	0.571795	0.998852
hsa-miR-424-5p	167.924	-0.309644	0.549681	-0.563317	0.573219	0.998852
hsa-miR-548s	13.3097	-0.354953	0.630192	-0.563245	0.573268	0.998852
hsa-miR-3620-3p	3.17456	0.857164	1.52341	0.562661	0.573666	0.998852
hsa-miR-8078	5.42558	-0.519441	0.924148	-0.562076	0.574064	0.998852
hsa-miR-1271-5p	2525.78	0.104802	0.186643	0.561512	0.574449	0.998852
hsa-miR-3685	12.6511	-0.477447	0.850295	-0.561507	0.574452	0.998852
hsa-miR-6740-5p	1.23418	-1.53893	2.74144	-0.561359	0.574553	NA
hsa-miR-885-5p	322.299	-0.186752	0.333069	-0.5607	0.575002	0.998852
hsa-miR-937-3p	47.9885	-0.299107	0.533724	-0.560414	0.575197	0.998852
hsa-miR-4773	2.70459	-0.855622	1.52693	-0.560354	0.575238	0.998852
hsa-miR-6810-3p	1.86047	-1.19369	2.13318	-0.559582	0.575765	0.998852
hsa-miR-378e	40.8019	-0.229054	0.409402	-0.559485	0.575831	0.998852
hsa-miR-873-5p	461.945	0.209376	0.374427	0.559192	0.576031	0.998852
hsa-miR-9901	1.424	1.49593	2.67827	0.558543	0.576474	NA
hsa-miR-182-3p	6.97183	-0.884506	1.58411	-0.55836	0.576598	0.998852
hsa-miR-503-5p	719.353	-0.266989	0.478282	-0.558226	0.57669	0.998852
hsa-miR-361-5p	8475.58	0.137494	0.24641	0.557987	0.576853	0.998852
hsa-miR-3908	4.68257	0.691194	1.24044	0.557218	0.577378	0.998852
hsa-miR-4742-5p	22.3948	0.407239	0.731415	0.556782	0.577676	0.998852
hsa-miR-3139	15.8697	0.399504	0.717618	0.556708	0.577727	0.998852
hsa-miR-4647	25.4166	-0.380503	0.684856	-0.555596	0.578487	0.998852
hsa-miR-7114-3p	4.50981	0.725647	1.30763	0.554933	0.57894	0.998852
hsa-miR-10401-3p	7.66568	-0.480536	0.866207	-0.554759	0.579059	0.998852
hsa-miR-4743-3p	2.03196	1.42474	2.57026	0.55432	0.57936	0.998852
hsa-miR-1249-3p	1061.8	-0.227334	0.410615	-0.553643	0.579823	0.998852
hsa-miR-197-3p	12609.7	-0.161037	0.29173	-0.552006	0.580944	0.998852
hsa-miR-508-5p	10.0714	-0.65779	1.19182	-0.551923	0.581001	0.998852
hsa-miR-4504	11.7095	0.410478	0.744476	0.551365	0.581384	0.998852
hsa-miR-664a-5p	126.205	-0.148939	0.270216	-0.551184	0.581507	0.998852
hsa-miR-6760-5p	1.51099	1.42185	2.58089	0.550914	0.581693	NA
hsa-miR-6803-3p	3.22702	-0.800683	1.45386	-0.550728	0.58182	0.998852
hsa-miR-301b-5p	138.6	-0.18381	0.33531	-0.548181	0.583568	0.998852
hsa-miR-548ak	1.36641	1.24639	2.27553	0.547737	0.583873	NA
hsa-miR-4674	1.1857	-1.49016	2.72099	-0.547655	0.583929	NA
hsa-miR-4760-5p	5.45408	-0.79868	1.46353	-0.545721	0.585258	0.998852
hsa-miR-4774-5p	1.85956	1.40553	2.57782	0.545239	0.585589	0.998852
hsa-miR-3137	2.618	0.970767	1.78453	0.54399	0.586448	0.998852
hsa-miR-219b-3p	4.11032	0.790966	1.45517	0.543557	0.586746	0.998852
hsa-miR-489-3p	3.21948	1.09666	2.01886	0.543206	0.586988	0.998852
hsa-miR-3912-3p	142.596	0.16076	0.295959	0.543185	0.587003	0.998852
hsa-miR-449c-5p	17.2935	0.37742	0.696675	0.541745	0.587994	0.998852
hsa-miR-3120-5p	111.421	0.533455	0.988801	0.539496	0.589544	0.998852
hsa-miR-8057	1.81707	-1.14932	2.13629	-0.538	0.590577	0.998852
hsa-miR-510-3p	48.9966	0.362619	0.676811	0.535777	0.592113	0.998852
hsa-miR-6504-5p	2.19002	0.943286	1.76083	0.535706	0.592161	0.998852
hsa-miR-181b-5p	58043.2	0.127052	0.237267	0.535479	0.592319	0.998852
hsa-miR-4761-5p	1.19078	-1.4752	2.75675	-0.535125	0.592563	NA
hsa-miR-6852-3p	1.19078	-1.4752	2.75675	-0.535125	0.592563	NA
hsa-miR-553	1.94604	-1.00744	1.88544	-0.534329	0.593114	0.998852
hsa-miR-203b-3p	8.76884	0.554436	1.04253	0.531816	0.594854	0.998852
hsa-miR-302d-3p	5.98245	0.5886	1.10749	0.531474	0.595091	0.998852
hsa-miR-6730-3p	4.24611	-0.922845	1.73724	-0.531212	0.595272	0.998852
hsa-miR-30a-3p	9385.65	0.162668	0.306264	0.531137	0.595324	0.998852
hsa-miR-218-1-3p	10.7443	1.3332	2.51422	0.530264	0.595929	0.998852
hsa-miR-3648	1.3544	1.43175	2.70364	0.529563	0.596415	NA
hsa-miR-3937	1.3544	1.43175	2.70364	0.529563	0.596415	NA
hsa-miR-1231	1.53339	1.42377	2.69699	0.527911	0.597561	NA
hsa-miR-7976	7.43298	-0.563359	1.06779	-0.527592	0.597782	0.998852
hsa-miR-4716-5p	2.21782	-1.56278	2.96418	-0.527222	0.598039	0.998852
hsa-miR-12119	1.82021	1.36236	2.5841	0.527208	0.598049	0.998852
hsa-miR-451a	1.82021	1.36236	2.5841	0.527208	0.598049	0.998852
hsa-miR-6085	6.0532	0.557468	1.05833	0.526742	0.598373	0.998852
hsa-miR-7107-3p	1.26557	-1.43837	2.7356	-0.525799	0.599028	NA
hsa-miR-6744-3p	1.20572	-1.44422	2.75347	-0.524509	0.599924	NA
hsa-miR-4483	7.33226	0.620642	1.18752	0.522636	0.601228	0.998852
hsa-miR-4485-3p	101.991	0.212828	0.4075	0.522277	0.601478	0.998852
hsa-miR-6729-3p	6.65281	-0.528097	1.01124	-0.522227	0.601512	0.998852
hsa-miR-4791	610.707	0.176673	0.339089	0.521024	0.60235	0.998852
hsa-miR-3120-3p	20.8054	0.436006	0.837558	0.520568	0.602668	0.998852
hsa-miR-1238-5p	4.32144	0.789556	1.52012	0.519404	0.603479	0.998852
hsa-miR-4634	226.186	-0.18035	0.347584	-0.518868	0.603853	0.998852
hsa-miR-3150b-5p	31.1693	-0.270242	0.521795	-0.517909	0.604522	0.998852
hsa-miR-181b-3p	262.826	0.157417	0.304641	0.516729	0.605345	0.998852
hsa-miR-1292-5p	71.2977	-0.177418	0.343709	-0.516187	0.605724	0.998852
hsa-miR-4639-5p	24.6913	0.3348	0.64983	0.515213	0.606404	0.998852
hsa-miR-6735-5p	8.6263	0.409219	0.795207	0.514607	0.606828	0.998852
hsa-miR-3135b	769.752	-0.142323	0.276703	-0.514355	0.607004	0.998852
hsa-miR-4730	6.39215	-0.572746	1.11479	-0.513773	0.607411	0.998852
hsa-miR-877-3p	57.3719	0.193741	0.377701	0.512947	0.607988	0.998852
hsa-miR-4265	1.21709	-1.38978	2.71455	-0.511972	0.608671	NA
hsa-miR-200a-3p	15.452	0.423443	0.827478	0.511727	0.608842	0.998852
hsa-miR-5092	1.15061	-1.41688	2.77216	-0.511112	0.609273	NA
hsa-miR-29a-3p	1511.75	0.166252	0.325389	0.510932	0.609399	0.998852
hsa-miR-23b-5p	127.528	0.166362	0.325626	0.5109	0.609421	0.998852
hsa-miR-212-5p	1514.77	-0.15553	0.304808	-0.510256	0.609872	0.998852
hsa-miR-490-3p	10322.5	-0.16709	0.32865	-0.508413	0.611163	0.998852
hsa-miR-4506	6.7886	0.562815	1.108	0.507957	0.611483	0.998852
hsa-miR-877-5p	275.46	0.206616	0.407811	0.506647	0.612403	0.998852
hsa-miR-10396b-3p	7.34429	0.581765	1.14843	0.506574	0.612454	0.998852
hsa-miR-591	1.99515	1.51183	2.98511	0.506459	0.612534	0.998852
hsa-miR-4999-5p	11.5176	0.38264	0.755748	0.506307	0.612641	0.998852
hsa-miR-6773-5p	1.31505	1.37447	2.71497	0.506257	0.612676	NA
hsa-miR-4515	7.07935	0.610667	1.20752	0.50572	0.613053	0.998852
hsa-miR-8054	2.90484	-0.927461	1.83521	-0.505371	0.613298	0.998852
hsa-miR-125b-5p	412435	0.108844	0.215468	0.505151	0.613453	0.998852
hsa-miR-6730-5p	7.51101	-0.665363	1.31799	-0.50483	0.613678	0.998852
hsa-miR-550b-2-5p	2.58354	-0.788948	1.56446	-0.504294	0.614055	0.998852
hsa-miR-26a-5p	720331	0.10423	0.20685	0.50389	0.614339	0.998852
hsa-miR-10393-3p	0.390455	1.57676	3.1342	0.50308	0.614908	NA
hsa-miR-1184	0.390455	1.57676	3.1342	0.50308	0.614908	NA
hsa-miR-2909	0.390455	1.57676	3.1342	0.50308	0.614908	NA
hsa-miR-3124-3p	0.390455	1.57676	3.1342	0.50308	0.614908	NA
hsa-miR-3150b-3p	0.390455	1.57676	3.1342	0.50308	0.614908	NA
hsa-miR-3201	0.390455	1.57676	3.1342	0.50308	0.614908	NA
hsa-miR-3670	0.390455	1.57676	3.1342	0.50308	0.614908	NA
hsa-miR-3921	0.390455	1.57676	3.1342	0.50308	0.614908	NA
hsa-miR-3973	0.390455	1.57676	3.1342	0.50308	0.614908	NA
hsa-miR-4323	0.390455	1.57676	3.1342	0.50308	0.614908	NA
hsa-miR-4463	0.390455	1.57676	3.1342	0.50308	0.614908	NA
hsa-miR-4691-5p	0.390455	1.57676	3.1342	0.50308	0.614908	NA
hsa-miR-4708-3p	0.390455	1.57676	3.1342	0.50308	0.614908	NA
hsa-miR-4745-3p	0.390455	1.57676	3.1342	0.50308	0.614908	NA
hsa-miR-4795-5p	0.390455	1.57676	3.1342	0.50308	0.614908	NA
hsa-miR-5589-3p	0.390455	1.57676	3.1342	0.50308	0.614908	NA
hsa-miR-5700	0.390455	1.57676	3.1342	0.50308	0.614908	NA
hsa-miR-580-5p	0.390455	1.57676	3.1342	0.50308	0.614908	NA
hsa-miR-6500-5p	0.390455	1.57676	3.1342	0.50308	0.614908	NA
hsa-miR-655-5p	0.390455	1.57676	3.1342	0.50308	0.614908	NA
hsa-miR-6720-5p	0.390455	1.57676	3.1342	0.50308	0.614908	NA
hsa-miR-6807-3p	0.390455	1.57676	3.1342	0.50308	0.614908	NA
hsa-miR-6835-5p	0.390455	1.57676	3.1342	0.50308	0.614908	NA
hsa-miR-7161-5p	0.390455	1.57676	3.1342	0.50308	0.614908	NA
hsa-miR-8052	0.390455	1.57676	3.1342	0.50308	0.614908	NA
hsa-miR-194-5p	2248.1	0.121145	0.240845	0.503	0.614965	0.998852
hsa-miR-4540	0.889973	1.47052	2.92794	0.502239	0.615499	NA
hsa-miR-8059	0.889973	1.47052	2.92794	0.502239	0.615499	NA
hsa-miR-142-3p	1.22217	-1.37454	2.74985	-0.499859	0.617174	NA
hsa-miR-3682-3p	0.936292	1.53239	3.06607	0.49979	0.617223	NA
hsa-let-7i-3p	11.1299	-0.521806	1.04542	-0.499137	0.617683	0.998852
hsa-miR-5100	235.504	0.201768	0.404745	0.498505	0.618128	0.998852
hsa-miR-4723-3p	2.46288	-0.889462	1.78431	-0.49849	0.618139	0.998852
hsa-miR-6867-3p	1.87991	1.2841	2.57873	0.497959	0.618513	0.998852
hsa-miR-7110-3p	1.87991	1.2841	2.57873	0.497959	0.618513	0.998852
hsa-miR-217-5p	30321.5	0.114321	0.229618	0.497874	0.618573	0.998852
hsa-miR-6883-5p	1.95861	1.06738	2.14415	0.49781	0.618618	0.998852
hsa-miR-3976	15.9259	-0.26702	0.537632	-0.49666	0.619429	0.998852
hsa-miR-3124-5p	9.46911	-0.335099	0.67472	-0.496649	0.619437	0.998852
hsa-miR-3133	10.8859	0.307815	0.620951	0.495715	0.620095	0.998852
hsa-miR-130a-5p	178.985	0.175549	0.354803	0.494778	0.620756	0.998852
hsa-miR-3164	10.2562	0.49265	0.997929	0.493672	0.621538	0.998852
hsa-miR-155-5p	138.24	0.428677	0.868586	0.493534	0.621636	0.998852
hsa-miR-3147	1.85354	-1.06986	2.17898	-0.490992	0.623432	0.998852
hsa-miR-6765-5p	12.0407	0.316737	0.645233	0.490889	0.623505	0.998852
hsa-miR-4683	11.9901	-0.4528	0.928853	-0.487483	0.625916	0.998852
hsa-miR-6833-3p	8.27355	0.571148	1.18306	0.482773	0.629257	0.998852
hsa-miR-3939	4.00268	0.591117	1.22664	0.481902	0.629876	0.998852
hsa-miR-4793-3p	13.0671	-0.448364	0.930938	-0.481626	0.630072	0.998852
hsa-miR-6734-5p	5.51791	-0.504474	1.04849	-0.481144	0.630414	0.998852
hsa-let-7e-5p	40238.2	0.140846	0.292947	0.480791	0.630665	0.998852
hsa-miR-6813-3p	1.11361	-1.46452	3.04644	-0.480731	0.630708	NA
hsa-miR-30a-5p	23047.7	0.163616	0.341197	0.479534	0.631559	0.998852
hsa-miR-3138	1.41273	1.28592	2.6881	0.478374	0.632384	NA
hsa-miR-6515-5p	37.7025	-0.19444	0.406677	-0.478119	0.632565	0.998852
hsa-let-7f-2-3p	779.519	0.250586	0.525186	0.477137	0.633264	0.998852
hsa-miR-6124	1.56803	1.43447	3.00692	0.477055	0.633323	NA
hsa-miR-6754-5p	1.22578	1.27827	2.69383	0.474516	0.635132	NA
hsa-miR-3135a	11.048	-0.34927	0.73666	-0.474126	0.63541	0.998852
hsa-let-7i-5p	69253.9	-0.318478	0.671989	-0.473933	0.635547	0.998852
hsa-miR-520g-3p	1.43581	1.2568	2.65244	0.473829	0.635622	NA
hsa-miR-6817-3p	4.83716	-0.522049	1.10493	-0.472473	0.636589	0.998852
hsa-miR-450a-1-3p	15.1751	-0.420607	0.895317	-0.469786	0.638508	0.998852
hsa-miR-3692-3p	3.42802	0.684115	1.4595	0.468732	0.639261	0.998852
hsa-miR-378a-5p	97.3022	0.208458	0.445232	0.468202	0.63964	0.998852
hsa-miR-6759-5p	2.04581	-1.18912	2.54415	-0.467394	0.640218	0.998852
hsa-miR-25-3p	30799.1	0.0988563	0.211778	0.466793	0.640648	0.998852
hsa-miR-1287-3p	2.3922	-0.818159	1.75713	-0.465622	0.641486	0.998852
hsa-miR-181d-5p	19922.9	0.147006	0.315813	0.465486	0.641584	0.998852
hsa-miR-6861-3p	2.64939	0.971719	2.08911	0.465134	0.641835	0.998852
hsa-miR-3127-5p	20.027	-0.217377	0.469214	-0.463279	0.643165	0.998852
hsa-miR-194-3p	23.2992	-0.254631	0.550123	-0.462861	0.643464	0.998852
hsa-miR-6840-3p	24.7412	0.231915	0.502366	0.461646	0.644336	0.998852
hsa-miR-624-5p	32.3879	0.285744	0.619215	0.461461	0.644468	0.998852
hsa-miR-548h-3p	6.55972	0.375957	0.815044	0.461273	0.644603	0.998852
hsa-miR-4303	58.2342	-0.203272	0.440759	-0.461185	0.644666	0.998852
hsa-miR-3929	58.4381	-0.201434	0.437144	-0.460795	0.644946	0.998852
hsa-miR-6814-3p	5.46968	-0.60246	1.30838	-0.460463	0.645184	0.998852
hsa-miR-605-3p	9.17806	0.542272	1.1781	0.460296	0.645304	0.998852
hsa-miR-548c-5p	2.65288	-0.823041	1.78938	-0.459958	0.645547	0.998852
hsa-miR-6894-5p	7.33913	-0.486629	1.05881	-0.4596	0.645804	0.998852
hsa-miR-548ai	1.85762	0.989591	2.1577	0.458633	0.646498	0.998852
hsa-miR-6848-3p	6.10278	0.542497	1.1837	0.458305	0.646733	0.998852
hsa-miR-765	5.32478	0.922667	2.01422	0.458077	0.646897	0.998852
hsa-miR-611	134.199	-0.210853	0.460827	-0.457554	0.647273	0.998852
hsa-miR-548a-3p	47.8463	0.213855	0.467882	0.457071	0.64762	0.998852
hsa-miR-12114	1.35845	1.23385	2.70868	0.455516	0.648738	NA
hsa-miR-618	2621.18	0.139032	0.305293	0.455404	0.648819	0.998852
hsa-miR-570-3p	6.12522	0.475076	1.04505	0.454596	0.6494	0.998852
hsa-miR-3913-5p	124.688	0.170929	0.376227	0.454324	0.649596	0.998852
hsa-miR-548ao-3p	9.39931	0.336902	0.742667	0.453638	0.650089	0.998852
hsa-miR-7108-3p	17.216	-0.296108	0.653703	-0.45297	0.650571	0.998852
hsa-miR-135b-3p	309.637	0.138121	0.305873	0.451561	0.651585	0.998852
hsa-miR-320e	6.81844	0.492527	1.09315	0.450558	0.652308	0.998852
hsa-miR-6751-3p	1.72479	1.15619	2.57223	0.449489	0.653079	0.998852
hsa-miR-149-3p	85.4508	-0.159935	0.356018	-0.449232	0.653264	0.998852
hsa-miR-4723-5p	2.75669	-0.80571	1.79413	-0.449081	0.653373	0.998852
hsa-miR-3605-3p	137.922	0.156664	0.34926	0.448558	0.65375	0.998852
hsa-miR-4658	1.02804	-1.24639	2.7872	-0.447185	0.654741	NA
hsa-miR-3130-5p	4.37203	0.918074	2.06456	0.444682	0.656549	0.998852
hsa-miR-10392-3p	4.60297	0.752959	1.69437	0.444389	0.656761	0.998852
hsa-miR-516a-5p	37.9586	-0.201181	0.454025	-0.443105	0.65769	0.998852
hsa-miR-6839-5p	4.925	0.779133	1.76246	0.44207	0.658438	0.998852
hsa-miR-6722-3p	37.6646	-0.275014	0.622988	-0.441443	0.658892	0.998852
hsa-miR-5696	2.79544	-0.939734	2.13	-0.44119	0.659075	0.998852
hsa-miR-4700-5p	5.96673	-0.61495	1.40189	-0.438657	0.66091	0.998852
hsa-miR-192-3p	2.33199	-1.10041	2.50951	-0.438498	0.661026	0.998852
hsa-miR-4436b-3p	0.800702	1.34638	3.0736	0.438045	0.661354	NA
hsa-miR-6825-3p	0.800702	1.34638	3.0736	0.438045	0.661354	NA
hsa-miR-616-3p	1.70137	1.12833	2.57637	0.437954	0.66142	0.998852
hsa-miR-5010-3p	425.23	0.133154	0.304249	0.437648	0.661641	0.998852
hsa-miR-219a-1-3p	111.617	0.189536	0.433678	0.437043	0.66208	0.998852
hsa-miR-6879-5p	2.48801	0.805643	1.84456	0.436768	0.66228	0.998852
hsa-let-7g-5p	87938.8	0.201077	0.461036	0.436142	0.662733	0.998852
hsa-miR-513b-3p	1.95453	-0.964766	2.21334	-0.435886	0.662919	0.998852
hsa-miR-3116	9.31426	0.447557	1.03138	0.433941	0.664331	0.998852
hsa-miR-4756-5p	1.97471	-0.951732	2.19431	-0.433727	0.664487	0.998852
hsa-miR-1207-5p	1.07975	-1.31228	3.03052	-0.43302	0.665	NA
hsa-miR-1277-3p	19.5167	0.257722	0.596241	0.432244	0.665564	0.998852
hsa-miR-610	0.993764	-1.23	2.85156	-0.431343	0.666219	NA
hsa-miR-7157-5p	8.3537	-0.33207	0.770519	-0.430968	0.666491	0.998852
hsa-miR-320d	156.18	0.130916	0.305143	0.429032	0.6679	0.998852
hsa-miR-664a-3p	642.708	-0.129295	0.301381	-0.429008	0.667917	0.998852
hsa-miR-3178	10.749	-0.557175	1.30293	-0.427634	0.668918	0.998852
hsa-miR-202-5p	3.04618	-0.614577	1.43888	-0.427122	0.669291	0.998852
hsa-miR-6078	18.1538	-0.233356	0.546526	-0.426981	0.669393	0.998852
hsa-miR-548ah-5p	2.52091	1.0576	2.48454	0.425672	0.670347	0.998852
hsa-miR-12128	0.198334	-1.33615	3.14491	-0.424863	0.670937	NA
hsa-miR-198	0.198334	-1.33615	3.14491	-0.424863	0.670937	NA
hsa-miR-3122	0.198334	-1.33615	3.14491	-0.424863	0.670937	NA
hsa-miR-3136-3p	0.198334	-1.33615	3.14491	-0.424863	0.670937	NA
hsa-miR-3689c	0.198334	-1.33615	3.14491	-0.424863	0.670937	NA
hsa-miR-371a-5p	0.198334	-1.33615	3.14491	-0.424863	0.670937	NA
hsa-miR-4480	0.198334	-1.33615	3.14491	-0.424863	0.670937	NA
hsa-miR-4649-3p	0.198334	-1.33615	3.14491	-0.424863	0.670937	NA
hsa-miR-4694-3p	0.198334	-1.33615	3.14491	-0.424863	0.670937	NA
hsa-miR-4701-3p	0.198334	-1.33615	3.14491	-0.424863	0.670937	NA
hsa-miR-4722-3p	0.198334	-1.33615	3.14491	-0.424863	0.670937	NA
hsa-miR-4736	0.198334	-1.33615	3.14491	-0.424863	0.670937	NA
hsa-miR-4782-3p	0.198334	-1.33615	3.14491	-0.424863	0.670937	NA
hsa-miR-5007-3p	0.198334	-1.33615	3.14491	-0.424863	0.670937	NA
hsa-miR-520e-5p	0.198334	-1.33615	3.14491	-0.424863	0.670937	NA
hsa-miR-548av-5p	0.198334	-1.33615	3.14491	-0.424863	0.670937	NA
hsa-miR-5580-3p	0.198334	-1.33615	3.14491	-0.424863	0.670937	NA
hsa-miR-5706	0.198334	-1.33615	3.14491	-0.424863	0.670937	NA
hsa-miR-6079	0.198334	-1.33615	3.14491	-0.424863	0.670937	NA
hsa-miR-639	0.198334	-1.33615	3.14491	-0.424863	0.670937	NA
hsa-miR-658	0.198334	-1.33615	3.14491	-0.424863	0.670937	NA
hsa-miR-6805-5p	0.198334	-1.33615	3.14491	-0.424863	0.670937	NA
hsa-miR-6817-5p	0.198334	-1.33615	3.14491	-0.424863	0.670937	NA
hsa-miR-6850-5p	0.198334	-1.33615	3.14491	-0.424863	0.670937	NA
hsa-miR-6875-5p	0.198334	-1.33615	3.14491	-0.424863	0.670937	NA
hsa-miR-6884-5p	0.198334	-1.33615	3.14491	-0.424863	0.670937	NA
hsa-miR-6885-5p	0.198334	-1.33615	3.14491	-0.424863	0.670937	NA
hsa-miR-7151-3p	0.198334	-1.33615	3.14491	-0.424863	0.670937	NA
hsa-miR-7162-5p	0.198334	-1.33615	3.14491	-0.424863	0.670937	NA
hsa-miR-764	0.198334	-1.33615	3.14491	-0.424863	0.670937	NA
hsa-miR-7850-5p	0.198334	-1.33615	3.14491	-0.424863	0.670937	NA
hsa-miR-8053	0.198334	-1.33615	3.14491	-0.424863	0.670937	NA
hsa-miR-8086	0.198334	-1.33615	3.14491	-0.424863	0.670937	NA
hsa-miR-922	0.198334	-1.33615	3.14491	-0.424863	0.670937	NA
hsa-miR-4423-5p	5.11241	-0.555137	1.30725	-0.424659	0.671085	0.998852
hsa-miR-520f-5p	1.02754	-1.19767	2.82444	-0.424038	0.671538	NA
hsa-miR-1266-5p	3.7026	-0.61403	1.4487	-0.423847	0.671677	0.998852
hsa-miR-548o-3p	828.151	0.117232	0.277056	0.423134	0.672198	0.998852
hsa-miR-6132	3.47047	0.666359	1.57962	0.421849	0.673135	0.998852
hsa-miR-7851-3p	36.778	-0.211454	0.5029	-0.420469	0.674143	0.998852
hsa-miR-6886-5p	3.32748	-0.570167	1.35652	-0.420316	0.674255	0.998852
hsa-miR-6881-5p	1.09146	-1.27308	3.02924	-0.420265	0.674292	NA
hsa-miR-4784	16.4295	0.291007	0.692586	0.420174	0.674358	0.998852
hsa-miR-6827-5p	9.35512	-0.356906	0.849671	-0.420052	0.674447	0.998852
hsa-miR-9-3p	1163.69	0.226751	0.54115	0.419017	0.675204	0.998852
hsa-miR-3136-5p	1.91435	-0.923579	2.21637	-0.416709	0.676892	0.998852
hsa-miR-6075	13.9741	-0.334494	0.80293	-0.416592	0.676977	0.998852
hsa-miR-6125	26.9219	-0.284701	0.689452	-0.412938	0.679652	0.998852
hsa-miR-144-5p	4.8335	0.509687	1.23571	0.412466	0.679998	0.998852
hsa-miR-4649-5p	3.73175	-0.707307	1.7169	-0.411968	0.680363	0.998852
hsa-miR-6766-5p	2.83365	0.556339	1.35076	0.411871	0.680434	0.998852
hsa-miR-933	13.5116	0.411927	1.00106	0.41149	0.680713	0.998852
hsa-miR-663b	5.95033	-0.429852	1.04509	-0.411305	0.680849	0.998852
hsa-miR-4707-3p	26.0236	-0.287006	0.697896	-0.411245	0.680893	0.998852
hsa-miR-33b-5p	0.74964	1.22928	2.99029	0.41109	0.681007	NA
hsa-miR-6887-5p	0.74964	1.22928	2.99029	0.41109	0.681007	NA
hsa-miR-7160-3p	1.03925	-1.15876	2.81924	-0.41102	0.681058	NA
hsa-miR-135a-5p	52607.7	-0.117971	0.287121	-0.410875	0.681164	0.998852
hsa-miR-548ab	124.911	0.159372	0.387952	0.410805	0.681215	0.998852
hsa-miR-3170	18.0672	-0.22479	0.547689	-0.410435	0.681487	0.998852
hsa-miR-27b-5p	264.005	-0.126807	0.309597	-0.409589	0.682108	0.998852
hsa-miR-4650-5p	2.34445	0.726291	1.7751	0.409154	0.682426	0.998852
hsa-miR-4777-3p	0.761353	1.25708	3.07756	0.408465	0.682932	NA
hsa-miR-6077	0.761353	1.25708	3.07756	0.408465	0.682932	NA
hsa-miR-4785	74.3186	-0.257112	0.629694	-0.408312	0.683045	0.998852
hsa-miR-7106-5p	2.3047	-1.04116	2.55366	-0.407714	0.683484	0.998852
hsa-miR-4763-3p	2.4758	-0.845081	2.0756	-0.407151	0.683897	0.998852
hsa-let-7a-3p	37.4508	0.34404	0.846451	0.406451	0.684412	0.998852
hsa-miR-548l	34.3148	-0.185358	0.456102	-0.406396	0.684452	0.998852
hsa-miR-4638-3p	4.31606	-0.664052	1.63715	-0.405615	0.685025	0.998852
hsa-miR-6847-5p	5.18036	0.513094	1.26541	0.405476	0.685128	0.998852
hsa-miR-1244	1.26883	1.07744	2.6664	0.404079	0.686154	NA
hsa-miR-4747-5p	28.863	-0.34837	0.863105	-0.403624	0.68649	0.998852
hsa-miR-3171	3.12831	-0.541985	1.34558	-0.402789	0.687103	0.998852
hsa-miR-7110-5p	2.3286	-0.8432	2.09365	-0.402742	0.687138	0.998852
hsa-miR-3606-5p	0.985458	-1.22972	3.05479	-0.402554	0.687276	NA
hsa-let-7a-5p	48137	0.154256	0.383432	0.402303	0.687461	0.998852
hsa-miR-6877-5p	5.27191	-0.614885	1.53098	-0.401627	0.687958	0.998852
hsa-miR-532-5p	12043.7	0.164683	0.410928	0.400759	0.688598	0.998852
hsa-miR-6836-3p	320.392	-0.12515	0.312326	-0.400702	0.68864	0.998852
hsa-miR-192-5p	5483.5	-0.0867959	0.216705	-0.400526	0.688769	0.998852
hsa-miR-873-3p	900.627	0.141643	0.353754	0.400401	0.688861	0.998852
hsa-miR-548az-5p	52.6877	0.152149	0.38022	0.400161	0.689038	0.998852
hsa-miR-6821-5p	4.14582	-0.617225	1.55012	-0.398179	0.690498	0.998852
hsa-miR-4268	1.93403	-0.881565	2.21684	-0.397668	0.690875	0.998852
hsa-miR-3065-3p	49.7199	-0.150338	0.378498	-0.397198	0.691222	0.998852
hsa-miR-30b-3p	206.851	-0.107308	0.27033	-0.396951	0.691403	0.998852
hsa-miR-548aj-5p	2.31609	-0.70666	1.78022	-0.396951	0.691403	0.998852
hsa-miR-622	0.987364	-1.1279	2.84164	-0.396919	0.691427	NA
hsa-miR-3692-5p	46.098	0.172306	0.434381	0.396671	0.69161	0.998852
hsa-miR-1296-5p	8034.18	0.0986942	0.249991	0.39479	0.692998	0.998852
hsa-miR-4259	0.950367	-1.133	2.87225	-0.394464	0.693238	NA
hsa-miR-5707	0.950367	-1.133	2.87225	-0.394464	0.693238	NA
hsa-miR-4425	2.72179	-0.969082	2.45711	-0.394399	0.693286	0.998852
hsa-miR-4734	3.63466	0.495913	1.25801	0.394203	0.693431	0.998852
hsa-miR-6511b-3p	152.651	-0.15408	0.391808	-0.393254	0.694132	0.998852
hsa-miR-122b-5p	4.03997	0.911201	2.31774	0.393143	0.694214	0.998852
hsa-miR-4492	77.0893	-0.128918	0.328054	-0.392978	0.694336	0.998852
hsa-miR-556-3p	43.7865	0.159789	0.40952	0.390186	0.696399	0.998852
hsa-miR-511-3p	0.737926	1.20111	3.08016	0.389949	0.696574	NA
hsa-miR-5702	0.737926	1.20111	3.08016	0.389949	0.696574	NA
hsa-miR-5009-3p	1.68832	0.880322	2.25806	0.389858	0.696642	0.998852
hsa-miR-6812-3p	2.54261	-0.80844	2.07613	-0.389398	0.696982	0.998852
hsa-miR-2681-5p	34.1065	0.179542	0.461103	0.389375	0.696999	0.998852
hsa-miR-619-5p	704.577	0.135924	0.349357	0.389069	0.697225	0.998852
hsa-miR-670-5p	1.6906	1.16379	2.99275	0.388869	0.697373	0.998852
hsa-miR-6811-3p	1.6906	1.16379	2.99275	0.388869	0.697373	0.998852
hsa-miR-545-3p	2.05581	0.716649	1.846	0.388216	0.697856	0.998852
hsa-miR-1275	1046.56	-0.103533	0.266954	-0.387831	0.698141	0.998852
hsa-miR-5189-3p	1.53256	0.876527	2.26832	0.386421	0.699185	NA
hsa-miR-7106-3p	1.79762	-0.998839	2.59457	-0.384973	0.700257	0.998852
hsa-miR-659-5p	144.592	-0.144787	0.376463	-0.384598	0.700535	0.998852
hsa-miR-30c-1-3p	393.532	-0.0880091	0.228844	-0.384581	0.700548	0.998852
hsa-miR-6729-5p	0.999077	-1.08901	2.83724	-0.383827	0.701107	NA
hsa-miR-5091	18.7298	-0.266628	0.694722	-0.383791	0.701133	0.998852
hsa-miR-548aa	27.6466	-0.193992	0.505565	-0.383713	0.701191	0.998852
hsa-miR-23c	8.15367	0.403332	1.05182	0.383461	0.701378	0.998852
hsa-miR-874-3p	384.601	-0.0918592	0.240478	-0.381985	0.702472	0.998852
hsa-miR-7703	3.42783	0.682889	1.78787	0.381958	0.702493	0.998852
hsa-miR-4520-2-3p	5.57879	-0.488146	1.28393	-0.380196	0.7038	0.998852
hsa-miR-181c-5p	1251.96	0.119734	0.315268	0.379786	0.704104	0.998852
hsa-miR-3977	3.68262	0.656795	1.7313	0.379366	0.704416	0.998852
hsa-miR-767-5p	3516.26	-0.123168	0.325396	-0.378518	0.705046	0.998852
hsa-miR-6736-5p	4.73188	-0.581749	1.53796	-0.378259	0.705238	0.998852
hsa-miR-3919	6.54428	0.466783	1.23557	0.377789	0.705587	0.998852
hsa-miR-6837-5p	4.14064	-0.679929	1.80138	-0.377448	0.70584	0.998852
hsa-miR-643	4.78569	0.586655	1.55653	0.376899	0.706248	0.998852
hsa-miR-3917	3.74823	-0.41623	1.10443	-0.376874	0.706267	0.998852
hsa-miR-892c-3p	26.198	0.246424	0.658138	0.374426	0.708087	0.998852
hsa-miR-4501	23.7175	-0.220188	0.588248	-0.374312	0.708172	0.998852
hsa-miR-23a-5p	1.72491	-0.818326	2.19046	-0.373586	0.708712	0.998852
hsa-miR-6767-5p	7.86458	0.356929	0.956408	0.373197	0.709001	0.998852
hsa-miR-548aq-3p	70.6751	-0.15593	0.419063	-0.372093	0.709824	0.998852
hsa-miR-4695-5p	1.77449	-0.816285	2.20239	-0.370635	0.710909	0.998852
hsa-miR-548f-5p	1.72169	-0.811514	2.19023	-0.370516	0.710998	0.998852
hsa-miR-4446-3p	1.78838	-0.823274	2.22493	-0.370022	0.711366	0.998852
hsa-miR-450b-5p	1325.22	-0.221226	0.598579	-0.369586	0.711691	0.998852
hsa-miR-3194-5p	1.00466	-1.11961	3.03404	-0.369017	0.712115	NA
hsa-miR-492	1.00466	-1.11961	3.03404	-0.369017	0.712115	NA
hsa-miR-498-3p	1.00466	-1.11961	3.03404	-0.369017	0.712115	NA
hsa-miR-1271-3p	31.366	-0.188764	0.512359	-0.368421	0.712559	0.998852
hsa-miR-340-3p	18962.4	-0.100096	0.271981	-0.368027	0.712853	0.998852
hsa-miR-4796-3p	1.6415	0.975285	2.65437	0.367426	0.713301	0.998852
hsa-miR-3910	4.12091	0.628984	1.71623	0.366491	0.713998	0.998852
hsa-miR-27b-3p	208065	0.11789	0.322734	0.365284	0.714899	0.998852
hsa-miR-1245b-5p	1.2495	1.09727	3.0208	0.363238	0.716427	NA
hsa-miR-4731-5p	1.2495	1.09727	3.0208	0.363238	0.716427	NA
hsa-miR-6735-3p	7.60925	-0.368635	1.01589	-0.362868	0.716703	0.998852
hsa-miR-1227-5p	1.01875	-1.02681	2.83257	-0.362501	0.716978	NA
hsa-miR-5088-3p	1.01875	-1.02681	2.83257	-0.362501	0.716978	NA
hsa-miR-92a-1-5p	118.556	0.121636	0.336605	0.361361	0.71783	0.998852
hsa-miR-548av-3p	1.61062	0.802223	2.22274	0.360916	0.718162	0.998852
hsa-miR-1256	3.53105	-0.518855	1.43886	-0.3606	0.718398	0.998852
hsa-let-7d-5p	1752.64	-0.256465	0.714349	-0.359019	0.719581	0.998852
hsa-miR-561-5p	11.0171	-0.260039	0.725353	-0.3585	0.719969	0.998852
hsa-miR-5581-3p	12.3723	-0.240395	0.67502	-0.35613	0.721743	0.998852
hsa-miR-1260b	10280.4	-0.121259	0.341693	-0.354877	0.722682	0.998852
hsa-miR-3150a-5p	23.2115	0.190007	0.535575	0.354771	0.722761	0.998852
hsa-miR-548i	20.4886	0.161448	0.455302	0.354596	0.722892	0.998852
hsa-miR-4430	2.79989	0.63598	1.79624	0.354062	0.723293	0.998852
hsa-miR-1322	8.67913	0.301641	0.85397	0.353222	0.723922	0.998852
hsa-miR-1296-3p	8.06702	-0.341268	0.967011	-0.35291	0.724156	0.998852
hsa-miR-9851-3p	8.27237	0.359716	1.02239	0.351837	0.724961	0.998852
hsa-miR-514b-3p	2.03529	0.758957	2.16829	0.350026	0.72632	0.998852
hsa-miR-4286	311.336	-0.117145	0.3348	-0.349895	0.726417	0.998852
hsa-miR-3085-3p	147.665	-0.203555	0.583503	-0.348849	0.727202	0.998852
hsa-miR-3675-3p	1.95439	0.758739	2.18035	0.34799	0.727848	0.998852
hsa-miR-7155-3p	3.18299	0.53591	1.54861	0.346058	0.729299	0.998852
hsa-miR-34b-5p	20.6696	0.211765	0.612286	0.34586	0.729448	0.998852
hsa-miR-939-3p	2.40165	-0.551255	1.60184	-0.34414	0.730741	0.998852
hsa-miR-3936	1.94642	0.749794	2.18083	0.343811	0.730989	0.998852
hsa-miR-423-5p	15840.3	0.0644263	0.187675	0.343286	0.731383	0.998852
hsa-miR-28-3p	7950.11	0.0904858	0.264724	0.341812	0.732492	0.998852
hsa-let-7f-5p	68572.8	-0.13233	0.388583	-0.340544	0.733447	0.998852
hsa-miR-6833-5p	3.60387	-0.507179	1.49342	-0.33961	0.73415	0.998852
hsa-miR-4502	2.06708	0.863354	2.54443	0.339312	0.734375	0.998852
hsa-miR-5009-5p	2.8259	0.834215	2.4608	0.339001	0.734609	0.998852
hsa-miR-29b-1-5p	80.2008	-0.144692	0.427024	-0.338839	0.734731	0.998852
hsa-miR-642a-3p	8.97713	0.496406	1.46512	0.338815	0.734749	0.998852
hsa-miR-4533	0.949863	-1.0376	3.06266	-0.338791	0.734767	NA
hsa-miR-6752-3p	0.949863	-1.0376	3.06266	-0.338791	0.734767	NA
hsa-miR-4645-3p	6.07417	0.406562	1.20488	0.33743	0.735793	0.998852
hsa-miR-222-5p	12.3515	0.279243	0.828978	0.336852	0.736228	0.998852
hsa-miR-6831-5p	3.83774	0.345167	1.02539	0.336621	0.736403	0.998852
hsa-miR-10396a-3p	1.62514	-0.632458	1.88508	-0.335506	0.737243	0.998852
hsa-miR-3134	4.60215	-0.44273	1.32342	-0.334535	0.737976	0.998852
hsa-miR-2467-3p	7.22476	-0.293079	0.878255	-0.333706	0.738602	0.998852
hsa-miR-454-3p	2956.6	0.0836444	0.251074	0.333146	0.739024	0.998852
hsa-miR-4737	4.1076	0.326567	0.980466	0.333074	0.739079	0.998852
hsa-miR-3155a	1.77467	0.871482	2.61988	0.332641	0.739405	0.998852
hsa-miR-5682	1.77467	0.871482	2.61988	0.332641	0.739405	0.998852
hsa-miR-3605-5p	58.9865	0.113591	0.342871	0.331293	0.740423	0.998852
hsa-miR-548am-5p	3.82145	0.502421	1.51749	0.331086	0.74058	0.998852
hsa-let-7c-3p	535.747	0.133906	0.405179	0.330486	0.741032	0.998852
hsa-miR-6871-3p	11.0555	-0.350143	1.05952	-0.330474	0.741042	0.998852
hsa-miR-4526	6.38888	-0.331772	1.01171	-0.327933	0.742962	0.998852
hsa-miR-3934-5p	2.0441	0.712111	2.17273	0.32775	0.743101	0.998852
hsa-miR-151a-5p	1760.65	0.07156	0.218736	0.327153	0.743552	0.998852
hsa-miR-3681-3p	3.53825	0.569891	1.74799	0.326027	0.744404	0.998852
hsa-miR-221-5p	419.711	-0.103257	0.317617	-0.3251	0.745105	0.998852
hsa-miR-6716-3p	36.5627	-0.144335	0.447258	-0.32271	0.746915	0.998852
hsa-miR-6762-3p	1.65401	0.71355	2.22192	0.321141	0.748103	0.998852
hsa-miR-3679-3p	5.77078	-0.396166	1.23381	-0.321092	0.74814	0.998852
hsa-miR-3922-5p	5.11852	0.402556	1.2544	0.320916	0.748274	0.998852
hsa-miR-6783-5p	1.52791	-0.70754	2.20637	-0.32068	0.748453	NA
hsa-miR-12115	1.54788	-0.838368	2.61845	-0.320177	0.748834	NA
hsa-miR-6895-3p	1.62432	-0.957048	2.99149	-0.319924	0.749026	0.998852
hsa-miR-497-5p	4.70767	0.383907	1.20167	0.319479	0.749364	0.998852
hsa-miR-6727-5p	3.08623	-0.406522	1.27602	-0.318585	0.750041	0.998852
hsa-miR-6858-3p	1.50738	-0.701023	2.20415	-0.318046	0.75045	NA
hsa-miR-6741-3p	17.4258	-0.169476	0.533335	-0.317766	0.750662	0.998852
hsa-miR-5004-3p	12.3186	-0.269522	0.848185	-0.317763	0.750665	0.998852
hsa-miR-6847-3p	2.49465	0.473201	1.48963	0.317663	0.750741	0.998852
hsa-miR-1269b	3178.47	0.119856	0.379296	0.315995	0.752007	0.998852
hsa-miR-7157-3p	115.679	0.172648	0.547473	0.315354	0.752493	0.998852
hsa-miR-4761-3p	1.09953	0.948006	3.04003	0.311841	0.755161	NA
hsa-miR-6889-3p	0.873105	-0.905667	2.90543	-0.311715	0.755257	NA
hsa-miR-7108-5p	5.11971	0.453175	1.45944	0.310513	0.756171	0.998852
hsa-miR-6792-3p	2.60961	-0.566613	1.83162	-0.30935	0.757055	0.998852
hsa-miR-141-5p	2.43175	0.538574	1.74302	0.308989	0.75733	0.998852
hsa-miR-183-5p	1622.37	0.0981746	0.318546	0.308196	0.757933	0.998852
hsa-miR-10a-5p	4.85711e+06	-0.0688601	0.223913	-0.307531	0.758439	0.998852
hsa-miR-8065	1.51288	0.824579	2.68682	0.306897	0.758921	NA
hsa-miR-4472	12.0435	-0.293898	0.957982	-0.306789	0.759004	0.998852
hsa-miR-4725-5p	0.909688	-0.939747	3.06708	-0.306398	0.759302	NA
hsa-miR-6514-5p	35.2132	-0.11843	0.38657	-0.306361	0.75933	0.998852
hsa-miR-330-5p	2828.4	0.104901	0.342914	0.305912	0.759672	0.998852
hsa-miR-5699-3p	50.9092	-0.137842	0.451277	-0.305448	0.760025	0.998852
hsa-miR-6747-5p	3.11072	-0.47873	1.56901	-0.305115	0.760278	0.998852
hsa-miR-320c	365.984	0.0807718	0.265129	0.304651	0.760632	0.998852
hsa-miR-5000-5p	4.93466	0.438506	1.4421	0.304074	0.761072	0.998852
hsa-miR-4686	0.864799	-0.923998	3.04369	-0.303578	0.761449	NA
hsa-miR-608	0.864799	-0.923998	3.04369	-0.303578	0.761449	NA
hsa-miR-328-3p	11361.7	0.0595863	0.196851	0.302698	0.76212	0.998852
hsa-miR-548am-3p	156.706	0.0980192	0.324292	0.302256	0.762457	0.998852
hsa-miR-365b-3p	641.237	0.121867	0.403792	0.301807	0.762799	0.998852
hsa-miR-4641	3.09442	-0.533665	1.78207	-0.299464	0.764586	0.998852
hsa-miR-4713-3p	0.884819	-0.866715	2.89942	-0.298927	0.764996	NA
hsa-miR-6762-5p	0.884819	-0.866715	2.89942	-0.298927	0.764996	NA
hsa-miR-3190-3p	4.78723	-0.427085	1.43825	-0.296948	0.766506	0.998852
hsa-miR-4632-3p	7.37097	-0.293867	0.991356	-0.296429	0.766902	0.998852
hsa-miR-1268a	29.9877	0.179615	0.609082	0.294895	0.768074	0.998852
hsa-miR-92b-5p	26.0838	0.193376	0.659548	0.293195	0.769373	0.998852
hsa-miR-6839-3p	1.90345	-0.648038	2.21314	-0.292814	0.769664	0.998852
hsa-miR-4423-3p	2.6135	-0.6185	2.12475	-0.291092	0.770981	0.998852
hsa-miR-4797-5p	0.876513	-0.884806	3.04242	-0.290823	0.771186	NA
hsa-miR-6732-3p	2.63892	-0.625117	2.15057	-0.290675	0.7713	0.998852
hsa-miR-4651	6.75572	-0.279136	0.960633	-0.290575	0.771377	0.998852
hsa-miR-3149	7.70873	-0.272401	0.937544	-0.290548	0.771397	0.998852
hsa-miR-216b-3p	2238.92	0.0503795	0.173971	0.289586	0.772133	0.998852
hsa-miR-4739	41.0252	0.160641	0.555485	0.28919	0.772436	0.998852
hsa-miR-548z	7.77614	-0.216546	0.749629	-0.288871	0.77268	0.998852
hsa-miR-4749-3p	7.28943	-0.303925	1.05333	-0.288537	0.772936	0.998852
hsa-miR-4691-3p	6.99045	-0.331444	1.15175	-0.287775	0.773519	0.998852
hsa-miR-892c-5p	2.31411	0.535084	1.8611	0.28751	0.773722	0.998852
hsa-miR-1228-3p	2.36215	0.623472	2.18068	0.285907	0.774949	0.998852
hsa-miR-6895-5p	1.49247	-0.631785	2.21059	-0.285799	0.775032	NA
hsa-miR-3059-5p	480.987	-0.124379	0.435301	-0.285732	0.775084	0.998852
hsa-miR-5186	2.48603	0.725009	2.54755	0.284591	0.775958	0.998852
hsa-miR-18a-3p	387.771	0.0636383	0.223669	0.28452	0.776012	0.998852
hsa-miR-514a-5p	9.26017	-0.214899	0.756227	-0.284172	0.776278	0.998852
hsa-miR-4789-3p	1.62116	-0.749555	2.64185	-0.283723	0.776622	0.998852
hsa-miR-4782-5p	8.84287	-0.216474	0.764275	-0.283242	0.776992	0.998852
hsa-miR-6775-3p	2.84917	-0.577675	2.04888	-0.281946	0.777985	0.998852
hsa-miR-6874-5p	4.02716	-0.472502	1.68328	-0.280702	0.778939	0.998852
hsa-miR-5002-5p	168.626	0.0721247	0.257126	0.280503	0.779091	0.998852
hsa-miR-4421	0.904493	-0.804391	2.88944	-0.27839	0.780713	NA
hsa-miR-586	0.904493	-0.804391	2.88944	-0.27839	0.780713	NA
hsa-miR-12132	1.55678	0.623457	2.23962	0.278377	0.780723	NA
hsa-miR-1537-3p	3.59127	0.43747	1.57463	0.277824	0.781147	0.998852
hsa-miR-4712-5p	1.43157	0.741455	2.66917	0.277785	0.781178	NA
hsa-miR-19b-1-5p	31.2525	0.119988	0.432317	0.277547	0.78136	0.998852
hsa-miR-103a-2-5p	8.89548	0.318692	1.14889	0.27739	0.781481	0.998852
hsa-miR-6769b-5p	6.21752	0.293977	1.06037	0.277239	0.781596	0.998852
hsa-miR-514a-3p	1429.12	-0.130332	0.470866	-0.276792	0.78194	0.998852
hsa-miR-3187-5p	0.829708	-0.809771	2.93323	-0.276068	0.782496	NA
hsa-miR-3617-3p	0.829708	-0.809771	2.93323	-0.276068	0.782496	NA
hsa-miR-570-5p	0.829708	-0.809771	2.93323	-0.276068	0.782496	NA
hsa-miR-579-5p	16.3931	-0.174755	0.633792	-0.275729	0.782756	0.998852
hsa-miR-671-3p	570.571	0.0752426	0.272962	0.275652	0.782815	0.998852
hsa-miR-550a-3p	20.1719	-0.196982	0.714925	-0.275528	0.782911	0.998852
hsa-miR-6805-3p	4.83965	-0.235217	0.859608	-0.273633	0.784367	0.998852
hsa-miR-338-5p	3496.41	0.0483153	0.176883	0.273148	0.784739	0.998852
hsa-miR-3941	2.60919	0.491851	1.81868	0.270443	0.786819	0.998852
hsa-miR-4763-5p	44.5276	0.154911	0.574474	0.269657	0.787424	0.998852
hsa-miR-891b	19.015	0.18389	0.682415	0.269469	0.787569	0.998852
hsa-miR-216a-5p	9146.4	0.0520796	0.193467	0.269191	0.787783	0.998852
hsa-miR-1228-5p	3.16423	-0.420744	1.56815	-0.268305	0.788464	0.998852
hsa-miR-7160-5p	2.9948	-0.405942	1.51302	-0.2683	0.788468	0.998852
hsa-miR-2682-3p	6.18433	-0.315547	1.17908	-0.267622	0.788991	0.998852
hsa-miR-6086	3.52199	0.470271	1.75905	0.267343	0.789205	0.998852
hsa-miR-7974	43.5934	-0.187651	0.705904	-0.265831	0.79037	0.998852
hsa-miR-505-5p	104.761	0.0895239	0.337666	0.265125	0.790913	0.998852
hsa-miR-7975	1.14293	0.803164	3.03109	0.264975	0.791029	NA
hsa-miR-3680-3p	4.35191	-0.325024	1.22946	-0.264362	0.791501	0.998852
hsa-miR-3185	5.44202	-0.355386	1.34649	-0.263935	0.79183	0.998852
hsa-miR-1257	1.09661	0.745692	2.82931	0.263559	0.79212	NA
hsa-miR-4740-3p	1.09661	0.745692	2.82931	0.263559	0.79212	NA
hsa-miR-5196-3p	1.09661	0.745692	2.82931	0.263559	0.79212	NA
hsa-miR-126-3p	21009.8	-0.0612061	0.232465	-0.263292	0.792326	0.998852
hsa-miR-638	32.2371	0.129085	0.49066	0.263084	0.792485	0.998852
hsa-miR-22-3p	15791.1	0.0702388	0.267241	0.26283	0.792682	0.998852
hsa-miR-5010-5p	52.9981	-0.0987355	0.375715	-0.262794	0.79271	0.998852
hsa-miR-1183	2.33422	-0.478706	1.82256	-0.262655	0.792816	0.998852
hsa-miR-449b-5p	2.10366	-0.56214	2.14598	-0.26195	0.79336	0.998852
hsa-miR-3173-5p	31.9103	-0.1089	0.418126	-0.260447	0.794519	0.998852
hsa-miR-425-5p	3506.7	0.0601221	0.231179	0.260067	0.794812	0.998852
hsa-miR-11399	2.20753	-0.473724	1.82277	-0.259893	0.794947	0.998852
hsa-miR-3085-5p	191.599	-0.117507	0.452929	-0.259439	0.795297	0.998852
hsa-miR-7978	132.123	0.11467	0.442993	0.258853	0.795749	0.998852
hsa-miR-9899	20.274	0.132946	0.514427	0.258436	0.79607	0.998852
hsa-miR-3126-5p	10.9044	-0.259704	1.00515	-0.258373	0.796119	0.998852
hsa-miR-1910-3p	3.06198	0.44819	1.73808	0.257866	0.796511	0.998852
hsa-miR-99b-5p	164153	-0.0648239	0.251816	-0.257426	0.79685	0.998852
hsa-miR-581	1.38101	0.568145	2.21674	0.256297	0.797721	NA
hsa-miR-138-1-3p	133.004	0.0953689	0.372429	0.256073	0.797895	0.998852
hsa-miR-6800-5p	1.46058	-0.682945	2.6716	-0.255631	0.798235	NA
hsa-miR-30e-3p	30601.6	-0.0524971	0.206511	-0.254209	0.799334	0.998852
hsa-miR-1273h-5p	6.22575	-0.232638	0.917227	-0.253632	0.79978	0.998852
hsa-miR-4803	3.40785	-0.373983	1.47999	-0.252692	0.800506	0.998852
hsa-miR-4479	3.34882	-0.531145	2.10731	-0.252049	0.801003	0.998852
hsa-miR-512-3p	1.83373	0.644147	2.5599	0.25163	0.801327	0.998852
hsa-miR-589-3p	10.7163	0.305393	1.2203	0.25026	0.802386	0.998852
hsa-miR-548e-5p	13.5938	0.196348	0.785932	0.249828	0.80272	0.998852
hsa-miR-503-3p	4.70457	-0.301177	1.2071	-0.249505	0.80297	0.998852
hsa-let-7b-3p	12.7183	-0.245099	0.9825	-0.249465	0.803001	0.998852
hsa-miR-6806-3p	39.189	-0.117755	0.472419	-0.24926	0.80316	0.998852
hsa-miR-6877-3p	1.13463	0.751489	3.02811	0.248171	0.804002	NA
hsa-miR-4783-5p	1.07694	0.703778	2.83697	0.248074	0.804077	NA
hsa-miR-628-3p	87.7287	-0.0885751	0.357693	-0.247629	0.804422	0.998852
hsa-miR-10395-3p	86.7043	-0.0902795	0.364854	-0.24744	0.804568	0.998852
hsa-miR-548g-3p	1.46751	0.545324	2.20889	0.246877	0.805003	NA
hsa-miR-718	11.8196	0.176149	0.713711	0.246807	0.805057	0.998852
hsa-miR-7846-3p	1.38051	0.660376	2.68175	0.246248	0.80549	NA
hsa-miR-4684-3p	33.8411	-0.197339	0.80789	-0.244264	0.807026	0.998852
hsa-miR-6778-5p	3.58681	-0.438193	1.79764	-0.24376	0.807416	0.998852
hsa-miR-4642	0.861096	-0.70849	2.91524	-0.24303	0.807982	NA
hsa-miR-6878-3p	1.08831	0.680395	2.80231	0.242798	0.808162	NA
hsa-miR-943	1.08831	0.680395	2.80231	0.242798	0.808162	NA
hsa-miR-6764-5p	14.9802	0.15639	0.646949	0.241734	0.808986	0.998852
hsa-miR-3944-5p	5.21252	-0.274658	1.13975	-0.240982	0.809569	0.998852
hsa-miR-6798-5p	7.70512	-0.24775	1.02987	-0.240564	0.809893	0.998852
hsa-miR-4690-5p	3.46021	-0.590134	2.4556	-0.240322	0.810081	0.998852
hsa-miR-3606-3p	0.829204	-0.731884	3.0516	-0.239836	0.810457	NA
hsa-miR-4493	0.829204	-0.731884	3.0516	-0.239836	0.810457	NA
hsa-miR-5006-5p	0.829204	-0.731884	3.0516	-0.239836	0.810457	NA
hsa-miR-8062	0.829204	-0.731884	3.0516	-0.239836	0.810457	NA
hsa-miR-6820-5p	1.06523	0.678077	2.84161	0.238624	0.811397	NA
hsa-miR-12118	3.00245	-0.37044	1.5546	-0.238287	0.811659	0.998852
hsa-miR-1470	2.21499	0.522447	2.19597	0.237912	0.81195	0.998852
hsa-miR-9-5p	36560	0.136746	0.576666	0.237132	0.812555	0.998852
hsa-miR-22-5p	1178.4	-0.0677521	0.286173	-0.236752	0.812849	0.998852
hsa-miR-34c-5p	619.791	0.0744366	0.314647	0.236572	0.812989	0.998852
hsa-miR-193a-5p	66.8595	-0.0975178	0.412373	-0.236479	0.813061	0.998852
hsa-miR-3679-5p	53.3079	-0.0833058	0.352312	-0.236454	0.81308	0.998852
hsa-miR-3659	14.382	-0.269655	1.14364	-0.235786	0.813598	0.998852
hsa-miR-4745-5p	12.8031	-0.191145	0.811836	-0.235448	0.813861	0.998852
hsa-miR-6802-5p	4.24874	0.260575	1.10762	0.235256	0.81401	0.998852
hsa-miR-6843-3p	1.57615	-0.524785	2.23872	-0.234413	0.814665	NA
hsa-miR-320a-5p	2.72737	0.421446	1.80684	0.233251	0.815567	0.998852
hsa-miR-4800-3p	88.9166	0.0745097	0.322835	0.230798	0.817472	0.998852
hsa-miR-3690	3.66048	-0.348966	1.51693	-0.230048	0.818054	0.998852
hsa-miR-346	613.492	-0.0711824	0.312102	-0.228074	0.819588	0.998852
hsa-miR-203a-3p	189.93	0.0552751	0.243722	0.226796	0.820583	0.998852
hsa-miR-598-3p	16668.5	0.0454361	0.200776	0.226303	0.820966	0.998852
hsa-miR-511-5p	7.68791	-0.241073	1.06735	-0.225861	0.821309	0.998852
hsa-miR-10398-5p	1.75671	0.50072	2.22105	0.225443	0.821635	0.998852
hsa-miR-195-3p	9.67654	-0.174942	0.77647	-0.225305	0.821742	0.998852
hsa-miR-135b-5p	51809.3	0.0701707	0.311597	0.225197	0.821826	0.998852
hsa-miR-4529-3p	2.62085	0.400575	1.77921	0.225143	0.821868	0.998852
hsa-miR-3909	1001.13	0.0573871	0.258149	0.222303	0.824078	0.998852
hsa-miR-6717-5p	1.4635	-0.499749	2.25267	-0.221848	0.824432	NA
hsa-miR-215-3p	5.8939	0.290676	1.31313	0.221361	0.824812	0.998852
hsa-miR-4520-3p	0.924596	0.672695	3.05162	0.220438	0.82553	NA
hsa-miR-4778-3p	0.924596	0.672695	3.05162	0.220438	0.82553	NA
hsa-miR-6846-3p	0.924596	0.672695	3.05162	0.220438	0.82553	NA
hsa-miR-505-3p	698.145	0.0541549	0.24616	0.219999	0.825872	0.998852
hsa-miR-1973	3.9257	0.455246	2.07175	0.21974	0.826074	0.998852
hsa-miR-3132	1.83693	0.567123	2.58173	0.219668	0.82613	0.998852
hsa-miR-3688-3p	9.36419	0.19112	0.871276	0.219357	0.826372	0.998852
hsa-miR-6749-3p	3.46594	-0.324983	1.48378	-0.219024	0.826632	0.998852
hsa-miR-629-5p	550.855	-0.0637403	0.291884	-0.218376	0.827136	0.998852
hsa-miR-4709-5p	6.26563	-0.271115	1.2471	-0.217396	0.827899	0.998852
hsa-miR-4516	13.8579	-0.180792	0.832248	-0.217233	0.828026	0.998852
hsa-miR-4436a	0.787124	-0.669076	3.08091	-0.217168	0.828077	NA
hsa-miR-4537	0.787124	-0.669076	3.08091	-0.217168	0.828077	NA
hsa-miR-320a-3p	12790.4	-0.0380936	0.176777	-0.215489	0.829386	0.998852
hsa-miR-628-5p	3319.17	0.0452114	0.210415	0.214867	0.829871	0.998852
hsa-miR-4735-5p	2.67797	-0.266667	1.24302	-0.214531	0.830133	0.998852
hsa-miR-1914-5p	2.56671	-0.376156	1.75365	-0.214499	0.830158	0.998852
hsa-miR-542-3p	552.228	-0.111231	0.518648	-0.214464	0.830185	0.998852
hsa-miR-1285-3p	289.877	-0.0545862	0.256767	-0.212591	0.831646	0.998852
hsa-miR-1202	0.789029	-0.634028	3.05603	-0.207468	0.835645	NA
hsa-miR-517a-3p	0.789029	-0.634028	3.05603	-0.207468	0.835645	NA
hsa-miR-6776-5p	0.789029	-0.634028	3.05603	-0.207468	0.835645	NA
hsa-miR-3616-5p	3.86448	0.323809	1.56327	0.207136	0.835904	0.998852
hsa-miR-7855-5p	1.74624	-0.541919	2.62079	-0.206777	0.836184	0.998852
hsa-miR-4500	0.860592	-0.629953	3.04836	-0.206653	0.836281	NA
hsa-miR-4710	0.860592	-0.629953	3.04836	-0.206653	0.836281	NA
hsa-miR-4731-3p	0.860592	-0.629953	3.04836	-0.206653	0.836281	NA
hsa-miR-4732-3p	0.860592	-0.629953	3.04836	-0.206653	0.836281	NA
hsa-miR-602	0.860592	-0.629953	3.04836	-0.206653	0.836281	NA
hsa-miR-6720-3p	0.860592	-0.629953	3.04836	-0.206653	0.836281	NA
hsa-miR-6862-5p	0.860592	-0.629953	3.04836	-0.206653	0.836281	NA
hsa-miR-29a-5p	2.02277	0.442844	2.14528	0.206427	0.836457	0.998852
hsa-miR-1236-3p	2.27658	0.440569	2.13456	0.206398	0.83648	0.998852
hsa-miR-4717-3p	1.47888	0.53961	2.61573	0.206294	0.836561	NA
hsa-miR-3157-5p	12.9284	-0.145094	0.703554	-0.20623	0.836611	0.998852
hsa-miR-5589-5p	1.52658	-0.548447	2.66167	-0.206053	0.836749	NA
hsa-miR-148a-5p	1082.36	0.0806806	0.391557	0.206051	0.836751	0.998852
hsa-miR-3924	46.3916	0.168711	0.821185	0.205449	0.837222	0.998852
hsa-miR-6781-3p	2.30525	-0.382952	1.86441	-0.205402	0.837258	0.998852
hsa-miR-6795-3p	1.72532	0.455155	2.22291	0.204757	0.837762	0.998852
hsa-miR-549a-5p	1.73089	0.384474	1.88709	0.203739	0.838558	0.998852
hsa-miR-6871-5p	2.13305	0.371154	1.82322	0.20357	0.838689	0.998852
hsa-miR-12125	1.00734	0.617147	3.03872	0.203095	0.839061	NA
hsa-miR-4252	0.901169	0.616728	3.05425	0.201925	0.839975	NA
hsa-miR-9985	25.7192	0.14669	0.726619	0.201881	0.84001	0.998852
hsa-miR-6770-3p	12.1047	0.19876	0.987953	0.201183	0.840555	0.998852
hsa-miR-574-5p	805.13	0.128687	0.64316	0.200086	0.841413	0.998852
hsa-miR-548p	2.98248	-0.309715	1.55402	-0.199299	0.842029	0.998852
hsa-miR-6873-3p	52.78	-0.087686	0.440906	-0.198877	0.842359	0.998852
hsa-miR-5585-3p	142.836	-0.0658902	0.332179	-0.198358	0.842765	0.998852
hsa-miR-5680	4.99533	0.27839	1.40355	0.198347	0.842774	0.998852
hsa-miR-106b-3p	8828.84	0.0416099	0.210196	0.197958	0.843078	0.998852
hsa-miR-3529-5p	54.1886	0.0990985	0.505796	0.195926	0.844668	0.998852
hsa-miR-4726-5p	14.5465	-0.123838	0.632285	-0.195858	0.844721	0.998852
hsa-miR-3664-3p	0.800743	-0.594835	3.05476	-0.194724	0.845609	NA
hsa-miR-4524a-5p	0.800743	-0.594835	3.05476	-0.194724	0.845609	NA
hsa-miR-1908-5p	85.0219	-0.0646803	0.33232	-0.194633	0.845681	0.998852
hsa-miR-4802-3p	0.975955	0.553132	2.84692	0.194292	0.845948	NA
hsa-miR-548bb-3p	0.975955	0.553132	2.84692	0.194292	0.845948	NA
hsa-miR-921	0.975955	0.553132	2.84692	0.194292	0.845948	NA
hsa-miR-5008-3p	3.17981	0.34204	1.76216	0.194103	0.846095	0.998852
hsa-miR-4687-3p	4.35817	0.289539	1.49293	0.193941	0.846222	0.998852
hsa-miR-365a-3p	628.054	0.0759569	0.393666	0.192947	0.847	0.998852
hsa-miR-1288-5p	1.34464	-0.512666	2.66988	-0.192018	0.847728	NA
hsa-miR-5695	13.4919	-0.170358	0.891612	-0.191068	0.848472	0.998852
hsa-miR-4510	18.8573	-0.111342	0.583103	-0.190948	0.848566	0.998852
hsa-miR-26b-3p	18.7787	0.125404	0.659147	0.190252	0.849111	0.998852
hsa-miR-1915-3p	1.38434	-0.418761	2.22156	-0.188499	0.850486	NA
hsa-miR-769-5p	35402.8	-0.0674807	0.358199	-0.188389	0.850572	0.998852
hsa-miR-383-3p	1.30955	-0.418981	2.23007	-0.187878	0.850972	NA
hsa-miR-6770-5p	6.98417	0.194186	1.03547	0.187535	0.851241	0.998852
hsa-miR-1276	67.886	0.0592484	0.317321	0.186714	0.851885	0.998852
hsa-miR-3128	1.77386	0.488445	2.61759	0.186601	0.851973	0.998852
hsa-miR-676-3p	72.3041	-0.0799493	0.428623	-0.186526	0.852032	0.998852
hsa-miR-10b-3p	40017.1	-0.0396543	0.212965	-0.186201	0.852287	0.998852
hsa-miR-6860	4.19271	-0.276367	1.48949	-0.185545	0.852802	0.998852
hsa-miR-4762-5p	3.39811	-0.245773	1.32894	-0.184939	0.853277	0.998852
hsa-miR-6878-5p	1.95536	-0.33304	1.81742	-0.183249	0.854602	0.998852
hsa-miR-5089-5p	1.77721	0.406782	2.22073	0.183175	0.854661	0.998852
hsa-miR-4758-3p	1.93534	-0.387378	2.12969	-0.181894	0.855666	0.998852
hsa-miR-361-3p	3898.85	0.0404703	0.222536	0.181859	0.855693	0.998852
hsa-miR-1911-5p	1.55278	-0.414653	2.28106	-0.181781	0.855755	NA
hsa-miR-8485	9.19818	0.162363	0.900505	0.180302	0.856915	0.998852
hsa-miR-590-5p	2.59509	0.331797	1.84834	0.179511	0.857536	0.998852
hsa-miR-6842-3p	57.4945	0.0825119	0.462616	0.178359	0.858441	0.998852
hsa-miR-548x-5p	0.95628	0.507359	2.85651	0.177615	0.859025	NA
hsa-miR-6781-5p	2.03573	-0.380522	2.15122	-0.176887	0.859598	0.998852
hsa-miR-6514-3p	6.84023	0.155246	0.879928	0.17643	0.859956	0.998852
hsa-miR-670-3p	11.0423	-0.237738	1.3542	-0.175556	0.860643	0.998852
hsa-miR-2276-5p	0.820417	-0.532096	3.05279	-0.174298	0.861631	NA
hsa-miR-4790-5p	0.820417	-0.532096	3.05279	-0.174298	0.861631	NA
hsa-miR-5698	0.820417	-0.532096	3.05279	-0.174298	0.861631	NA
hsa-miR-597-5p	8.05675	0.175911	1.00999	0.174172	0.861731	0.998852
hsa-miR-6849-5p	1.68459	0.389767	2.239	0.17408	0.861802	0.998852
hsa-miR-576-3p	222.275	-0.0497495	0.286928	-0.173387	0.862347	0.998852
hsa-miR-12120	16.3108	-0.106129	0.615792	-0.172346	0.863166	0.998852
hsa-miR-1264	11.4205	0.179307	1.04853	0.171008	0.864217	0.998852
hsa-miR-5187-5p	12.042	0.133185	0.78039	0.170665	0.864487	0.998852
hsa-miR-525-5p	1.29784	-0.456283	2.67623	-0.170495	0.864621	NA
hsa-miR-6736-3p	1.29784	-0.456283	2.67623	-0.170495	0.864621	NA
hsa-miR-1323	1.96891	-0.365883	2.15304	-0.169938	0.865059	0.998852
hsa-miR-132-3p	5775.42	-0.0504545	0.299975	-0.168196	0.866429	0.998852
hsa-miR-3127-3p	26.2117	0.0709889	0.422263	0.168115	0.866493	0.998852
hsa-miR-7109-3p	1.70234	-0.446122	2.66033	-0.167694	0.866824	0.998852
hsa-miR-1-5p	0.499518	0.519479	3.10418	0.167348	0.867096	NA
hsa-miR-1245a	0.499518	0.519479	3.10418	0.167348	0.867096	NA
hsa-miR-3159	0.499518	0.519479	3.10418	0.167348	0.867096	NA
hsa-miR-4796-5p	0.499518	0.519479	3.10418	0.167348	0.867096	NA
hsa-miR-519a-3p	0.499518	0.519479	3.10418	0.167348	0.867096	NA
hsa-miR-9851-5p	0.499518	0.519479	3.10418	0.167348	0.867096	NA
hsa-miR-3613-3p	391.59	-0.058895	0.352688	-0.166989	0.867379	0.998852
hsa-miR-4640-3p	1.60145	0.367277	2.2008	0.166883	0.867462	NA
hsa-miR-550a-3-5p	6.51301	-0.180189	1.08174	-0.166574	0.867706	0.998852
hsa-miR-6859-3p	3.30396	-0.283596	1.70389	-0.16644	0.867811	0.998852
hsa-miR-4783-3p	7.80115	0.185804	1.12109	0.165736	0.868365	0.998852
hsa-miR-676-5p	5.68482	-0.217271	1.3115	-0.165665	0.86842	0.998852
hsa-miR-4804-5p	4.83991	0.184809	1.12159	0.164774	0.869122	0.998852
hsa-miR-552-3p	44.3546	-0.0835895	0.508683	-0.164325	0.869475	0.998852
hsa-miR-1260a	17704	-0.0525511	0.323393	-0.162499	0.870913	0.998852
hsa-miR-8073	1.78602	0.361041	2.22481	0.16228	0.871086	0.998852
hsa-miR-4269	1.35636	-0.486418	2.99955	-0.162164	0.871177	NA
hsa-miR-2115-5p	1.46189	-0.361093	2.25108	-0.160409	0.872559	NA
hsa-miR-4728-5p	1.46189	-0.361093	2.25108	-0.160409	0.872559	NA
hsa-miR-1252-5p	142.649	-0.050681	0.318384	-0.159182	0.873525	0.998852
hsa-miR-4703-3p	1.37297	-0.472736	2.99996	-0.157581	0.874787	NA
hsa-miR-139-3p	114.969	0.0538564	0.34404	0.156541	0.875607	0.998852
hsa-miR-7-1-3p	1331.42	0.0419816	0.270937	0.15495	0.876861	0.998852
hsa-miR-191-3p	142.102	0.0445184	0.287515	0.154839	0.876948	0.998852
hsa-miR-10401-5p	1.33753	-0.349768	2.2679	-0.154226	0.877432	NA
hsa-miR-1233-3p	1.33753	-0.349768	2.2679	-0.154226	0.877432	NA
hsa-miR-1299	56.3671	0.0653659	0.424836	0.153861	0.877719	0.998852
hsa-miR-5685	1.21087	0.428938	2.79648	0.153385	0.878095	NA
hsa-miR-3684	0.752032	-0.472567	3.09263	-0.152804	0.878553	NA
hsa-miR-4719	0.752032	-0.472567	3.09263	-0.152804	0.878553	NA
hsa-miR-600	0.752032	-0.472567	3.09263	-0.152804	0.878553	NA
hsa-miR-934	0.752032	-0.472567	3.09263	-0.152804	0.878553	NA
hsa-miR-545-5p	4.30734	0.273427	1.78995	0.152757	0.87859	0.998852
hsa-miR-589-5p	506.927	-0.0425539	0.278645	-0.152717	0.878621	0.998852
hsa-miR-3918	1.34032	0.458355	3.00668	0.152445	0.878836	NA
hsa-miR-1295a	24.2956	0.107891	0.712145	0.151502	0.87958	0.998852
hsa-miR-190b-5p	34.7694	0.0865828	0.572731	0.151175	0.879838	0.998852
hsa-miR-6815-3p	2.8453	-0.26636	1.76477	-0.150932	0.880029	0.998852
hsa-miR-132-5p	6774.72	-0.0537564	0.357217	-0.150487	0.880381	0.998852
hsa-miR-6500-3p	4.28427	0.253866	1.70091	0.149253	0.881354	0.998852
hsa-miR-10526-3p	2.056	-0.272168	1.83917	-0.147984	0.882355	0.998852
hsa-miR-11400	0.479844	0.45674	3.10611	0.147046	0.883096	NA
hsa-miR-4324	0.479844	0.45674	3.10611	0.147046	0.883096	NA
hsa-miR-4329	0.479844	0.45674	3.10611	0.147046	0.883096	NA
hsa-miR-561-3p	0.479844	0.45674	3.10611	0.147046	0.883096	NA
hsa-miR-603	0.479844	0.45674	3.10611	0.147046	0.883096	NA
hsa-miR-6806-5p	0.479844	0.45674	3.10611	0.147046	0.883096	NA
hsa-miR-6887-3p	0.479844	0.45674	3.10611	0.147046	0.883096	NA
hsa-miR-8063	0.479844	0.45674	3.10611	0.147046	0.883096	NA
hsa-miR-4712-3p	4.80467	-0.143877	0.981428	-0.1466	0.883448	0.998852
hsa-miR-6728-3p	1.73699	-0.382562	2.62127	-0.145945	0.883965	0.998852
hsa-miR-4804-3p	6.90625	0.187072	1.28397	0.145698	0.88416	0.998852
hsa-miR-3180	19.0306	0.0941394	0.646377	0.145642	0.884204	0.998852
hsa-miR-6780a-5p	1.40401	-0.385595	2.65259	-0.145365	0.884422	NA
hsa-miR-4327	2.91349	0.225092	1.55841	0.144438	0.885155	0.998852
hsa-miR-25-5p	9.21433	0.132718	0.91915	0.144392	0.885191	0.998852
hsa-miR-5587-3p	2.34498	-0.314014	2.17524	-0.144359	0.885217	0.998852
hsa-miR-3614-5p	1.62112	0.37803	2.62714	0.143894	0.885584	0.998852
hsa-miR-185-3p	481.646	0.0348888	0.242522	0.143858	0.885612	0.998852
hsa-miR-3925-5p	1.32957	-0.387888	2.70522	-0.143385	0.885986	NA
hsa-miR-1229-5p	2.00642	-0.260074	1.82015	-0.142886	0.88638	0.998852
hsa-miR-6753-3p	3.2064	0.244359	1.74445	0.140078	0.888599	0.998852
hsa-miR-4271	2.59015	0.347502	2.50011	0.138995	0.889454	0.998852
hsa-miR-1-3p	94607.8	0.0533396	0.383995	0.138907	0.889524	0.998852
hsa-miR-6818-5p	34.0272	0.0749773	0.540286	0.138773	0.889629	0.998852
hsa-miR-26a-2-3p	111.234	0.0586789	0.424286	0.1383	0.890003	0.998852
hsa-miR-2355-3p	218.422	-0.0316781	0.230647	-0.137345	0.890758	0.998852
hsa-miR-3187-3p	9.66522	-0.141133	1.03048	-0.136958	0.891064	0.998852
hsa-miR-6743-3p	33.4693	-0.080272	0.586556	-0.136853	0.891147	0.998852
hsa-miR-3142	3.53328	0.247714	1.81439	0.136527	0.891405	0.998852
hsa-miR-1306-5p	304.289	0.0433316	0.319544	0.135605	0.892134	0.998852
[truncated: 657 more rows]

## Sheet: Contrast 3
	baseMean	log2FoldChange	lfcSE	stat	pvalue	padj
hsa-miR-431-3p	23.7089	-22.7818	3.02766	-7.52456	5.29e-14	8.8e-11
hsa-miR-127-3p	9818.39	-6.77138	1.27344	-5.3174	1.05e-07	8.75e-05
hsa-miR-656-3p	237.443	-4.14683	0.841089	-4.93031	8.21e-07	0.000348528
hsa-miR-412-5p	470.956	-3.63456	0.737797	-4.92623	8.38e-07	0.000348528
hsa-miR-370-3p	5814.03	-5.96004	1.23109	-4.84128	1.29e-06	0.000429076
hsa-miR-376c-3p	100.866	-3.88932	0.83675	-4.64813	3.35e-06	0.00082431
hsa-miR-411-5p	1990.84	-3.49172	0.756349	-4.61655	3.9e-06	0.00082431
hsa-miR-433-3p	564.729	-6.90979	1.5052	-4.59062	4.42e-06	0.00082431
hsa-miR-381-3p	16040.4	-3.44262	0.750246	-4.58866	4.46e-06	0.00082431
hsa-miR-369-5p	396.171	-3.60187	0.793084	-4.5416	5.58e-06	0.000872896
hsa-miR-889-3p	551.539	-3.44643	0.762489	-4.51998	6.18e-06	0.000872896
hsa-miR-655-3p	118.543	-3.65086	0.808408	-4.51611	6.3e-06	0.000872896
hsa-miR-376a-3p	84.1896	-3.72516	0.844901	-4.40899	1.04e-05	0.00132854
hsa-miR-382-5p	1281.26	-3.22949	0.738983	-4.37018	1.24e-05	0.00147469
hsa-miR-136-3p	287.113	-6.47194	1.48909	-4.34625	1.38e-05	0.00153534
hsa-miR-329-3p	1768.76	-3.27688	0.764366	-4.28706	1.81e-05	0.00181722
hsa-miR-432-5p	411.262	-7.64252	1.78967	-4.27035	1.95e-05	0.00181722
hsa-miR-493-3p	173.592	-5.41349	1.26821	-4.26861	1.97e-05	0.00181722
hsa-miR-485-5p	196.409	-3.13307	0.74779	-4.18977	2.79e-05	0.0024441
hsa-miR-654-3p	2066.24	-3.14088	0.752737	-4.17261	3.01e-05	0.00249641
hsa-miR-487b-3p	731.054	-3.24208	0.778939	-4.16217	3.15e-05	0.00249641
hsa-miR-410-3p	695.542	-3.29861	0.794743	-4.15053	3.32e-05	0.00250738
hsa-miR-379-5p	3679.38	-3.13159	0.758084	-4.13092	3.61e-05	0.00261241
hsa-miR-487a-3p	191.239	-3.12973	0.766074	-4.08541	4.4e-05	0.00304875
hsa-miR-134-5p	822.626	-2.99368	0.748657	-3.99874	6.37e-05	0.00423603
hsa-miR-485-3p	256.956	-3.23487	0.81088	-3.98934	6.63e-05	0.00423801
hsa-miR-323a-3p	2609.58	-2.90991	0.742375	-3.91973	8.86e-05	0.00546012
hsa-miR-495-3p	1661.95	-2.79434	0.72646	-3.84651	0.000119811	0.00711591
hsa-miR-654-5p	142.303	-2.95348	0.774397	-3.81391	0.000136788	0.00784409
hsa-miR-409-3p	1975.38	-3.07774	0.817378	-3.76538	0.000166294	0.00921821
hsa-miR-539-5p	18.846	-4.69792	1.28606	-3.65296	0.000259235	0.0139067
hsa-miR-369-3p	1199.42	-2.6089	0.719453	-3.62622	0.000287596	0.0146715
hsa-miR-411-3p	457.554	-3.17185	0.875462	-3.62306	0.000291136	0.0146715
hsa-miR-494-5p	3.56672	-5.23597	1.4511	-3.60827	0.000308247	0.0150769
hsa-miR-431-5p	50.4096	-9.05227	2.51837	-3.5945	0.00032501	0.0154426
hsa-miR-196a-5p	3069.07	-6.41782	1.80297	-3.55959	0.000371439	0.0171584
hsa-miR-758-3p	718.22	-3.1022	0.875553	-3.54314	0.000395398	0.0177715
hsa-miR-379-3p	212.049	-2.80951	0.803426	-3.49691	0.000470678	0.0205984
hsa-miR-493-5p	153.463	-6.29196	1.80312	-3.48948	0.000483959	0.0206365
hsa-miR-377-5p	55.2344	-3.56409	1.02752	-3.46863	0.000523122	0.0217488
hsa-miR-6832-3p	3.00594	5.09015	1.49623	3.40198	0.000668997	0.0266905
hsa-miR-1185-2-3p	27.8231	-3.6521	1.07418	-3.39991	0.000674083	0.0266905
hsa-miR-1269b	4990.03	1.20913	0.357493	3.38225	0.000718938	0.0278045
hsa-miR-487a-5p	51.8462	-2.81323	0.834543	-3.37099	0.000748989	0.0283084
hsa-miR-1269a	4527.19	1.20404	0.363445	3.31285	0.000923502	0.0341285
hsa-miR-543	1772.86	-2.61507	0.79274	-3.29878	0.000971075	0.0351065
hsa-miR-376a-5p	8.50566	-4.45561	1.37683	-3.23613	0.00121162	0.0428707
hsa-miR-494-3p	3.85467	-5.33084	1.71963	-3.1	0.00193523	0.0670477
hsa-miR-376b-3p	9.9534	-4.76537	1.57085	-3.03362	0.00241642	0.0820102
hsa-miR-2467-5p	5.92359	-3.84594	1.27299	-3.02118	0.00251788	0.0837446
hsa-miR-668-3p	36.4481	-2.19978	0.731014	-3.00922	0.00261916	0.0854053
hsa-miR-5689	12.0108	2.39991	0.807747	2.97111	0.00296721	0.0948938
hsa-miR-432-3p	5.58999	-5.87014	1.98598	-2.95579	0.00311867	0.0978557
hsa-miR-1185-1-3p	135.403	-2.46097	0.880625	-2.79457	0.00519693	0.160046
hsa-miR-495-5p	2.87765	-4.91408	1.80691	-2.71961	0.00653594	0.197623
hsa-miR-6774-5p	2.45049	4.80214	1.84858	2.59775	0.00938371	0.278663
hsa-miR-323a-5p	21.0882	-2.45589	0.952357	-2.57874	0.00991603	0.289304
hsa-miR-136-5p	88.7509	-2.12647	0.828908	-2.56539	0.010306	0.295497
hsa-miR-619-5p	1001.96	1.00987	0.400744	2.51999	0.0117358	0.329492
hsa-miR-5584-3p	9.22961	2.87531	1.14445	2.51238	0.011992	0.329492
hsa-miR-499b-3p	3.16605	5.17677	2.06277	2.50962	0.012086	0.329492
hsa-miR-548az-3p	6.319	2.71013	1.08593	2.49567	0.0125719	0.33721
hsa-miR-153-3p	1739.26	-0.801701	0.325823	-2.46054	0.0138728	0.361852
hsa-miR-196a-3p	3.47304	-5.18907	2.11009	-2.45917	0.0139258	0.361852
hsa-miR-1276	85.4285	0.681544	0.278938	2.44335	0.0145517	0.369593
hsa-miR-1298-3p	2.16673	4.61886	1.8945	2.43804	0.0147671	0.369593
hsa-miR-541-3p	14.2844	-2.89978	1.19086	-2.43503	0.0148904	0.369593
hsa-miR-1972	22.4415	1.32603	0.548582	2.41719	0.0156407	0.382508
hsa-miR-337-3p	53.5199	-4.87634	2.05092	-2.37764	0.0174239	0.417518
hsa-miR-6893-5p	3.98136	3.84429	1.61901	2.37446	0.0175744	0.417518
hsa-miR-4791	772.947	0.783808	0.33488	2.34057	0.0192545	0.450989
hsa-miR-4738-3p	7.62259	-2.40194	1.04636	-2.29553	0.0217027	0.501273
hsa-miR-337-5p	11.4949	-6.91822	3.02922	-2.28383	0.0223814	0.509356
hsa-miR-3680-3p	12.2458	2.00717	0.88071	2.27903	0.0226653	0.509356
hsa-miR-4433b-5p	1.98162	-4.37577	1.93638	-2.25976	0.023836	0.528523
hsa-miR-4524a-3p	9.44678	-1.9135	0.849067	-2.25366	0.0242178	0.529924
hsa-miR-202-5p	1.85849	-4.30438	1.91941	-2.24255	0.0249259	0.538334
hsa-miR-376b-5p	6.56906	-4.16624	1.86315	-2.23612	0.0253437	0.540342
hsa-miR-5694	58.4511	-1.07427	0.483913	-2.21997	0.0264208	0.556175
hsa-miR-127-5p	49.3986	-5.60068	2.55695	-2.19037	0.0284972	0.592385
hsa-miR-3660	5.606	3.44313	1.58085	2.17802	0.0294048	0.603705
hsa-miR-4435	2.314	4.72628	2.18272	2.16532	0.0303635	0.615787
hsa-miR-548ay-3p	40.3111	0.923371	0.434496	2.12516	0.0335736	0.670286
hsa-miR-4737	1.82636	-4.2494	2.00276	-2.12177	0.0338569	0.670286
hsa-miR-1181	27.1595	-1.08914	0.514515	-2.11684	0.0342735	0.67055
hsa-miR-4463	2.24687	4.68319	2.21855	2.11092	0.0347794	0.672536
hsa-miR-370-5p	74.3063	-0.863934	0.411242	-2.10079	0.0356592	0.681624
hsa-miR-149-3p	115.72	0.669977	0.320844	2.08817	0.0367828	0.694655
hsa-miR-154-5p	32.6214	-3.93363	1.8912	-2.07996	0.0375289	0.694655
hsa-miR-627-3p	15.6836	-1.53893	0.741837	-2.07448	0.0380346	0.694655
hsa-miR-31-3p	2.34338	-4.61333	2.22477	-2.07363	0.0381141	0.694655
hsa-miR-377-3p	25.5729	-2.51796	1.21626	-2.07024	0.0384295	0.694655
hsa-miR-3681-5p	9.82481	2.16415	1.05752	2.04643	0.040714	0.728036
hsa-miR-1297	13.8141	-1.59079	0.784963	-2.02658	0.0427055	0.740439
hsa-miR-4281	1.98915	4.52104	2.23128	2.02621	0.0427433	0.740439
hsa-miR-587	1.98915	4.52104	2.23128	2.02621	0.0427433	0.740439
hsa-miR-150-5p	2.03703	4.5394	2.2474	2.01984	0.0433995	0.744055
hsa-miR-302a-5p	5.9823	2.69776	1.35621	1.98919	0.0466805	0.792139
hsa-miR-6727-3p	1.9888	4.50365	2.2746	1.97997	0.0477063	0.80137
hsa-miR-3085-3p	116.598	-1.02904	0.521307	-1.97396	0.0483868	0.804672
hsa-miR-299-3p	32.8729	-3.97884	2.03777	-1.95255	0.0508733	0.815034
hsa-miR-199b-5p	19044.9	-1.66553	0.853247	-1.95199	0.0509399	0.815034
hsa-miR-4672	2.07016	-4.44441	2.28323	-1.94654	0.0515897	0.815034
hsa-miR-375-3p	191.84	2.44601	1.25752	1.94511	0.0517616	0.815034
hsa-miR-6883-3p	3.79741	-3.2483	1.67068	-1.9443	0.0518597	0.815034
hsa-miR-4689	2.03863	-4.42192	2.28826	-1.93244	0.0533056	0.815034
hsa-miR-615-3p	72114.4	-0.687918	0.356135	-1.93162	0.0534062	0.815034
hsa-miR-6780a-5p	5.4947	2.47493	1.2827	1.92947	0.0536725	0.815034
hsa-miR-4539	1.4646	-3.94887	2.05804	-1.91875	0.0550155	0.815034
hsa-miR-6759-3p	1.4646	-3.94887	2.05804	-1.91875	0.0550155	0.815034
hsa-miR-1469	31.9822	1.05853	0.552565	1.91566	0.0554081	0.815034
hsa-miR-876-5p	27.5751	1.04941	0.548342	1.91379	0.055647	0.815034
hsa-miR-548j-3p	9.48033	-1.71702	0.898496	-1.91099	0.0560056	0.815034
hsa-miR-4301	99.5535	-0.756837	0.397005	-1.90636	0.0566031	0.815034
hsa-miR-8485	17.067	1.5543	0.815452	1.90605	0.0566433	0.815034
hsa-miR-551b-5p	43.6183	0.913085	0.479448	1.90445	0.0568515	0.815034
hsa-miR-5586-5p	2.71606	-4.83922	2.55003	-1.89771	0.0577346	0.820622
hsa-miR-1292-3p	9.35598	-1.69625	0.899669	-1.88542	0.059373	0.833562
hsa-miR-664a-5p	159.971	0.517785	0.275876	1.87687	0.0605354	0.833562
hsa-miR-424-5p	138.433	-0.989873	0.529159	-1.87065	0.0613933	0.833562
hsa-miR-572	13.4548	1.33606	0.714781	1.86919	0.0615959	0.833562
hsa-miR-873-5p	526.467	0.567074	0.304503	1.86229	0.062562	0.833562
hsa-miR-6505-3p	109.354	0.623219	0.335333	1.85851	0.0630971	0.833562
hsa-miR-299-5p	30.475	-3.08714	1.66128	-1.85829	0.0631277	0.833562
hsa-miR-3944-5p	3.20228	-3.04349	1.63878	-1.85717	0.0632869	0.833562
hsa-miR-1246	4963.09	1.02902	0.555143	1.85361	0.0637955	0.833562
hsa-miR-937-5p	1.72428	4.31304	2.33047	1.85072	0.0642105	0.833562
hsa-miR-4695-3p	255.683	-0.685594	0.371035	-1.84779	0.0646326	0.833562
hsa-miR-448	163.33	1.02233	0.554322	1.84429	0.0651414	0.833562
hsa-miR-424-3p	327.813	-1.22602	0.664947	-1.84378	0.0652145	0.833562
hsa-miR-1295a	14.9586	-1.81779	0.98754	-1.84072	0.0656624	0.833562
hsa-miR-4762-5p	1.87821	-4.29267	2.33941	-1.83493	0.0665156	0.837995
hsa-miR-6734-5p	11.5314	1.41394	0.774342	1.82599	0.0678516	0.844967
hsa-miR-4448	23.3394	1.00021	0.548229	1.82444	0.0680851	0.844967
hsa-miR-5699-5p	34.1377	0.954513	0.524287	1.82059	0.0686686	0.845896
hsa-miR-1253	7.21304	-1.75105	0.967099	-1.81063	0.0701989	0.858388
hsa-miR-548j-5p	19.8923	1.20196	0.667981	1.79939	0.0719573	0.869187
hsa-miR-6870-5p	21.9096	-0.814456	0.45291	-1.79827	0.0721339	0.869187
hsa-miR-4773	1.71855	-4.18645	2.33225	-1.79502	0.07265	0.869187
hsa-miR-642a-5p	38.7665	0.860698	0.483045	1.78182	0.0747794	0.888272
hsa-miR-503-3p	2.93406	-2.9109	1.63826	-1.77683	0.0755969	0.891614
hsa-miR-365b-5p	1.61734	4.20256	2.37719	1.76787	0.077083	0.902061
hsa-miR-196b-5p	322.657	-3.30494	1.87423	-1.76335	0.0778411	0.902061
hsa-miR-154-3p	19.3457	-4.18915	2.37812	-1.76154	0.0781469	0.902061
hsa-miR-3150a-3p	1.67687	-4.15279	2.36147	-1.75856	0.0786523	0.902061
hsa-miR-3162-3p	37.1364	-0.915514	0.5246	-1.74516	0.0809562	0.918426
hsa-miR-1247-3p	26.8678	1.25178	0.718369	1.74253	0.0814156	0.918426
hsa-miR-6812-3p	1.61986	-4.10053	2.35568	-1.7407	0.0817361	0.918426
hsa-miR-615-5p	193.075	-0.564775	0.326381	-1.73042	0.0835557	0.928224
hsa-miR-6858-5p	18.0813	-0.969627	0.560649	-1.72947	0.0837243	0.928224
hsa-miR-5706	2.35762	3.04723	1.76854	1.72302	0.0848841	0.931307
hsa-miR-548as-5p	6.96095	2.08821	1.21436	1.7196	0.0855061	0.931307
hsa-miR-34c-3p	16.5545	1.2179	0.710518	1.71411	0.0865088	0.931307
hsa-miR-3179	7.11798	2.2319	1.30211	1.71406	0.0865168	0.931307
hsa-miR-7-2-3p	28.692	0.965628	0.563867	1.71251	0.0868026	0.931307
hsa-miR-6738-3p	8.12084	2.09565	1.23104	1.70235	0.0886902	0.942267
hsa-miR-1290	1440.99	0.905485	0.532349	1.70092	0.0889572	0.942267
hsa-miR-6718-5p	2.959	2.82177	1.67825	1.68138	0.0926897	0.966907
hsa-miR-9-5p	49852.8	0.917836	0.546158	1.68053	0.0928536	0.966907
hsa-miR-3085-5p	160.02	-0.681632	0.406439	-1.67708	0.0935266	0.966907
hsa-miR-4449	28.0634	0.868361	0.517929	1.6766	0.0936204	0.966907
hsa-miR-4633-5p	27.659	-0.877119	0.524061	-1.67369	0.0941906	0.966907
hsa-miR-6780b-3p	3.53783	2.32071	1.3894	1.6703	0.0948605	0.96781
hsa-miR-6805-3p	8.52072	1.17327	0.705675	1.66262	0.0963893	0.974308
hsa-miR-4487	1.49335	4.07289	2.45281	1.6605	0.0968142	0.974308
hsa-miR-1909-3p	10.1549	-1.40988	0.850191	-1.65831	0.097255	0.974308
hsa-miR-26b-3p	12.1794	-1.39709	0.852463	-1.63888	0.101237	0.999196
hsa-miR-6807-3p	1.4495	4.03055	2.46649	1.63413	0.102232	NA
hsa-miR-6809-3p	5.10818	-2.6156	1.60684	-1.62779	0.103569	0.999196
hsa-miR-873-3p	983.626	0.398324	0.244747	1.62749	0.103633	0.999196
hsa-miR-1298-5p	685.04	0.970563	0.59757	1.62418	0.104337	0.999196
hsa-miR-6738-5p	1.36567	3.97896	2.45577	1.62025	0.105179	NA
hsa-miR-486-5p	8141.85	0.424742	0.262714	1.61675	0.105933	0.999196
hsa-miR-1273h-3p	77.3523	0.591243	0.366836	1.61174	0.107019	0.999196
hsa-miR-296-3p	193.795	-0.781936	0.48614	-1.60846	0.107735	0.999196
hsa-miR-4524b-5p	1.96455	-4.37269	2.71918	-1.60809	0.107816	0.999196
hsa-miR-3168	112.601	-0.601755	0.375798	-1.60127	0.109316	0.999196
hsa-miR-324-3p	197.183	0.50278	0.314971	1.59627	0.110427	0.999196
hsa-miR-9901	2.79115	2.71638	1.70721	1.59112	0.111582	0.999196
hsa-miR-3176	24.3382	-0.947162	0.596878	-1.58686	0.112544	0.999196
hsa-miR-6865-3p	19.3608	-1.11539	0.704332	-1.58362	0.11328	0.999196
hsa-miR-670-3p	7.63394	-1.71905	1.08612	-1.58274	0.113482	0.999196
hsa-miR-9-3p	1461.35	0.807443	0.51444	1.56956	0.116518	0.999196
hsa-miR-6789-3p	9.5465	1.12121	0.720775	1.55557	0.119811	0.999196
hsa-miR-564	3.165	-3.03578	1.96586	-1.54425	0.122528	0.999196
hsa-miR-619-3p	57.401	0.680828	0.444722	1.53091	0.125792	0.999196
hsa-miR-4665-3p	5.61004	2.1778	1.42711	1.52602	0.127006	0.999196
hsa-miR-6834-5p	1.27762	3.85646	2.52856	1.52516	0.12722	NA
hsa-miR-8079	1.27762	3.85646	2.52856	1.52516	0.12722	NA
hsa-miR-4477a	3.40799	-3.00689	1.9774	-1.52063	0.128352	0.999196
hsa-miR-6790-3p	71.1923	-0.957159	0.629594	-1.52028	0.12844	0.999196
hsa-miR-551a	132.817	0.487471	0.321122	1.51803	0.129007	0.999196
hsa-miR-6841-5p	22.9781	1.20932	0.797977	1.51548	0.12965	0.999196
hsa-miR-6810-3p	1.30199	-3.78309	2.49888	-1.51391	0.130048	NA
hsa-miR-206	104.342	1.11968	0.740497	1.51207	0.130516	0.999196
hsa-miR-3124-3p	1.64061	4.22588	2.79973	1.50939	0.1312	0.999196
hsa-miR-4474-5p	1.64061	4.22588	2.79973	1.50939	0.1312	0.999196
hsa-miR-766-5p	54.0565	-0.609168	0.403737	-1.50882	0.131344	0.999196
hsa-miR-3934-3p	1.76244	-4.20923	2.79161	-1.50781	0.131602	0.999196
hsa-miR-1291	19.6693	1.04284	0.692139	1.50669	0.131891	0.999196
hsa-miR-708-5p	41706.5	0.629825	0.419076	1.50289	0.132867	0.999196
hsa-miR-1249-3p	939.802	-0.606906	0.404834	-1.49915	0.133836	0.999196
hsa-miR-205-3p	1.31951	-3.78684	2.5329	-1.49506	0.134899	NA
hsa-miR-509-5p	4.70852	-1.55606	1.04188	-1.49351	0.135303	0.999196
hsa-miR-548a-3p	35.1772	-0.772946	0.519708	-1.48727	0.136944	0.999196
hsa-miR-542-3p	450.989	-0.76777	0.516466	-1.48658	0.137125	0.999196
hsa-miR-548aa	21.82	-1.02986	0.694095	-1.48374	0.137878	0.999196
hsa-miR-4443	615.63	-0.585586	0.395948	-1.47894	0.139155	0.999196
hsa-miR-6529-3p	1.61699	4.18771	2.84278	1.4731	0.140724	0.999196
hsa-miR-548b-5p	60.3767	-0.511232	0.348125	-1.46853	0.14196	0.999196
hsa-miR-6869-5p	18.8977	-0.882203	0.60143	-1.46684	0.142419	0.999196
hsa-miR-3911	15.5852	1.08655	0.741793	1.46476	0.142988	0.999196
hsa-miR-4764-5p	1.17892	3.7534	2.57256	1.45902	0.14456	NA
hsa-miR-942-3p	4.81237	2.04354	1.40195	1.45764	0.14494	0.999196
hsa-miR-3177-3p	294.318	0.517758	0.355548	1.45623	0.14533	0.999196
hsa-miR-4519	1.2625	-3.71799	2.55425	-1.45561	0.145501	NA
hsa-miR-5585-3p	178.059	0.547485	0.37652	1.45407	0.145928	0.999196
hsa-miR-135a-2-3p	2536.01	0.522673	0.359555	1.45367	0.146039	0.999196
hsa-miR-3609	7.22018	1.25176	0.862596	1.45116	0.146736	0.999196
hsa-miR-4637	4.06489	1.70883	1.18148	1.44635	0.14808	0.999196
hsa-miR-1225-3p	2.38992	-2.56146	1.77393	-1.44395	0.148754	0.999196
hsa-miR-6854-3p	1.15397	3.72392	2.58435	1.44095	0.149598	NA
hsa-miR-664b-3p	27.3573	0.781159	0.542419	1.44014	0.149828	0.999196
hsa-miR-11400	2.71439	3.33704	2.31741	1.43999	0.149871	0.999196
hsa-miR-618	2142.17	-0.441171	0.307312	-1.43558	0.151122	0.999196
hsa-miR-6509-3p	26.4207	-0.792222	0.552361	-1.43425	0.151502	0.999196
hsa-miR-6780a-3p	1.50654	4.10825	2.86874	1.43207	0.152123	0.999196
hsa-miR-7113-3p	1.50654	4.10825	2.86874	1.43207	0.152123	0.999196
hsa-miR-32-3p	281.045	0.372321	0.261109	1.42592	0.153891	0.999196
hsa-miR-638	38.0879	0.579375	0.406704	1.42456	0.154284	0.999196
hsa-miR-888-5p	13.6383	1.20904	0.84965	1.42298	0.154741	0.999196
hsa-miR-5000-3p	2.41404	-2.46212	1.73184	-1.42168	0.155119	0.999196
hsa-miR-561-5p	8.35514	-1.16818	0.821783	-1.42152	0.155167	0.999196
hsa-miR-512-3p	4.50284	2.35711	1.66724	1.41378	0.157427	0.999196
hsa-miR-6732-3p	1.5633	-4.04345	2.86338	-1.41212	0.157914	0.999196
hsa-miR-605-3p	13.2893	1.33537	0.946057	1.41152	0.158093	0.999196
hsa-miR-6798-5p	5.6368	-1.44091	1.02279	-1.4088	0.158894	0.999196
hsa-miR-1260b	9097.58	-0.487481	0.346747	-1.40587	0.159763	0.999196
hsa-miR-3157-3p	10.7288	1.36426	0.971233	1.40467	0.160119	0.999196
hsa-miR-567	1.57241	-4.03491	2.87779	-1.40208	0.16089	0.999196
hsa-miR-6782-3p	8.54632	1.38636	0.989445	1.40115	0.161168	0.999196
hsa-miR-4750-3p	1.44984	4.05436	2.89373	1.40108	0.161189	NA
hsa-miR-4652-3p	20055.7	0.472699	0.338169	1.39782	0.162167	0.999196
hsa-miR-215-3p	3.14131	-2.44349	1.74916	-1.39695	0.162429	0.999196
hsa-miR-3943	80.9022	-0.493567	0.355305	-1.38914	0.164791	0.999196
hsa-miR-329-5p	8.239	-2.3273	1.67578	-1.38879	0.164898	0.999196
hsa-miR-6127	3.93109	-1.43123	1.0325	-1.38618	0.165692	0.999196
hsa-miR-4722-3p	2.57772	3.25833	2.36793	1.37602	0.168814	0.999196
hsa-miR-208a-5p	3.73831	2.01716	1.46738	1.37467	0.169235	0.999196
hsa-miR-7106-5p	1.51865	-3.98555	2.89959	-1.37452	0.169281	0.999196
hsa-miR-6728-5p	1.57384	4.17892	3.04924	1.37048	0.170537	0.999196
hsa-miR-1537-3p	1.47992	-3.96714	2.89803	-1.36891	0.171027	0.999196
hsa-miR-1268a	38.5732	0.803252	0.586898	1.36864	0.171112	0.999196
hsa-miR-548l	45.3028	0.556865	0.40711	1.36785	0.171359	0.999196
hsa-miR-10396a-5p	3.01924	2.70313	1.98827	1.35954	0.173976	0.999196
hsa-miR-1468-5p	73.4994	0.561112	0.41376	1.35613	0.175058	0.999196
hsa-miR-195-3p	7.47719	-1.1577	0.85431	-1.35513	0.175377	0.999196
hsa-miR-20a-3p	16.3341	0.790152	0.585517	1.3495	0.177178	0.999196
hsa-let-7a-2-3p	20.9817	0.698336	0.517918	1.34835	0.177545	0.999196
hsa-miR-6836-3p	392.287	0.453276	0.336641	1.34647	0.178151	0.999196
hsa-miR-4726-5p	19.3702	0.695552	0.51779	1.34331	0.179172	0.999196
hsa-miR-1286	26.5089	0.775546	0.577705	1.34246	0.179447	0.999196
hsa-miR-4453	1.3697	3.96065	2.95066	1.3423	0.1795	NA
hsa-miR-95-5p	19.0271	-0.774767	0.578893	-1.33836	0.180779	0.999196
hsa-miR-3613-5p	1640.93	0.356831	0.266716	1.33787	0.18094	0.999196
hsa-miR-4302	2.13377	-2.38038	1.78164	-1.33606	0.181529	0.999196
hsa-miR-4662b	11.3536	-0.876052	0.6561	-1.33524	0.181797	0.999196
hsa-miR-3977	1.40759	-3.88853	2.91429	-1.3343	0.182106	NA
hsa-miR-5089-5p	3.59576	1.95426	1.46467	1.33426	0.182118	0.999196
hsa-miR-6088	9.28959	-1.38554	1.03847	-1.33422	0.182132	0.999196
hsa-miR-491-5p	160.044	-0.51209	0.383981	-1.33363	0.182324	0.999196
hsa-miR-450a-5p	1528.33	-0.754939	0.566242	-1.33325	0.182451	0.999196
hsa-miR-27b-3p	232366	0.430696	0.323145	1.33282	0.18259	0.999196
hsa-miR-3161	9.23654	1.07738	0.808462	1.33263	0.182654	0.999196
hsa-miR-1227-3p	20.1548	0.750713	0.564127	1.33075	0.183271	0.999196
hsa-miR-6775-5p	1.00705	3.54278	2.66569	1.32903	0.183838	NA
hsa-miR-6800-3p	1.34642	3.93358	2.96181	1.3281	0.184145	NA
hsa-miR-6782-5p	1.34475	3.93468	2.96307	1.3279	0.18421	NA
hsa-miR-4681	1.40068	-3.8877	2.93418	-1.32497	0.185181	NA
hsa-miR-4777-5p	1.43447	4.04102	3.05153	1.32426	0.185418	NA
hsa-miR-4446-5p	1.30292	3.90807	2.96735	1.31702	0.18783	NA
hsa-miR-548ad-5p	1.32585	3.91461	2.97298	1.31673	0.18793	NA
hsa-miR-3133	6.37526	-1.5216	1.15749	-1.31457	0.188653	0.999196
hsa-miR-6511b-5p	21.8311	0.755962	0.577146	1.30983	0.190254	0.999196
hsa-miR-6770-3p	7.49315	-1.59829	1.22069	-1.30933	0.190421	0.999196
hsa-miR-1226-5p	14.0191	-1.00639	0.769148	-1.30845	0.19072	0.999196
hsa-miR-3928-3p	65.7613	-0.52157	0.399559	-1.30536	0.191769	0.999196
hsa-miR-1237-3p	6.3596	-1.58868	1.21857	-1.30373	0.192326	0.999196
hsa-miR-6801-5p	1.27797	3.8813	2.98128	1.30189	0.192954	NA
hsa-miR-6770-5p	10.4943	1.14592	0.883324	1.29728	0.194536	0.999196
hsa-miR-296-5p	113.072	-0.778651	0.600538	-1.29659	0.194773	0.999196
hsa-miR-552-3p	36.8883	-0.670363	0.517022	-1.29658	0.194774	0.999196
hsa-miR-6803-5p	15.4148	-1.1112	0.857432	-1.29596	0.194988	0.999196
hsa-miR-301a-5p	2513.81	0.272709	0.211719	1.28807	0.197721	0.999196
hsa-miR-6852-5p	9.93118	1.21477	0.943728	1.28721	0.198022	0.999196
hsa-miR-1304-3p	86.9614	0.479263	0.372824	1.28549	0.198619	0.999196
hsa-miR-4750-5p	3.97707	2.15206	1.67633	1.28379	0.199214	0.999196
hsa-miR-1224-3p	11.0485	0.980152	0.768379	1.27561	0.202093	0.999196
hsa-miR-6808-5p	1.25872	3.83813	3.00975	1.27523	0.202228	NA
hsa-miR-4484	5.0633	1.52361	1.19627	1.27363	0.202793	0.999196
hsa-miR-6769b-3p	2.77228	2.24314	1.76951	1.26766	0.204918	0.999196
hsa-miR-762	12.1262	1.17829	0.930246	1.26664	0.205283	0.999196
hsa-miR-6126	13.5031	-1.14865	0.9093	-1.26322	0.206509	0.999196
hsa-miR-6837-5p	2.87041	-2.9056	2.31365	-1.25585	0.209171	0.999196
hsa-miR-128-2-5p	38.7843	-0.818162	0.652094	-1.25467	0.209599	0.999196
hsa-miR-4659b-3p	1.22277	3.80354	3.03194	1.25449	0.209664	NA
hsa-miR-6778-3p	1.22277	3.80354	3.03194	1.25449	0.209664	NA
hsa-miR-4796-5p	1.81428	2.68456	2.14433	1.25193	0.210594	0.999196
hsa-miR-93-3p	74.8728	0.459188	0.36758	1.24922	0.211585	0.999196
hsa-miR-10399-5p	1.25838	3.81574	3.05578	1.24869	0.211777	NA
hsa-miR-3183	1.25838	3.81574	3.05578	1.24869	0.211777	NA
hsa-miR-497-3p	1.25838	3.81574	3.05578	1.24869	0.211777	NA
hsa-miR-518b	1.25838	3.81574	3.05578	1.24869	0.211777	NA
hsa-miR-6719-3p	1.25838	3.81574	3.05578	1.24869	0.211777	NA
hsa-miR-320d	174.489	0.444661	0.356932	1.24579	0.212843	0.999196
hsa-miR-6073	35.027	-0.567948	0.455976	-1.24557	0.212924	0.999196
hsa-miR-3157-5p	19.4799	0.94565	0.763883	1.23795	0.215734	0.999196
hsa-miR-6500-3p	2.27195	-2.52201	2.03859	-1.23714	0.216037	0.999196
hsa-miR-6746-3p	4.87124	-1.98714	1.61758	-1.22847	0.219271	0.999196
hsa-miR-5684	67.8034	0.524029	0.426805	1.2278	0.219524	0.999196
hsa-miR-2467-3p	4.98118	-1.70358	1.38823	-1.22717	0.21976	0.999196
hsa-miR-6848-3p	8.37975	1.25593	1.02413	1.22635	0.220069	0.999196
hsa-miR-548b-3p	3.09907	2.10988	1.72061	1.22624	0.220109	0.999196
hsa-miR-6769a-5p	1.17287	3.74519	3.05725	1.22502	0.220569	NA
hsa-miR-215-5p	110.613	-0.509972	0.41716	-1.22248	0.221524	0.999196
hsa-miR-8085	1.97851	-2.24417	1.83603	-1.2223	0.221595	0.999196
hsa-miR-652-5p	13.7123	-0.865592	0.71335	-1.21342	0.22497	0.999196
hsa-miR-6803-3p	6.98515	1.20866	0.996423	1.213	0.225131	0.999196
hsa-miR-548am-3p	175.058	0.411243	0.339089	1.21279	0.225211	0.999196
hsa-miR-1323	4.90443	1.7357	1.432	1.21209	0.225479	0.999196
hsa-miR-604	3.19158	2.06979	1.70779	1.21197	0.225525	0.999196
hsa-miR-3662	39.7035	0.567565	0.46842	1.21166	0.225644	0.999196
hsa-miR-920	1.13507	3.69926	3.05825	1.2096	0.226433	NA
hsa-miR-4498	3.65818	-1.78786	1.48747	-1.20195	0.229384	0.999196
hsa-miR-6849-3p	3.9672	1.99739	1.66181	1.20194	0.229388	0.999196
hsa-miR-133b	95.3911	0.498827	0.415162	1.20152	0.229548	0.999196
hsa-miR-6726-3p	3.69792	-1.73382	1.44358	-1.20105	0.22973	0.999196
hsa-miR-1538	9.46393	0.926587	0.771595	1.20087	0.2298	0.999196
hsa-miR-5586-3p	1.13473	3.67211	3.05885	1.20049	0.229951	NA
hsa-miR-6774-3p	1.13473	3.67211	3.05885	1.20049	0.229951	NA
hsa-miR-6128	1.20374	-3.66515	3.05484	-1.19979	0.230222	NA
hsa-miR-4472	9.08501	-1.39689	1.16479	-1.19926	0.230425	0.999196
hsa-miR-34c-5p	689.296	0.380273	0.317299	1.19847	0.230735	0.999196
hsa-miR-3127-5p	26.2881	0.561869	0.470414	1.19441	0.232317	0.999196
hsa-miR-8055	1.07585	3.62855	3.05985	1.18586	0.235678	NA
hsa-miR-4692	3.53347	-1.93976	1.63901	-1.1835	0.236612	0.999196
hsa-miR-891a-5p	274.639	0.547263	0.463386	1.18101	0.2376	0.999196
hsa-miR-6858-3p	3.95282	1.66212	1.40942	1.17929	0.238281	0.999196
hsa-miR-548g-5p	1.14953	-3.60345	3.05608	-1.17911	0.238354	NA
hsa-miR-6826-5p	17.0802	-0.709027	0.602266	-1.17727	0.239089	0.999196
hsa-miR-3940-3p	19.6128	0.688405	0.585722	1.17531	0.239871	0.999196
hsa-miR-506-5p	1.0509	3.59622	3.0606	1.175	0.239993	NA
hsa-miR-4662a-5p	51.6378	-0.551267	0.470874	-1.17073	0.241706	0.999196
hsa-miR-190a-5p	54.9258	0.646052	0.552124	1.17012	0.241952	0.999196
hsa-miR-503-5p	647.006	-0.592778	0.506621	-1.17006	0.241976	0.999196
hsa-miR-6799-5p	1.032	3.57115	3.0612	1.16659	0.243378	NA
hsa-miR-1272	1.12037	-3.56572	3.05686	-1.16647	0.243426	NA
hsa-miR-6777-3p	1.12037	-3.56572	3.05686	-1.16647	0.243426	NA
hsa-miR-2681-5p	26.4491	-0.564871	0.48434	-1.16627	0.243505	0.999196
hsa-miR-6815-5p	9.71556	0.884341	0.759087	1.16501	0.244017	0.999196
hsa-miR-135b-3p	329.006	0.32468	0.278754	1.16475	0.244119	0.999196
hsa-miR-27a-5p	115.021	1.17019	1.00488	1.16451	0.244215	0.999196
hsa-miR-3145-5p	7.07062	1.21303	1.04176	1.16441	0.244257	0.999196
hsa-miR-592	2737.84	0.432888	0.371836	1.16419	0.244346	0.999196
hsa-miR-6509-5p	1.02595	3.56321	3.06139	1.16392	0.244457	NA
hsa-miR-7161-5p	1.02595	3.56321	3.06139	1.16392	0.244457	NA
hsa-miR-3177-5p	6.97237	1.3537	1.16321	1.16376	0.24452	0.999196
hsa-miR-8057	4.41316	1.26711	1.09015	1.16232	0.245107	0.999196
hsa-miR-122-5p	124.958	0.37604	0.324423	1.1591	0.246414	0.999196
hsa-miR-4636	11.2806	0.945183	0.815719	1.15871	0.246574	0.999196
hsa-miR-497-5p	6.24765	0.993071	0.857833	1.15765	0.247007	0.999196
hsa-miR-6511a-3p	59.4322	0.506943	0.437913	1.15763	0.247014	0.999196
hsa-miR-4671-5p	4.25774	-1.66238	1.43621	-1.15747	0.247079	0.999196
hsa-miR-4701-5p	2.22124	2.02208	1.74757	1.15708	0.247241	0.999196
hsa-miR-6821-3p	1.11741	-3.53329	3.05755	-1.15559	0.247847	NA
hsa-miR-7111-5p	1.11741	-3.53329	3.05755	-1.15559	0.247847	NA
hsa-miR-3655	1.001	3.52949	3.06222	1.15259	0.249077	NA
hsa-miR-548a-5p	1.001	3.52949	3.06222	1.15259	0.249077	NA
hsa-miR-6765-5p	7.73855	-1.15198	0.999835	-1.15217	0.249252	0.999196
hsa-miR-1587	1.01108	3.5147	3.06258	1.14762	0.251124	NA
hsa-miR-3622b-3p	1.01108	3.5147	3.06258	1.14762	0.251124	NA
hsa-miR-4766-5p	1.01108	3.5147	3.06258	1.14762	0.251124	NA
hsa-miR-6731-3p	1.01108	3.5147	3.06258	1.14762	0.251124	NA
hsa-miR-12124	0.988151	3.51156	3.06266	1.14657	0.251558	NA
hsa-miR-4776-5p	0.988151	3.51156	3.06266	1.14657	0.251558	NA
hsa-miR-554	0.988151	3.51156	3.06266	1.14657	0.251558	NA
hsa-miR-6501-5p	0.988151	3.51156	3.06266	1.14657	0.251558	NA
hsa-miR-8081	0.988151	3.51156	3.06266	1.14657	0.251558	NA
hsa-miR-8083	0.988151	3.51156	3.06266	1.14657	0.251558	NA
hsa-miR-3925-5p	3.2801	1.70985	1.49371	1.1447	0.252335	0.999196
hsa-miR-487b-5p	18.3885	-3.31386	2.91037	-1.13864	0.254855	0.999196
hsa-miR-491-3p	33.715	-0.511594	0.449339	-1.13855	0.254892	0.999196
hsa-miR-6788-5p	0.963201	3.4767	3.06355	1.13486	0.256433	NA
hsa-miR-375-5p	0.987805	3.4767	3.06355	1.13486	0.256433	NA
hsa-miR-548bb-5p	0.987805	3.4767	3.06355	1.13486	0.256433	NA
hsa-miR-6840-5p	0.987805	3.4767	3.06355	1.13486	0.256433	NA
hsa-miR-3173-5p	27.908	-0.559674	0.493463	-1.13418	0.25672	0.999196
hsa-miR-548ax	1.06556	-3.46764	3.059	-1.13359	0.256967	NA
hsa-miR-3622a-5p	2.99233	-1.70842	1.50933	-1.13191	0.257673	0.999196
hsa-miR-302d-3p	7.67429	1.21	1.06919	1.13169	0.257765	0.999196
hsa-miR-3138	2.47993	2.35462	2.08139	1.13127	0.257941	0.999196
hsa-miR-548ar-5p	4.75347	1.55344	1.37443	1.13024	0.258376	0.999196
hsa-miR-8059	1.96086	2.81487	2.49095	1.13004	0.258461	0.999196
hsa-miR-30a-5p	24941.3	0.394561	0.349574	1.12869	0.259028	0.999196
hsa-miR-5579-3p	27.9054	0.738431	0.6568	1.12429	0.260892	0.999196
hsa-let-7i-5p	112586	0.966215	0.862273	1.12054	0.262482	0.999196
hsa-miR-3617-5p	4.71088	1.47572	1.31895	1.11886	0.2632	0.999196
hsa-miR-148b-5p	50.447	0.527985	0.472188	1.11817	0.263496	0.999196
hsa-miR-3122	1.87536	2.76609	2.47491	1.11766	0.263714	0.999196
hsa-miR-218-1-3p	3.64018	-2.19038	1.96089	-1.11703	0.263982	0.999196
hsa-miR-5089-3p	3.2878	-2.20696	1.9762	-1.11677	0.264093	0.999196
hsa-miR-9851-3p	10.8222	1.036	0.927873	1.11653	0.264196	0.999196
hsa-miR-135a-3p	949.794	0.324043	0.290483	1.11553	0.264622	0.999196
hsa-miR-10397-5p	192.39	-0.552178	0.495022	-1.11546	0.264652	0.999196
hsa-miR-23b-3p	13016.7	0.337426	0.302502	1.11545	0.264657	0.999196
hsa-miR-6741-5p	1.53766	2.44542	2.19233	1.11544	0.264661	0.999196
hsa-miR-3164	11.9326	0.864627	0.775871	1.11439	0.26511	0.999196
hsa-miR-3194-3p	0.943955	3.41175	3.06525	1.11304	0.265691	NA
hsa-miR-6812-5p	0.943955	3.41175	3.06525	1.11304	0.265691	NA
hsa-miR-6841-3p	0.943955	3.41175	3.06525	1.11304	0.265691	NA
hsa-miR-100-3p	11.0921	1.09975	0.988507	1.11254	0.265906	0.999196
hsa-miR-12115	0.999436	-3.40385	3.06047	-1.1122	0.266052	NA
hsa-miR-141-5p	0.999436	-3.40385	3.06047	-1.1122	0.266052	NA
hsa-miR-4512	0.999436	-3.40385	3.06047	-1.1122	0.266052	NA
hsa-miR-4794	0.999436	-3.40385	3.06047	-1.1122	0.266052	NA
hsa-miR-644a	0.999436	-3.40385	3.06047	-1.1122	0.266052	NA
hsa-miR-3146	1.01371	-3.39927	3.06057	-1.11066	0.266713	NA
hsa-miR-3162-5p	1.01371	-3.39927	3.06057	-1.11066	0.266713	NA
hsa-miR-4779	1.01371	-3.39927	3.06057	-1.11066	0.266713	NA
hsa-miR-4789-3p	1.01371	-3.39927	3.06057	-1.11066	0.266713	NA
hsa-miR-507	1.01371	-3.39927	3.06057	-1.11066	0.266713	NA
hsa-miR-6769a-3p	2.96954	-1.65158	1.48815	-1.10982	0.267076	0.999196
hsa-miR-1180-3p	9844.41	-0.242363	0.218524	-1.10909	0.267391	0.999196
hsa-miR-3134	3.26631	-1.90038	1.71383	-1.10885	0.267497	0.999196
hsa-miR-10a-3p	45536.1	0.265449	0.239608	1.10784	0.267929	0.999196
hsa-miR-548ah-3p	81.9123	-0.527918	0.477393	-1.10583	0.268798	0.999196
hsa-miR-216b-5p	61603.9	-0.283439	0.256602	-1.10459	0.269338	0.999196
hsa-miR-708-3p	21629	0.456689	0.415324	1.0996	0.271508	0.999196
hsa-miR-450a-1-3p	13.2346	-0.908257	0.830007	-1.09428	0.273834	0.999196
hsa-miR-3917	7.01066	1.21846	1.11747	1.09037	0.275549	0.999196
hsa-miR-6829-5p	0.952586	-3.32685	3.06232	-1.08638	0.277311	NA
hsa-miR-6895-3p	4.81504	1.77944	1.63853	1.086	0.277481	0.999196
hsa-miR-146a-3p	0.95995	-3.32235	3.06244	-1.08487	0.277979	NA
hsa-miR-6133	0.95995	-3.32235	3.06244	-1.08487	0.277979	NA
hsa-miR-6870-3p	0.95995	-3.32235	3.06244	-1.08487	0.277979	NA
hsa-miR-217-3p	106.103	0.368394	0.34046	1.08205	0.279231	0.999196
hsa-miR-6876-3p	61.2756	0.516093	0.478226	1.07918	0.280506	0.999196
hsa-miR-133a-3p	324.122	0.454749	0.421943	1.07775	0.281145	0.999196
hsa-miR-548al	15.2459	0.705462	0.65493	1.07716	0.28141	0.999196
hsa-miR-602	2.86665	2.1552	2.00086	1.07713	0.28142	0.999196
hsa-miR-4638-5p	9.99799	1.13181	1.05257	1.07528	0.282251	0.999196
hsa-miR-10393-3p	0.864157	3.29815	3.06841	1.07487	0.282432	NA
hsa-miR-761	0.91606	-3.28548	3.06336	-1.07251	0.283492	NA
hsa-miR-203b-3p	10.0785	0.914357	0.854455	1.07011	0.284572	0.999196
hsa-miR-7704	330.717	-0.459099	0.429605	-1.06865	0.285226	0.999196
hsa-let-7e-3p	506.31	0.393173	0.368366	1.06734	0.285817	0.999196
hsa-miR-769-5p	41885.2	0.414904	0.389236	1.06595	0.286448	0.999196
hsa-miR-142-3p	0.918262	-3.25996	3.06402	-1.06395	0.287352	NA
hsa-miR-1470	0.918262	-3.25996	3.06402	-1.06395	0.287352	NA
hsa-miR-5003-3p	0.918262	-3.25996	3.06402	-1.06395	0.287352	NA
hsa-miR-6800-5p	0.918262	-3.25996	3.06402	-1.06395	0.287352	NA
hsa-miR-4515	3.41881	-2.08597	1.96278	-1.06276	0.28789	0.999196
hsa-miR-3664-5p	0.839207	3.25732	3.06961	1.06115	0.288621	NA
hsa-miR-4255	0.839207	3.25732	3.06961	1.06115	0.288621	NA
hsa-miR-4517	0.839207	3.25732	3.06961	1.06115	0.288621	NA
hsa-miR-4523	0.839207	3.25732	3.06961	1.06115	0.288621	NA
hsa-miR-4673	1.49951	2.37124	2.23712	1.05995	0.289166	0.999196
hsa-miR-4718	0.908102	-3.24748	3.06435	-1.05976	0.289252	NA
hsa-miR-4727-3p	0.908102	-3.24748	3.06435	-1.05976	0.289252	NA
hsa-miR-4802-5p	0.908102	-3.24748	3.06435	-1.05976	0.289252	NA
hsa-miR-7112-3p	0.908102	-3.24748	3.06435	-1.05976	0.289252	NA
hsa-miR-137-5p	85.4892	-0.461832	0.436276	-1.05858	0.289792	0.999196
hsa-miR-23a-3p	726.091	0.596788	0.563991	1.05815	0.289986	0.999196
hsa-miR-12136	194.794	-0.325861	0.308213	-1.05726	0.290394	0.999196
hsa-miR-6758-3p	3.95669	1.32283	1.25298	1.05575	0.291082	0.999196
hsa-miR-1307-5p	633.546	0.300024	0.284197	1.05569	0.291109	0.999196
hsa-miR-3180-5p	93.314	-0.466254	0.443597	-1.05108	0.293223	0.999196
hsa-miR-4299	0.820307	3.22547	3.07057	1.05045	0.293513	NA
hsa-miR-4664-5p	0.820307	3.22547	3.07057	1.05045	0.293513	NA
hsa-miR-650	0.820307	3.22547	3.07057	1.05045	0.293513	NA
hsa-miR-8087	0.820307	3.22547	3.07057	1.05045	0.293513	NA
hsa-miR-2682-5p	1506.89	-0.379732	0.361754	-1.0497	0.293857	0.999196
hsa-miR-6884-5p	1.77009	2.65469	2.53076	1.04897	0.294192	0.999196
hsa-miR-4327	5.40944	1.58336	1.5106	1.04817	0.294561	0.999196
hsa-miR-1910-3p	5.15578	1.54692	1.47671	1.04755	0.294848	0.999196
hsa-miR-627-5p	3.87067	1.81529	1.73414	1.0468	0.295194	0.999196
hsa-miR-28-3p	8635.11	0.335522	0.32061	1.04651	0.295324	0.999196
hsa-miR-4758-3p	4.35529	1.51089	1.44486	1.0457	0.2957	0.999196
hsa-miR-5188	1.8707	-2.19924	2.10343	-1.04555	0.29577	0.999196
hsa-miR-4782-5p	6.65644	-1.2126	1.16245	-1.04314	0.296883	0.999196
hsa-miR-550b-2-5p	1.92666	-2.22773	2.1362	-1.04285	0.297019	0.999196
hsa-miR-342-3p	11256.2	0.317882	0.305161	1.04169	0.297557	0.999196
hsa-miR-7108-3p	14.7841	-0.809104	0.777252	-1.04098	0.297885	0.999196
hsa-miR-197-5p	11.8677	0.899654	0.8656	1.03934	0.298646	0.999196
hsa-miR-5701	149.219	0.405962	0.39108	1.03806	0.299244	0.999196
hsa-miR-5092	0.866413	-3.18211	3.06609	-1.03784	0.299346	NA
hsa-miR-6791-3p	0.866413	-3.18211	3.06609	-1.03784	0.299346	NA
hsa-miR-6882-5p	13.6591	0.662688	0.639315	1.03656	0.299941	0.999196
hsa-miR-3972	7.85238	0.890583	0.860845	1.03454	0.300882	0.999196
hsa-miR-182-3p	6.07539	-1.32718	1.28377	-1.03381	0.301225	0.999196
hsa-miR-4728-5p	4.07636	1.99563	1.93205	1.03291	0.301647	0.999196
hsa-miR-204-5p	8599.36	0.5742	0.556662	1.03151	0.302303	0.999196
hsa-miR-1287-3p	1.86554	-2.18625	2.12138	-1.03058	0.302737	0.999196
hsa-miR-581	2.38351	1.59684	1.55004	1.0302	0.302918	0.999196
hsa-miR-301b-5p	132.189	-0.313444	0.304371	-1.02981	0.303101	0.999196
hsa-miR-425-3p	533.783	0.258017	0.250601	1.02959	0.303201	0.999196
hsa-miR-887-3p	25.9882	0.642507	0.624509	1.02882	0.303565	0.999196
hsa-miR-3200-5p	2.08451	2.93503	2.85625	1.02758	0.304147	0.999196
hsa-miR-7974	53.8623	0.43076	0.419413	1.02705	0.304395	0.999196
hsa-miR-6501-3p	2.29821	-2.4771	2.41788	-1.02449	0.305604	0.999196
hsa-miR-3124-5p	8.22342	-0.711521	0.695016	-1.02375	0.305954	0.999196
hsa-miR-4506	8.63149	1.14465	1.11824	1.02362	0.306013	0.999196
hsa-miR-1178-3p	2.89147	-1.762	1.72145	-1.02356	0.306044	0.999196
hsa-miR-767-3p	40.3057	0.518015	0.507527	1.02067	0.307413	0.999196
hsa-miR-135a-5p	62634.6	0.387202	0.380337	1.01805	0.308654	0.999196
hsa-miR-2277-5p	511.975	0.237703	0.233519	1.01792	0.308717	0.999196
hsa-miR-29c-5p	154.081	0.328763	0.323214	1.01717	0.309073	0.999196
hsa-miR-1294	14.1351	0.902556	0.888563	1.01575	0.30975	0.999196
hsa-miR-219a-2-3p	25797.4	0.228478	0.225028	1.01533	0.309948	0.999196
hsa-miR-4437	18.7584	0.910422	0.897875	1.01397	0.310595	0.999196
hsa-miR-4677-3p	115.045	0.303346	0.299582	1.01257	0.311268	0.999196
hsa-miR-3199	5.70196	1.22279	1.20827	1.01202	0.31153	0.999196
hsa-miR-4999-5p	7.85419	-0.786152	0.776994	-1.01179	0.311641	0.999196
hsa-miR-1288-5p	0.787767	-3.09683	3.06849	-1.00924	0.312862	NA
hsa-miR-516a-5p	34.033	-0.506617	0.503799	-1.00559	0.314611	0.999196
hsa-miR-218-2-3p	271.643	0.51071	0.508686	1.00398	0.315388	0.999196
hsa-miR-129-2-3p	11687.6	-0.398385	0.396827	-1.00393	0.315414	0.999196
hsa-miR-378b	0.802495	-3.08016	3.06898	-1.00364	0.31555	NA
hsa-miR-548ah-5p	0.802495	-3.08016	3.06898	-1.00364	0.31555	NA
hsa-miR-6881-5p	0.802495	-3.08016	3.06898	-1.00364	0.31555	NA
hsa-miR-4496	3.52344	1.49414	1.49292	1.00082	0.316914	0.999196
hsa-miR-7156-3p	4.46651	1.04778	1.05093	0.997007	0.318761	0.999196
hsa-miR-548x-5p	2.05673	2.07056	2.08319	0.993938	0.320253	0.999196
hsa-miR-573	24.94	0.544085	0.547498	0.993767	0.320336	0.999196
hsa-miR-3148	0.717234	3.04845	3.07629	0.990951	0.321709	NA
hsa-miR-4527	0.717234	3.04845	3.07629	0.990951	0.321709	NA
hsa-miR-8056	0.717234	3.04845	3.07629	0.990951	0.321709	NA
hsa-miR-6872-3p	5.93221	-1.45865	1.47327	-0.990076	0.322137	0.999196
hsa-miR-6856-3p	6.51452	0.999256	1.00967	0.989683	0.322329	0.999196
hsa-miR-3922-5p	7.33118	1.21159	1.22501	0.989046	0.322641	0.999196
hsa-miR-486-3p	93.4923	-0.324226	0.328509	-0.986963	0.323661	0.999196
hsa-miR-4748	1.90719	-2.07761	2.10677	-0.986159	0.324055	0.999196
hsa-miR-1-3p	104758	0.35283	0.358224	0.984943	0.324652	0.999196
hsa-miR-106a-5p	413.11	0.330126	0.335628	0.983606	0.325309	0.999196
hsa-miR-4795-3p	2.45756	-2.00936	2.04347	-0.98331	0.325455	0.999196
hsa-miR-5194	0.753442	-3.01757	3.07085	-0.98265	0.32578	NA
hsa-miR-525-5p	0.753442	-3.01757	3.07085	-0.98265	0.32578	NA
hsa-miR-551b-3p	76.1668	0.53732	0.547367	0.981646	0.326274	0.999196
hsa-miR-2681-3p	18.3216	-0.56763	0.578497	-0.981216	0.326486	0.999196
hsa-let-7i-3p	22.8178	1.30956	1.33662	0.979749	0.32721	0.999196
hsa-miR-6842-3p	65.0712	0.439748	0.448965	0.979469	0.327348	0.999196
hsa-miR-1233-3p	0.760806	-3.00758	3.07116	-0.979297	0.327433	NA
hsa-miR-3189-5p	0.760806	-3.00758	3.07116	-0.979297	0.327433	NA
hsa-miR-545-3p	0.760806	-3.00758	3.07116	-0.979297	0.327433	NA
hsa-miR-5007-5p	2.75728	-1.49913	1.53213	-0.978459	0.327847	0.999196
hsa-miR-1261	4098.82	-0.329889	0.337234	-0.978219	0.327966	0.999196
hsa-miR-4795-5p	0.692283	3.00076	3.07795	0.974922	0.329599	NA
hsa-miR-6777-5p	0.692283	3.00076	3.07795	0.974922	0.329599	NA
hsa-miR-106b-3p	9342.17	0.223915	0.230419	0.971774	0.331163	0.999196
hsa-miR-3192-5p	9.73245	1.14405	1.17743	0.971653	0.331223	0.999196
hsa-miR-6796-5p	1.90647	1.75644	1.80899	0.97095	0.331573	0.999196
hsa-miR-6794-3p	0.755644	-2.98007	3.07201	-0.970071	0.332011	NA
hsa-miR-4730	10.5758	0.859261	0.886102	0.969709	0.332192	0.999196
hsa-miR-6754-3p	23.2737	0.720975	0.745656	0.9669	0.333594	0.999196
hsa-miR-6894-5p	6.01801	-1.16898	1.20915	-0.966776	0.333656	0.999196
hsa-miR-4466	7.11856	-0.808412	0.838044	-0.964641	0.334725	0.999196
hsa-miR-651-5p	642.262	0.329903	0.342012	0.964594	0.334748	0.999196
hsa-miR-629-5p	618.368	0.282847	0.293243	0.964547	0.334772	0.999196
hsa-miR-1273c	23.1892	0.465208	0.482454	0.964254	0.334918	0.999196
hsa-miR-7156-5p	40.6042	0.543819	0.564612	0.963173	0.335461	0.999196
hsa-miR-34a-3p	0.673384	2.9634	3.07929	0.962365	0.335866	NA
hsa-miR-4494	0.673384	2.9634	3.07929	0.962365	0.335866	NA
hsa-miR-4653-3p	0.673384	2.9634	3.07929	0.962365	0.335866	NA
hsa-miR-4666a-5p	0.673384	2.9634	3.07929	0.962365	0.335866	NA
hsa-miR-520e-3p	0.673384	2.9634	3.07929	0.962365	0.335866	NA
hsa-miR-4709-5p	9.42063	0.850794	0.884081	0.962349	0.335874	0.999196
hsa-miR-1227-5p	2.91472	1.67168	1.73917	0.961196	0.336454	0.999196
hsa-miR-4745-5p	17.6927	0.690081	0.718402	0.960578	0.336764	0.999196
hsa-miR-146a-5p	206.037	-0.375554	0.391154	-0.960117	0.336996	0.999196
hsa-miR-7113-5p	3.39505	1.26502	1.31776	0.95998	0.337065	0.999196
hsa-miR-6866-5p	120.84	-0.323444	0.337247	-0.959073	0.337522	0.999196
hsa-miR-3144-5p	0.667333	2.95163	3.07972	0.958411	0.337856	NA
hsa-miR-3163	0.667333	2.95163	3.07972	0.958411	0.337856	NA
hsa-miR-3173-3p	0.667333	2.95163	3.07972	0.958411	0.337856	NA
hsa-miR-323b-5p	0.667333	2.95163	3.07972	0.958411	0.337856	NA
hsa-miR-4482-5p	0.667333	2.95163	3.07972	0.958411	0.337856	NA
hsa-miR-4486	0.667333	2.95163	3.07972	0.958411	0.337856	NA
hsa-miR-4685-5p	0.667333	2.95163	3.07972	0.958411	0.337856	NA
hsa-miR-5195-5p	0.667333	2.95163	3.07972	0.958411	0.337856	NA
hsa-miR-640	0.667333	2.95163	3.07972	0.958411	0.337856	NA
hsa-miR-6753-5p	0.667333	2.95163	3.07972	0.958411	0.337856	NA
hsa-miR-891a-3p	0.667333	2.95163	3.07972	0.958411	0.337856	NA
hsa-miR-4784	17.8031	0.510122	0.532616	0.957767	0.33818	0.999196
hsa-miR-6820-3p	641.608	-0.306246	0.319786	-0.957657	0.338236	0.999196
hsa-miR-1234-3p	4.25854	1.40254	1.46655	0.95635	0.338896	0.999196
hsa-miR-6874-3p	13.4615	-0.531013	0.555496	-0.955926	0.339109	0.999196
hsa-miR-3679-5p	62.3077	0.373087	0.390405	0.955641	0.339254	0.999196
hsa-miR-1252-3p	0.719118	-2.93161	3.07356	-0.953817	0.340176	NA
hsa-miR-3936	0.719118	-2.93161	3.07356	-0.953817	0.340176	NA
hsa-miR-492	0.719118	-2.93161	3.07356	-0.953817	0.340176	NA
hsa-miR-498-3p	0.719118	-2.93161	3.07356	-0.953817	0.340176	NA
hsa-miR-548t-5p	0.719118	-2.93161	3.07356	-0.953817	0.340176	NA
hsa-miR-6813-3p	0.719118	-2.93161	3.07356	-0.953817	0.340176	NA
hsa-miR-6849-5p	0.719118	-2.93161	3.07356	-0.953817	0.340176	NA
hsa-miR-548ab	131.079	0.313277	0.328577	0.953435	0.34037	0.999196
hsa-miR-7847-3p	23.6246	-0.666382	0.700742	-0.950967	0.341621	0.999196
hsa-miR-6889-5p	17.7119	-0.554515	0.583234	-0.950759	0.341727	0.999196
hsa-miR-9899	16.4331	-0.533339	0.563397	-0.946649	0.343818	0.999196
hsa-miR-106a-3p	0.648434	2.91311	3.08114	0.945464	0.344422	NA
hsa-miR-1283	0.648434	2.91311	3.08114	0.945464	0.344422	NA
hsa-miR-2114-5p	0.648434	2.91311	3.08114	0.945464	0.344422	NA
hsa-miR-4482-3p	0.648434	2.91311	3.08114	0.945464	0.344422	NA
hsa-miR-4753-5p	0.648434	2.91311	3.08114	0.945464	0.344422	NA
hsa-miR-4765	0.648434	2.91311	3.08114	0.945464	0.344422	NA
hsa-miR-4800-5p	0.648434	2.91311	3.08114	0.945464	0.344422	NA
hsa-miR-6068	0.648434	2.91311	3.08114	0.945464	0.344422	NA
hsa-miR-6795-5p	0.648434	2.91311	3.08114	0.945464	0.344422	NA
hsa-miR-6835-5p	0.648434	2.91311	3.08114	0.945464	0.344422	NA
hsa-miR-6785-3p	19.334	-0.70588	0.747616	-0.944175	0.34508	0.999196
hsa-miR-636	10.8655	0.797986	0.846876	0.94227	0.346054	0.999196
hsa-miR-4308	0.703796	-2.88705	3.07502	-0.938871	0.347797	NA
hsa-miR-4700-3p	0.703796	-2.88705	3.07502	-0.938871	0.347797	NA
hsa-miR-5088-3p	0.703796	-2.88705	3.07502	-0.938871	0.347797	NA
hsa-miR-548au-3p	0.703796	-2.88705	3.07502	-0.938871	0.347797	NA
hsa-miR-362-3p	3.27697	1.59333	1.69716	0.938821	0.347822	0.999196
hsa-miR-6772-3p	13.2217	-0.747041	0.79574	-0.938801	0.347833	0.999196
hsa-miR-3126-5p	8.88989	-0.997758	1.06542	-0.936496	0.349018	0.999196
hsa-miR-20b-3p	10.5749	0.778036	0.831612	0.935576	0.349492	0.999196
hsa-miR-10396b-3p	4.14159	-1.25947	1.35003	-0.932917	0.350863	0.999196
hsa-miR-4321	8.47709	0.831621	0.891605	0.932724	0.350962	0.999196
hsa-miR-1321	0.629534	2.87366	3.08264	0.932205	0.351231	NA
hsa-miR-200b-5p	0.629534	2.87366	3.08264	0.932205	0.351231	NA
hsa-miR-4274	0.629534	2.87366	3.08264	0.932205	0.351231	NA
hsa-miR-4294	0.629534	2.87366	3.08264	0.932205	0.351231	NA
hsa-miR-4708-5p	0.629534	2.87366	3.08264	0.932205	0.351231	NA
hsa-miR-518d-5p	0.629534	2.87366	3.08264	0.932205	0.351231	NA
hsa-miR-6083	0.629534	2.87366	3.08264	0.932205	0.351231	NA
hsa-miR-6750-5p	0.629534	2.87366	3.08264	0.932205	0.351231	NA
hsa-miR-6828-5p	0.629534	2.87366	3.08264	0.932205	0.351231	NA
hsa-miR-6829-3p	0.629534	2.87366	3.08264	0.932205	0.351231	NA
hsa-miR-6888-3p	0.629534	2.87366	3.08264	0.932205	0.351231	NA
hsa-miR-8082	0.629534	2.87366	3.08264	0.932205	0.351231	NA
hsa-miR-3191-3p	5.85155	1.19803	1.28812	0.930059	0.35234	0.999196
hsa-miR-221-3p	29423	0.265481	0.285774	0.92899	0.352894	0.999196
hsa-miR-1306-5p	268.728	-0.297345	0.320193	-0.928642	0.353075	0.999196
hsa-miR-548ay-5p	19.2512	0.586622	0.631897	0.92835	0.353226	0.999196
hsa-miR-3677-3p	1.47491	2.40109	2.59349	0.925817	0.354541	0.999196
hsa-miR-510-5p	3.6243	1.60363	1.73332	0.925179	0.354873	0.999196
hsa-miR-320e	4.10593	-0.980836	1.06036	-0.925001	0.354966	0.999196
hsa-miR-4658	3.07626	1.56606	1.69528	0.923771	0.355605	0.999196
hsa-miR-203a-3p	167.133	-0.303051	0.328215	-0.923331	0.355835	0.999196
hsa-miR-4646-3p	3.26775	-1.8848	2.05059	-0.919147	0.358019	0.999196
hsa-miR-129-5p	209922	-0.397166	0.432787	-0.917695	0.358779	0.999196
hsa-miR-374b-3p	1875.19	0.210382	0.229855	0.915282	0.360044	0.999196
hsa-miR-191-5p	84686.5	0.176145	0.192949	0.912907	0.361291	0.999196
hsa-miR-590-3p	119.039	0.349726	0.383116	0.912846	0.361324	0.999196
hsa-miR-6716-3p	32.7353	-0.451372	0.494916	-0.912018	0.361759	0.999196
hsa-miR-3605-3p	144.543	0.303874	0.333351	0.911574	0.361993	0.999196
hsa-miR-423-5p	16588.4	0.217042	0.238167	0.911304	0.362135	0.999196
hsa-miR-4522	15.2926	0.783739	0.860538	0.910755	0.362424	0.999196
hsa-miR-548ao-3p	11.2943	0.787956	0.867204	0.908617	0.363552	0.999196
hsa-miR-6836-5p	126.412	-0.382883	0.421462	-0.908465	0.363633	0.999196
hsa-miR-7854-3p	23.416	-0.597687	0.660614	-0.904745	0.365601	0.999196
hsa-miR-30c-5p	84016.5	0.181383	0.200523	0.90455	0.365704	0.999196
hsa-miR-1204	0.629188	2.78914	3.086	0.903804	0.366099	NA
hsa-miR-1266-3p	0.629188	2.78914	3.086	0.903804	0.366099	NA
hsa-miR-223-3p	0.629188	2.78914	3.086	0.903804	0.366099	NA
hsa-miR-3059-3p	0.629188	2.78914	3.086	0.903804	0.366099	NA
hsa-miR-3925-3p	0.629188	2.78914	3.086	0.903804	0.366099	NA
hsa-miR-3927-5p	0.629188	2.78914	3.086	0.903804	0.366099	NA
hsa-miR-4270	0.629188	2.78914	3.086	0.903804	0.366099	NA
hsa-miR-4312	0.629188	2.78914	3.086	0.903804	0.366099	NA
hsa-miR-449b-3p	0.629188	2.78914	3.086	0.903804	0.366099	NA
hsa-miR-4670-3p	0.629188	2.78914	3.086	0.903804	0.366099	NA
hsa-miR-4757-3p	0.629188	2.78914	3.086	0.903804	0.366099	NA
hsa-miR-500b-3p	0.629188	2.78914	3.086	0.903804	0.366099	NA
hsa-miR-571	0.629188	2.78914	3.086	0.903804	0.366099	NA
hsa-miR-6165	0.629188	2.78914	3.086	0.903804	0.366099	NA
hsa-miR-6510-3p	0.629188	2.78914	3.086	0.903804	0.366099	NA
hsa-miR-6823-5p	0.629188	2.78914	3.086	0.903804	0.366099	NA
hsa-miR-6783-3p	4.66654	-1.29811	1.43808	-0.902668	0.366702	0.999196
hsa-miR-148a-3p	459684	-0.33041	0.366615	-0.901244	0.367458	0.999196
hsa-miR-4501	20.7369	-0.624321	0.693817	-0.899835	0.368208	0.999196
hsa-miR-4436b-3p	1.45566	2.35217	2.61642	0.899003	0.368651	0.999196
hsa-miR-139-3p	126.541	0.341157	0.379957	0.897885	0.369247	0.999196
hsa-miR-5572	8.15597	0.878911	0.981565	0.895418	0.370564	0.999196
hsa-miR-3116	10.4452	0.748679	0.839122	0.892217	0.372277	0.999196
hsa-miR-302c-3p	5.85569	-0.795834	0.892549	-0.891642	0.372585	0.999196
hsa-miR-548ak	1.89494	1.90907	2.14132	0.89154	0.37264	0.999196
hsa-miR-4505	1.71356	2.6353	2.96404	0.889092	0.373953	0.999196
hsa-miR-4306	1.61675	-1.93713	2.18072	-0.888296	0.374381	0.999196
hsa-miR-3167	21.9109	0.645086	0.726348	0.888123	0.374475	0.999196
hsa-miR-6130	8.60582	0.705449	0.795388	0.886924	0.37512	0.999196
hsa-miR-4760-5p	5.01749	-1.14756	1.29411	-0.886758	0.375209	0.999196
hsa-miR-6740-3p	3.16583	1.51856	1.71406	0.885942	0.375649	0.999196
hsa-miR-103a-3p	414790	0.221624	0.250479	0.884799	0.376265	0.999196
hsa-miR-6766-5p	3.86536	1.3313	1.50515	0.884498	0.376427	0.999196
hsa-miR-1296-3p	12.1626	0.720232	0.815756	0.882901	0.37729	0.999196
hsa-miR-12116	71.5707	-0.331128	0.375377	-0.882122	0.377711	0.999196
hsa-miR-423-3p	60605	0.197357	0.223818	0.881774	0.377899	0.999196
hsa-miR-3064-5p	53.6853	-0.395853	0.450361	-0.878969	0.379418	0.999196
hsa-miR-1271-3p	27.5565	-0.604629	0.688247	-0.878507	0.379669	0.999196
hsa-miR-3606-5p	0.590825	-2.69483	3.08187	-0.874414	0.381893	NA
hsa-miR-4797-5p	0.590825	-2.69483	3.08187	-0.874414	0.381893	NA
hsa-miR-608	0.590825	-2.69483	3.08187	-0.874414	0.381893	NA
hsa-miR-6499-3p	1.65097	-1.90443	2.17827	-0.874284	0.381963	0.999196
hsa-miR-450b-5p	1186.93	-0.556713	0.637369	-0.873455	0.382415	0.999196
hsa-miR-93-5p	26793.7	0.252941	0.290084	0.871958	0.383231	0.999196
hsa-miR-891b	22.3968	0.61527	0.706416	0.870975	0.383768	0.999196
hsa-miR-4421	0.598189	-2.67525	3.08262	-0.867851	0.385476	NA
hsa-miR-4436b-5p	0.598189	-2.67525	3.08262	-0.867851	0.385476	NA
hsa-miR-6503-3p	0.598189	-2.67525	3.08262	-0.867851	0.385476	NA
hsa-miR-4743-5p	21.6698	-0.558272	0.64494	-0.865619	0.386699	0.999196
hsa-miR-6729-3p	6.25638	-0.734027	0.849535	-0.864034	0.387569	0.999196
hsa-miR-522-3p	12.4687	0.644292	0.746573	0.862999	0.388138	0.999196
hsa-miR-4455	1252.44	-0.285636	0.331239	-0.862326	0.388508	0.999196
hsa-miR-6837-3p	16.9612	0.743971	0.865799	0.859288	0.390181	0.999196
hsa-miR-5088-5p	5.22679	-1.11936	1.3041	-0.858339	0.390705	0.999196
hsa-miR-25-3p	31789.3	0.212191	0.247222	0.858299	0.390727	0.999196
hsa-miR-892b	9.16509	0.736217	0.86055	0.855519	0.392264	0.999196
hsa-miR-98-3p	17.7756	0.971662	1.13614	0.855231	0.392423	0.999196
hsa-let-7g-5p	93508.3	0.385806	0.451377	0.854731	0.3927	0.999196
hsa-miR-3158-5p	2.09453	2.09289	2.4511	0.853859	0.393183	0.999196
hsa-miR-548v	8.92525	-0.904873	1.06594	-0.848893	0.395941	0.999196
hsa-miR-6090	9.82064	-0.816266	0.962321	-0.848226	0.396312	0.999196
hsa-miR-616-5p	3.58905	1.26098	1.48755	0.847686	0.396613	0.999196
hsa-miR-222-5p	8.95731	-0.74999	0.889169	-0.843473	0.398964	0.999196
hsa-miR-874-5p	108.472	-0.305263	0.364344	-0.837844	0.402118	0.999196
hsa-miR-3617-3p	0.556501	-2.5815	3.08634	-0.836428	0.402914	NA
hsa-miR-4259	0.556501	-2.5815	3.08634	-0.836428	0.402914	NA
hsa-miR-4290	0.556501	-2.5815	3.08634	-0.836428	0.402914	NA
hsa-miR-4729	0.556501	-2.5815	3.08634	-0.836428	0.402914	NA
hsa-miR-5582-5p	0.556501	-2.5815	3.08634	-0.836428	0.402914	NA
hsa-miR-5707	0.556501	-2.5815	3.08634	-0.836428	0.402914	NA
hsa-miR-7112-5p	0.556501	-2.5815	3.08634	-0.836428	0.402914	NA
hsa-miR-1205	1.33202	2.21877	2.66024	0.834048	0.404254	NA
hsa-miR-3976	14.0731	-0.645814	0.776352	-0.831857	0.405489	0.999196
hsa-miR-6505-5p	122.571	0.344756	0.414987	0.830764	0.406107	0.999196
hsa-miR-6864-5p	12.2207	0.645336	0.777038	0.830508	0.406252	0.999196
hsa-miR-23b-5p	132.888	0.289564	0.349524	0.828451	0.407415	0.999196
hsa-miR-324-5p	247.229	-0.21672	0.261832	-0.827709	0.407835	0.999196
hsa-miR-124-5p	2771.74	0.226405	0.273759	0.827025	0.408223	0.999196
hsa-miR-31-5p	9.89689	-0.872407	1.0564	-0.825833	0.408899	0.999196
hsa-miR-29b-1-5p	73.4519	-0.406233	0.493992	-0.822347	0.410879	0.999196
hsa-miR-188-3p	2.6359	1.46665	1.78595	0.821218	0.411522	0.999196
hsa-miR-6125	24.6623	-0.512034	0.624026	-0.820532	0.411913	0.999196
hsa-miR-10a-5p	5.24871e+06	0.17734	0.216161	0.820409	0.411983	0.999196
hsa-miR-6754-5p	1.8661	2.04938	2.5003	0.819652	0.412414	0.999196
hsa-miR-1245b-3p	5.89217	-1.37014	1.67471	-0.818135	0.41328	0.999196
hsa-miR-134-3p	4.15399	-1.64932	2.01619	-0.818038	0.413336	0.999196
hsa-miR-4257	1.67813	-1.80817	2.21372	-0.816802	0.414042	0.999196
hsa-miR-1229-5p	3.66063	1.22397	1.4998	0.816089	0.414449	0.999196
hsa-let-7f-5p	81442.8	0.369667	0.454395	0.813538	0.41591	0.999196
hsa-miR-181b-3p	272.098	0.276559	0.340131	0.813094	0.416164	0.999196
hsa-miR-18b-3p	0.558703	-2.51026	3.08933	-0.812559	0.416471	NA
hsa-miR-302c-5p	0.558703	-2.51026	3.08933	-0.812559	0.416471	NA
hsa-miR-3606-3p	0.558703	-2.51026	3.08933	-0.812559	0.416471	NA
hsa-miR-4253	0.558703	-2.51026	3.08933	-0.812559	0.416471	NA
hsa-miR-4305	0.558703	-2.51026	3.08933	-0.812559	0.416471	NA
hsa-miR-4500	0.558703	-2.51026	3.08933	-0.812559	0.416471	NA
hsa-miR-4696	0.558703	-2.51026	3.08933	-0.812559	0.416471	NA
hsa-miR-4704-5p	0.558703	-2.51026	3.08933	-0.812559	0.416471	NA
hsa-miR-4710	0.558703	-2.51026	3.08933	-0.812559	0.416471	NA
hsa-miR-4732-3p	0.558703	-2.51026	3.08933	-0.812559	0.416471	NA
hsa-miR-4796-3p	0.558703	-2.51026	3.08933	-0.812559	0.416471	NA
hsa-miR-512-5p	0.558703	-2.51026	3.08933	-0.812559	0.416471	NA
hsa-miR-5189-3p	0.558703	-2.51026	3.08933	-0.812559	0.416471	NA
hsa-miR-548ao-5p	0.558703	-2.51026	3.08933	-0.812559	0.416471	NA
hsa-miR-601	0.558703	-2.51026	3.08933	-0.812559	0.416471	NA
hsa-miR-6867-3p	0.558703	-2.51026	3.08933	-0.812559	0.416471	NA
hsa-miR-8060	0.558703	-2.51026	3.08933	-0.812559	0.416471	NA
hsa-miR-8068	0.558703	-2.51026	3.08933	-0.812559	0.416471	NA
hsa-miR-6786-5p	9.967	-0.816715	1.00531	-0.8124	0.416562	0.999196
hsa-miR-8086	1.33167	2.18496	2.69201	0.811648	0.416994	NA
hsa-miR-338-3p	371.066	0.253932	0.312962	0.811381	0.417147	0.999196
hsa-miR-3614-3p	28.9049	-0.461929	0.570316	-0.809952	0.417968	0.999196
hsa-miR-1251-5p	2468.13	0.270483	0.334215	0.809308	0.418338	0.999196
hsa-miR-4687-3p	2.59246	-1.41797	1.7529	-0.808927	0.418557	0.999196
hsa-miR-6759-5p	4.64761	1.21223	1.49942	0.808462	0.418825	0.999196
hsa-miR-506-3p	3.00344	1.63625	2.026	0.807624	0.419307	0.999196
hsa-miR-12117	0.50554	2.50198	3.09893	0.807371	0.419452	NA
hsa-miR-12129	0.50554	2.50198	3.09893	0.807371	0.419452	NA
hsa-miR-3189-3p	0.50554	2.50198	3.09893	0.807371	0.419452	NA
hsa-miR-3616-3p	0.50554	2.50198	3.09893	0.807371	0.419452	NA
hsa-miR-3670	0.50554	2.50198	3.09893	0.807371	0.419452	NA
hsa-miR-3689e	0.50554	2.50198	3.09893	0.807371	0.419452	NA
hsa-miR-4307	0.50554	2.50198	3.09893	0.807371	0.419452	NA
hsa-miR-4422	0.50554	2.50198	3.09893	0.807371	0.419452	NA
hsa-miR-4476	0.50554	2.50198	3.09893	0.807371	0.419452	NA
hsa-miR-4495	0.50554	2.50198	3.09893	0.807371	0.419452	NA
hsa-miR-4693-5p	0.50554	2.50198	3.09893	0.807371	0.419452	NA
hsa-miR-4744	0.50554	2.50198	3.09893	0.807371	0.419452	NA
hsa-miR-4752	0.50554	2.50198	3.09893	0.807371	0.419452	NA
hsa-miR-4759	0.50554	2.50198	3.09893	0.807371	0.419452	NA
hsa-miR-500b-5p	0.50554	2.50198	3.09893	0.807371	0.419452	NA
hsa-miR-548y	0.50554	2.50198	3.09893	0.807371	0.419452	NA
hsa-miR-630	0.50554	2.50198	3.09893	0.807371	0.419452	NA
hsa-miR-6506-3p	0.50554	2.50198	3.09893	0.807371	0.419452	NA
hsa-miR-6879-3p	0.50554	2.50198	3.09893	0.807371	0.419452	NA
hsa-miR-7162-3p	0.50554	2.50198	3.09893	0.807371	0.419452	NA
hsa-miR-887-5p	0.50554	2.50198	3.09893	0.807371	0.419452	NA
hsa-miR-6880-5p	586.485	-0.310133	0.384311	-0.806985	0.419675	0.999196
hsa-miR-1908-3p	66.3306	-0.327355	0.405685	-0.806921	0.419712	0.999196
hsa-miR-643	2.48251	-1.67329	2.07813	-0.805191	0.420709	0.999196
hsa-miR-449a	21.9141	-0.553382	0.688299	-0.803985	0.421406	0.999196
hsa-miR-5190	1.86228	1.73072	2.1545	0.803306	0.421798	0.999196
hsa-miR-383-5p	2466.19	-0.290687	0.362052	-0.802888	0.422039	0.999196
hsa-miR-24-3p	49909.1	0.262186	0.32683	0.802209	0.422432	0.999196
hsa-miR-450a-2-3p	28.3905	-0.617973	0.771332	-0.801177	0.423029	0.999196
hsa-miR-34b-5p	22.8524	0.527472	0.66213	0.796629	0.425667	0.999196
hsa-miR-1973	1.99088	-2.30308	2.89145	-0.796514	0.425733	0.999196
hsa-miR-6807-5p	15.0313	-0.512007	0.642845	-0.796471	0.425758	0.999196
hsa-miR-25-5p	6.45544	-0.983203	1.23477	-0.796263	0.425879	0.999196
hsa-miR-544a	3.14594	-1.84486	2.32069	-0.794963	0.426635	0.999196
hsa-miR-4751	1.8094	1.99615	2.51217	0.794592	0.426851	0.999196
hsa-miR-3197	1.97474	1.97129	2.48361	0.793718	0.427359	0.999196
hsa-miR-6512-3p	1.74126	-1.99469	2.51448	-0.793279	0.427616	0.999196
hsa-miR-1287-5p	326.512	0.30282	0.381989	0.792745	0.427926	0.999196
hsa-miR-6816-5p	2.05632	-1.67564	2.11776	-0.791231	0.428809	0.999196
hsa-miR-3690	2.64268	-1.61362	2.04178	-0.790303	0.429351	0.999196
hsa-miR-6745	1.62628	-1.7565	2.22271	-0.790254	0.429379	0.999196
hsa-miR-15a-5p	231.703	0.335822	0.425033	0.790108	0.429465	0.999196
hsa-miR-5001-3p	7.06347	-1.04539	1.32329	-0.789994	0.429532	0.999196
hsa-miR-92b-5p	20.9984	-0.395473	0.501052	-0.789286	0.429945	0.999196
hsa-miR-662	2.49724	-1.66387	2.11158	-0.787973	0.430713	0.999196
hsa-miR-4313	3.39734	-1.1526	1.46441	-0.787069	0.431241	0.999196
hsa-miR-4265	2.99867	1.18439	1.50576	0.786572	0.431532	0.999196
hsa-miR-4254	9.39532	0.635688	0.809426	0.785356	0.432245	0.999196
hsa-miR-6817-3p	3.99673	-1.17449	1.49554	-0.785327	0.432262	0.999196
hsa-miR-362-5p	460.65	-0.302007	0.384603	-0.785241	0.432312	0.999196
hsa-miR-4677-5p	23.0261	-0.572284	0.728828	-0.785211	0.43233	0.999196
hsa-miR-1260a	16428.3	-0.252499	0.322109	-0.783891	0.433104	0.999196
hsa-miR-12121	6.5118	0.687896	0.87791	0.78356	0.433298	0.999196
hsa-miR-1271-5p	2559.82	0.16824	0.214824	0.783154	0.433537	0.999196
hsa-miR-5691	2.28881	2.21336	2.82819	0.782606	0.433859	0.999196
hsa-miR-526b-5p	2.58782	1.2316	1.57428	0.782326	0.434023	0.999196
hsa-miR-1277-3p	14.1395	-0.719268	0.920084	-0.781742	0.434366	0.999196
hsa-miR-933	15.131	0.722187	0.924095	0.781507	0.434504	0.999196
hsa-miR-940	118.559	0.225156	0.289393	0.778028	0.436552	0.999196
hsa-miR-664b-5p	9.72453	0.780773	1.0039	0.777743	0.436721	0.999196
hsa-miR-1207-5p	2.90042	1.38111	1.77608	0.777618	0.436794	0.999196
hsa-miR-4485-3p	83.4461	-0.355785	0.457998	-0.776827	0.437261	0.999196
hsa-miR-12135	1701.58	0.249497	0.321267	0.776604	0.437392	0.999196
hsa-miR-1-5p	1.22894	2.09503	2.70235	0.775262	0.438185	NA
hsa-miR-6767-5p	5.04076	-1.01406	1.30846	-0.775	0.43834	0.999196
hsa-miR-2355-5p	5.10689	-1.09172	1.40931	-0.774649	0.438547	0.999196
hsa-miR-3151-5p	2.63493	-1.37573	1.77841	-0.773572	0.439184	0.999196
hsa-miR-1304-5p	32.1118	-0.353384	0.457226	-0.772888	0.439589	0.999196
hsa-miR-3195	167.761	-0.257692	0.333585	-0.772493	0.439822	0.999196
hsa-miR-455-3p	115.646	0.613102	0.79582	0.770403	0.441061	0.999196
hsa-miR-1202	0.506854	-2.38241	3.09507	-0.769744	0.441452	NA
hsa-miR-12119	0.506854	-2.38241	3.09507	-0.769744	0.441452	NA
hsa-miR-1825	0.506854	-2.38241	3.09507	-0.769744	0.441452	NA
hsa-miR-4304	0.506854	-2.38241	3.09507	-0.769744	0.441452	NA
hsa-miR-4318	0.506854	-2.38241	3.09507	-0.769744	0.441452	NA
hsa-miR-4490	0.506854	-2.38241	3.09507	-0.769744	0.441452	NA
hsa-miR-4524a-5p	0.506854	-2.38241	3.09507	-0.769744	0.441452	NA
hsa-miR-4714-3p	0.506854	-2.38241	3.09507	-0.769744	0.441452	NA
hsa-miR-4769-5p	0.506854	-2.38241	3.09507	-0.769744	0.441452	NA
hsa-miR-4774-5p	0.506854	-2.38241	3.09507	-0.769744	0.441452	NA
hsa-miR-517a-3p	0.506854	-2.38241	3.09507	-0.769744	0.441452	NA
hsa-miR-5681b	0.506854	-2.38241	3.09507	-0.769744	0.441452	NA
hsa-miR-5685	0.506854	-2.38241	3.09507	-0.769744	0.441452	NA
hsa-miR-6819-5p	0.506854	-2.38241	3.09507	-0.769744	0.441452	NA
hsa-miR-7852-3p	0.506854	-2.38241	3.09507	-0.769744	0.441452	NA
hsa-miR-3651	1.7346	1.64232	2.1363	0.768771	0.442029	0.999196
hsa-miR-577	2.00447	-1.63187	2.12393	-0.768326	0.442293	0.999196
hsa-miR-6792-5p	4.74358	-1.30958	1.70946	-0.766077	0.44363	0.999196
hsa-miR-4516	18.3275	0.619262	0.809037	0.765431	0.444015	0.999196
hsa-miR-3132	2.6518	1.36977	1.7909	0.764849	0.444362	0.999196
hsa-miR-1226-3p	213.909	0.231731	0.303003	0.764781	0.444402	0.999196
hsa-miR-331-5p	1165.57	0.186667	0.244747	0.762695	0.445645	0.999196
hsa-miR-184	305.196	0.437294	0.575946	0.759261	0.447697	0.999196
hsa-miR-6797-3p	4.84082	1.08328	1.42929	0.757917	0.4485	0.999196
hsa-miR-4284	1.93866	-2.19616	2.89781	-0.757869	0.448529	0.999196
hsa-let-7e-5p	41258	0.234657	0.309643	0.757832	0.448551	0.999196
hsa-miR-4520-5p	1.53848	1.68972	2.23078	0.757455	0.448778	0.999196
hsa-miR-6854-5p	2.90479	-1.31952	1.74366	-0.756753	0.449198	0.999196
hsa-miR-27b-5p	302.186	0.279048	0.371121	0.751906	0.452107	0.999196
hsa-miR-590-5p	1.41981	-1.69488	2.25801	-0.750604	0.452891	NA
hsa-miR-1914-5p	1.96278	-1.59404	2.12862	-0.74886	0.453942	0.999196
hsa-miR-4667-5p	4.12931	-1.07874	1.44177	-0.748206	0.454336	0.999196
hsa-miR-3621	36.0294	-0.425907	0.570826	-0.746123	0.455593	0.999196
hsa-miR-5699-3p	47.6394	-0.334136	0.449032	-0.744124	0.456801	0.999196
hsa-miR-4475	1.51353	1.66076	2.23558	0.742877	0.457556	0.999196
hsa-miR-939-5p	9.06757	0.607917	0.818701	0.742539	0.457761	0.999196
hsa-miR-378f	9.65783	-0.58964	0.794645	-0.742017	0.458077	0.999196
hsa-miR-1284	60.1369	0.355444	0.479301	0.741589	0.458336	0.999196
hsa-miR-3611	2.9788	-1.1287	1.5266	-0.739354	0.459692	0.999196
hsa-miR-6507-3p	8.82766	0.575229	0.778229	0.73915	0.459816	0.999196
hsa-miR-219a-1-3p	114.627	0.296949	0.401986	0.738705	0.460086	0.999196
hsa-miR-3115	83.7318	0.206031	0.280206	0.735283	0.462167	0.999196
hsa-miR-10525-3p	1.16014	2.00284	2.73268	0.732921	0.463606	NA
hsa-miR-8089	48.176	0.297055	0.405556	0.732465	0.463885	0.999196
hsa-miR-597-5p	9.50165	0.614156	0.838493	0.732452	0.463893	0.999196
hsa-miR-6756-5p	9.7227	0.734974	1.00499	0.731327	0.464579	0.999196
hsa-miR-6808-3p	10.4246	0.806402	1.10288	0.731181	0.464669	0.999196
hsa-miR-548f-5p	1.44887	-1.64516	2.25265	-0.730322	0.465193	NA
hsa-miR-3692-3p	3.83144	0.924436	1.26835	0.728852	0.466092	0.999196
hsa-miR-4447	4.89372	1.03226	1.41646	0.72876	0.466148	0.999196
hsa-miR-99a-5p	2.97237e+06	-0.215946	0.296464	-0.728406	0.466365	0.999196
hsa-miR-33b-5p	1.18475	1.99476	2.75277	0.724636	0.468675	NA
hsa-miR-187-5p	1.68541	1.8536	2.55854	0.724474	0.468775	0.999196
hsa-miR-4640-3p	2.21639	1.12883	1.55923	0.723965	0.469087	0.999196
hsa-miR-342-5p	277.343	0.22558	0.311903	0.723239	0.469533	0.999196
hsa-miR-4518	2.6302	1.4799	2.0464	0.72317	0.469576	0.999196
hsa-miR-3679-3p	5.01091	-0.920368	1.2752	-0.721745	0.470451	0.999196
hsa-miR-365b-3p	551.8	-0.296689	0.41198	-0.720155	0.47143	0.999196
hsa-miR-4786-5p	6.24947	0.899172	1.24963	0.719549	0.471803	0.999196
hsa-miR-548an	15.675	-0.366871	0.510577	-0.718541	0.472424	0.999196
hsa-miR-449c-5p	12.2454	-0.59588	0.829436	-0.718416	0.472501	0.999196
hsa-miR-3140-3p	2.68937	1.45358	2.02431	0.718061	0.47272	0.999196
hsa-miR-6075	12.3258	-0.75152	1.04703	-0.717765	0.472902	0.999196
hsa-miR-6844	2.53915	1.28695	1.79349	0.717567	0.473025	0.999196
hsa-miR-6880-3p	3.24296	1.24891	1.74633	0.715163	0.474508	0.999196
hsa-miR-6069	1.753	-2.10695	2.9507	-0.714052	0.475195	0.999196
hsa-miR-193b-5p	118.381	0.233264	0.326803	0.713776	0.475366	0.999196
hsa-miR-4707-3p	23.8294	-0.520961	0.730333	-0.71332	0.475648	0.999196
hsa-miR-339-3p	5468.54	0.145464	0.204103	0.712697	0.476033	0.999196
hsa-miR-3135b	857.86	0.19345	0.271524	0.71246	0.47618	0.999196
hsa-miR-744-5p	29482.8	0.161408	0.226605	0.712285	0.476288	0.999196
hsa-miR-3065-5p	100.555	0.299375	0.420429	0.712072	0.47642	0.999196
hsa-miR-548e-5p	15.3877	0.538034	0.757301	0.710463	0.477417	0.999196
hsa-miR-4528	7.28523	0.816414	1.14936	0.710323	0.477504	0.999196
hsa-miR-6755-5p	13.46	0.61464	0.867969	0.708136	0.478861	0.999196
hsa-miR-6733-5p	10.1628	0.535459	0.756207	0.708085	0.478892	0.999196
hsa-miR-759	75.5944	-0.360532	0.509535	-0.70757	0.479212	0.999196
hsa-miR-4676-3p	2.09188	1.2843	1.81903	0.706037	0.480165	0.999196
hsa-miR-652-3p	1452.82	0.163178	0.231124	0.706018	0.480177	0.999196
hsa-miR-99a-3p	101.898	-0.271099	0.384554	-0.704968	0.48083	0.999196
hsa-miR-6886-3p	1.52542	-1.83286	2.6019	-0.704431	0.481164	0.999196
hsa-miR-548e-3p	148.679	0.21499	0.305628	0.703435	0.481785	0.999196
hsa-miR-4785	71.1517	-0.359919	0.511864	-0.703153	0.481961	0.999196
hsa-miR-548p	2.25159	-1.27965	1.82217	-0.702267	0.482512	0.999196
hsa-miR-4531	135.654	-0.334574	0.476467	-0.702198	0.482556	0.999196
hsa-miR-30c-1-3p	429.84	0.190047	0.271071	0.701097	0.483243	0.999196
hsa-miR-6797-5p	2.25972	1.45667	2.07815	0.700944	0.483338	0.999196
hsa-miR-3186-3p	1.47382	-1.5726	2.24952	-0.699082	0.484501	0.999196
hsa-miR-4734	2.18983	-1.09461	1.56757	-0.698284	0.485	0.999196
hsa-miR-4735-5p	2.18983	-1.09461	1.56757	-0.698284	0.485	0.999196
hsa-miR-224-3p	9.3366	1.02512	1.46807	0.698279	0.485003	0.999196
hsa-miR-410-5p	275.765	0.276192	0.39596	0.697526	0.485474	0.999196
hsa-miR-10392-5p	15.7458	0.613187	0.879536	0.697172	0.485695	0.999196
hsa-miR-211-5p	11.9045	0.562855	0.807978	0.696621	0.48604	0.999196
hsa-miR-6892-3p	6.97043	0.768679	1.1037	0.696456	0.486144	0.999196
hsa-miR-6722-3p	36.0355	-0.372224	0.538059	-0.69179	0.489069	0.999196
hsa-miR-151b	45.2011	-0.292559	0.424355	-0.689422	0.490558	0.999196
hsa-miR-624-5p	33.5142	0.372705	0.54092	0.689022	0.49081	0.999196
hsa-miR-1245b-5p	1.97508	1.98575	2.88364	0.688628	0.491058	0.999196
hsa-miR-6885-3p	3.32665	1.1766	1.71256	0.687042	0.492056	0.999196
hsa-miR-1182	0.393883	-2.13406	3.10771	-0.686697	0.492273	NA
hsa-miR-4263	0.393883	-2.13406	3.10771	-0.686697	0.492273	NA
hsa-miR-4285	0.393883	-2.13406	3.10771	-0.686697	0.492273	NA
hsa-miR-4680-3p	0.393883	-2.13406	3.10771	-0.686697	0.492273	NA
hsa-miR-5008-5p	0.393883	-2.13406	3.10771	-0.686697	0.492273	NA
hsa-miR-520g-3p	0.393883	-2.13406	3.10771	-0.686697	0.492273	NA
hsa-miR-548aj-3p	0.393883	-2.13406	3.10771	-0.686697	0.492273	NA
hsa-miR-6809-5p	0.393883	-2.13406	3.10771	-0.686697	0.492273	NA
hsa-miR-6878-3p	0.393883	-2.13406	3.10771	-0.686697	0.492273	NA
hsa-miR-8067	0.393883	-2.13406	3.10771	-0.686697	0.492273	NA
hsa-miR-8070	0.393883	-2.13406	3.10771	-0.686697	0.492273	NA
hsa-miR-7114-3p	2.29324	-1.22329	1.78243	-0.686308	0.492519	0.999196
hsa-miR-718	13.1385	0.442732	0.645566	0.685804	0.492836	0.999196
hsa-miR-7157-3p	121.922	0.334658	0.489299	0.683954	0.494004	0.999196
hsa-miR-4510	16.7537	-0.422883	0.618493	-0.68373	0.494145	0.999196
hsa-miR-3935	12.7166	-0.500029	0.73163	-0.683446	0.494325	0.999196
hsa-miR-646	1.47682	-1.78736	2.61779	-0.682774	0.49475	0.999196
hsa-miR-3142	2.1298	-1.69952	2.49143	-0.682149	0.495145	0.999196
hsa-miR-12127	18.8842	0.45832	0.672364	0.681655	0.495457	0.999196
hsa-miR-4723-3p	2.26033	-1.23912	1.82386	-0.679397	0.496886	0.999196
hsa-miR-96-5p	168.135	0.268793	0.395644	0.679382	0.496896	0.999196
hsa-miR-5010-5p	61.0544	0.313694	0.462036	0.678938	0.497177	0.999196
hsa-miR-130b-3p	1610.94	0.152159	0.224517	0.677715	0.497953	0.999196
hsa-miR-8053	1.19794	2.0637	3.04597	0.677518	0.498077	NA
hsa-miR-7703	4.31932	1.20127	1.77423	0.677066	0.498364	0.999196
hsa-miR-6820-5p	1.70417	1.71935	2.5422	0.676324	0.498835	0.999196
hsa-miR-200c-3p	233.496	0.209975	0.310522	0.676198	0.498915	0.999196
hsa-miR-641	88.6379	-0.232296	0.343912	-0.675452	0.499389	0.999196
hsa-miR-6848-5p	6.65711	-0.851899	1.26267	-0.674679	0.49988	0.999196
hsa-miR-3128	2.66978	1.40258	2.08022	0.674247	0.500154	0.999196
hsa-miR-330-3p	3960.75	0.208987	0.310169	0.673785	0.500448	0.999196
hsa-miR-98-5p	2607.64	0.564425	0.838371	0.673241	0.500794	0.999196
hsa-miR-4699-3p	1.20802	2.04891	3.04634	0.67258	0.501214	NA
hsa-miR-664a-3p	717.162	0.207381	0.310027	0.668912	0.503552	0.999196
hsa-miR-10397-3p	0.401247	-2.07953	3.11078	-0.668492	0.503819	NA
hsa-miR-1178-5p	0.401247	-2.07953	3.11078	-0.668492	0.503819	NA
hsa-miR-12125	0.401247	-2.07953	3.11078	-0.668492	0.503819	NA
hsa-miR-2116-3p	0.401247	-2.07953	3.11078	-0.668492	0.503819	NA
hsa-miR-298	0.401247	-2.07953	3.11078	-0.668492	0.503819	NA
hsa-miR-3117-5p	0.401247	-2.07953	3.11078	-0.668492	0.503819	NA
hsa-miR-3622b-5p	0.401247	-2.07953	3.11078	-0.668492	0.503819	NA
hsa-miR-4643	0.401247	-2.07953	3.11078	-0.668492	0.503819	NA
hsa-miR-4715-5p	0.401247	-2.07953	3.11078	-0.668492	0.503819	NA
hsa-miR-4724-3p	0.401247	-2.07953	3.11078	-0.668492	0.503819	NA
hsa-miR-4756-3p	0.401247	-2.07953	3.11078	-0.668492	0.503819	NA
hsa-miR-502-5p	0.401247	-2.07953	3.11078	-0.668492	0.503819	NA
hsa-miR-517b-3p	0.401247	-2.07953	3.11078	-0.668492	0.503819	NA
hsa-miR-5196-3p	0.401247	-2.07953	3.11078	-0.668492	0.503819	NA
hsa-miR-548ae-3p	0.401247	-2.07953	3.11078	-0.668492	0.503819	NA
hsa-miR-5571-5p	0.401247	-2.07953	3.11078	-0.668492	0.503819	NA
hsa-miR-5588-5p	0.401247	-2.07953	3.11078	-0.668492	0.503819	NA
hsa-miR-569	0.401247	-2.07953	3.11078	-0.668492	0.503819	NA
hsa-miR-6810-5p	0.401247	-2.07953	3.11078	-0.668492	0.503819	NA
hsa-miR-6850-3p	0.401247	-2.07953	3.11078	-0.668492	0.503819	NA
hsa-miR-7154-3p	0.401247	-2.07953	3.11078	-0.668492	0.503819	NA
hsa-miR-875-3p	0.401247	-2.07953	3.11078	-0.668492	0.503819	NA
hsa-miR-6814-3p	5.25729	-0.750387	1.124	-0.667605	0.504386	0.999196
hsa-miR-548aw	1.59171	1.46637	2.19707	0.667423	0.504502	0.999196
hsa-miR-505-3p	734.489	0.221062	0.331227	0.667403	0.504515	0.999196
hsa-miR-211-3p	0.358617	2.07536	3.1218	0.664797	0.50618	NA
hsa-miR-297	0.358617	2.07536	3.1218	0.664797	0.50618	NA
hsa-miR-3646	0.358617	2.07536	3.1218	0.664797	0.50618	NA
hsa-miR-4251	0.358617	2.07536	3.1218	0.664797	0.50618	NA
hsa-miR-4276	0.358617	2.07536	3.1218	0.664797	0.50618	NA
hsa-miR-4666b	0.358617	2.07536	3.1218	0.664797	0.50618	NA
hsa-miR-4703-5p	0.358617	2.07536	3.1218	0.664797	0.50618	NA
hsa-miR-4757-5p	0.358617	2.07536	3.1218	0.664797	0.50618	NA
hsa-miR-4788	0.358617	2.07536	3.1218	0.664797	0.50618	NA
hsa-miR-518c-3p	0.358617	2.07536	3.1218	0.664797	0.50618	NA
hsa-miR-5571-3p	0.358617	2.07536	3.1218	0.664797	0.50618	NA
hsa-miR-580-5p	0.358617	2.07536	3.1218	0.664797	0.50618	NA
hsa-miR-623	0.358617	2.07536	3.1218	0.664797	0.50618	NA
hsa-miR-626	0.358617	2.07536	3.1218	0.664797	0.50618	NA
hsa-miR-6856-5p	0.358617	2.07536	3.1218	0.664797	0.50618	NA
hsa-miR-6891-5p	0.358617	2.07536	3.1218	0.664797	0.50618	NA
hsa-miR-8080	0.358617	2.07536	3.1218	0.664797	0.50618	NA
hsa-miR-944	0.358617	2.07536	3.1218	0.664797	0.50618	NA
hsa-miR-365a-3p	554.777	-0.269103	0.404979	-0.664487	0.506379	0.999196
hsa-miR-1296-5p	8212.8	0.184936	0.278317	0.664482	0.506382	0.999196
hsa-miR-1282	1.58459	-1.72093	2.59112	-0.664168	0.506583	0.999196
hsa-miR-6751-3p	2.17034	1.61605	2.43748	0.663	0.50733	0.999196
hsa-miR-10396a-3p	2.94655	1.01757	1.5358	0.662562	0.507611	0.999196
hsa-miR-4749-5p	6.18055	0.836411	1.26341	0.662027	0.507954	0.999196
hsa-miR-6826-3p	4.1417	0.704672	1.06686	0.660509	0.508927	0.999196
hsa-miR-30c-2-3p	379.126	0.223399	0.338489	0.65999	0.509261	0.999196
hsa-miR-579-3p	3.82949	1.00243	1.51994	0.659516	0.509564	0.999196
hsa-miR-3193	4.61086	0.815463	1.23904	0.658142	0.510447	0.999196
hsa-let-7c-5p	104263	0.186098	0.283083	0.657397	0.510926	0.999196
hsa-miR-26a-5p	724944	0.14819	0.225494	0.65718	0.511065	0.999196
hsa-miR-7977	2712.98	-0.20152	0.307194	-0.656003	0.511823	0.999196
hsa-miR-548o-3p	844.21	0.195596	0.298749	0.654717	0.51265	0.999196
hsa-miR-20b-5p	1010.02	0.205282	0.314082	0.653594	0.513373	0.999196
hsa-miR-526b-3p	2.94524	0.974953	1.49307	0.652985	0.513766	0.999196
hsa-miR-628-3p	82.3032	-0.266701	0.409647	-0.651049	0.515015	0.999196
hsa-miR-4324	1.14124	1.98384	3.04801	0.650863	0.515135	NA
hsa-miR-361-5p	8577.45	0.195504	0.300448	0.650707	0.515236	0.999196
hsa-miR-4668-5p	7.35329	0.513111	0.788562	0.650692	0.515245	0.999196
hsa-miR-10401-3p	7.31892	-0.619661	0.952495	-0.650566	0.515327	0.999196
hsa-miR-3123	1.0611	1.82246	2.816	0.64718	0.517516	NA
hsa-miR-466	1.0611	1.82246	2.816	0.64718	0.517516	NA
hsa-miR-5007-3p	1.0611	1.82246	2.816	0.64718	0.517516	NA
hsa-miR-519a-3p	1.0611	1.82246	2.816	0.64718	0.517516	NA
hsa-miR-20a-5p	54450.3	0.214873	0.332103	0.647006	0.517628	0.999196
hsa-miR-4732-5p	3.63867	0.983905	1.52657	0.64452	0.519238	0.999196
hsa-miR-4298	7.11356	-0.524079	0.815694	-0.642494	0.520552	0.999196
hsa-miR-4686	2.20816	1.34024	2.08709	0.642158	0.52077	0.999196
hsa-miR-4713-3p	2.17168	1.35687	2.12206	0.639413	0.522554	0.999196
hsa-miR-122b-3p	0.333666	1.99677	3.12568	0.638828	0.522935	NA
hsa-miR-1265	0.333666	1.99677	3.12568	0.638828	0.522935	NA
hsa-miR-3654	0.333666	1.99677	3.12568	0.638828	0.522935	NA
hsa-miR-3667-5p	0.333666	1.99677	3.12568	0.638828	0.522935	NA
hsa-miR-4311	0.333666	1.99677	3.12568	0.638828	0.522935	NA
hsa-miR-4431	0.333666	1.99677	3.12568	0.638828	0.522935	NA
hsa-miR-4444	0.333666	1.99677	3.12568	0.638828	0.522935	NA
hsa-miR-4514	0.333666	1.99677	3.12568	0.638828	0.522935	NA
hsa-miR-4745-3p	0.333666	1.99677	3.12568	0.638828	0.522935	NA
hsa-miR-5189-5p	0.333666	1.99677	3.12568	0.638828	0.522935	NA
hsa-miR-518c-5p	0.333666	1.99677	3.12568	0.638828	0.522935	NA
hsa-miR-518e-3p	0.333666	1.99677	3.12568	0.638828	0.522935	NA
hsa-miR-5195-3p	0.333666	1.99677	3.12568	0.638828	0.522935	NA
hsa-miR-519a-5p	0.333666	1.99677	3.12568	0.638828	0.522935	NA
hsa-miR-523-5p	0.333666	1.99677	3.12568	0.638828	0.522935	NA
hsa-miR-5705	0.333666	1.99677	3.12568	0.638828	0.522935	NA
hsa-miR-593-3p	0.333666	1.99677	3.12568	0.638828	0.522935	NA
hsa-miR-6070	0.333666	1.99677	3.12568	0.638828	0.522935	NA
hsa-miR-6074	0.333666	1.99677	3.12568	0.638828	0.522935	NA
hsa-miR-6508-5p	0.333666	1.99677	3.12568	0.638828	0.522935	NA
hsa-miR-6513-3p	0.333666	1.99677	3.12568	0.638828	0.522935	NA
hsa-miR-6720-5p	0.333666	1.99677	3.12568	0.638828	0.522935	NA
hsa-miR-8058	0.333666	1.99677	3.12568	0.638828	0.522935	NA
hsa-miR-8061	0.333666	1.99677	3.12568	0.638828	0.522935	NA
hsa-miR-8088	0.333666	1.99677	3.12568	0.638828	0.522935	NA
hsa-miR-9898	0.333666	1.99677	3.12568	0.638828	0.522935	NA
hsa-miR-3152-3p	32.0349	0.318037	0.498074	0.638534	0.523126	0.999196
hsa-miR-2355-3p	206.586	-0.166878	0.261536	-0.638069	0.523429	0.999196
hsa-miR-642a-3p	9.51619	0.639124	1.00214	0.637759	0.523631	0.999196
hsa-miR-147b-5p	17.7759	-0.339926	0.53417	-0.636362	0.52454	0.999196
hsa-miR-504-3p	2.22483	1.55581	2.44841	0.635436	0.525144	0.999196
hsa-miR-138-2-3p	642.277	0.166708	0.262373	0.635386	0.525177	0.999196
hsa-miR-181a-3p	10483.8	0.129898	0.204493	0.635218	0.525286	0.999196
hsa-miR-550a-3p	19.2212	-0.352121	0.556369	-0.632891	0.526805	0.999196
hsa-miR-6781-5p	1.52067	-1.6502	2.60929	-0.63243	0.527106	0.999196
hsa-miR-3944-3p	4.94081	-1.05799	1.67518	-0.631565	0.527671	0.999196
hsa-miR-943	1.6904	1.59989	2.53497	0.631128	0.527957	0.999196
hsa-miR-629-3p	21.7319	0.333053	0.527804	0.631017	0.52803	0.999196
hsa-miR-875-5p	3.74197	0.987982	1.56894	0.629711	0.528884	0.999196
hsa-miR-4647	25.4041	-0.328466	0.523143	-0.62787	0.530089	0.999196
hsa-miR-140-3p	2743.68	0.130967	0.208702	0.627533	0.53031	0.999196
hsa-let-7a-3p	28.7672	-0.387269	0.617241	-0.62742	0.530384	0.999196
hsa-miR-4440	5.46382	-0.751771	1.20066	-0.62613	0.53123	0.999196
hsa-miR-556-3p	45.6893	0.266615	0.426025	0.62582	0.531433	0.999196
hsa-miR-6752-3p	2.15075	1.55638	2.48876	0.625363	0.531733	0.999196
hsa-miR-548w	26.3825	0.298292	0.477757	0.624359	0.532392	0.999196
hsa-miR-5581-3p	11.0322	-0.615915	0.987448	-0.623744	0.532796	0.999196
hsa-miR-1843	148.868	-0.218033	0.350663	-0.621774	0.534091	0.999196
hsa-miR-10395-5p	0.359559	-1.93932	3.11919	-0.62174	0.534113	NA
hsa-miR-1255b-2-3p	0.359559	-1.93932	3.11919	-0.62174	0.534113	NA
hsa-miR-203a-5p	0.359559	-1.93932	3.11919	-0.62174	0.534113	NA
hsa-miR-302d-5p	0.359559	-1.93932	3.11919	-0.62174	0.534113	NA
hsa-miR-3649	0.359559	-1.93932	3.11919	-0.62174	0.534113	NA
hsa-miR-3684	0.359559	-1.93932	3.11919	-0.62174	0.534113	NA
hsa-miR-373-3p	0.359559	-1.93932	3.11919	-0.62174	0.534113	NA
hsa-miR-3937	0.359559	-1.93932	3.11919	-0.62174	0.534113	NA
hsa-miR-4252	0.359559	-1.93932	3.11919	-0.62174	0.534113	NA
hsa-miR-4520-3p	0.359559	-1.93932	3.11919	-0.62174	0.534113	NA
hsa-miR-4719	0.359559	-1.93932	3.11919	-0.62174	0.534113	NA
hsa-miR-4753-3p	0.359559	-1.93932	3.11919	-0.62174	0.534113	NA
hsa-miR-4776-3p	0.359559	-1.93932	3.11919	-0.62174	0.534113	NA
hsa-miR-4778-3p	0.359559	-1.93932	3.11919	-0.62174	0.534113	NA
hsa-miR-519e-5p	0.359559	-1.93932	3.11919	-0.62174	0.534113	NA
hsa-miR-520a-5p	0.359559	-1.93932	3.11919	-0.62174	0.534113	NA
hsa-miR-600	0.359559	-1.93932	3.11919	-0.62174	0.534113	NA
hsa-miR-6082	0.359559	-1.93932	3.11919	-0.62174	0.534113	NA
hsa-miR-648	0.359559	-1.93932	3.11919	-0.62174	0.534113	NA
hsa-miR-6845-5p	0.359559	-1.93932	3.11919	-0.62174	0.534113	NA
hsa-miR-6846-3p	0.359559	-1.93932	3.11919	-0.62174	0.534113	NA
hsa-miR-758-5p	0.359559	-1.93932	3.11919	-0.62174	0.534113	NA
hsa-miR-7843-3p	0.359559	-1.93932	3.11919	-0.62174	0.534113	NA
hsa-miR-7844-5p	0.359559	-1.93932	3.11919	-0.62174	0.534113	NA
hsa-miR-8066	0.359559	-1.93932	3.11919	-0.62174	0.534113	NA
hsa-miR-9718	0.359559	-1.93932	3.11919	-0.62174	0.534113	NA
hsa-miR-7108-5p	3.15786	-1.09307	1.76011	-0.62102	0.534587	0.999196
hsa-miR-4529-3p	1.47162	-1.60623	2.58955	-0.620273	0.535078	0.999196
hsa-miR-103b	0.314767	1.93361	3.12894	0.617978	0.53659	NA
hsa-miR-1537-5p	0.314767	1.93361	3.12894	0.617978	0.53659	NA
hsa-miR-19a-5p	0.314767	1.93361	3.12894	0.617978	0.53659	NA
hsa-miR-2909	0.314767	1.93361	3.12894	0.617978	0.53659	NA
hsa-miR-3610	0.314767	1.93361	3.12894	0.617978	0.53659	NA
hsa-miR-3678-3p	0.314767	1.93361	3.12894	0.617978	0.53659	NA
hsa-miR-3915	0.314767	1.93361	3.12894	0.617978	0.53659	NA
hsa-miR-3923	0.314767	1.93361	3.12894	0.617978	0.53659	NA
hsa-miR-4260	0.314767	1.93361	3.12894	0.617978	0.53659	NA
hsa-miR-4292	0.314767	1.93361	3.12894	0.617978	0.53659	NA
hsa-miR-4323	0.314767	1.93361	3.12894	0.617978	0.53659	NA
hsa-miR-4439	0.314767	1.93361	3.12894	0.617978	0.53659	NA
hsa-miR-4513	0.314767	1.93361	3.12894	0.617978	0.53659	NA
hsa-miR-4529-5p	0.314767	1.93361	3.12894	0.617978	0.53659	NA
hsa-miR-4662a-3p	0.314767	1.93361	3.12894	0.617978	0.53659	NA
hsa-miR-4708-3p	0.314767	1.93361	3.12894	0.617978	0.53659	NA
hsa-miR-4735-3p	0.314767	1.93361	3.12894	0.617978	0.53659	NA
hsa-miR-4762-3p	0.314767	1.93361	3.12894	0.617978	0.53659	NA
hsa-miR-4797-3p	0.314767	1.93361	3.12894	0.617978	0.53659	NA
hsa-miR-5191	0.314767	1.93361	3.12894	0.617978	0.53659	NA
hsa-miR-519c-5p	0.314767	1.93361	3.12894	0.617978	0.53659	NA
hsa-miR-520g-5p	0.314767	1.93361	3.12894	0.617978	0.53659	NA
hsa-miR-552-5p	0.314767	1.93361	3.12894	0.617978	0.53659	NA
hsa-miR-5583-3p	0.314767	1.93361	3.12894	0.617978	0.53659	NA
hsa-miR-5589-3p	0.314767	1.93361	3.12894	0.617978	0.53659	NA
hsa-miR-614	0.314767	1.93361	3.12894	0.617978	0.53659	NA
hsa-miR-632	0.314767	1.93361	3.12894	0.617978	0.53659	NA
hsa-miR-649	0.314767	1.93361	3.12894	0.617978	0.53659	NA
hsa-miR-6499-5p	0.314767	1.93361	3.12894	0.617978	0.53659	NA
hsa-miR-6504-3p	0.314767	1.93361	3.12894	0.617978	0.53659	NA
hsa-miR-657	0.314767	1.93361	3.12894	0.617978	0.53659	NA
hsa-miR-661	0.314767	1.93361	3.12894	0.617978	0.53659	NA
hsa-miR-6742-3p	0.314767	1.93361	3.12894	0.617978	0.53659	NA
hsa-miR-6816-3p	0.314767	1.93361	3.12894	0.617978	0.53659	NA
hsa-miR-6822-3p	0.314767	1.93361	3.12894	0.617978	0.53659	NA
hsa-miR-6866-3p	0.314767	1.93361	3.12894	0.617978	0.53659	NA
hsa-miR-6893-3p	0.314767	1.93361	3.12894	0.617978	0.53659	NA
hsa-miR-711	0.314767	1.93361	3.12894	0.617978	0.53659	NA
hsa-miR-7973	0.314767	1.93361	3.12894	0.617978	0.53659	NA
hsa-miR-8075	0.314767	1.93361	3.12894	0.617978	0.53659	NA
hsa-miR-1237-5p	17.4762	0.345683	0.560092	0.617191	0.537109	0.999196
hsa-miR-6817-5p	1.01725	1.75125	2.84088	0.616445	0.537601	NA
hsa-miR-5688	2.33929	-1.12484	1.82611	-0.615974	0.537912	0.999196
hsa-miR-29b-2-5p	13.6571	0.404479	0.657512	0.615166	0.538445	0.999196
hsa-miR-6791-5p	6.20209	-0.780727	1.27073	-0.614391	0.538957	0.999196
hsa-miR-30d-3p	355.779	0.1658	0.26992	0.614255	0.539047	0.999196
hsa-miR-4473	546.367	-0.174908	0.285034	-0.61364	0.539454	0.999196
hsa-miR-4683	11.4589	-0.595113	0.972186	-0.612139	0.540446	0.999196
hsa-miR-6798-3p	10.3653	-0.427277	0.69812	-0.61204	0.540511	0.999196
hsa-miR-3139	11.7093	-0.420065	0.686456	-0.611932	0.540582	0.999196
hsa-miR-92a-1-5p	121.659	0.21617	0.353759	0.611065	0.541157	0.999196
hsa-miR-28-5p	2847.57	0.187228	0.307706	0.608463	0.54288	0.999196
hsa-miR-4288	1.49429	1.60636	2.64173	0.608073	0.543139	0.999196
hsa-miR-151a-5p	1792.08	0.145292	0.239476	0.606709	0.544044	0.999196
hsa-miR-6853-3p	4.86203	0.760067	1.25288	0.606655	0.54408	0.999196
hsa-miR-141-3p	7.1388	-0.583244	0.961791	-0.606415	0.544239	0.999196
hsa-miR-422a	25.1903	-0.367497	0.608034	-0.604402	0.545577	0.999196
hsa-miR-4733-5p	3.37527	1.05283	1.74315	0.603983	0.545855	0.999196
hsa-miR-210-3p	888.734	0.200892	0.33395	0.601562	0.547466	0.999196
hsa-miR-6747-5p	2.66041	-1.09726	1.82671	-0.600673	0.548058	0.999196
hsa-miR-133a-5p	132.757	0.254407	0.425617	0.597737	0.550016	0.999196
hsa-miR-4663	3.2136	-1.21492	2.04207	-0.594947	0.551879	0.999196
hsa-miR-107	26257.2	0.176548	0.296767	0.594905	0.551907	0.999196
hsa-miR-4650-5p	2.78342	1.07146	1.80575	0.593357	0.552942	0.999196
hsa-miR-365a-5p	123.555	-0.199812	0.33676	-0.593335	0.552957	0.999196
hsa-miR-326	216.863	-0.197518	0.333596	-0.592086	0.553793	0.999196
hsa-miR-7855-5p	1.3142	-1.57798	2.67185	-0.590594	0.554792	NA
hsa-miR-3120-3p	20.6956	0.456751	0.774922	0.589416	0.555582	0.999196
hsa-miR-4804-3p	8.4124	0.7141	1.21238	0.589008	0.555856	0.999196
hsa-miR-6792-3p	2.19857	-1.07329	1.82981	-0.586556	0.557502	0.999196
hsa-miR-3166	2.04803	1.25238	2.13542	0.58648	0.557553	0.999196
hsa-miR-6859-5p	9.78039	0.675337	1.15296	0.585742	0.558049	0.999196
hsa-miR-33b-3p	19.0963	-0.396063	0.676236	-0.585687	0.558086	0.999196
hsa-miR-4721	7.90471	0.530331	0.905538	0.585653	0.558109	0.999196
hsa-miR-147b-3p	35.2755	-0.218915	0.373985	-0.585357	0.558307	0.999196
hsa-miR-454-3p	3015.42	0.164684	0.281383	0.585264	0.55837	0.999196
hsa-miR-196b-3p	1.61794	1.76157	3.01277	0.584701	0.558749	0.999196
hsa-miR-100-5p	505097	0.230528	0.394363	0.584558	0.558845	0.999196
hsa-miR-937-3p	47.1422	-0.321867	0.551359	-0.583769	0.559376	0.999196
hsa-miR-124-3p	56621.2	0.178501	0.305878	0.583567	0.559512	0.999196
hsa-miR-3916	1.90327	1.24215	2.13156	0.582742	0.560067	0.999196
hsa-miR-92a-3p	44027.3	0.171558	0.295081	0.581391	0.560977	0.999196
hsa-miR-193a-3p	2.93389	1.06127	1.82551	0.581352	0.561003	0.999196
hsa-miR-4742-3p	50.0864	-0.188612	0.324913	-0.580502	0.561576	0.999196
hsa-miR-4649-5p	5.77929	0.605782	1.04865	0.577676	0.563483	0.999196
hsa-miR-1179	7.67153	0.495303	0.85778	0.577425	0.563653	0.999196
hsa-miR-1307-3p	4219.62	-0.120537	0.208796	-0.577298	0.563738	0.999196
hsa-miR-4783-3p	5.85572	-0.606448	1.05232	-0.576295	0.564416	0.999196
hsa-miR-381-5p	10.6573	-0.475667	0.826651	-0.575414	0.565011	0.999196
hsa-miR-548aj-5p	2.13282	-1.05133	1.82856	-0.574948	0.565326	0.999196
hsa-miR-1293	4.00969	0.88795	1.54557	0.574512	0.565621	0.999196
hsa-miR-770-5p	45.6158	0.338244	0.589559	0.573724	0.566154	0.999196
hsa-miR-4536-5p	1.39156	1.51689	2.64396	0.573721	0.566157	NA
hsa-miR-3064-3p	5.08521	-0.723871	1.26417	-0.572604	0.566913	0.999196
hsa-miR-4507	3.42703	0.740648	1.29416	0.572302	0.567118	0.999196
hsa-miR-33a-5p	144.25	-0.205142	0.359808	-0.570143	0.568581	0.999196
hsa-miR-3661	8.39091	-0.521522	0.914756	-0.570121	0.568595	0.999196
hsa-miR-378e	47.8148	0.236584	0.415099	0.569946	0.568714	0.999196
hsa-miR-181c-3p	1689.76	0.136131	0.239021	0.569536	0.568992	0.999196
hsa-miR-744-3p	377.14	0.169234	0.297224	0.569381	0.569098	0.999196
hsa-miR-548o-5p	4.78991	0.618667	1.08825	0.568496	0.569698	0.999196
hsa-miR-1273h-5p	8.07671	0.512596	0.902257	0.568127	0.569949	0.999196
hsa-miR-4286	300.09	-0.201082	0.354657	-0.566975	0.570731	0.999196
hsa-miR-570-3p	6.28545	0.512217	0.903812	0.566729	0.570898	0.999196
hsa-miR-361-3p	3988.2	0.132571	0.233926	0.566721	0.570904	0.999196
hsa-miR-877-3p	48.8599	-0.214603	0.378759	-0.566594	0.57099	0.999196
hsa-miR-1236-3p	2.84874	1.00209	1.77019	0.56609	0.571333	0.999196
hsa-miR-548bc	30.5573	0.29238	0.517359	0.565139	0.571979	0.999196
hsa-miR-3605-5p	60.4877	0.20282	0.360009	0.563374	0.57318	0.999196
hsa-miR-3074-5p	66.1678	-0.174455	0.309773	-0.563172	0.573318	0.999196
hsa-miR-10394-3p	29.9441	-0.318574	0.567548	-0.561317	0.574582	0.999196
hsa-miR-10526-3p	3.26476	0.964196	1.71962	0.560704	0.575	0.999196
hsa-miR-588	1.42417	-1.49551	2.66942	-0.560237	0.575317	NA
hsa-miR-3675-5p	2.93621	1.12757	2.01391	0.559892	0.575553	0.999196
hsa-miR-16-5p	7283.91	0.15975	0.286102	0.558368	0.576593	0.999196
hsa-miR-7976	10.1554	0.42942	0.770189	0.557552	0.57715	0.999196
hsa-miR-6760-5p	1.40093	1.24365	2.23586	0.556229	0.578055	NA
hsa-miR-4651	6.13954	-0.560181	1.00713	-0.556215	0.578064	0.999196
hsa-miR-6871-5p	2.82287	0.995875	1.79163	0.55585	0.578313	0.999196
hsa-miR-524-5p	5.14385	0.61278	1.10412	0.554993	0.578899	0.999196
hsa-miR-340-5p	124482	0.139596	0.251559	0.554926	0.578945	0.999196
hsa-miR-585-5p	5.43275	-0.721227	1.30157	-0.55412	0.579496	0.999196
hsa-miR-1292-5p	70.1162	-0.182083	0.328606	-0.554107	0.579506	0.999196
hsa-miR-6778-5p	3.07622	-0.970336	1.75286	-0.553573	0.579871	0.999196
hsa-miR-6873-3p	59.4811	0.267736	0.485264	0.551732	0.581132	0.999196
hsa-miR-6089	42.4401	0.246278	0.446656	0.551381	0.581372	0.999196
hsa-miR-4474-3p	36.5759	-0.239978	0.43585	-0.550598	0.581909	0.999196
hsa-miR-4433b-3p	1.28405	-1.46813	2.66712	-0.550456	0.582007	NA
hsa-miR-3118	12.964	-0.505202	0.918433	-0.55007	0.582272	0.999196
hsa-miR-6715b-3p	3.7493	0.800884	1.45964	0.548685	0.583222	0.999196
hsa-miR-3940-5p	26.1588	-0.319808	0.582932	-0.548619	0.583267	0.999196
hsa-miR-3202	1.27472	-1.4915	2.71875	-0.548596	0.583283	NA
hsa-miR-7107-3p	1.27472	-1.4915	2.71875	-0.548596	0.583283	NA
hsa-miR-7109-3p	1.27472	-1.4915	2.71875	-0.548596	0.583283	NA
hsa-miR-5680	6.12599	0.767159	1.40156	0.547361	0.584131	0.999196
hsa-miR-663a	76.6921	0.213093	0.390606	0.545544	0.58538	0.999196
hsa-miR-4756-5p	1.78116	-1.38476	2.54004	-0.545173	0.585634	0.999196
hsa-miR-6741-3p	20.8816	0.295645	0.542516	0.544952	0.585786	0.999196
hsa-miR-4749-3p	6.59504	-0.579746	1.06745	-0.543115	0.587051	0.999196
hsa-miR-5011-3p	3.82103	0.817472	1.50525	0.543079	0.587076	0.999196
hsa-miR-5009-3p	1.73543	1.01948	1.87807	0.542834	0.587244	0.999196
hsa-miR-4671-3p	3.10216	-0.965567	1.78137	-0.542035	0.587794	0.999196
hsa-miR-5187-5p	9.71634	-0.476061	0.88091	-0.54042	0.588908	0.999196
hsa-miR-4460	2.29584	1.1541	2.13723	0.54	0.589197	0.999196
hsa-miR-4676-5p	1.41234	-1.63162	3.02172	-0.539964	0.589222	NA
hsa-miR-6131	928.3	0.158177	0.293053	0.539756	0.589365	0.999196
hsa-miR-890	1.65962	1.62136	3.00407	0.539723	0.589388	0.999196
hsa-miR-4530	105.951	0.242304	0.449237	0.539368	0.589633	0.999196
hsa-miR-3928-5p	2.195	-1.14038	2.11743	-0.538567	0.590186	0.999196
hsa-miR-484	12057.7	-0.147137	0.273533	-0.537915	0.590636	0.999196
hsa-miR-6868-3p	144.899	0.188948	0.352776	0.535605	0.592232	0.999196
hsa-miR-6818-3p	11.9518	0.444972	0.830831	0.535575	0.592252	0.999196
hsa-miR-378i	3.62999	0.702862	1.31358	0.535072	0.5926	0.999196
hsa-miR-5100	234.159	0.216381	0.404568	0.534846	0.592757	0.999196
hsa-miR-3147	1.78336	-1.3657	2.5564	-0.534226	0.593185	0.999196
hsa-miR-513b-3p	1.78336	-1.3657	2.5564	-0.534226	0.593185	0.999196
hsa-miR-5587-3p	1.78336	-1.3657	2.5564	-0.534226	0.593185	0.999196
hsa-miR-6764-3p	4.92686	-0.569715	1.06651	-0.534186	0.593213	0.999196
hsa-miR-4761-3p	1.32276	1.42389	2.66815	0.533661	0.593576	NA
hsa-miR-6722-5p	1.52861	1.39166	2.6094	0.533327	0.593808	0.999196
hsa-miR-10400-3p	7.21284	0.470945	0.883082	0.533297	0.593828	0.999196
hsa-miR-6516-3p	23.9397	-0.300571	0.566922	-0.530181	0.595987	0.999196
hsa-miR-1827	7.17158	-0.638956	1.20847	-0.528733	0.59699	0.999196
hsa-miR-4492	73.6733	-0.231374	0.439337	-0.526644	0.598441	0.999196
hsa-miR-5580-5p	1.65226	1.56607	2.99011	0.52375	0.600452	0.999196
hsa-miR-6805-5p	0.889225	1.53178	2.92676	0.523371	0.600716	NA
hsa-miR-4296	1.23303	-1.43021	2.73532	-0.522869	0.601066	NA
hsa-miR-10398-5p	2.21034	1.11262	2.12818	0.522802	0.601112	0.999196
hsa-miR-1303	96.1322	-0.217804	0.416664	-0.522733	0.60116	0.999196
hsa-miR-10400-5p	535.364	-0.208828	0.399512	-0.522709	0.601177	0.999196
hsa-let-7a-5p	49105.7	0.23492	0.450137	0.521884	0.601751	0.999196
hsa-miR-6827-3p	1.47602	-1.57276	3.01727	-0.521254	0.60219	0.999196
hsa-miR-363-3p	11852.4	0.125756	0.241408	0.520928	0.602417	0.999196
hsa-miR-216a-3p	2291.97	-0.107247	0.206002	-0.520613	0.602636	0.999196
hsa-miR-3924	50.1106	0.388407	0.749393	0.518295	0.604252	0.999196
hsa-miR-3191-5p	1.22287	-1.41873	2.74003	-0.517779	0.604613	NA
hsa-miR-6879-5p	1.22287	-1.41873	2.74003	-0.517779	0.604613	NA
hsa-miR-5582-3p	0.914176	1.58266	3.06012	0.51719	0.605024	NA
hsa-miR-6749-5p	0.914176	1.58266	3.06012	0.51719	0.605024	NA
hsa-miR-6764-5p	16.7788	0.451847	0.874871	0.516472	0.605524	0.999196
hsa-miR-128-1-5p	354.912	0.14744	0.285482	0.516462	0.605532	0.999196
hsa-miR-1203	1.43729	-1.55302	3.01771	-0.514638	0.606806	NA
hsa-miR-548c-3p	26.1909	0.422945	0.82312	0.513831	0.60737	0.999196
hsa-miR-412-3p	5.61568	-0.697764	1.35831	-0.5137	0.607461	0.999196
hsa-miR-1243	16.1672	0.348865	0.679521	0.513399	0.607672	0.999196
hsa-miR-6847-3p	2.86576	0.777808	1.51862	0.512181	0.608524	0.999196
hsa-miR-514b-3p	2.37264	1.09179	2.13472	0.511444	0.60904	0.999196
hsa-miR-7-5p	1.19509e+06	0.209163	0.409866	0.510322	0.609826	0.999196
hsa-miR-378a-3p	11531.8	0.158745	0.312265	0.508367	0.611196	0.999196
hsa-miR-3152-5p	40.9274	-0.195178	0.384232	-0.507971	0.611474	0.999196
hsa-miR-4669	7.079	0.44079	0.869091	0.507185	0.612025	0.999196
hsa-miR-183-5p	1465.39	-0.165524	0.326418	-0.507092	0.61209	0.999196
hsa-miR-3178	10.7314	-0.494106	0.975241	-0.50665	0.6124	0.999196
hsa-miR-574-5p	876.275	0.378023	0.746352	0.506494	0.61251	0.999196
hsa-miR-17-5p	23271.1	0.174621	0.345152	0.505926	0.612909	0.999196
hsa-miR-5000-5p	3.23955	-0.882993	1.74539	-0.5059	0.612927	0.999196
hsa-miR-4493	1.83667	1.27978	2.53	0.505842	0.612968	0.999196
hsa-miR-6886-5p	2.9187	-0.89344	1.78019	-0.501878	0.615753	0.999196
hsa-miR-6852-3p	1.25193	-1.3684	2.72933	-0.501369	0.616111	NA
hsa-miR-3165	1.5689	-1.12144	2.24227	-0.500134	0.61698	0.999196
hsa-miR-6507-5p	1.31857	-1.35294	2.70579	-0.500016	0.617064	NA
hsa-miR-181d-3p	6.21465	0.645098	1.29056	0.499859	0.617174	0.999196
hsa-miR-6773-5p	1.30351	1.34959	2.70535	0.498861	0.617878	NA
hsa-miR-18a-3p	396.886	0.149213	0.300426	0.496672	0.619421	0.999196
hsa-miR-548n	18.376	0.258167	0.520012	0.496464	0.619567	0.999196
hsa-miR-6769b-5p	6.79408	0.557513	1.12374	0.496125	0.619806	0.999196
hsa-miR-4661-5p	13.0511	0.311589	0.628718	0.495595	0.62018	0.999196
hsa-miR-5682	1.89471	1.06906	2.1707	0.492493	0.622371	0.999196
hsa-miR-3680-5p	1.27468	-1.32399	2.69119	-0.491974	0.622738	NA
hsa-miR-6735-5p	8.62259	0.418915	0.852451	0.491424	0.623126	0.999196
hsa-miR-30a-3p	9209.6	0.136514	0.278331	0.490476	0.623797	0.999196
hsa-miR-5008-3p	2.04414	-1.23278	2.51685	-0.48981	0.624269	0.999196
hsa-miR-6776-5p	1.67973	1.26124	2.57688	0.489443	0.624528	0.999196
hsa-miR-6758-5p	0.845375	1.44538	2.96074	0.488183	0.62542	NA
hsa-miR-4712-5p	1.99317	1.41869	2.90624	0.488155	0.62544	0.999196
hsa-miR-6874-5p	3.68845	-0.839623	1.72162	-0.487692	0.625768	0.999196
hsa-miR-3942-5p	3.57444	0.980445	2.01064	0.487629	0.625812	0.999196
hsa-miR-511-5p	6.41362	-0.805565	1.65381	-0.487096	0.62619	0.999196
hsa-miR-490-3p	10180	-0.183821	0.379315	-0.484613	0.627951	0.999196
hsa-miR-5001-5p	7.64582	-0.4889	1.01012	-0.484	0.628386	0.999196
hsa-miR-3129-5p	1.37064	1.46053	3.01967	0.483671	0.62862	NA
hsa-miR-634	1.37064	1.46053	3.01967	0.483671	0.62862	NA
hsa-miR-4787-3p	210.28	-0.1417	0.293134	-0.483399	0.628813	0.999196
hsa-miR-1255b-5p	2.96364	0.978747	2.02497	0.483339	0.628855	0.999196
hsa-miR-6867-5p	3.64259	-0.829046	1.71663	-0.482951	0.629131	0.999196
hsa-miR-6843-3p	2.41333	0.737067	1.53939	0.478803	0.632079	0.999196
hsa-miR-1231	1.38905	1.2781	2.67943	0.477004	0.633359	NA
hsa-miR-125a-3p	549.08	0.166153	0.348688	0.476509	0.633712	0.999196
hsa-miR-12122	1.37233	-1.43876	3.02033	-0.476357	0.63382	NA
hsa-miR-1912-5p	1.37233	-1.43876	3.02033	-0.476357	0.63382	NA
hsa-miR-665	41.7147	-0.245207	0.516218	-0.475006	0.634783	0.999196
hsa-miR-4761-5p	1.27688	-1.29145	2.72149	-0.47454	0.635115	NA
hsa-miR-1244	1.38203	1.24488	2.62439	0.474348	0.635252	NA
hsa-miR-622	2.09441	1.00763	2.13948	0.470971	0.637661	0.999196
hsa-miR-4804-5p	5.45458	0.521746	1.10859	0.47064	0.637898	0.999196
hsa-miR-363-5p	62.2617	-0.191622	0.407365	-0.470395	0.638073	0.999196
hsa-miR-4709-3p	3.67219	-0.836224	1.77887	-0.470087	0.638293	0.999196
hsa-miR-6744-3p	1.26672	-1.27993	2.7259	-0.469543	0.638682	NA
hsa-miR-570-5p	1.72937	1.0281	2.1909	0.46926	0.638884	0.999196
hsa-miR-9983-3p	140.381	-0.184442	0.39306	-0.469247	0.638893	0.999196
hsa-miR-212-5p	1504.86	-0.143188	0.305665	-0.468449	0.639464	0.999196
hsa-miR-6787-3p	2.96509	-0.943662	2.02049	-0.467045	0.640468	0.999196
hsa-miR-589-5p	532.552	0.121013	0.259762	0.465862	0.641314	0.999196
hsa-miR-7843-5p	2.95701	0.728856	1.56661	0.465244	0.641756	0.999196
hsa-miR-6894-3p	5.80355	-0.592066	1.27435	-0.464604	0.642215	0.999196
hsa-miR-221-5p	409.508	-0.150316	0.324148	-0.463726	0.642844	0.999196
hsa-miR-6861-5p	53.2124	-0.268073	0.578235	-0.463605	0.642931	0.999196
hsa-miR-218-5p	4.66237e+06	0.272767	0.589124	0.463005	0.643361	0.999196
hsa-miR-8073	2.26735	0.985868	2.13051	0.462738	0.643552	0.999196
hsa-miR-6806-3p	36.3331	-0.278724	0.602532	-0.462588	0.643659	0.999196
hsa-miR-23c	8.10762	0.407327	0.886165	0.459651	0.645767	0.999196
hsa-miR-6077	0.826476	1.40787	3.06651	0.45911	0.646155	NA
hsa-miR-6875-3p	4.29043	-0.786103	1.71279	-0.458961	0.646262	0.999196
hsa-miR-585-3p	3.09465	0.809548	1.76589	0.458435	0.64664	0.999196
hsa-miR-4641	2.80853	-0.808656	1.76524	-0.4581	0.646881	0.999196
hsa-miR-892c-3p	27.0868	0.346212	0.760693	0.455127	0.649018	0.999196
hsa-miR-1289	19.6188	0.258805	0.569545	0.454405	0.649537	0.999196
hsa-miR-6821-5p	5.9728	0.514748	1.13617	0.453056	0.650508	0.999196
hsa-miR-4465	1.38169	1.20159	2.65474	0.45262	0.650822	NA
hsa-miR-4271	1.60322	-1.16796	2.58062	-0.45259	0.650844	0.999196
hsa-miR-550a-3-5p	5.76464	-0.559743	1.23788	-0.452178	0.651141	0.999196
hsa-miR-140-5p	5704.28	0.112558	0.249199	0.451678	0.651501	0.999196
hsa-miR-549a-3p	3.67346	-0.903391	2.00171	-0.45131	0.651766	0.999196
hsa-miR-3664-3p	1.64158	1.17853	2.616	0.450507	0.652345	0.999196
hsa-miR-4740-5p	2.86027	-0.802556	1.78232	-0.450289	0.652502	0.999196
hsa-miR-671-5p	64.0712	-0.154714	0.344719	-0.448813	0.653567	0.999196
hsa-miR-5696	4.71444	0.673692	1.50397	0.447943	0.654194	0.999196
hsa-miR-6753-3p	4.31144	0.906557	2.02761	0.447107	0.654798	0.999196
hsa-miR-129-1-3p	1675	-0.245422	0.549468	-0.446653	0.655125	0.999196
hsa-miR-6857-3p	9.83943	-0.450224	1.00908	-0.446171	0.655474	0.999196
hsa-miR-6734-3p	7.42016	-0.542105	1.2154	-0.446032	0.655574	0.999196
hsa-miR-660-5p	248.901	0.175182	0.393221	0.445505	0.655955	0.999196
hsa-miR-4685-3p	4.35124	-0.740878	1.66341	-0.445396	0.656033	0.999196
hsa-miR-6832-5p	5.40716	-0.724495	1.63065	-0.444298	0.656827	0.999196
hsa-miR-4665-5p	15.1172	-0.337647	0.76111	-0.443624	0.657314	0.999196
hsa-miR-1238-3p	1.40225	1.33511	3.01061	0.443469	0.657427	NA
hsa-miR-6717-5p	1.22503	-1.21553	2.74251	-0.443216	0.657609	NA
hsa-miR-502-3p	605.395	-0.189194	0.428608	-0.441415	0.658913	0.999196
hsa-miR-126-3p	20359	-0.125717	0.284812	-0.441405	0.65892	0.999196
hsa-miR-656-5p	4.57092	-0.887818	2.01384	-0.440858	0.659315	0.999196
hsa-miR-548d-5p	104.315	0.125491	0.284874	0.440514	0.659565	0.999196
hsa-miR-1257	1.41233	1.32032	3.01098	0.438501	0.661023	NA
hsa-miR-181d-5p	18046	-0.10645	0.243414	-0.43732	0.661879	0.999196
hsa-miR-4781-3p	19.8546	-0.252166	0.578382	-0.435985	0.662848	0.999196
hsa-miR-374a-5p	10665.6	-0.106701	0.245174	-0.435207	0.663412	0.999196
hsa-miR-6781-3p	1.95994	-0.81798	1.88033	-0.435018	0.663549	0.999196
hsa-miR-29a-3p	1492.4	0.154669	0.355715	0.434812	0.663699	0.999196
hsa-miR-137-3p	2626.62	-0.170187	0.391465	-0.434745	0.663748	0.999196
hsa-miR-193b-3p	965.009	0.102842	0.237408	0.433187	0.664879	0.999196
hsa-miR-2682-3p	5.49899	-0.719073	1.66187	-0.432689	0.66524	0.999196
hsa-miR-23a-5p	2.9933	0.779369	1.80458	0.431883	0.665826	0.999196
hsa-miR-885-3p	80.8905	0.179682	0.416605	0.431301	0.666249	0.999196
hsa-miR-4452	0.82613	1.32335	3.06988	0.431075	0.666414	NA
hsa-miR-4782-3p	0.82613	1.32335	3.06988	0.431075	0.666414	NA
hsa-miR-658	0.82613	1.32335	3.06988	0.431075	0.666414	NA
hsa-miR-6885-5p	0.82613	1.32335	3.06988	0.431075	0.666414	NA
hsa-miR-9851-5p	0.82613	1.32335	3.06988	0.431075	0.666414	NA
hsa-miR-3614-5p	2.04854	0.931557	2.16173	0.430931	0.666519	0.999196
hsa-miR-12132	1.77106	0.942302	2.18804	0.430661	0.666715	0.999196
hsa-miR-4684-5p	4.6896	-0.539438	1.25298	-0.430524	0.666814	0.999196
hsa-miR-7111-3p	4.4215	-0.763	1.77376	-0.430159	0.66708	0.999196
hsa-miR-5584-5p	11.5953	0.471605	1.09709	0.429869	0.667291	0.999196
hsa-miR-11181-3p	0.196942	-1.35094	3.14501	-0.429551	0.667523	NA
hsa-miR-11181-5p	0.196942	-1.35094	3.14501	-0.429551	0.667523	NA
hsa-miR-198	0.196942	-1.35094	3.14501	-0.429551	0.667523	NA
hsa-miR-3130-3p	0.196942	-1.35094	3.14501	-0.429551	0.667523	NA
hsa-miR-3136-3p	0.196942	-1.35094	3.14501	-0.429551	0.667523	NA
hsa-miR-3169	0.196942	-1.35094	3.14501	-0.429551	0.667523	NA
hsa-miR-3622a-3p	0.196942	-1.35094	3.14501	-0.429551	0.667523	NA
hsa-miR-3682-3p	0.196942	-1.35094	3.14501	-0.429551	0.667523	NA
hsa-miR-3689c	0.196942	-1.35094	3.14501	-0.429551	0.667523	NA
hsa-miR-371a-5p	0.196942	-1.35094	3.14501	-0.429551	0.667523	NA
hsa-miR-4480	0.196942	-1.35094	3.14501	-0.429551	0.667523	NA
hsa-miR-4540	0.196942	-1.35094	3.14501	-0.429551	0.667523	NA
hsa-miR-4649-3p	0.196942	-1.35094	3.14501	-0.429551	0.667523	NA
hsa-miR-4693-3p	0.196942	-1.35094	3.14501	-0.429551	0.667523	NA
hsa-miR-4694-3p	0.196942	-1.35094	3.14501	-0.429551	0.667523	NA
hsa-miR-4701-3p	0.196942	-1.35094	3.14501	-0.429551	0.667523	NA
hsa-miR-4716-3p	0.196942	-1.35094	3.14501	-0.429551	0.667523	NA
hsa-miR-4736	0.196942	-1.35094	3.14501	-0.429551	0.667523	NA
hsa-miR-4777-3p	0.196942	-1.35094	3.14501	-0.429551	0.667523	NA
hsa-miR-4801	0.196942	-1.35094	3.14501	-0.429551	0.667523	NA
hsa-miR-520e-5p	0.196942	-1.35094	3.14501	-0.429551	0.667523	NA
hsa-miR-521	0.196942	-1.35094	3.14501	-0.429551	0.667523	NA
hsa-miR-548av-5p	0.196942	-1.35094	3.14501	-0.429551	0.667523	NA
hsa-miR-5580-3p	0.196942	-1.35094	3.14501	-0.429551	0.667523	NA
hsa-miR-561-3p	0.196942	-1.35094	3.14501	-0.429551	0.667523	NA
hsa-miR-5702	0.196942	-1.35094	3.14501	-0.429551	0.667523	NA
hsa-miR-603	0.196942	-1.35094	3.14501	-0.429551	0.667523	NA
hsa-miR-6079	0.196942	-1.35094	3.14501	-0.429551	0.667523	NA
hsa-miR-639	0.196942	-1.35094	3.14501	-0.429551	0.667523	NA
hsa-miR-6787-5p	0.196942	-1.35094	3.14501	-0.429551	0.667523	NA
hsa-miR-6806-5p	0.196942	-1.35094	3.14501	-0.429551	0.667523	NA
hsa-miR-6823-3p	0.196942	-1.35094	3.14501	-0.429551	0.667523	NA
hsa-miR-6850-5p	0.196942	-1.35094	3.14501	-0.429551	0.667523	NA
hsa-miR-7151-3p	0.196942	-1.35094	3.14501	-0.429551	0.667523	NA
hsa-miR-7162-5p	0.196942	-1.35094	3.14501	-0.429551	0.667523	NA
hsa-miR-764	0.196942	-1.35094	3.14501	-0.429551	0.667523	NA
hsa-miR-7850-5p	0.196942	-1.35094	3.14501	-0.429551	0.667523	NA
hsa-miR-8063	0.196942	-1.35094	3.14501	-0.429551	0.667523	NA
hsa-miR-922	0.196942	-1.35094	3.14501	-0.429551	0.667523	NA
hsa-miR-1199-5p	38.57	-0.178269	0.415068	-0.429493	0.667564	0.999196
hsa-miR-6727-5p	2.86737	-0.559001	1.30176	-0.429419	0.667618	0.999196
hsa-miR-378d	195.899	-0.130456	0.303995	-0.429137	0.667823	0.999196
hsa-miR-5579-5p	29.3191	0.203227	0.475752	0.427171	0.669255	0.999196
hsa-miR-578	23.451	-0.301059	0.70508	-0.426986	0.66939	0.999196
hsa-miR-4652-5p	6.21211	0.559753	1.31536	0.42555	0.670436	0.999196
hsa-miR-671-3p	575.113	0.127548	0.300608	0.4243	0.671347	0.999196
hsa-miR-4279	1.17987	1.16808	2.75719	0.423648	0.671822	NA
hsa-miR-7110-3p	1.69378	1.09202	2.57802	0.423591	0.671864	0.999196
hsa-miR-4433a-3p	2.07492	-1.04141	2.45909	-0.423494	0.671935	0.999196
hsa-miR-1262	5.41691	0.443103	1.04653	0.423404	0.672001	0.999196
hsa-miR-4716-5p	2.39334	-1.18947	2.82386	-0.421222	0.673593	0.999196
hsa-let-7g-3p	4.41425	0.627582	1.49439	0.419959	0.674516	0.999196
hsa-miR-10395-3p	93.3915	0.152717	0.364096	0.419443	0.674893	0.999196
hsa-miR-3059-5p	460.559	-0.223984	0.534233	-0.419262	0.675024	0.999196
hsa-miR-545-5p	2.99599	-0.86497	2.06446	-0.418982	0.67523	0.999196
hsa-miR-1266-5p	3.7271	-0.629692	1.5046	-0.418512	0.675573	0.999196
hsa-miR-6802-5p	4.57021	0.543136	1.29866	0.41823	0.675779	0.999196
hsa-miR-3130-5p	2.19716	-1.02828	2.46014	-0.417977	0.675964	0.999196
hsa-miR-335-3p	14544.1	-0.190746	0.45688	-0.417496	0.676315	0.999196
hsa-miR-3117-3p	195.686	0.123069	0.29485	0.417395	0.67639	0.999196
hsa-miR-6833-5p	3.39364	-0.724648	1.73666	-0.417265	0.676484	0.999196
hsa-miR-4446-3p	3.05213	0.751288	1.80251	0.416801	0.676824	0.999196
hsa-miR-451a	1.53886	1.08922	2.61386	0.416709	0.676891	0.999196
hsa-miR-7161-3p	1.34555	1.25525	3.01267	0.416656	0.67693	NA
hsa-miR-4703-3p	1.11726	-1.2614	3.0362	-0.415453	0.677811	NA
hsa-miR-6845-3p	11.9791	-0.35527	0.855219	-0.415414	0.677839	0.999196
hsa-miR-12130	8.36823	-0.376763	0.909033	-0.414466	0.678533	0.999196
hsa-miR-1301-3p	2228.31	-0.104765	0.253487	-0.413294	0.679391	0.999196
hsa-miR-7109-5p	23.4583	-0.292514	0.709266	-0.412418	0.680033	0.999196
hsa-miR-328-3p	11420.8	0.100659	0.24431	0.412016	0.680328	0.999196
hsa-miR-3150a-5p	23.8348	0.265308	0.644078	0.411919	0.680399	0.999196
hsa-miR-7160-3p	1.07041	-1.15344	2.80987	-0.410496	0.681442	NA
hsa-miR-374c-5p	13.326	-0.232257	0.567429	-0.409315	0.682308	0.999196
hsa-miR-217-5p	30130.6	0.122931	0.300609	0.40894	0.682583	0.999196
hsa-miR-30e-5p	8604.19	0.148052	0.362198	0.408761	0.682715	0.999196
hsa-miR-3910	4.20312	0.694284	1.69968	0.40848	0.682921	0.999196
hsa-miR-16-2-3p	176.656	-0.226999	0.556151	-0.408161	0.683155	0.999196
hsa-miR-454-5p	240.913	0.121498	0.298402	0.407164	0.683888	0.999196
hsa-miR-6860	3.87102	-0.512685	1.26109	-0.40654	0.684346	0.999196
hsa-miR-10398-3p	22.2488	0.278494	0.687232	0.40524	0.685301	0.999196
hsa-miR-6761-3p	1.2654	1.10348	2.72538	0.404889	0.685559	NA
hsa-miR-6730-3p	4.59773	-0.606827	1.50097	-0.40429	0.686	0.999196
hsa-miR-2278	2.66862	0.819038	2.03138	0.403193	0.686806	0.999196
hsa-miR-199a-5p	61247.4	0.532799	1.32178	0.403092	0.686881	0.999196
hsa-miR-4458	3.31772	0.801604	1.99029	0.402758	0.687127	0.999196
hsa-miR-4650-3p	2.13801	0.842343	2.09172	0.402703	0.687167	0.999196
hsa-miR-302a-3p	4.62851	0.595776	1.48004	0.40254	0.687287	0.999196
hsa-miR-3681-3p	3.85243	0.804064	1.99751	0.402533	0.687292	0.999196
hsa-miR-3190-3p	6.54646	0.438348	1.08972	0.402257	0.687495	0.999196
hsa-miR-548h-5p	21.0637	0.280022	0.696455	0.402068	0.687634	0.999196
hsa-miR-4722-5p	1.09447	-1.12176	2.80123	-0.400452	0.688824	NA
hsa-miR-6748-3p	5.31761	-0.497141	1.24245	-0.40013	0.689061	0.999196
hsa-miR-200a-3p	11.3462	-0.378719	0.947173	-0.399842	0.689273	0.999196
hsa-miR-3126-3p	4.53652	0.517643	1.29652	0.399256	0.689704	0.999196
hsa-miR-548u	29.0839	0.248555	0.622737	0.399134	0.689794	0.999196
hsa-miR-6888-5p	2.56299	-0.601408	1.51128	-0.397947	0.690669	0.999196
hsa-miR-6516-5p	165.189	0.108699	0.273202	0.397869	0.690726	0.999196
hsa-miR-3150b-5p	31.7758	-0.197711	0.497099	-0.39773	0.690829	0.999196
hsa-miR-4654	17.1889	0.345081	0.868868	0.397162	0.691248	0.999196
hsa-miR-5186	2.54837	0.847965	2.13606	0.396977	0.691385	0.999196
hsa-miR-4687-5p	9.58964	-0.38913	0.984101	-0.395417	0.692535	0.999196
hsa-miR-8072	1.92983	-0.858776	2.17637	-0.394592	0.693144	0.999196
hsa-miR-5683	20.9787	-0.240202	0.61177	-0.392634	0.69459	0.999196
hsa-miR-194-3p	26.6383	0.181067	0.461896	0.392008	0.695052	0.999196
hsa-miR-6859-3p	2.95187	-0.682875	1.74497	-0.39134	0.695546	0.999196
hsa-miR-132-3p	6099.67	0.131512	0.336391	0.390951	0.695833	0.999196
hsa-miR-7848-3p	4.29323	-0.680524	1.74098	-0.390885	0.695882	0.999196
hsa-miR-6726-5p	25.6657	-0.225245	0.576605	-0.39064	0.696064	0.999196
hsa-miR-941	8741.13	0.112159	0.287124	0.39063	0.696071	0.999196
hsa-miR-4790-5p	1.48895	1.02186	2.62828	0.388795	0.697428	0.999196
hsa-miR-6779-3p	1.48895	1.02186	2.62828	0.388795	0.697428	0.999196
hsa-miR-1299	57.0596	0.153268	0.394627	0.388388	0.697729	0.999196
hsa-miR-6749-3p	3.23697	-0.581683	1.49987	-0.387821	0.698148	0.999196
hsa-miR-7851-3p	41.4874	0.153427	0.396462	0.386992	0.698762	0.999196
hsa-miR-4508	109.304	-0.171187	0.442834	-0.386572	0.699073	0.999196
hsa-miR-4803	3.26196	-0.604181	1.56368	-0.386384	0.699212	0.999196
hsa-miR-1255a	59.2719	0.17205	0.446574	0.385266	0.70004	0.999196
hsa-miR-5006-3p	5.37876	-0.406979	1.05676	-0.385119	0.700149	0.999196
hsa-miR-3196	26.3043	0.215305	0.559697	0.384681	0.700473	0.999196
hsa-miR-4430	2.86965	0.694399	1.80697	0.384289	0.700764	0.999196
hsa-miR-1285-5p	13.0224	0.357188	0.929764	0.38417	0.700852	0.999196
hsa-miR-4706	1.11206	-1.05915	2.76292	-0.383345	0.701464	NA
hsa-miR-34a-5p	1013.49	0.124372	0.324908	0.382793	0.701873	0.999196
hsa-miR-451b	1.83028	-0.716035	1.88358	-0.380145	0.703838	0.999196
hsa-miR-26b-5p	9843.91	0.0801666	0.211063	0.379824	0.704076	0.999196
hsa-miR-330-5p	2831.25	0.130914	0.345153	0.379292	0.704471	0.999196
hsa-miR-1268b	48.8361	0.21939	0.579907	0.37832	0.705193	0.999196
hsa-miR-192-5p	5774.46	0.0910484	0.241094	0.377646	0.705694	0.999196
hsa-miR-3620-3p	1.76364	-0.712257	1.88621	-0.377613	0.705718	0.999196
hsa-miR-4454	161.902	0.155558	0.413274	0.376404	0.706617	0.999196
hsa-miR-4661-3p	1.22155	1.03137	2.7428	0.376026	0.706897	NA
hsa-miR-6799-3p	1.22155	1.03137	2.7428	0.376026	0.706897	NA
hsa-miR-6796-3p	6.89066	0.543586	1.44944	0.375032	0.707637	0.999196
hsa-miR-6729-5p	1.01856	-1.06285	2.83876	-0.374406	0.708102	NA
hsa-miR-103a-2-5p	9.23898	0.479092	1.28357	0.373249	0.708963	0.999196
hsa-miR-1208	53.881	-0.16748	0.449413	-0.372664	0.709398	0.999196
hsa-miR-501-3p	598.837	-0.133734	0.35921	-0.372302	0.709668	0.999196
hsa-miR-6789-5p	31.3362	-0.22561	0.607331	-0.371477	0.710282	0.999196
hsa-miR-3918	1.5907	0.965596	2.60395	0.37082	0.710772	0.999196
hsa-miR-5589-5p	2.3765	0.693672	1.87102	0.370745	0.710827	0.999196
hsa-miR-6795-3p	1.92657	0.805162	2.17503	0.370184	0.711245	0.999196
hsa-miR-4684-3p	37.9783	0.184289	0.501029	0.367821	0.713007	0.999196
hsa-miR-6761-5p	5.32336	0.450401	1.22857	0.366606	0.713913	0.999196
hsa-miR-3187-3p	8.74625	-0.38555	1.05283	-0.366203	0.714214	0.999196
hsa-miR-5581-5p	1.03388	-1.11285	3.04083	-0.365968	0.714389	NA
hsa-miR-6882-3p	3.08731	0.482206	1.32175	0.364825	0.715242	0.999196
hsa-miR-2392	248.783	-0.126045	0.34555	-0.364766	0.715286	0.999196
hsa-miR-214-3p	1570.64	0.484851	1.33138	0.364171	0.715731	0.999196
hsa-miR-6511a-5p	53.7138	-0.175179	0.481286	-0.363982	0.715872	0.999196
hsa-miR-4747-5p	35.1359	0.259619	0.713813	0.363707	0.716077	0.999196
hsa-miR-4741	10.0705	-0.329453	0.906254	-0.363533	0.716207	0.999196
hsa-miR-10523-5p	21.6026	-0.212253	0.58425	-0.363292	0.716387	0.999196
hsa-miR-122b-5p	3.89604	0.821361	2.26823	0.362116	0.717266	0.999196
hsa-miR-1305	11.7894	0.324902	0.898092	0.36177	0.717524	0.999196
hsa-miR-203b-5p	4.09614	-0.547742	1.52309	-0.359624	0.719128	0.999196
hsa-miR-4656	14.3357	-0.271341	0.754844	-0.359466	0.719246	0.999196
hsa-miR-1281	12.6977	0.296711	0.82641	0.359037	0.719568	0.999196
hsa-miR-7155-3p	3.21567	0.559985	1.56391	0.358067	0.720293	0.999196
hsa-miR-219b-3p	3.69692	0.544823	1.5225	0.357847	0.720458	0.999196
hsa-miR-3127-3p	26.4958	0.140828	0.393835	0.35758	0.720658	0.999196
hsa-miR-106b-5p	3396.52	0.111296	0.311417	0.357384	0.720804	0.999196
hsa-miR-345-5p	5881.21	0.0905158	0.253926	0.356465	0.721493	0.999196
hsa-miR-5003-5p	1.46971	0.947679	2.66285	0.355889	0.721924	0.999196
hsa-miR-670-5p	1.46971	0.947679	2.66285	0.355889	0.721924	0.999196
hsa-miR-548at-3p	4.34111	-0.542733	1.53054	-0.354603	0.722887	0.999196
hsa-miR-1248	20.2511	0.185513	0.523863	0.354124	0.723246	0.999196
hsa-miR-205-5p	1.03746	-1.00049	2.82929	-0.35362	0.723624	NA
hsa-miR-4774-3p	1.03746	-1.00049	2.82929	-0.35362	0.723624	NA
hsa-miR-92b-3p	4589.93	0.120119	0.339817	0.353481	0.723728	0.999196
hsa-miR-3908	2.89532	-0.630911	1.78642	-0.35317	0.723961	0.999196
hsa-miR-3912-3p	140.732	0.138881	0.393379	0.353046	0.724054	0.999196
hsa-miR-637	1.76143	-0.762148	2.16096	-0.35269	0.724321	0.999196
hsa-miR-514a-5p	10.8142	0.230802	0.654986	0.352377	0.724556	0.999196
hsa-miR-6827-5p	11.5496	0.302747	0.859588	0.3522	0.724688	0.999196
hsa-miR-548m	2.2468	-0.746695	2.12092	-0.352063	0.724791	0.999196
hsa-miR-6751-5p	2.68499	-0.739735	2.10201	-0.351918	0.724899	0.999196
hsa-miR-6790-5p	1.46549	-0.937846	2.66753	-0.351579	0.725154	0.999196
hsa-miR-6819-3p	3.28508	0.621491	1.76843	0.351436	0.725261	0.999196
hsa-miR-6132	3.33159	0.629342	1.79103	0.351386	0.725299	0.999196
hsa-miR-508-3p	129.165	-0.145666	0.415565	-0.350526	0.725944	0.999196
hsa-miR-1228-5p	2.89016	-0.617398	1.76696	-0.349413	0.726779	0.999196
hsa-miR-4470	23.087	0.19775	0.566804	0.348887	0.727174	0.999196
hsa-miR-576-3p	231.197	0.0955673	0.27448	0.348176	0.727708	0.999196
hsa-miR-548ar-3p	22.3982	0.2532	0.72983	0.34693	0.728644	0.999196
hsa-miR-548am-5p	3.91411	0.597126	1.72195	0.346773	0.728762	0.999196
hsa-miR-4715-3p	2.01598	0.856484	2.47183	0.346498	0.728968	0.999196
hsa-miR-212-3p	79.2669	-0.156255	0.451821	-0.345834	0.729468	0.999196
hsa-miR-2276-3p	7.45268	0.368735	1.06816	0.345206	0.729939	0.999196
hsa-miR-767-5p	3800.73	0.124654	0.362193	0.344164	0.730723	0.999196
hsa-miR-1471	2.65795	0.631892	1.83602	0.344164	0.730723	0.999196
hsa-miR-548at-5p	10.1091	-0.31854	0.926076	-0.343968	0.73087	0.999196
hsa-let-7d-5p	2090.39	0.27374	0.799686	0.342309	0.732118	0.999196
hsa-miR-4425	2.93666	-0.716135	2.0986	-0.341244	0.73292	0.999196
hsa-miR-374c-3p	16.8437	-0.214539	0.630845	-0.340082	0.733795	0.999196
hsa-miR-584-5p	34.3799	0.300971	0.88591	0.339731	0.734059	0.999196
hsa-miR-4699-5p	18.6591	-0.245924	0.72482	-0.339289	0.734392	0.999196
hsa-miR-6134	3.8389	-0.452877	1.33801	-0.338472	0.735008	0.999196
hsa-miR-6876-5p	1.51925	-1.01216	2.99668	-0.33776	0.735544	0.999196
hsa-miR-548ba	32.0424	0.192563	0.570188	0.337719	0.735575	0.999196
hsa-miR-509-3-5p	732.652	-0.115026	0.341283	-0.33704	0.736087	0.999196
hsa-miR-152-3p	7411.46	0.156729	0.465483	0.336702	0.736341	0.999196
hsa-miR-4717-5p	0.702482	1.03618	3.08288	0.336109	0.736789	NA
hsa-miR-511-3p	0.702482	1.03618	3.08288	0.336109	0.736789	NA
hsa-miR-5187-3p	0.702482	1.03618	3.08288	0.336109	0.736789	NA
hsa-miR-659-3p	0.702482	1.03618	3.08288	0.336109	0.736789	NA
hsa-miR-4728-3p	4.8049	-0.482188	1.43522	-0.335968	0.736895	0.999196
hsa-miR-4429	4.21407	0.434337	1.29282	0.335962	0.7369	0.999196
hsa-miR-4638-3p	6.19059	0.508123	1.51366	0.335691	0.737104	0.999196
hsa-miR-3939	3.7894	0.48959	1.46963	0.333139	0.739029	0.999196
hsa-miR-4533	1.5219	0.871664	2.62258	0.332369	0.73961	0.999196
hsa-miR-550a-5p	167.843	0.0926271	0.278765	0.332277	0.73968	0.999196
hsa-miR-1264	12.2936	0.343534	1.03566	0.331705	0.740112	0.999196
hsa-miR-4674	1.40628	-0.875366	2.65396	-0.329834	0.741525	NA
hsa-miR-320b	992.632	0.0789963	0.240683	0.328217	0.742747	0.999196
hsa-miR-4678	1.07679	0.994279	3.03357	0.327759	0.743094	NA
hsa-miR-934	1.07679	0.994279	3.03357	0.327759	0.743094	NA
hsa-miR-548ac	1.85434	-0.717147	2.18865	-0.327666	0.743164	0.999196
hsa-miR-126-5p	148.989	0.132499	0.404389	0.327653	0.743174	0.999196
hsa-miR-3677-5p	1.06241	-0.922935	2.81727	-0.327599	0.743215	NA
hsa-miR-6786-3p	15.4098	-0.178436	0.545184	-0.327294	0.743445	0.999196
hsa-miR-22-5p	1152.18	-0.106212	0.324549	-0.32726	0.743471	0.999196
hsa-miR-8071	2.18706	0.801472	2.45091	0.32701	0.743661	0.999196
hsa-miR-6861-3p	1.4238	-0.875832	2.68019	-0.32678	0.743834	NA
hsa-miR-1976	2.66148	0.50958	1.56002	0.32665	0.743933	0.999196
hsa-miR-16-1-3p	1.84181	-0.707256	2.16859	-0.326137	0.744321	0.999196
hsa-miR-5193	4.25468	0.733595	2.25728	0.324991	0.745188	0.999196
hsa-miR-3678-5p	1.41364	-0.864195	2.68381	-0.322004	0.74745	NA
hsa-miR-186-3p	7.60347	0.38553	1.19882	0.32159	0.747763	0.999196
hsa-miR-3156-5p	3.50963	-0.412787	1.28543	-0.321128	0.748114	0.999196
hsa-miR-125a-5p	186915	0.0894445	0.27862	0.321027	0.74819	0.999196
hsa-miR-1302	93.6343	0.118457	0.36963	0.320474	0.748609	0.999196
hsa-miR-4655-5p	1.07773	-0.971098	3.03349	-0.320126	0.748873	NA
hsa-miR-222-3p	800.847	0.0797769	0.249372	0.319911	0.749036	0.999196
hsa-miR-187-3p	50.284	-0.17094	0.540234	-0.316418	0.751685	0.999196
hsa-miR-6784-3p	2.70617	0.663945	2.10244	0.315797	0.752157	0.999196
hsa-miR-339-5p	684.487	-0.106824	0.338365	-0.315707	0.752225	0.999196
hsa-miR-942-5p	5.85262	-0.286863	0.91358	-0.313999	0.753522	0.999196
hsa-miR-6833-3p	7.22412	0.287733	0.919644	0.312874	0.754376	0.999196
hsa-miR-216b-3p	2247.01	0.0865809	0.277243	0.312293	0.754818	0.999196
hsa-miR-6750-3p	33.2038	-0.133799	0.42979	-0.311314	0.755562	0.999196
hsa-miR-32-5p	1350.63	0.077975	0.250582	0.311175	0.755667	0.999196
hsa-miR-19a-3p	861.233	-0.093402	0.300481	-0.310842	0.755921	0.999196
hsa-miR-6085	5.58934	0.351093	1.1304	0.310593	0.75611	0.999196
hsa-miR-4798-5p	8.38684	0.35496	1.14447	0.310152	0.756445	0.999196
hsa-miR-1343-3p	141.242	-0.103348	0.334036	-0.309391	0.757024	0.999196
hsa-miR-18a-5p	860.424	0.0896209	0.289751	0.309303	0.757091	0.999196
hsa-miR-3929	59.1114	-0.135787	0.441488	-0.307566	0.758413	0.999196
hsa-miR-548s	16.1283	0.173229	0.565926	0.306099	0.759529	0.999196
hsa-miR-3659	13.9312	-0.347539	1.1387	-0.305205	0.76021	0.999196
hsa-miR-7106-3p	1.89603	-0.772678	2.53903	-0.30432	0.760884	0.999196
hsa-miR-185-3p	483.373	0.0780708	0.256967	0.303817	0.761267	0.999196
hsa-miR-5787	40.7839	0.151481	0.499226	0.303432	0.761561	0.999196
hsa-miR-6763-3p	7.64161	-0.442286	1.45791	-0.30337	0.761608	0.999196
hsa-miR-769-3p	1011.62	0.105104	0.347141	0.30277	0.762065	0.999196
hsa-miR-105-3p	321.061	0.114325	0.378676	0.301907	0.762723	0.999196
hsa-miR-6813-5p	1.50046	0.681684	2.26091	0.301508	0.763027	0.999196
hsa-miR-125b-2-3p	1151.85	0.0784102	0.260568	0.30092	0.763475	0.999196
hsa-miR-7978	130.551	0.0968533	0.322735	0.300102	0.7641	0.999196
hsa-miR-5698	1.37101	0.80857	2.69528	0.299994	0.764182	NA
hsa-miR-591	1.37101	0.80857	2.69528	0.299994	0.764182	NA
hsa-miR-6742-5p	1.50266	0.794951	2.65653	0.299244	0.764754	0.999196
hsa-miR-4330	3.20994	-0.536249	1.79401	-0.298911	0.765008	0.999196
hsa-miR-4497	387.471	-0.112726	0.377198	-0.298852	0.765053	0.999196
hsa-miR-26a-2-3p	113.465	0.131457	0.440721	0.298278	0.765491	0.999196
hsa-miR-514b-5p	1.87413	-0.651456	2.18551	-0.298079	0.765643	0.999196
hsa-miR-146b-3p	73.3766	0.152528	0.511883	0.297975	0.765723	0.999196
hsa-miR-3663-3p	1.56978	0.889584	2.98882	0.297637	0.76598	0.999196
hsa-miR-4764-3p	1.56978	0.889584	2.98882	0.297637	0.76598	0.999196
hsa-miR-6862-5p	1.56978	0.889584	2.98882	0.297637	0.76598	0.999196
hsa-miR-7151-5p	1.94321	-0.748608	2.51725	-0.297391	0.766168	0.999196
hsa-miR-1267	44.5453	-0.144962	0.488197	-0.296934	0.766517	0.999196
hsa-miR-6839-5p	4.13736	0.374409	1.26355	0.296315	0.76699	0.999196
hsa-miR-148a-5p	993.112	-0.141989	0.479276	-0.296258	0.767033	0.999196
hsa-miR-3180	17.0516	-0.187068	0.633495	-0.295295	0.767769	0.999196
hsa-miR-548g-3p	0.912956	-0.855068	2.90575	-0.294268	0.768553	NA
hsa-miR-586	0.912956	-0.855068	2.90575	-0.294268	0.768553	NA
hsa-miR-302b-3p	46.402	-0.129659	0.440929	-0.294059	0.768713	0.999196
hsa-miR-520h	1.99295	0.540989	1.84357	0.293447	0.76918	0.999196
hsa-miR-4655-3p	4.00814	-0.451663	1.54146	-0.29301	0.769515	0.999196
hsa-miR-204-3p	218.915	0.168176	0.578231	0.290846	0.771169	0.999196
hsa-miR-5585-5p	37.9042	0.182388	0.627712	0.290559	0.771388	0.999196
hsa-miR-138-1-3p	122.534	-0.106032	0.36541	-0.290173	0.771684	0.999196
hsa-miR-3667-3p	6.60404	-0.274573	0.946338	-0.290143	0.771707	0.999196
hsa-miR-125b-5p	403156	0.0719001	0.247816	0.290134	0.771713	0.999196
hsa-miR-181b-5p	53652.9	-0.0697888	0.241285	-0.289238	0.772399	0.999196
hsa-miR-6824-5p	1.61678	0.739541	2.55966	0.288921	0.772642	0.999196
hsa-miR-199a-3p	47457.1	-0.332628	1.15423	-0.288181	0.773208	0.999196
hsa-miR-4462	5.14418	0.442574	1.54279	0.286866	0.774215	0.999196
hsa-miR-4632-5p	7.39977	-0.234613	0.820728	-0.285859	0.774986	0.999196
hsa-miR-4442	2.05385	0.610157	2.13545	0.285727	0.775087	0.999196
hsa-miR-3145-3p	4.14036	0.381252	1.33558	0.285457	0.775294	0.999196
hsa-miR-6768-3p	2.13419	0.70076	2.46231	0.284595	0.775954	0.999196
hsa-miR-199b-3p	47315.8	-0.329213	1.15912	-0.284021	0.776394	0.999196
hsa-miR-6862-3p	1.71399	-0.633521	2.23707	-0.283192	0.77703	0.999196
hsa-miR-6743-5p	24.295	-0.124998	0.442385	-0.282555	0.777518	0.999196
hsa-miR-6748-5p	1.11848	0.85407	3.02492	0.282345	0.777679	NA
hsa-miR-345-3p	2.22221	0.517874	1.83781	0.281789	0.778106	0.999196
hsa-miR-3129-3p	5.5882	-0.611631	2.18675	-0.279698	0.779709	0.999196
hsa-miR-4770	2.59314	-0.675862	2.41906	-0.27939	0.779946	0.999196
hsa-miR-500a-5p	22.4113	-0.183698	0.65926	-0.278643	0.780519	0.999196
hsa-miR-3135a	13.1704	0.174593	0.626837	0.278531	0.780605	0.999196
hsa-miR-4659a-3p	28.4153	-0.15939	0.572335	-0.278492	0.780635	0.999196
hsa-miR-3143	7.65916	-0.299362	1.07702	-0.277955	0.781047	0.999196
hsa-miR-195-5p	48.3327	0.128228	0.461408	0.277906	0.781084	0.999196
hsa-miR-6514-5p	37.6091	0.112688	0.405614	0.277821	0.78115	0.999196
hsa-miR-425-5p	3484.76	0.0696658	0.250787	0.277788	0.781175	0.999196
hsa-miR-611	148.281	0.110238	0.397377	0.277415	0.781461	0.999196
hsa-miR-6732-5p	1.7547	0.606983	2.19653	0.276337	0.782289	0.999196
hsa-miR-6830-5p	1.503	0.824514	2.99052	0.275709	0.782772	0.999196
hsa-miR-1908-5p	82.6757	-0.115193	0.418006	-0.275577	0.782873	0.999196
hsa-miR-185-5p	4852.9	0.0621087	0.225566	0.275345	0.783051	0.999196
hsa-miR-29b-3p	26.4443	-0.143097	0.519731	-0.275329	0.783063	0.999196
hsa-miR-6736-3p	1.92632	0.590719	2.14743	0.275081	0.783254	0.999196
hsa-miR-149-5p	48511.7	0.0751483	0.273359	0.274907	0.783387	0.999196
hsa-miR-6889-3p	1.60927	0.714581	2.6064	0.274164	0.783959	0.999196
hsa-miR-5004-5p	6.86415	0.35104	1.28051	0.274142	0.783976	0.999196
hsa-miR-200b-3p	34.8145	-0.188264	0.692182	-0.271986	0.785633	0.999196
hsa-miR-30d-5p	55349.7	-0.0583786	0.214751	-0.271843	0.785743	0.999196
hsa-miR-3125	10.1331	-0.227526	0.83824	-0.271433	0.786058	0.999196
hsa-miR-4700-5p	6.61896	-0.269723	0.99591	-0.270831	0.786521	0.999196
hsa-miR-197-3p	13565.1	0.0807284	0.298316	0.270613	0.786688	0.999196
hsa-miR-3170	20.0084	0.139142	0.514483	0.27045	0.786814	0.999196
hsa-miR-6086	2.50075	-0.570553	2.11527	-0.26973	0.787368	0.999196
hsa-miR-3648	0.989093	0.819486	3.04002	0.269566	0.787494	NA
hsa-miR-3184-3p	4.12004	-0.339314	1.2611	-0.269063	0.787881	0.999196
hsa-miR-6868-5p	2.01918	0.681188	2.53314	0.26891	0.787999	0.999196
hsa-miR-30b-5p	9173.71	0.0817902	0.304841	0.268304	0.788465	0.999196
hsa-miR-4717-3p	0.924492	-0.812897	3.04589	-0.266883	0.789559	NA
hsa-miR-7155-5p	0.924492	-0.812897	3.04589	-0.266883	0.789559	NA
hsa-miR-939-3p	2.38832	-0.491758	1.84382	-0.266706	0.789696	0.999196
hsa-miR-151a-3p	129766	0.0865558	0.325793	0.265678	0.790487	0.999196
hsa-miR-548c-5p	3.89933	0.390858	1.4716	0.265601	0.790547	0.999196
hsa-miR-1229-3p	23.5403	-0.151424	0.570414	-0.265464	0.790652	0.999196
hsa-miR-6739-5p	1.57293	0.681091	2.57076	0.264937	0.791058	0.999196
hsa-miR-4483	6.36623	0.283474	1.0718	0.264484	0.791407	0.999196
hsa-miR-1251-3p	31.8131	-0.14447	0.548861	-0.263217	0.792383	0.999196
hsa-miR-7853-5p	1.73894	-0.586135	2.23414	-0.262353	0.793049	0.999196
hsa-miR-6881-3p	1.72975	0.575249	2.20001	0.261475	0.793726	0.999196
hsa-miR-4488	292.003	0.103879	0.397631	0.261244	0.793904	0.999196
hsa-miR-8054	3.22296	-0.47345	1.81246	-0.26122	0.793923	0.999196
hsa-miR-29c-3p	79.7873	0.119873	0.461556	0.259715	0.795084	0.999196
hsa-miR-300	0.871268	-0.762428	2.93564	-0.259714	0.795084	NA
hsa-miR-4469	0.871268	-0.762428	2.93564	-0.259714	0.795084	NA
hsa-miR-338-5p	3476.59	0.0600462	0.231867	0.258968	0.79566	0.999196
hsa-miR-4755-3p	2.55361	-0.538749	2.08145	-0.258833	0.795764	0.999196
hsa-miR-653-3p	11.5995	0.235092	0.909406	0.258512	0.796012	0.999196
hsa-miR-374b-5p	40013.8	0.0717702	0.277834	0.25832	0.79616	0.999196
hsa-miR-5693	2.1976	0.539518	2.09381	0.257673	0.796659	0.999196
hsa-miR-625-5p	23.1926	-0.159114	0.620318	-0.256505	0.797561	0.999196
hsa-miR-1910-5p	3.07493	-0.529161	2.06479	-0.256279	0.797736	0.999196
hsa-miR-548ad-3p	1.04968	0.722929	2.82511	0.255894	0.798033	NA
hsa-miR-4763-5p	38.5629	-0.209841	0.821179	-0.255536	0.798309	0.999196
hsa-miR-5004-3p	12.3971	-0.210859	0.828559	-0.254489	0.799118	0.999196
hsa-miR-558	9.80779	-0.218036	0.856858	-0.25446	0.79914	0.999196
hsa-miR-1200	1.42066	0.57888	2.27822	0.254094	0.799423	NA
hsa-miR-520c-3p	3.0905	-0.597579	2.35332	-0.25393	0.79955	0.999196
hsa-miR-548ag	4.66003	0.373436	1.47313	0.253498	0.799883	0.999196
hsa-miR-6855-3p	16.0423	-0.143615	0.567977	-0.252853	0.800382	0.999196
hsa-miR-6855-5p	29.9336	-0.124062	0.492463	-0.251922	0.801101	0.999196
hsa-miR-605-5p	8.16064	0.229997	0.914331	0.251546	0.801392	0.999196
hsa-miR-6804-3p	2.74794	0.598578	2.3862	0.25085	0.80193	0.999196
hsa-miR-2115-3p	1.06858	0.757253	3.02841	0.25005	0.802549	NA
hsa-miR-4659a-5p	1.06858	0.757253	3.02841	0.25005	0.802549	NA
hsa-miR-6891-3p	1.06858	0.757253	3.02841	0.25005	0.802549	NA
hsa-miR-12126	3.64415	0.445464	1.78323	0.249807	0.802736	0.999196
hsa-miR-6084	4.85164	-0.322649	1.29485	-0.249179	0.803222	0.999196
hsa-miR-610	0.956806	-0.714759	2.87878	-0.248285	0.803914	NA
hsa-miR-6529-5p	0.956806	-0.714759	2.87878	-0.248285	0.803914	NA
hsa-miR-500a-3p	440.323	0.0966806	0.389561	0.248179	0.803996	0.999196
hsa-miR-877-5p	259.635	0.0734171	0.295873	0.248137	0.804028	0.999196
hsa-miR-5009-5p	2.52025	0.603908	2.43447	0.248065	0.804084	0.999196
hsa-miR-488-5p	246.887	0.0794059	0.320283	0.247924	0.804193	0.999196
hsa-miR-4690-5p	3.37216	-0.585465	2.37022	-0.247009	0.804901	0.999196
hsa-miR-4754	3.36371	-0.317398	1.29705	-0.244707	0.806684	0.999196
hsa-miR-210-5p	39.1735	-0.119892	0.491247	-0.244057	0.807186	0.999196
hsa-miR-6765-3p	770.175	0.0894212	0.366493	0.243992	0.807237	0.999196
hsa-miR-4634	244.97	0.0812599	0.333515	0.243647	0.807504	0.999196
hsa-miR-4724-5p	1.95647	0.530873	2.18023	0.243494	0.807623	0.999196
hsa-miR-335-5p	5387.47	-0.0782889	0.321869	-0.243232	0.807826	0.999196
hsa-miR-7706	1916.19	0.0701585	0.2887	0.243015	0.807993	0.999196
hsa-miR-4800-3p	83.3326	-0.0866175	0.356452	-0.242999	0.808006	0.999196
hsa-miR-4768-5p	3.35016	0.482851	1.99225	0.242364	0.808498	0.999196
hsa-miR-219a-5p	174.012	-0.0699083	0.289268	-0.241673	0.809034	0.999196
hsa-miR-1233-5p	10.871	0.246896	1.02173	0.241645	0.809055	0.999196
hsa-miR-4758-5p	0.988747	0.734967	3.04342	0.241494	0.809172	NA
hsa-miR-6890-5p	0.988747	0.734967	3.04342	0.241494	0.809172	NA
hsa-miR-24-2-5p	7.80013	0.250267	1.04181	0.240224	0.810157	0.999196
hsa-miR-150-3p	0.890167	-0.699816	2.92257	-0.239452	0.810755	NA
hsa-miR-4682	0.890167	-0.699816	2.92257	-0.239452	0.810755	NA
hsa-miR-135b-5p	51291.1	0.0711269	0.298071	0.238624	0.811397	0.999196
hsa-miR-6756-3p	1.73289	-0.616598	2.58455	-0.238571	0.811438	0.999196
hsa-miR-200a-5p	4.62629	0.314973	1.32077	0.238476	0.811512	0.999196
hsa-miR-320a-5p	2.77974	0.495326	2.07737	0.238438	0.811541	0.999196
hsa-miR-519d-5p	5.92539	0.295956	1.24484	0.237746	0.812078	0.999196
hsa-miR-6779-5p	4.55113	-0.357293	1.50507	-0.237393	0.812352	0.999196
hsa-miR-6739-3p	10.9931	-0.196317	0.834543	-0.235239	0.814023	0.999196
hsa-miR-579-5p	16.5162	-0.160258	0.681353	-0.235206	0.814049	0.999196
hsa-miR-6804-5p	1.04232	0.65588	2.80152	0.234116	0.814895	NA
hsa-miR-6892-5p	1.04232	0.65588	2.80152	0.234116	0.814895	NA
hsa-miR-548ai	1.55368	0.608345	2.60493	0.233536	0.815345	0.999196
hsa-miR-935	970.426	0.0695308	0.297779	0.233498	0.815375	0.999196
hsa-miR-331-3p	1735.46	0.0793971	0.340148	0.233419	0.815436	0.999196
hsa-miR-5690	1.06122	0.702726	3.02526	0.232286	0.816316	NA
hsa-miR-3685	13.4607	-0.22716	0.986285	-0.230318	0.817844	0.999196
hsa-miR-4707-5p	4.36472	0.291858	1.27775	0.228416	0.819323	0.999196
hsa-miR-5093	0.87347	-0.6915	3.05677	-0.226219	0.821031	NA
hsa-miR-616-3p	0.87347	-0.6915	3.05677	-0.226219	0.821031	NA
hsa-miR-8062	0.87347	-0.6915	3.05677	-0.226219	0.821031	NA
hsa-miR-9500	0.87347	-0.6915	3.05677	-0.226219	0.821031	NA
hsa-miR-3194-5p	1.72617	0.49618	2.20447	0.225079	0.821918	0.999196
hsa-miR-3922-3p	1.03078	0.679277	3.03138	0.224082	0.822694	NA
hsa-miR-4747-3p	1.03078	0.679277	3.03138	0.224082	0.822694	NA
hsa-miR-4781-5p	1.93021	0.480438	2.14848	0.223618	0.823055	0.999196
hsa-miR-144-3p	2.93744	-0.464893	2.09929	-0.221452	0.82474	0.999196
hsa-miR-216a-5p	8749.99	-0.0492525	0.222647	-0.221214	0.824926	0.999196
hsa-miR-4763-3p	3.7715	0.441445	2.00196	0.220507	0.825477	0.999196
hsa-miR-6768-5p	3.96859	-0.326179	1.48201	-0.220093	0.825799	0.999196
hsa-miR-1322	8.10174	0.168395	0.770463	0.218563	0.82699	0.999196
hsa-miR-186-5p	13338.1	0.0464096	0.212424	0.218476	0.827058	0.999196
hsa-miR-5708	2.17698	0.471286	2.16233	0.217953	0.827466	0.999196
hsa-miR-22-3p	15706.2	0.0817382	0.3756	0.21762	0.827725	0.999196
hsa-miR-3188	7.58215	0.181685	0.838222	0.216751	0.828403	0.999196
hsa-miR-26a-1-3p	33.0713	-0.11778	0.543595	-0.216669	0.828466	0.999196
hsa-miR-5196-5p	4.02089	-0.293279	1.35716	-0.216097	0.828912	0.999196
hsa-miR-6508-3p	2.23055	0.452145	2.10982	0.214305	0.830309	0.999196
hsa-miR-3181	2.25427	0.394378	1.84215	0.214086	0.83048	0.999196
hsa-miR-4642	0.915118	-0.622011	2.90607	-0.214039	0.830517	NA
hsa-miR-4690-3p	5.00104	-0.318268	1.48703	-0.214029	0.830524	0.999196
hsa-miR-4688	4.01108	-0.235533	1.10145	-0.213839	0.830673	0.999196
hsa-miR-3620-5p	14.566	0.144886	0.682951	0.212147	0.831993	0.999196
hsa-miR-4767	2.55764	-0.389171	1.84087	-0.211405	0.832571	0.999196
hsa-miR-505-5p	98.5104	-0.0720723	0.342107	-0.210672	0.833143	0.999196
hsa-miR-4535	1.58948	-0.550321	2.61585	-0.21038	0.833371	0.999196
hsa-miR-181c-5p	1161.26	-0.0658554	0.314554	-0.209361	0.834166	0.999196
hsa-miR-6771-3p	8.82132	-0.19281	0.92126	-0.20929	0.834222	0.999196
hsa-miR-4520-2-3p	5.9499	-0.226302	1.08353	-0.208856	0.834561	0.999196
hsa-miR-6776-3p	2.42297	0.380926	1.82451	0.208782	0.834618	0.999196
hsa-miR-516b-5p	3.03207	-0.381604	1.8281	-0.208744	0.834648	0.999196
hsa-miR-1252-5p	146.7	0.064232	0.307839	0.208654	0.834718	0.999196
hsa-miR-4635	18.7462	-0.124534	0.59904	-0.207889	0.835316	0.999196
hsa-miR-376a-2-5p	0.892369	-0.628343	3.05344	-0.205782	0.836961	NA
hsa-miR-4743-3p	0.892369	-0.628343	3.05344	-0.205782	0.836961	NA
hsa-miR-5006-5p	0.892369	-0.628343	3.05344	-0.205782	0.836961	NA
hsa-miR-5703	0.892369	-0.628343	3.05344	-0.205782	0.836961	NA
hsa-miR-7846-3p	0.892369	-0.628343	3.05344	-0.205782	0.836961	NA
hsa-miR-130a-3p	3116.69	0.0508745	0.24852	0.20471	0.837799	0.999196
hsa-miR-1225-5p	8.31885	0.190227	0.929788	0.204592	0.837891	0.999196
hsa-miR-582-5p	204.801	-0.110201	0.539402	-0.204303	0.838117	0.999196
hsa-miR-101-5p	3.46731	-0.310378	1.52083	-0.204084	0.838288	0.999196
hsa-miR-7845-5p	2.65575	0.368914	1.80887	0.203947	0.838395	0.999196
hsa-miR-4793-5p	2.36825	-0.376405	1.84571	-0.203935	0.838404	0.999196
hsa-miR-499a-5p	948.578	-0.0506955	0.24888	-0.203694	0.838592	0.999196
hsa-miR-6728-3p	2.24911	0.43259	2.1247	0.2036	0.838666	0.999196
hsa-miR-11399	2.77289	0.256479	1.29959	0.197353	0.843551	0.999196
hsa-miR-1270	27.6816	-0.112931	0.573335	-0.196972	0.843849	0.999196
hsa-miR-4713-5p	0.555559	0.609574	3.10587	0.196265	0.844403	NA
hsa-miR-6825-3p	0.555559	0.609574	3.10587	0.196265	0.844403	NA
hsa-miR-3689f	1.03044	0.594758	3.03479	0.19598	0.844626	NA
hsa-miR-4740-3p	1.03044	0.594758	3.03479	0.19598	0.844626	NA
hsa-miR-6513-5p	1.03044	0.594758	3.03479	0.19598	0.844626	NA
hsa-miR-105-5p	28164.4	0.0749159	0.382513	0.195852	0.844726	0.999196
hsa-miR-6815-3p	2.79187	-0.298294	1.52508	-0.195592	0.844929	0.999196
hsa-miR-4664-3p	12.0493	-0.112497	0.57667	-0.195081	0.84533	0.999196
hsa-miR-4787-5p	62.4034	0.0895172	0.460132	0.194547	0.845748	0.999196
hsa-miR-181b-2-3p	88.1026	0.0821497	0.423216	0.194108	0.846091	0.999196
hsa-miR-6760-3p	3.4344	-0.305783	1.57959	-0.193584	0.846502	0.999196
hsa-miR-885-5p	349.277	0.0756134	0.393215	0.192295	0.847511	0.999196
hsa-miR-12118	3.00849	-0.302048	1.57916	-0.191271	0.848313	0.999196
hsa-miR-3158-3p	587.981	-0.0594367	0.311287	-0.190938	0.848574	0.999196
hsa-miR-182-5p	797.603	0.0759171	0.397965	0.190763	0.848711	0.999196
hsa-miR-4793-3p	14.2235	-0.146454	0.770787	-0.190006	0.849305	0.999196
hsa-miR-892a	61.869	-0.109266	0.58336	-0.187305	0.851422	0.999196
hsa-miR-598-5p	255.896	-0.0578684	0.310713	-0.186244	0.852254	0.999196
hsa-miR-4640-5p	1.19914	0.513878	2.75997	0.18619	0.852296	NA
hsa-miR-4727-5p	1.5478	-0.488846	2.62632	-0.186133	0.85234	0.999196
hsa-miR-4632-3p	8.6809	0.162109	0.872075	0.185888	0.852532	0.999196
hsa-miR-10394-5p	4.07898	0.282686	1.52749	0.185065	0.853178	0.999196
hsa-miR-874-3p	400.847	0.0528329	0.285671	0.184943	0.853273	0.999196
hsa-miR-3941	2.52817	0.392925	2.1306	0.18442	0.853684	0.999196
hsa-miR-2276-5p	0.821621	-0.563643	3.06257	-0.184042	0.85398	NA
hsa-miR-3926	0.821621	-0.563643	3.06257	-0.184042	0.85398	NA
hsa-miR-4468	1.22409	0.551194	3.00876	0.183196	0.854644	NA
hsa-miR-449b-5p	2.26563	-0.393514	2.15926	-0.182245	0.85539	0.999196
hsa-miR-3174	20.6012	0.122568	0.675132	0.181546	0.855939	0.999196
hsa-miR-6839-3p	2.46466	0.331073	1.8252	0.18139	0.856062	0.999196
hsa-miR-606	4.98949	0.282992	1.56071	0.181323	0.856114	0.999196
hsa-miR-4424	4.81792	0.238638	1.31895	0.18093	0.856422	0.999196
hsa-miR-663b	7.28583	0.196056	1.0836	0.18093	0.856423	0.999196
hsa-miR-6763-5p	0.91732	-0.54975	3.04947	-0.180277	0.856935	NA
hsa-miR-30e-3p	31286.7	0.0411598	0.228666	0.18	0.857153	0.999196
hsa-miR-6831-5p	3.6833	0.195144	1.08674	0.179569	0.857491	0.999196
hsa-miR-6515-5p	39.0241	-0.0803926	0.447855	-0.179506	0.857541	0.999196
hsa-miR-4436a	1.02307	0.540231	3.03165	0.178197	0.858568	NA
hsa-miR-1249-5p	4.74776	0.233349	1.31445	0.177526	0.859095	0.999196
hsa-miR-5094	1.57412	-0.394045	2.22283	-0.177272	0.859295	0.999196
hsa-miR-17-3p	106.162	0.0668111	0.377645	0.176915	0.859575	0.999196
hsa-miR-3529-5p	53.6792	0.102359	0.581137	0.176135	0.860188	0.999196
hsa-miR-4521	106.677	-0.0808624	0.466117	-0.173481	0.862273	0.999196
hsa-miR-9903	17.1528	0.183841	1.06023	0.173398	0.862339	0.999196
hsa-miR-589-3p	10.2836	0.195162	1.12821	0.172985	0.862664	0.999196
hsa-miR-4786-3p	2.38132	0.369674	2.13707	0.172982	0.862666	0.999196
hsa-miR-194-5p	2099.02	-0.0488792	0.282586	-0.172971	0.862674	0.999196
hsa-miR-3615	81.7869	0.0682135	0.394859	0.172754	0.862845	0.999196
hsa-miR-101-3p	10585.8	0.0491077	0.284463	0.172633	0.86294	0.999196
hsa-miR-181a-2-3p	31338.8	0.0562709	0.327808	0.171658	0.863706	0.999196
hsa-miR-3159	0.530608	0.530981	3.10976	0.170746	0.864423	NA
hsa-miR-34b-3p	0.530608	0.530981	3.10976	0.170746	0.864423	NA
hsa-miR-4329	0.530608	0.530981	3.10976	0.170746	0.864423	NA
hsa-miR-4711-5p	0.530608	0.530981	3.10976	0.170746	0.864423	NA
hsa-miR-6887-5p	0.530608	0.530981	3.10976	0.170746	0.864423	NA
hsa-miR-421	8217.35	0.0435941	0.257088	0.169569	0.865349	0.999196
hsa-miR-4526	7.4657	0.170607	1.01036	0.168857	0.865909	0.999196
hsa-miR-4755-5p	8.34347	-0.151128	0.897213	-0.168442	0.866236	0.999196
hsa-miR-6743-3p	32.8365	-0.0947432	0.567857	-0.166844	0.867493	0.999196
hsa-miR-4771	69.2217	-0.0868341	0.521637	-0.166465	0.867791	0.999196
hsa-miR-8069	10.5141	0.143267	0.863544	0.165906	0.868231	0.999196
hsa-miR-3065-3p	53.6693	0.0801567	0.483441	0.165805	0.868311	0.999196
hsa-miR-4451	26.1715	0.0859949	0.520818	0.165115	0.868853	0.999196
hsa-miR-490-5p	4383.34	-0.0624426	0.380568	-0.164077	0.86967	0.999196
hsa-miR-1915-3p	1.42432	-0.435428	2.65428	-0.164048	0.869694	NA
hsa-miR-1278	116.848	0.0688259	0.419742	0.163972	0.869753	0.999196
hsa-miR-557	81.1692	0.0733387	0.449084	0.163307	0.870277	0.999196
hsa-miR-138-5p	3837.8	0.0424908	0.26051	0.163106	0.870435	0.999196
hsa-miR-6877-5p	5.79543	-0.203845	1.24988	-0.163092	0.870446	0.999196
hsa-miR-6847-5p	3.80241	-0.329225	2.02277	-0.16276	0.870708	0.999196
hsa-miR-19b-3p	2508.25	-0.0509262	0.313086	-0.162659	0.870787	0.999196
hsa-miR-4660	2.1735	-0.348605	2.16403	-0.161091	0.872022	0.999196
hsa-miR-3144-3p	1.70194	-0.477022	2.97219	-0.160495	0.872491	0.999196
hsa-miR-192-3p	3.51902	0.318309	2.02097	0.157503	0.874848	0.999196
hsa-miR-3692-5p	44.0773	0.0666484	0.424176	0.157125	0.875147	0.999196
hsa-miR-483-5p	372.877	-0.143602	0.915751	-0.156813	0.875392	0.999196
hsa-miR-4303	63.238	0.0731148	0.46739	0.156432	0.875693	0.999196
hsa-miR-4477b	2.08893	0.33474	2.13988	0.156429	0.875695	0.999196
hsa-miR-99b-5p	168949	0.0471716	0.302265	0.15606	0.875985	0.999196
hsa-miR-3136-5p	2.69471	0.280784	1.80966	0.155158	0.876697	0.999196
hsa-miR-6721-5p	16.5044	-0.0894237	0.576585	-0.155092	0.876749	0.999196
hsa-miR-4691-3p	8.03947	0.15557	1.01001	0.154028	0.877588	0.999196
hsa-miR-3175	39.9986	-0.0667438	0.434039	-0.153774	0.877788	0.999196
hsa-miR-597-3p	192.964	0.043325	0.281792	0.153748	0.877809	0.999196
hsa-miR-4645-3p	5.5785	0.194446	1.26753	0.153406	0.878078	0.999196
[truncated: 681 more rows]
