# Supplementary material for: Transcriptome-based screening in TARDBP/TDP-43 knock-in motor neurons identifies the NEDD8-activating enzyme inhibitor MLN4924
Source: Sci Rep. 2025 Aug 5;15:28555. doi: 10.1038/s41598-025-12147-8 (PMC12325802; doi:10.1038/s41598-025-12147-8)
Supplement: Supplementary file 5 — Supplementary Material 5 [file 41598_2025_12147_MOESM5_ESM.xlsx]

## Sheet: Contrast summary
Summary of differential expression analyses
Contrast	Groups
Contrast 1	TDP-43 variants (combined) vs. isogenic control ("AIW")
Contrast 2	TDP-43 p.A382T vs. isogenic control ("AIW")
Contrast 3	TDP-43 p.G348C vs. isogenic control ("AIW")

## Sheet: Contrast1_Genes_DE_results
id	gene_symbol	log_FC	log_CPM	deseq2.p.value	deseq2.adj.pvalue	edger.p.value	edger.adj.p.value	AIW.1.norm	AIW.2.norm	AIW.3.norm	AIW.4.norm	AIW.5.norm	A382T.1.norm	A382T.2.norm	A382T.3.norm	A382T.4.norm	A382T.5.norm	G348C.1.norm	G348C.2.norm	G348C.3.norm	G348C.4.norm	G348C.5.norm	AIW.1.raw	AIW.2.raw	AIW.3.raw	AIW.4.raw	AIW.5.raw	A382T.1.raw	A382T.2.raw	A382T.3.raw	A382T.4.raw	A382T.5.raw	G348C.1.raw	G348C.2.raw	G348C.3.raw	G348C.4.raw	G348C.5.raw
ENSG00000239389	PCDHA13	-6.361	1.68	2.6e-84	8.3e-80	8.7e-60	1.3e-55	352	701	935	482	639	2	8	4	12	8	10	10	8	3	10	528	695	729	562	1032	2	12	3	13	6	7	8	6	5	8
ENSG00000196653	ZNF502	-7.323	0.514	1.4e-67	2.2e-63	6.2e-61	1.9e-56	260	174	312	348	287	0	3	3	2	0	1	2	0	4	0	390	173	243	405	463	0	4	2	2	0	1	2	0	5	0
ENSG00000247516	MIR4458HG	-9.923	-0.692	4.9e-41	5.3e-37	1.9e-57	2e-53	134	108	81	97	161	0	0	0	0	0	0	0	0	0	0	200	107	63	113	259	0	0	0	0	0	0	0	0	0	0
ENSG00000106153	CHCHD2	-10.956	2.699	4.1e-30	3.3e-26	3.1e-39	2.3e-35	238	196	1731	3786	534	1	0	3	0	0	0	0	0	1	0	357	194	1349	4412	864	1	0	3	0	0	0	0	0	1	0
ENSG00000188171	ZNF626	-0.936	2.898	2.9e-20	1.9e-16	0.00011	0.044	809	617	608	855	759	408	427	342	309	407	393	411	367	388	363	1212	612	474	996	1227	429	657	263	337	293	284	321	291	537	275
ENSG00000227124	ZNF717	-7.775	-1.311	2.4e-19	1.3e-15	5.3e-28	3.2e-24	81	32	153	15	85	0	0	0	0	2	0	0	0	0	0	122	32	120	18	137	0	0	0	0	2	0	0	0	0	0
ENSG00000214548	MEG3	-8.694	6.281	3.5e-18	1.6e-14	3.4e-20	1.2e-16	794	65621	9584	21	1740	132	21	16	17	38	23	48	29	39	12	1190	65093	7468	25	2812	138	33	12	19	27	16	38	23	54	9
ENSG00000224597	SVIL-AS1	-7.268	0.147	2.1e-16	8.4e-13	1.2e-21	5.8e-18	381	195	230	2	251	1	0	0	2	4	3	0	0	3	0	570	193	179	3	405	1	0	0	2	3	2	0	0	4	0
ENSG00000188399	ANKRD36P1	2.841	-0.768	2.3e-14	8.1e-11	6.3e-10	1.1e-06	3	15	13	0	7	70	72	43	66	43	46	53	41	37	57	5	15	10	0	11	74	111	33	72	31	33	41	32	51	43
ENSG00000167637	ZNF283	-3.568	0.088	6e-14	1.9e-10	3.4e-15	7.3e-12	180	254	260	9	181	8	13	11	17	18	22	15	13	16	17	270	252	203	11	293	8	20	8	18	13	16	12	10	22	13
ENSG00000251129	LINC02506	-4.906	-1.567	1.1e-13	3.2e-10	2.9e-18	7.9e-15	22	74	129	48	19	1	0	3	0	0	4	1	5	4	1	33	73	101	56	32	1	0	2	0	0	3	1	4	5	1
ENSG00000053438	NNAT	-10.611	2.337	1.9e-13	5.1e-10	1.8e-20	6.7e-17	198	3673	896	1	274	0	1	0	0	2	1	0	0	0	0	297	3644	698	1	443	0	2	0	0	2	1	0	0	0	0
ENSG00000229370	ENSG00000229370	-7.069	-2.426	9.7e-13	2.4e-09	1.5e-17	3.7e-14	5	11	31	85	20	0	0	0	0	0	0	0	1	0	0	8	11	24	98	33	0	0	0	0	0	0	0	1	0	0
ENSG00000285876	ENSG00000285876	-7.14	1.086	2.1e-11	4.9e-08	3.1e-21	1.3e-17	128	97	578	1002	265	0	0	0	0	0	3	5	4	14	3	192	96	451	1167	429	0	0	0	0	0	2	4	3	18	2
ENSG00000234444	ZNF736	-5.77	-2.145	3.2e-10	6.8e-07	2.7e-16	6.3e-13	24	100	41	3	22	0	3	0	1	0	0	0	1	0	0	36	99	32	4	36	0	4	0	1	0	0	0	1	0	0
ENSG00000102195	GPR50	-3.507	1.261	5e-09	1e-05	5.2e-11	1.1e-07	251	667	760	214	131	30	34	81	7	18	43	43	84	7	7	376	662	593	250	212	32	52	63	8	13	31	34	67	10	5
ENSG00000269993	ENSG00000269993	-3.43	-0.777	1.9e-08	3.5e-05	1.7e-10	3.3e-07	63	145	171	66	24	7	9	12	1	7	6	16	24	4	0	95	144	134	77	40	7	14	9	1	5	4	13	20	6	0
ENSG00000229238	PPP1R12BP1	2.543	0.243	3.5e-08	6.2e-05	5.2e-07	0.00049	9	33	34	0	16	108	140	153	115	104	92	74	92	61	133	14	33	27	0	26	114	215	118	125	75	66	58	73	85	101
ENSG00000174840	PDE12	-0.391	4.328	5.6e-08	9.5e-05	0.061	1	1537	1675	1482	1780	1512	1361	1288	1051	1129	1269	1265	1137	1154	1368	1158	2304	1662	1155	2075	2444	1431	1981	808	1232	914	913	888	914	1896	877
ENSG00000224240	CYCSP49	2.594	-1.442	5.9e-08	9.5e-05	5.2e-07	0.00049	2	15	4	0	6	46	53	31	27	44	24	22	18	18	36	3	15	3	0	9	48	80	24	29	32	17	17	14	26	27
ENSG00000107317	PTGDS	-3.523	1.757	7.1e-08	0.00011	1.5e-09	2.5e-06	303	2245	52	74	192	33	21	34	93	60	40	64	38	74	41	454	2227	40	87	311	35	33	26	101	43	29	50	30	102	31
ENSG00000198691	ABCA4	-2.852	-1.341	1.4e-07	0.00021	4.4e-09	6.9e-06	41	110	11	55	66	11	1	3	12	13	6	4	8	16	3	62	109	8	64	107	12	2	2	13	10	4	3	6	22	2
ENSG00000215506	TPTE2P4	2.55	0.693	1.7e-07	0.00024	1.1e-06	0.001	10	42	51	0	23	157	212	182	148	167	139	128	92	112	137	16	42	40	0	37	165	325	140	162	120	100	100	73	155	104
ENSG00000227012	LINC02527	-1.086	0.852	2e-07	0.00027	0.00019	0.063	165	152	208	245	150	124	121	101	72	83	64	105	58	69	66	247	151	162	285	242	130	185	78	79	60	46	82	46	96	50
ENSG00000159674	SPON2	-3.509	1.414	4e-07	0.00052	8.5e-09	1.2e-05	357	1622	65	116	90	47	9	26	25	19	27	139	44	30	29	535	1609	50	135	147	49	14	20	27	13	19	110	35	42	22
ENSG00000108384	RAD51C	-0.374	3.128	4.4e-07	0.00054	0.11	1	642	687	761	734	622	467	525	515	512	501	555	555	552	590	544	962	681	593	855	1005	491	807	396	559	361	401	434	437	817	412
ENSG00000159228	CBR1	-0.718	3.667	5.5e-07	0.00066	0.003	0.48	943	1222	1333	1199	1051	710	515	557	587	866	693	692	754	924	689	1414	1212	1039	1398	1699	747	792	428	641	624	500	541	597	1280	522
ENSG00000198496	NBR2	0.394	2.349	5.9e-07	0.00068	0.13	1	280	308	296	275	244	408	382	342	328	364	352	358	366	377	413	420	306	231	321	394	429	588	263	358	262	254	280	290	522	313
ENSG00000258743	LINC02301	3.055	-1.372	1e-06	0.0011	4.1e-06	0.0027	6	3	4	3	4	9	6	8	18	12	47	47	64	72	61	9	3	3	4	6	10	10	6	20	8	34	37	51	99	47
ENSG00000163932	PRKCD	1.091	3.422	1.6e-06	0.0017	0.00036	0.1	439	395	521	372	315	663	838	1327	1391	614	678	592	792	1071	738	658	392	406	434	510	697	1289	1021	1518	442	489	462	627	1483	559
ENSG00000215915	ATAD3C	-0.587	-0.111	1.7e-06	0.0017	0.2	1	81	77	109	55	64	37	35	58	24	35	36	23	26	216	23	122	76	85	64	104	39	55	45	26	25	26	18	20	295	17
ENSG00000287069	ENSG00000287069	-4.416	-2.718	2.1e-06	0.0022	1.2e-08	1.6e-05	12	3	80	1	18	2	1	0	1	0	0	1	1	3	0	19	3	64	1	30	2	1	0	1	0	0	1	1	4	0
ENSG00000249413	ENSG00000249413	1.655	-1.656	2.4e-06	0.0023	8e-05	0.033	8	6	13	10	3	16	19	27	29	9	29	21	34	31	38	12	6	10	12	6	17	29	21	32	6	21	16	27	43	29
ENSG00000010379	SLC6A13	-3.728	1.495	3e-06	0.0028	7.8e-08	1e-04	371	1645	21	199	194	116	5	8	23	32	9	90	14	57	11	556	1632	16	232	315	122	9	6	25	23	6	71	11	79	8
ENSG00000197479	PCDHB11	0.722	1.358	4.3e-06	0.0039	0.012	0.89	154	90	137	114	98	139	207	226	231	181	224	188	203	164	195	231	89	107	133	158	146	318	174	252	130	162	147	161	227	148
ENSG00000225746	MEG8	-3.777	-0.675	5.3e-06	0.0047	1.3e-07	0.00015	17	413	72	4	18	11	4	8	8	11	3	6	0	21	3	26	410	56	5	30	12	6	6	9	8	2	5	0	28	2
ENSG00000151655	ITIH2	-3.567	3.83	5.9e-06	0.0051	1.2e-07	0.00015	5584	2309	226	874	3201	414	3	75	275	382	28	530	162	131	56	8366	2290	176	1019	5171	435	5	57	300	276	20	415	128	182	42
ENSG00000154263	ABCA10	-0.572	0.668	6.6e-06	0.0055	0.031	1	109	165	125	118	151	75	88	94	74	104	93	101	87	88	95	163	164	97	138	244	79	136	72	81	75	67	79	69	122	72
ENSG00000214026	MRPL23	1.376	-2.118	8.1e-06	0.0067	0.00027	0.084	2	6	10	6	9	20	11	17	24	17	15	19	13	17	18	4	6	8	7	14	21	18	13	26	12	11	15	10	24	14
ENSG00000278901	ENSG00000278901	-2.936	-3.566	8.7e-06	0.007	6.2e-07	0.00057	5	7	19	7	7	1	0	1	0	0	3	2	0	3	0	8	7	15	8	11	1	0	1	0	0	2	2	0	4	0
ENSG00000120903	CHRNA2	1.78	2.207	1.1e-05	0.0088	7e-05	0.03	115	124	154	61	133	196	389	538	932	149	483	398	558	246	140	173	123	120	71	214	206	599	414	1017	107	349	311	442	341	106
ENSG00000182632	CCNYL2	-4.423	-3.882	1.2e-05	0.0089	1.3e-07	0.00015	8	12	9	0	6	1	0	0	0	0	0	1	0	0	0	12	12	7	0	10	1	0	0	0	0	0	1	0	0	0
ENSG00000235890	TSPEAR-AS1	1.02	1.909	1.2e-05	0.0088	0.0015	0.3	108	242	180	94	119	330	324	343	278	243	363	279	342	168	338	162	240	140	110	192	347	499	264	303	175	262	218	271	233	256
ENSG00000277146	ENSG00000277146	2.195	-1.923	1.2e-05	0.009	2.7e-05	0.013	0	11	10	0	3	29	32	31	18	17	17	11	23	16	21	1	11	8	0	5	30	49	24	20	12	12	8	18	23	16
ENSG00000267254	ZNF790-AS1	-2.328	-2.537	1.3e-05	0.0092	3.2e-06	0.0022	17	7	49	7	22	2	4	4	3	2	5	6	10	2	3	26	7	39	8	36	2	6	3	3	1	4	5	8	3	2
ENSG00000278897	ENSG00000278897	1.302	-0.46	1.4e-05	0.0099	6e-04	0.16	17	21	36	30	15	52	84	56	22	36	62	63	78	55	78	26	21	28	35	25	55	128	43	24	26	45	49	62	76	59
ENSG00000221818	EBF2	1.584	2.918	1.6e-05	0.011	0.00012	0.045	153	138	203	271	317	1229	651	614	284	1250	567	462	524	694	216	229	137	158	316	512	1293	1002	472	310	901	409	361	415	962	163
ENSG00000258932	ENSG00000258932	2.956	-1.443	1.6e-05	0.011	4.3e-05	0.02	5	2	10	3	2	6	5	17	18	5	70	45	59	50	52	7	2	8	3	3	6	9	13	20	3	51	35	47	69	40
ENSG00000272316	ENSG00000272316	-0.369	2.169	1.7e-05	0.011	0.14	1	344	306	332	397	382	235	310	284	280	261	247	264	270	311	268	515	304	259	463	617	247	476	218	305	188	178	206	214	431	203
ENSG00000248869	LINC02511	2.571	-0.11	2.1e-05	0.013	5.9e-05	0.027	4	32	25	1	8	74	34	39	107	231	76	71	31	124	49	6	32	20	1	14	78	53	30	117	168	55	55	24	172	37
ENSG00000160593	JAML	-4.669	-3.232	2.3e-05	0.015	1.5e-07	0.00017	6	49	2	3	10	1	0	0	0	0	0	0	3	0	0	9	49	1	4	17	1	0	0	0	0	0	0	3	0	0
ENSG00000204291	COL15A1	-2.485	3.5	2.5e-05	0.015	1.3e-06	0.0011	785	5201	280	703	1387	313	102	124	833	304	189	555	166	226	173	1177	5159	218	820	2241	329	157	95	909	219	136	434	131	313	131
ENSG00000276842	ENSG00000276842	-1.339	-2.786	2.6e-05	0.016	0.00015	0.05	14	11	14	15	11	8	5	4	4	3	6	5	1	7	8	21	11	11	17	18	8	8	3	4	2	4	4	1	9	6
ENSG00000185904	LINC00839	-8.66	-1.865	3.2e-05	0.019	2.6e-19	7.8e-16	38	115	48	0	41	0	0	0	0	0	0	0	0	0	0	57	114	37	0	67	0	0	0	0	0	0	0	0	0	0
ENSG00000005059	MCUB	-1.408	0.671	3.6e-05	0.021	8.1e-05	0.033	118	383	117	122	155	58	35	57	42	58	49	78	101	119	76	177	380	91	142	251	61	54	44	46	42	35	61	80	164	58
ENSG00000185332	TMEM105	1.524	-2.304	3.8e-05	0.022	0.00027	0.083	7	9	4	3	3	7	15	19	24	14	13	17	16	18	8	10	9	3	4	5	7	23	15	26	10	9	13	13	25	6
ENSG00000130950	NUTM2F	0.974	0.545	4.5e-05	0.025	0.0033	0.49	55	63	69	57	49	78	101	136	134	79	142	119	183	60	116	82	62	54	67	79	82	156	105	146	57	103	93	145	84	88
ENSG00000155962	CLIC2	-0.988	1.236	4.7e-05	0.026	0.0013	0.27	268	300	99	167	327	150	112	90	91	114	136	138	131	126	83	402	298	77	195	527	158	173	69	99	82	98	108	104	175	63
ENSG00000215374	FAM66B	0.972	2.375	4.9e-05	0.027	0.0024	0.41	108	262	280	292	113	541	436	397	308	413	458	380	429	334	438	163	260	218	340	183	569	670	305	336	297	331	297	340	463	332
ENSG00000251536	ENSG00000251536	2.699	-2.974	5.6e-05	0.03	1e-04	0.042	1	1	2	2	1	6	15	23	5	0	11	10	11	6	8	1	1	2	2	2	6	23	18	5	0	8	8	9	8	6
ENSG00000132530	XAF1	-3.278	-3.176	5.8e-05	0.03	1.9e-06	0.0015	27	18	2	2	16	4	1	0	1	3	0	0	0	2	1	39	18	1	2	26	4	1	0	1	2	0	0	0	3	1
ENSG00000215790	SLC35E2A	-0.35	3.568	5.8e-05	0.03	0.13	1	964	952	803	950	961	744	777	767	644	693	693	724	725	608	889	1444	944	626	1107	1552	783	1195	590	703	499	500	566	574	843	674
ENSG00000154080	CHST9	-1.901	0.35	5.9e-05	0.03	1.8e-05	0.0099	165	342	25	118	161	58	18	19	55	42	28	38	22	88	66	248	339	19	138	260	61	29	14	60	30	20	30	17	121	50
ENSG00000198643	FAM3D	5.031	-3.968	6e-05	0.03	0.00012	0.045	0	0	0	0	0	1	2	3	2	2	8	1	4	2	13	0	0	0	0	0	1	4	2	2	1	6	1	3	3	11
ENSG00000103489	XYLT1	0.604	5.25	6.6e-05	0.033	0.0034	0.49	1853	2122	2332	1490	1664	2734	2854	2764	2291	2414	3750	3549	3324	2371	2716	2777	2105	1817	1737	2689	2876	4390	2125	2500	1738	2707	2773	2633	3285	2058
ENSG00000279042	ENSG00000279042	1.581	-1.716	6.7e-05	0.033	0.00034	0.097	7	12	14	0	7	12	18	42	27	17	28	26	28	22	21	11	12	11	0	12	13	28	33	29	12	20	20	22	31	16
ENSG00000165474	GJB2	-2.769	1.53	7.5e-05	0.036	5.2e-06	0.0034	49	1441	84	390	255	68	1	50	63	106	51	86	49	131	45	75	1429	65	455	413	71	2	38	69	77	37	67	39	181	34
ENSG00000185294	SPPL2C	0.959	-0.856	7.9e-05	0.037	0.0051	0.6	12	22	26	27	22	30	44	63	58	25	50	41	32	40	37	19	22	20	31	35	32	68	49	63	18	36	32	25	55	28
ENSG00000226674	TEX41	3.718	-1.868	7.9e-05	0.037	0.00019	0.063	1	0	7	1	0	1	10	4	4	5	42	36	50	19	74	1	0	6	1	1	1	16	3	5	3	31	28	40	27	57
ENSG00000228709	LINC02575	0.89	0.42	8.2e-05	0.038	0.0063	0.67	46	82	67	55	32	111	100	117	83	95	123	86	111	65	147	69	81	52	64	52	117	154	90	91	68	89	67	88	91	112
ENSG00000171291	ZNF439	0.93	2.303	8.9e-05	0.04	0.0035	0.5	100	214	318	258	138	359	507	434	307	293	445	388	410	319	446	150	212	248	301	223	378	780	334	335	211	321	303	325	442	338
ENSG00000006757	PNPLA4	0.368	3.236	9.1e-05	0.041	0.14	1	471	540	636	545	445	614	661	588	722	660	716	704	754	665	722	706	536	496	635	719	646	1017	452	788	475	517	550	597	922	547
ENSG00000131149	GSE1	0.417	7.514	9.9e-05	0.043	0.013	0.9	8855	9392	11127	10846	9835	10911	12156	13614	15286	14348	14754	12828	12873	16112	10759	13269	9316	8671	12642	15892	11476	18698	10467	16680	10331	10651	10023	10196	22324	8152
ENSG00000149573	MPZL2	-4.281	-1.769	0.00012	0.051	2.5e-06	0.0018	14	211	0	1	13	1	0	0	3	6	0	1	1	9	1	22	209	0	1	22	1	1	0	3	5	0	1	1	11	1
ENSG00000157111	TMEM171	-2.378	0.45	0.00013	0.054	1.3e-05	0.0077	135	453	44	153	181	105	5	17	27	97	18	26	33	34	8	203	449	34	179	292	110	8	13	30	71	13	20	26	47	6
ENSG00000235531	MSC-AS1	-3.182	-1.316	0.00013	0.054	1.7e-06	0.0014	32	125	8	37	98	6	0	0	10	11	3	2	3	29	3	49	124	6	43	158	6	0	0	11	8	2	1	2	38	2
ENSG00000279075	ENSG00000279075	-4.524	-4.539	0.00013	0.054	1.3e-06	0.0011	3	3	3	2	3	0	0	0	0	0	0	0	0	0	0	4	3	2	2	5	0	0	0	0	0	0	0	0	0	0
ENSG00000111181	SLC6A12	-1.518	0.155	0.00015	0.063	0.00012	0.045	104	344	63	87	43	44	51	63	48	29	55	56	40	32	27	156	341	49	101	71	46	79	49	52	21	40	44	32	45	20
ENSG00000133115	STOML3	-2.981	-0.683	0.00016	0.064	8.8e-06	0.0055	29	242	4	103	93	11	5	3	1	31	9	14	27	0	17	44	240	3	120	151	12	8	2	1	23	6	11	22	1	13
ENSG00000267733	ENSG00000267733	-3.241	-4.206	0.00016	0.064	6.7e-05	0.03	8	7	1	3	2	0	0	1	0	1	0	0	0	0	1	11	7	1	3	3	0	0	1	0	1	0	0	0	0	1
ENSG00000286123	ENSG00000286123	3.942	-1.606	0.00016	0.064	0.00038	0.11	1	4	4	0	0	2	1	3	19	0	75	63	62	12	64	2	4	3	0	1	2	2	2	21	0	55	50	50	17	49
ENSG00000224687	RASAL2-AS1	-0.589	0.656	0.00018	0.07	0.032	1	131	143	168	123	102	83	99	78	68	83	87	111	73	84	120	196	142	131	144	166	87	152	60	74	60	63	87	58	117	91
ENSG00000177685	CRACR2B	0.65	2.178	0.00019	0.073	0.024	1	235	206	194	269	188	417	294	411	391	203	382	302	428	273	327	352	204	151	314	304	439	453	316	427	146	276	236	339	378	248
ENSG00000230002	ALMS1-IT1	2.103	-2.15	0.00019	0.073	0.00031	0.092	2	8	4	3	4	4	9	12	59	22	17	9	16	19	12	3	8	3	3	7	4	15	9	64	16	12	7	13	26	9
ENSG00000281566	ENSG00000281566	0.82	2.377	0.00019	0.072	0.0079	0.75	303	320	194	116	214	297	405	438	416	285	452	438	555	346	420	454	317	151	135	346	312	623	337	454	205	326	342	440	479	318
ENSG00000133710	SPINK5	3.833	2.015	0.00021	0.078	0.00034	0.097	72	13	18	1	34	19	16	23	70	17	838	742	777	551	855	106	13	14	1	54	20	26	17	76	12	606	580	616	763	649
ENSG00000182912	TSPEAR-AS2	0.92	1.748	0.00021	0.079	0.0053	0.61	101	228	168	96	108	308	304	304	198	240	314	307	258	127	290	152	226	131	112	175	324	467	234	216	173	227	240	204	177	220
ENSG00000174944	P2RY14	-3.383	-0.525	0.00022	0.079	8.9e-06	0.0055	80	390	7	36	44	37	1	3	0	5	3	28	16	9	3	121	387	5	42	72	39	2	2	0	3	2	23	13	13	2
ENSG00000196549	MME	3.243	2.767	0.00022	0.08	0.00061	0.16	92	52	50	72	74	66	104	141	1589	1408	110	148	98	2790	16	138	52	39	84	120	69	161	108	1734	1015	79	115	77	3861	12
ENSG00000129194	SOX15	1.945	0.122	0.00023	0.08	0.00047	0.13	34	23	24	19	23	19	35	33	58	21	186	165	162	114	156	50	23	19	22	37	20	54	25	63	15	135	129	129	158	119
ENSG00000169964	TMEM42	0.359	3.538	0.00023	0.08	0.15	1	737	666	674	573	618	749	756	754	1082	757	815	851	833	897	886	1104	661	525	668	998	788	1163	580	1181	545	588	665	660	1243	671
ENSG00000197385	ZNF860	-0.646	0.634	0.00023	0.08	0.023	1	180	112	88	136	154	86	80	74	63	100	83	115	102	73	82	269	111	68	159	249	90	123	57	69	72	60	90	81	102	62
ENSG00000278917	ENSG00000278917	-2.668	-3.374	0.00023	0.08	3.8e-05	0.018	7	27	5	2	9	0	2	4	2	1	0	2	4	0	0	11	27	4	3	14	0	3	3	2	1	0	2	3	0	0
ENSG00000223403	MEG9	-4.62	-0.984	0.00024	0.081	1.6e-06	0.0013	2	368	68	1	6	1	3	9	2	4	0	0	1	15	0	4	365	53	1	10	1	5	7	2	3	0	0	1	19	0
ENSG00000134398	ERN2	1.472	-2.088	0.00025	0.083	0.0014	0.28	3	13	10	5	1	11	18	17	29	10	23	13	24	14	18	5	13	8	6	3	12	27	13	32	7	17	10	19	19	14
ENSG00000254027	ENSG00000254027	-0.526	-0.075	0.00025	0.083	0.057	1	71	88	55	96	77	53	60	44	42	49	65	56	58	52	58	106	87	43	112	124	56	92	34	46	35	47	44	46	72	44
ENSG00000124159	MATN4	5.7	3.357	0.00026	0.085	0.0015	0.3	3	1	4	76	14	25	6	40	5235	1307	2	2	14	3527	12	5	1	3	87	23	26	10	30	5711	941	1	1	11	4884	9
ENSG00000167612	ANKRD33	1.149	0.002	0.00026	0.085	0.0027	0.44	35	33	47	22	43	34	94	153	112	46	97	64	70	56	75	52	33	37	26	69	36	144	118	122	33	70	50	55	78	57
ENSG00000278970	HEIH	0.322	3.254	0.00027	0.087	0.2	1	488	512	663	570	499	672	726	700	611	624	687	742	749	656	664	732	508	517	664	807	707	1116	538	667	449	496	580	593	909	503
ENSG00000113209	PCDHB5	0.942	1.919	0.00028	0.09	0.0051	0.6	159	160	176	104	180	416	310	300	308	584	218	218	241	178	225	239	159	137	121	291	437	477	231	336	421	157	170	191	247	170
ENSG00000164776	PHKG1	-2.808	-3.348	0.00028	0.09	2.7e-05	0.013	4	0	15	25	8	1	1	4	3	1	0	1	0	2	0	7	0	12	29	14	1	2	3	3	1	0	1	0	3	0
ENSG00000255085	ENSG00000255085	-4.238	-4.077	0.00034	0.11	2.4e-05	0.012	0	8	19	1	1	0	0	0	0	0	0	1	0	1	0	1	8	16	1	2	0	0	0	0	0	0	1	0	1	0
ENSG00000250522	ENSG00000250522	-1.345	-2.502	0.00035	0.11	0.00075	0.18	20	9	8	14	30	11	7	9	6	7	6	4	6	3	5	30	9	6	16	47	11	11	7	7	5	4	3	5	4	4
ENSG00000139835	GRTP1	0.42	1.102	0.00036	0.11	0.13	1	110	120	130	100	120	141	151	166	192	171	137	143	175	159	115	165	119	101	117	194	148	233	128	209	123	99	112	139	220	87
ENSG00000287763	ENSG00000287763	1.454	0.678	0.00036	0.11	0.0012	0.26	24	24	89	67	39	246	224	214	146	124	70	75	92	71	76	37	24	70	78	64	259	343	165	159	89	50	58	73	99	57
ENSG00000237457	LINC01351	-0.585	0.577	0.00039	0.12	0.037	1	119	133	95	117	164	107	75	70	69	87	102	101	95	61	73	179	132	74	137	264	113	115	54	75	63	74	79	75	85	55
ENSG00000254916	ENSG00000254916	4.667	-4.165	0.00039	0.12	0.00049	0.13	0	0	0	0	0	2	2	4	1	0	4	6	6	0	5	0	0	0	0	0	2	3	3	1	0	3	5	5	0	4
ENSG00000110852	CLEC2B	-2.614	-3.373	0.00043	0.13	1.2e-05	0.007	8	16	5	9	12	1	0	1	0	5	0	0	0	6	1	12	16	4	10	19	1	0	1	0	4	0	0	0	8	1
ENSG00000169129	AFAP1L2	-0.448	4.337	0.00045	0.13	0.043	1	1898	2014	1403	1116	1798	1364	1337	1206	1311	1009	1097	1218	1107	1248	1164	2844	1998	1093	1301	2905	1435	2056	927	1431	726	792	952	877	1729	882
ENSG00000255433	LINC02735	3.898	-2.13	0.00046	0.14	0.00092	0.21	1	0	1	3	1	36	0	4	16	13	5	7	2	109	0	1	0	1	3	2	38	1	3	18	9	3	5	1	146	0
ENSG00000162039	MEIOB	2.3	-1.979	0.00047	0.14	0.00064	0.16	3	9	5	1	3	15	3	3	20	7	63	25	20	19	34	5	9	4	1	5	16	5	2	22	5	47	20	16	27	26
ENSG00000007314	SCN4A	1.797	-3.062	0.00048	0.14	0.00078	0.18	1	3	1	2	4	3	6	18	13	7	11	7	6	6	7	2	3	1	2	6	3	9	14	14	5	8	5	5	9	5
ENSG00000122779	TRIM24	-0.27	6.811	0.00048	0.14	0.08	1	8595	7504	8733	9452	8174	7052	7863	7337	5882	6278	6969	7356	7350	7144	7196	12880	7444	6805	11018	13208	7417	12094	5641	6418	4520	5031	5748	5822	9898	5452
ENSG00000205632	LINC01310	0.526	0.957	0.00048	0.14	0.069	1	89	107	114	90	96	105	136	165	128	111	156	141	121	192	170	133	106	89	105	156	111	210	127	140	80	113	110	96	266	129
ENSG00000181856	SLC2A4	1.223	-1.35	0.00049	0.14	0.0032	0.48	9	14	19	11	12	26	20	21	59	24	14	28	33	55	21	14	14	15	13	19	27	31	16	64	17	10	22	26	76	16
ENSG00000281490	CICP14	-2.614	-4.125	0.00049	0.14	2.9e-05	0.014	1	5	4	5	6	1	2	0	0	0	0	0	0	1	1	2	5	3	6	10	1	3	0	0	0	0	0	0	1	1
ENSG00000259993	ENSG00000259993	-0.834	-1.744	5e-04	0.14	0.0077	0.74	30	25	19	22	30	20	20	9	10	21	14	15	8	14	11	45	25	15	26	48	21	30	7	11	15	10	12	6	20	8
ENSG00000082556	OPRK1	-1.565	-1.665	0.00051	0.14	0.00031	0.092	22	62	9	24	51	5	7	7	9	9	6	15	19	15	23	34	62	7	28	82	5	11	5	10	6	4	12	15	21	18
ENSG00000248576	ENSG00000248576	-1.519	-2.032	0.00052	0.14	0.00032	0.096	30	15	14	8	58	3	13	9	9	8	14	8	8	10	5	45	15	11	9	91	3	19	7	10	6	10	6	6	14	4
ENSG00000258634	ENSG00000258634	0.236	5.445	0.00052	0.14	0.18	1	2732	2622	2422	2590	2677	2961	3166	3315	3500	2670	3283	3201	2814	2807	3003	4094	2601	1887	3019	4325	3114	4870	2549	3819	1922	2370	2501	2229	3889	2275
ENSG00000268223	ARL14EPL	-2.895	-4.072	0.00052	0.14	0.00011	0.045	6	4	4	1	8	2	0	0	0	2	0	0	0	1	0	9	4	3	1	13	2	0	0	0	2	0	0	0	1	0
ENSG00000187091	PLCD1	0.74	3.725	0.00053	0.14	0.011	0.86	529	700	512	718	598	770	941	1415	1670	963	686	757	841	1335	834	793	694	399	837	967	810	1447	1088	1822	693	495	591	666	1850	632
ENSG00000135698	MPHOSPH6	-0.242	4.116	0.00054	0.14	0.26	1	1359	1178	1328	1301	1302	1054	1167	1069	936	1036	1212	1093	1103	1041	1227	2037	1169	1035	1516	2103	1109	1795	822	1021	746	875	854	874	1443	930
ENSG00000227718	ENSG00000227718	-3.398	-4.348	0.00054	0.14	0.00013	0.046	0	3	4	6	4	0	0	0	0	0	0	0	2	0	0	1	3	3	7	6	0	0	0	0	0	0	0	2	0	0
ENSG00000235007	ENSG00000235007	2.34	-3.174	0.00055	0.14	0.00031	0.092	1	0	1	2	3	2	4	11	24	10	4	6	4	5	7	2	0	1	2	4	2	7	9	26	7	3	5	3	7	5
ENSG00000259539	ENSG00000259539	0.629	-0.857	0.00058	0.15	0.04	1	23	21	26	33	26	34	47	45	46	34	52	31	32	46	32	35	21	20	38	42	36	72	35	50	24	38	24	25	63	24
ENSG00000161642	ZNF385A	0.422	3.935	0.00059	0.15	0.084	1	811	855	774	993	739	1375	1155	1284	1193	988	1150	1009	1057	1199	772	1216	848	603	1157	1194	1446	1777	987	1302	711	830	788	837	1661	585
ENSG00000254585	MAGEL2	0.589	6.087	0.00059	0.15	0.0035	0.5	2714	3075	3422	5186	2642	4729	5626	5508	4744	3781	5817	6266	5912	4316	4553	4068	3050	2667	6045	4270	4974	8654	4235	5177	2722	4199	4896	4683	5980	3450
ENSG00000231806	PCAT7	0.661	3.985	0.00061	0.15	0.015	0.93	902	1108	730	345	734	1068	1257	1069	1246	1350	1306	1244	1199	1088	1250	1351	1099	569	402	1186	1123	1934	822	1360	972	943	972	950	1507	947
ENSG00000242265	PEG10	-0.404	10.985	0.00061	0.15	0.012	0.89	157695	156489	144538	174687	177826	156592	120269	101992	109020	159880	105003	123710	115678	108168	125610	236309	155230	112633	203621	287328	164700	184994	78418	118964	115115	75800	96662	91625	149871	95174
ENSG00000237298	TTN-AS1	0.156	4.491	0.00063	0.16	0.45	1	1374	1463	1365	1331	1461	1418	1605	1446	1589	1586	1640	1488	1616	1606	1597	2059	1451	1064	1552	2360	1491	2469	1112	1734	1142	1184	1163	1280	2225	1210
ENSG00000231050	ENSG00000231050	-1.032	-0.508	0.00066	0.16	0.0028	0.46	67	55	92	65	62	18	40	44	18	16	45	51	50	18	33	101	55	72	76	100	19	62	34	20	11	33	40	40	26	25
ENSG00000196388	INCA1	0.632	-0.649	0.00067	0.16	0.042	1	29	29	25	39	28	55	47	37	49	61	31	45	37	62	41	43	29	19	45	46	58	73	28	53	44	22	35	29	85	31
ENSG00000226087	ENSG00000226087	-0.915	0.442	0.00068	0.16	0.0048	0.59	211	98	65	178	95	89	62	34	60	57	88	72	77	78	67	316	97	50	207	154	94	96	26	66	41	64	56	61	108	51
ENSG00000168079	SCARA5	-2.997	1.217	0.00069	0.17	6.9e-05	0.03	174	1254	16	57	340	32	9	7	163	145	10	22	16	51	4	261	1244	12	67	549	34	15	5	177	106	7	17	12	71	3
ENSG00000155886	SLC24A2	-0.53	3.562	0.00071	0.17	0.034	1	1119	775	955	718	1398	858	668	732	685	686	726	623	653	506	740	1677	769	744	837	2258	902	1027	563	748	494	524	487	517	702	561
ENSG00000178394	HTR1A	-2.563	-3.934	0.00071	0.17	0.00012	0.045	7	4	3	2	11	0	3	1	0	0	1	0	1	1	0	10	4	2	2	17	0	4	1	0	0	1	0	1	1	0
ENSG00000271848	SYNPO2L-AS1	1.32	-0.164	0.00071	0.17	0.0026	0.43	9	41	65	14	17	42	83	64	92	78	105	55	79	39	90	14	41	51	17	28	44	127	49	100	56	76	43	63	55	68
ENSG00000130528	HRC	1.254	1.526	0.00074	0.17	0.0026	0.44	157	52	96	112	78	67	164	230	381	196	400	340	191	290	113	235	52	75	131	127	71	253	177	416	141	289	266	151	402	85
ENSG00000183439	TRIM61	0.438	2.132	0.00074	0.17	0.11	1	281	173	246	222	257	348	321	243	313	378	350	319	289	374	261	421	172	192	259	415	366	494	187	342	272	253	249	229	518	198
ENSG00000255274	SMIM35	-4.364	-4.172	0.00074	0.17	1.4e-05	0.0081	13	4	3	0	4	0	0	0	0	1	0	0	0	0	0	18	4	2	0	6	0	0	0	0	1	0	0	0	0	0
ENSG00000152229	PSTPIP2	0.327	2.593	0.00075	0.17	0.21	1	393	366	330	297	335	416	501	451	390	352	475	406	477	447	403	589	363	257	346	542	438	770	347	426	253	343	317	378	619	305
ENSG00000169598	DFFB	0.226	3.305	0.00076	0.17	0.36	1	574	628	586	626	553	735	771	650	697	714	762	623	665	625	698	860	623	457	730	894	773	1186	500	761	514	550	487	527	866	529
ENSG00000120885	CLU	-1.06	6.133	0.00082	0.18	0.00015	0.05	5691	16842	3165	4169	6136	3442	2130	2886	3928	3668	3570	3889	3363	4835	2822	8529	16707	2466	4860	9915	3620	3277	2219	4286	2641	2577	3039	2664	6698	2138
ENSG00000203876	ADD3-AS1	-0.684	0.092	0.00082	0.18	0.022	1	85	121	52	86	119	61	50	75	43	82	47	45	58	55	62	128	120	40	100	192	64	77	58	47	59	34	35	46	76	47
ENSG00000166825	ANPEP	-1.779	-0.335	0.00083	0.18	0.00023	0.075	48	284	31	65	55	45	7	17	9	41	21	28	43	51	19	73	282	24	76	89	47	12	13	10	30	15	22	34	70	14
ENSG00000279633	ENSG00000279633	3.075	-3.952	0.00084	0.18	0.00012	0.045	0	0	0	0	1	7	3	4	1	4	3	5	6	1	3	0	0	0	0	2	7	5	3	1	3	2	4	5	2	2
ENSG00000249158	PCDHA11	-2.807	3.273	0.00086	0.19	7.6e-05	0.032	400	792	1622	4035	681	18	27	47	23	6	340	441	402	485	361	600	786	1264	4703	1102	19	42	36	25	4	246	345	319	671	274
ENSG00000215190	LINC00680	-0.703	2.917	0.00089	0.19	0.012	0.89	608	532	612	982	658	489	444	319	184	419	453	462	413	509	478	912	528	477	1144	1064	514	683	245	201	302	327	361	327	705	362
ENSG00000286378	ENSG00000286378	2.151	-3.615	0.00089	0.19	0.0015	0.3	0	3	2	0	1	6	7	8	6	3	6	4	3	4	4	0	3	2	0	1	6	10	6	6	2	4	3	2	6	3
ENSG00000184986	TMEM121	-0.566	3.172	0.00091	0.19	0.029	1	671	664	748	1156	603	791	454	445	493	496	529	512	511	509	449	1006	659	583	1347	975	832	698	342	538	357	382	400	405	705	340
ENSG00000171862	PTEN	-0.19	7.035	0.00093	0.2	0.21	1	9804	9375	8758	9282	10641	8842	9028	7222	8064	8662	7975	8744	8324	8990	8068	14692	9300	6825	10819	17193	9300	13886	5553	8799	6237	5757	6832	6593	12456	6113
ENSG00000237945	LINC00649	1.353	2.256	0.00093	0.2	0.002	0.36	170	93	282	160	78	129	415	399	309	108	583	509	583	334	628	255	92	220	186	127	136	639	307	337	77	421	398	462	463	476
ENSG00000287592	ENSG00000287592	-5.145	-3.639	0.00096	0.2	5.5e-06	0.0035	2	1	45	0	4	0	0	0	0	0	0	0	0	2	0	3	1	37	0	7	0	0	0	0	0	0	0	0	2	0
ENSG00000130600	H19	-0.987	5.974	0.00097	0.2	0.37	1	469	1885	2102	22887	4085	448	0	0	186	1653	264	352	301	28257	267	704	1870	1638	26676	6601	471	1	0	203	1190	190	275	238	39140	202
ENSG00000261857	MIA	1.748	-3.221	0.00098	0.2	0.0024	0.41	0	1	4	3	3	7	9	13	5	2	8	6	4	11	4	1	1	3	3	4	7	14	10	6	1	6	5	3	15	3
ENSG00000139330	KERA	-4.408	-3.585	0.001	0.21	1.2e-05	0.0071	33	12	0	0	1	1	0	1	1	0	0	0	0	0	0	47	12	0	0	3	1	0	1	1	0	0	0	0	0	0
ENSG00000242808	SOX2-OT	-0.89	0.229	0.001	0.21	0.0065	0.68	112	168	47	74	150	50	57	38	70	61	36	79	72	69	62	168	167	36	86	242	53	88	29	76	44	26	62	57	95	47
ENSG00000010610	CD4	1.75	-2.548	0.0011	0.21	0.0015	0.3	5	2	5	4	2	1	8	11	20	10	7	9	19	28	13	7	2	4	5	4	1	13	8	22	7	5	7	15	38	10
ENSG00000100767	PAPLN	-1.997	-0.323	0.0011	0.22	0.00023	0.075	38	287	33	105	52	29	2	15	13	34	17	12	23	83	30	57	285	25	122	85	30	4	11	14	25	12	9	18	113	23
ENSG00000123364	HOXC13	2.773	-2.287	0.0011	0.21	0.0012	0.26	0	1	5	0	6	5	2	18	21	15	9	5	10	73	7	0	1	4	0	9	5	4	14	23	11	6	4	8	98	5
ENSG00000139289	PHLDA1	-0.887	5.808	0.0011	0.22	0.00044	0.12	5989	5603	1706	6518	7231	3917	2509	1672	2471	3280	2264	3148	3036	3354	3600	8975	5558	1329	7598	11683	4120	3860	1285	2696	2362	1634	2460	2405	4647	2728
ENSG00000242242	NECTIN3-AS1	1.048	1.119	0.0011	0.22	0.0061	0.66	73	96	95	78	78	113	144	123	175	81	214	110	246	403	126	110	95	74	91	126	119	222	94	191	58	155	86	195	557	95
ENSG00000279982	ENSG00000279982	0.865	-1.566	0.0011	0.21	0.012	0.89	16	18	10	9	13	20	23	23	43	13	25	22	25	24	26	24	18	8	11	21	21	36	18	47	9	18	17	20	33	20
ENSG00000144524	COPS7B	0.116	5.685	0.0012	0.23	0.47	1	3243	3387	3235	3206	3242	3358	3416	3627	3677	3611	3423	3425	3510	3776	3540	4860	3360	2521	3737	5239	3532	5255	2789	4012	2600	2471	2676	2780	5232	2682
ENSG00000148357	HMCN2	0.527	3.808	0.0013	0.25	0.046	1	663	639	580	855	884	1178	738	781	1268	1032	1229	845	1033	1384	949	993	634	452	997	1428	1239	1135	600	1384	743	887	660	818	1917	719
ENSG00000159208	CIART	0.419	1.956	0.0013	0.25	0.12	1	168	234	208	223	222	241	214	251	309	358	324	294	300	263	265	252	232	162	260	358	254	330	193	337	258	234	230	238	364	201
ENSG00000226476	LINC01748	-0.95	0.448	0.0013	0.25	0.005	0.6	134	186	89	70	179	57	68	96	94	91	31	70	33	77	62	201	185	69	82	288	60	105	74	103	66	22	55	26	107	47
ENSG00000259666	LINGO1-AS1	1.107	-2.254	0.0013	0.25	0.0038	0.52	11	10	4	4	5	9	11	16	17	22	11	13	15	11	25	16	10	3	5	8	10	17	12	19	16	8	10	12	16	19
ENSG00000260851	ENSG00000260851	0.842	-1.518	0.0013	0.25	0.017	0.99	10	23	13	12	12	24	23	32	33	12	30	18	28	22	32	16	23	10	14	20	25	36	25	36	8	22	14	22	30	24
ENSG00000113805	CNTN3	-1.182	2.862	0.0014	0.26	0.0013	0.27	542	473	235	1539	1078	315	292	238	476	595	218	228	238	472	338	812	469	183	1794	1741	331	449	183	519	429	157	178	188	654	256
ENSG00000142599	RERE	0.218	8.46	0.0014	0.25	0.16	1	22798	21852	18604	20679	22493	24045	26935	27620	23931	21499	26590	23659	24690	23637	24922	34163	21676	14497	24104	36344	25290	41430	21236	26114	15479	19195	18486	19556	32750	18883
ENSG00000153902	LGI4	1.326	2.754	0.0014	0.26	0.0026	0.44	138	305	292	240	146	268	244	410	1451	786	414	273	438	965	380	208	303	228	280	237	282	376	315	1583	566	299	213	347	1336	288
ENSG00000173198	CYSLTR1	-2.437	-2.741	0.0014	0.26	8.7e-05	0.036	34	28	2	3	18	9	0	0	3	4	2	3	3	7	1	50	28	1	4	29	9	0	0	3	3	1	2	2	9	1
ENSG00000259007	ENSG00000259007	-0.87	-1.15	0.0014	0.26	0.0076	0.74	36	26	54	56	31	31	22	13	16	14	13	27	34	25	24	54	26	42	65	50	33	34	10	18	10	9	21	27	35	18
ENSG00000267175	ENSG00000267175	-2.255	-4.158	0.0014	0.26	0.00034	0.097	3	2	3	5	6	0	1	1	1	0	0	1	0	2	0	4	2	2	6	10	0	2	1	1	0	0	1	0	2	0
ENSG00000287402	ENSG00000287402	-5.508	-4.095	0.0014	0.25	2.1e-07	0.00023	13	1	6	0	7	0	0	0	0	0	0	0	0	0	0	18	1	5	0	11	0	0	0	0	0	0	0	0	0	0
ENSG00000124466	LYPD3	0.575	0.812	0.0015	0.26	0.057	1	74	112	63	101	86	115	106	179	168	110	111	97	143	121	152	111	111	49	118	139	121	163	138	183	79	80	76	113	168	115
ENSG00000130038	CRACR2A	-1.121	-1.93	0.0015	0.26	0.0024	0.41	32	23	13	11	41	11	6	7	13	12	6	13	11	19	12	47	23	10	13	66	12	10	5	14	9	4	10	9	26	9
ENSG00000134330	IAH1	1.372	2.503	0.0015	0.26	0.0025	0.42	55	216	392	117	140	416	157	189	323	841	555	560	458	702	556	83	214	306	136	227	438	242	145	353	606	401	438	363	972	421
ENSG00000139197	PEX5	0.132	6.345	0.0015	0.26	0.4	1	5112	5051	5123	5052	5253	5526	5430	5967	6215	5557	5631	5279	5402	5482	5599	7660	5010	3992	5889	8488	5812	8352	4588	6782	4001	4065	4125	4279	7595	4242
ENSG00000223774	ENSG00000223774	1.255	-2.215	0.0015	0.26	0.0047	0.58	7	12	3	7	4	16	12	16	32	18	11	8	7	20	16	10	12	2	8	7	17	19	12	35	13	8	6	5	28	12
ENSG00000244694	PTCHD4	0.625	3.518	0.0015	0.26	0.027	1	653	458	813	382	507	806	1164	962	654	638	1122	944	851	763	774	979	454	634	446	820	848	1790	740	714	459	810	738	674	1057	586
ENSG00000278934	ENSG00000278934	-0.828	-0.328	0.0015	0.27	0.01	0.85	46	101	44	100	72	32	30	25	34	62	32	47	50	54	41	69	100	34	116	116	34	46	19	37	45	23	37	40	75	31
ENSG00000150275	PCDH15	-0.65	4.168	0.0016	0.28	0.012	0.89	1988	1600	845	1418	2083	1422	1220	782	860	986	740	812	966	1093	1231	2978	1587	658	1653	3365	1496	1876	601	938	710	534	634	765	1514	933
ENSG00000236268	LINC01361	2.227	-3.015	0.0016	0.28	0.002	0.36	2	3	1	2	1	5	5	3	4	2	20	9	26	3	15	3	3	1	2	2	5	8	2	4	1	15	7	21	4	12
ENSG00000245060	LINC00847	0.253	3.347	0.0016	0.27	0.3	1	574	536	640	703	562	703	776	718	725	674	778	744	720	618	731	860	532	499	819	909	739	1193	552	791	485	562	581	570	857	554
ENSG00000053254	FOXN3	0.31	6.601	0.0017	0.28	0.067	1	5830	5362	5115	5774	5965	6140	6789	7337	8223	8179	7149	6852	6420	7283	5170	8736	5319	3986	6730	9638	6458	10443	5641	8973	5889	5161	5354	5085	10091	3917
ENSG00000102128	RAB40AL	0.79	-1.541	0.0017	0.28	0.022	1	8	19	14	17	14	29	36	25	18	26	21	22	14	27	26	12	19	11	20	22	31	55	19	20	19	15	17	11	38	20
ENSG00000110931	CAMKK2	0.19	6.472	0.0017	0.28	0.23	1	5639	5812	4977	5194	5552	6031	6426	6603	6239	5304	6040	6173	6638	6011	6547	8450	5765	3878	6054	8971	6343	9884	5077	6808	3819	4360	4823	5258	8329	4961
ENSG00000163219	ARHGAP25	1.653	-1.174	0.0017	0.28	0.0029	0.46	8	11	29	8	3	13	28	22	26	9	40	51	58	35	82	12	11	23	9	5	14	43	17	28	6	29	40	46	48	63
ENSG00000230251	PHBP4	1.155	-2.396	0.0017	0.28	0.0052	0.6	8	7	4	3	7	9	18	23	16	7	13	8	15	8	18	12	7	3	4	11	10	27	18	17	5	9	6	12	11	14
ENSG00000233554	B4GALT1-AS1	-0.699	-1.088	0.0017	0.29	0.025	1	50	30	33	43	41	24	20	15	19	38	30	22	17	36	24	75	30	26	50	66	25	31	11	21	28	22	17	13	49	18
ENSG00000078795	PKD2L2	-1.27	-3.04	0.0018	0.29	0.0024	0.41	13	10	8	3	16	7	5	5	3	3	2	6	4	4	3	19	10	6	4	25	7	7	4	3	2	1	5	3	6	2
ENSG00000101166	PRELID3B	0.19	5.103	0.0018	0.3	0.3	1	1978	2077	2365	2118	1981	2265	2509	2294	2216	2500	2503	2302	2437	2645	2331	2964	2060	1843	2469	3201	2382	3859	1764	2418	1800	1807	1799	1930	3664	1766
ENSG00000157343	ARMC12	0.4	0.471	0.0018	0.3	0.15	1	83	78	82	71	62	78	84	92	108	112	111	96	95	102	113	124	77	64	83	100	82	129	71	118	81	80	75	75	141	86
ENSG00000176022	B3GALT6	-0.419	5.612	0.0018	0.29	0.022	1	3716	3503	3399	5096	3968	4154	2999	2415	2455	3212	2826	2651	2793	3243	2695	5569	3475	2649	5940	6411	4369	4613	1857	2679	2313	2040	2071	2212	4493	2042
ENSG00000197635	DPP4	-2.314	-0.558	0.0018	0.29	0.00026	0.083	52	211	16	44	140	8	1	7	58	56	5	14	5	24	6	78	209	12	51	225	8	3	5	63	42	3	11	4	33	4
ENSG00000255946	ENSG00000255946	3.963	-4.475	0.0018	0.3	0.0037	0.51	0	0	0	0	0	1	1	1	4	0	1	3	1	3	1	0	0	0	0	0	1	2	1	4	0	1	2	1	4	1
ENSG00000260115	ENSG00000260115	3.27	-3.764	0.0018	0.29	0.0024	0.41	0	0	2	0	0	1	1	2	3	0	4	9	9	4	14	0	0	2	0	0	1	2	1	3	0	3	7	7	6	11
ENSG00000279619	ENSG00000279619	0.972	0.117	0.0018	0.3	0.01	0.85	35	44	55	35	46	41	64	91	207	97	67	62	78	70	71	53	44	43	41	75	43	99	70	225	70	48	48	62	97	54
ENSG00000144560	VGLL4	-0.408	6.219	0.0019	0.3	0.021	1	5422	6778	4735	4904	8017	4847	4276	4987	3766	4812	3789	4533	4151	5363	4474	8125	6723	3690	5716	12953	5098	6577	3834	4110	3465	2735	3542	3288	7431	3390
ENSG00000240758	ENSG00000240758	-0.604	-1.202	0.0019	0.3	0.037	1	32	44	28	37	35	29	29	13	29	24	21	21	18	22	25	48	44	22	43	56	30	45	10	32	17	15	16	14	30	19
ENSG00000258642	ENSG00000258642	3.032	-4.312	0.0019	0.3	0.00053	0.14	0	0	0	0	1	2	3	3	1	2	4	3	4	1	1	0	0	0	0	1	2	4	2	1	1	3	2	3	2	1
ENSG00000269834	ZNF528-AS1	4.578	-1.676	0.0019	0.3	0.00058	0.15	0	2	2	0	1	1	0	8	0	0	57	56	40	56	70	0	2	2	0	2	1	0	6	0	0	42	44	32	76	54
ENSG00000285454	ENSG00000285454	-0.76	-1.065	0.0019	0.3	0.017	0.99	37	44	37	43	45	43	27	22	24	33	17	14	24	12	28	55	44	29	50	73	45	41	17	26	24	12	11	19	17	21
ENSG00000286099	ENSG00000286099	2.061	0.798	0.0019	0.3	0.0024	0.41	23	72	77	1	11	192	278	406	161	138	95	82	82	68	35	35	71	61	1	18	202	427	313	176	99	68	64	65	95	26
ENSG00000041353	RAB27B	-0.477	5.077	0.002	0.3	0.019	1	3251	2570	2000	3105	2988	2784	2141	1701	1594	1863	2287	2069	2161	1507	1887	4871	2549	1558	3619	4828	2928	3293	1308	1739	1341	1651	1617	1712	2088	1430
ENSG00000079308	TNS1	0.7	5.88	0.002	0.31	0.0034	0.49	2734	2941	3266	2135	2856	3755	3204	4362	5290	4310	4452	3456	3900	9194	3342	4097	2917	2545	2489	4615	3949	4929	3354	5772	3103	3214	2700	3089	12738	2532
ENSG00000159212	CLIC6	-2.685	-3.508	0.002	0.3	0.00021	0.068	9	28	0	2	5	4	1	1	3	0	0	1	0	1	0	13	28	0	3	8	4	2	1	3	0	0	1	0	2	0
ENSG00000178860	MSC	-3.129	-2.559	0.002	0.3	2.1e-05	0.011	8	35	6	22	40	0	0	0	4	10	0	1	0	9	0	13	35	4	26	63	0	0	0	4	8	0	1	0	11	0
ENSG00000074370	ATP2A3	0.672	1.688	0.0021	0.32	0.032	1	127	156	229	174	82	194	203	265	261	193	343	255	298	236	197	190	155	179	203	133	204	313	204	285	139	248	199	236	327	149
ENSG00000146276	GABRR1	-1.366	0.89	0.0022	0.33	0.0012	0.26	383	73	79	108	386	61	109	82	49	39	135	139	77	40	66	573	72	61	126	622	64	167	63	54	28	98	109	61	56	50
ENSG00000152782	PANK1	-0.332	4.607	0.0022	0.33	0.11	1	1959	1810	1824	1943	1917	1842	1594	1314	1051	1454	1640	1647	1520	1504	1457	2935	1795	1421	2265	3098	1937	2452	1010	1147	1047	1184	1287	1204	2084	1104
ENSG00000157510	AFAP1L1	-0.162	-0.444	0.0022	0.34	0.68	1	37	45	69	54	49	28	37	29	24	51	23	31	29	165	38	56	45	54	63	79	29	57	22	26	37	16	24	23	225	29
ENSG00000184374	COLEC10	0.772	-1.702	0.0022	0.33	0.02	1	14	10	13	12	14	20	25	28	20	21	21	35	17	16	16	21	10	10	14	23	21	38	22	22	15	15	28	13	22	12
ENSG00000168421	RHOH	-2.32	-4.226	0.0023	0.34	0.001	0.23	4	8	1	3	2	1	1	1	0	1	0	0	0	1	0	6	8	1	3	3	1	2	1	0	1	0	0	0	1	0
ENSG00000186854	TRABD2A	0.836	-1.015	0.0023	0.34	0.018	1	20	16	22	26	19	40	30	16	26	35	41	28	42	66	43	30	16	17	30	31	42	46	12	28	25	30	22	33	91	33
ENSG00000189229	ENSG00000189229	1.611	-1.119	0.0023	0.34	0.0036	0.51	10	8	18	21	5	13	13	15	48	13	78	51	43	20	85	15	8	14	24	9	14	21	11	52	9	57	40	34	28	65
ENSG00000198932	GPRASP1	0.29	6.191	0.0023	0.34	0.085	1	3876	4678	5100	3649	4012	4902	5276	4914	5483	5131	6202	5306	5051	4575	5281	5809	4640	3974	4253	6482	5156	8115	3778	5983	3694	4477	4146	4001	6339	4001
ENSG00000056998	GYG2	0.22	4.637	0.0025	0.36	0.28	1	1530	1548	1418	1504	1506	1670	1949	1966	1516	1643	1799	1691	1918	1756	1576	2293	1536	1105	1753	2434	1757	2998	1512	1654	1183	1299	1321	1519	2433	1194
ENSG00000088340	FER1L4	0.731	2.647	0.0025	0.36	0.022	1	223	426	277	281	243	312	364	431	953	360	450	421	471	505	552	335	423	216	328	393	328	560	331	1040	259	325	329	373	699	418
ENSG00000135437	RDH5	-0.583	-0.945	0.0025	0.36	0.043	1	31	46	39	39	55	26	29	29	28	35	24	33	22	38	19	47	46	30	46	89	27	44	22	31	25	17	26	17	52	14
ENSG00000197454	OR2L5	1.653	-3.249	0.0025	0.36	0.0022	0.39	0	3	1	0	5	13	3	7	6	6	6	8	9	4	8	1	3	1	0	8	14	5	5	7	4	4	6	7	6	6
ENSG00000253706	ENSG00000253706	1.469	-2.466	0.0025	0.36	0.0053	0.61	2	9	5	4	4	5	12	6	4	11	13	15	21	20	26	3	9	4	5	6	5	18	4	5	8	9	12	17	27	20
ENSG00000255320	ENSG00000255320	1.367	-2.937	0.0025	0.36	0.0049	0.59	3	3	5	2	4	5	6	8	18	6	14	4	8	10	10	4	3	4	2	7	5	9	6	19	4	10	3	6	14	8
ENSG00000225527	ENSG00000225527	0.858	-2.217	0.0026	0.36	0.011	0.88	7	11	4	8	11	15	12	14	17	9	17	17	19	14	15	10	11	3	9	17	16	19	11	19	6	12	13	15	20	11
ENSG00000279205	ENSG00000279205	-1.042	-2.812	0.0026	0.37	0.0065	0.68	9	11	12	18	8	4	7	9	7	3	4	5	6	3	7	14	11	9	21	13	4	11	7	8	2	3	4	5	4	5
ENSG00000283128	ENSG00000283128	0.668	-0.005	0.0026	0.37	0.038	1	49	46	37	41	58	53	68	69	119	45	99	69	82	55	82	74	46	29	48	94	56	105	53	130	32	72	54	65	77	62
ENSG00000196110	ZNF699	0.276	3.696	0.0027	0.38	0.25	1	710	679	830	880	699	806	1049	831	937	851	1049	938	986	843	908	1064	674	647	1026	1129	848	1614	639	1023	613	757	733	781	1168	688
ENSG00000286503	ENSG00000286503	-0.697	-1.658	0.0027	0.38	0.031	1	24	23	18	35	28	14	16	23	11	10	13	19	14	14	25	36	23	14	41	45	15	25	18	12	7	9	15	11	20	19
ENSG00000116793	PHTF1	-0.191	4.987	0.0028	0.38	0.29	1	2256	2443	2176	2359	2341	2028	2294	2012	1713	1947	1966	2201	1963	2041	2110	3380	2423	1696	2750	3782	2133	3529	1547	1869	1402	1419	1720	1555	2828	1599
ENSG00000119599	DCAF4	0.232	3.89	0.0028	0.38	0.32	1	934	880	975	808	845	983	1000	959	949	950	1089	1057	1122	1203	1122	1399	873	760	942	1366	1034	1538	737	1036	684	786	826	889	1667	850
ENSG00000164616	FBXL21P	-1.84	-1.212	0.0028	0.38	0.00063	0.16	28	47	20	45	116	19	1	8	21	36	6	3	9	32	7	43	47	15	52	185	20	2	6	23	27	4	2	7	43	5
ENSG00000188010	MORN2	-0.215	3.093	0.0028	0.38	0.36	1	625	611	610	677	618	583	526	451	494	583	585	494	564	600	529	937	606	475	789	998	613	809	347	539	420	422	386	447	831	401
ENSG00000230519	HMGB1P49	-1.367	-3.33	0.0028	0.38	0.0038	0.51	13	9	5	8	4	1	1	4	5	2	5	4	1	3	5	19	9	4	9	7	1	2	3	5	1	4	3	1	4	4
ENSG00000250120	PCDHA10	1.781	2.556	0.0028	0.38	0.0032	0.48	121	175	291	12	149	97	297	253	287	115	680	856	845	937	776	181	174	227	14	241	102	458	194	313	82	491	669	670	1297	588
ENSG00000267858	MZF1-AS1	-0.285	1.565	0.0028	0.38	0.26	1	220	264	200	224	208	203	214	160	170	192	173	160	186	191	181	329	262	156	261	336	214	329	123	185	138	125	125	147	265	137
ENSG00000106018	VIPR2	-1.214	0.482	0.0029	0.38	0.0025	0.42	71	311	47	117	191	75	23	35	85	110	51	70	62	73	49	107	309	36	136	308	79	36	27	93	80	37	55	49	101	37
ENSG00000120694	HSPH1	-0.229	7.371	0.0029	0.38	0.13	1	13176	12088	11748	11371	13107	12157	11739	10326	9324	11278	9100	10001	10913	9961	10156	19744	11991	9155	13254	21178	12787	18056	7939	10174	8120	6569	7814	8644	13801	7695
ENSG00000123977	DAW1	-1.555	-1.561	0.0029	0.38	0.0012	0.26	12	123	8	20	22	13	14	5	9	13	10	15	17	14	14	19	122	6	23	36	14	21	4	10	9	7	12	14	19	11
ENSG00000137203	TFAP2A	-0.272	-0.986	0.0029	0.38	0.6	1	37	67	25	20	30	33	11	10	12	9	28	19	13	150	12	56	66	19	24	48	35	18	7	13	6	20	15	10	203	9
ENSG00000186867	QRFPR	1.437	-1.149	0.0029	0.38	0.005	0.6	13	6	32	5	10	29	35	59	18	31	29	22	75	52	10	19	6	26	6	17	31	54	46	20	22	21	17	60	71	7
ENSG00000204110	LINC02520	1.044	-0.543	0.0029	0.38	0.01	0.85	15	33	18	31	32	44	30	78	117	38	42	45	71	47	24	23	33	14	36	51	46	47	60	127	27	30	35	56	65	18
ENSG00000229956	ZRANB2-AS2	-0.366	0.561	0.0029	0.38	0.17	1	134	110	105	105	115	83	98	73	62	103	98	100	86	94	88	201	109	82	122	186	87	150	56	68	74	71	78	68	130	67
ENSG00000231995	ENSG00000231995	0.857	-1.979	0.0029	0.38	0.014	0.93	14	8	10	4	13	12	18	13	16	25	17	17	18	17	27	20	8	8	5	20	13	28	10	17	18	12	13	14	24	21
ENSG00000255142	ENSG00000255142	0.681	-0.293	0.0029	0.38	0.04	1	41	31	20	53	43	68	68	61	83	67	45	46	36	77	54	61	31	15	62	69	71	105	47	90	48	32	36	28	107	41
ENSG00000107551	RASSF4	0.351	5.345	0.003	0.38	0.065	1	2240	2462	2554	2048	2199	3366	3158	3050	2313	2282	3085	3150	3395	2498	3042	3357	2442	1990	2387	3553	3540	4857	2345	2524	1643	2227	2461	2689	3461	2305
ENSG00000116191	RALGPS2	-0.126	5.792	0.003	0.39	0.41	1	3791	4101	3797	4025	3947	3726	3971	3484	3543	3632	3559	3619	3575	3305	3612	5681	4068	2959	4692	6378	3919	6108	2679	3866	2615	2569	2828	2832	4579	2737
ENSG00000137656	BUD13	0.192	4.123	0.003	0.39	0.39	1	1096	995	1198	1009	1025	1069	1221	1316	1231	1165	1191	1241	1233	1230	1263	1643	987	934	1176	1656	1124	1878	1012	1343	839	860	970	977	1704	957
ENSG00000182580	EPHB3	0.338	5.464	0.003	0.39	0.072	1	3137	2199	2464	2345	2425	3647	3229	3452	3632	3226	3333	3011	3049	2910	2291	4700	2181	1920	2733	3919	3836	4967	2654	3963	2323	2406	2353	2415	4032	1736
ENSG00000261090	ENSG00000261090	0.707	-1.644	0.003	0.39	0.034	1	8	14	14	19	14	30	19	26	28	22	21	24	15	19	20	12	14	11	22	23	31	30	20	31	16	15	19	12	27	15
ENSG00000130713	EXOSC2	0.196	4.813	0.0031	0.39	0.32	1	1734	1757	1586	1592	1908	1676	1933	1820	1994	1944	2190	1952	1991	2123	2027	2599	1743	1236	1856	3082	1763	2973	1399	2176	1400	1581	1525	1577	2941	1536
ENSG00000134287	ARF3	-0.193	7.689	0.0031	0.39	0.2	1	14895	14683	15050	14928	15882	14747	12756	11753	11307	13941	12954	14220	13226	13803	13314	22320	14565	11728	17401	25662	15511	19621	9036	12338	10038	9351	11111	10476	19124	10088
ENSG00000267313	KC6	1.006	3.335	0.0031	0.39	0.0068	0.69	310	491	747	209	261	401	633	553	999	495	1072	1057	980	589	1326	465	487	583	244	422	422	974	425	1090	356	774	826	776	817	1005
ENSG00000142319	SLC6A3	-1.907	-2.862	0.0032	0.4	9e-04	0.21	44	9	3	3	9	3	5	6	6	0	3	3	1	4	3	64	9	2	4	15	3	8	5	7	0	2	2	1	6	2
ENSG00000162763	LRRC52	3.976	-4.466	0.0032	0.4	0.0061	0.66	0	0	0	0	0	4	0	4	1	0	1	0	2	3	1	0	0	0	0	0	4	1	3	1	0	1	0	2	4	1
ENSG00000197550	ENSG00000197550	-3.54	-4.007	0.0032	0.4	3.8e-05	0.018	2	0	12	2	12	1	2	0	0	0	0	0	0	0	0	4	0	10	2	18	1	3	0	0	0	0	0	0	0	0
ENSG00000250337	PURPL	2.326	-0.323	0.0032	0.4	0.0042	0.54	5	31	3	6	25	33	4	32	191	96	31	7	36	248	28	8	31	2	7	39	35	7	24	208	69	22	5	28	340	21
ENSG00000007171	NOS2	0.513	0.869	0.0033	0.4	0.084	1	84	98	115	99	74	100	127	171	147	86	156	151	159	110	132	126	97	90	115	120	105	195	132	160	62	113	118	126	153	100
ENSG00000135740	SLC9A5	0.21	4.455	0.0033	0.4	0.32	1	1339	1185	1463	1320	1339	1517	1588	1745	1651	1315	1539	1482	1419	1529	1581	2007	1175	1140	1539	2163	1596	2443	1342	1802	947	1111	1158	1124	2119	1198
ENSG00000198612	COPS8	-0.148	6.574	0.0033	0.4	0.33	1	7018	6140	7208	7196	6568	6098	6526	5755	6092	6355	6315	6450	6117	5830	6051	10516	6091	5617	8388	10613	6414	10038	4425	6648	4576	4559	5040	4845	8078	4585
ENSG00000204946	ZNF783	0.187	5.008	0.0033	0.4	0.32	1	1989	1979	1993	2079	1823	2260	2151	2104	2189	2117	2516	2132	2267	2153	2559	2981	1963	1553	2423	2946	2377	3309	1618	2389	1524	1816	1666	1796	2983	1939
ENSG00000215547	DEFB115	5.845	-3.389	0.0033	0.4	0.00067	0.17	0	0	0	0	0	6	22	7	9	23	0	0	0	0	0	0	0	0	0	0	6	32	5	10	18	0	0	0	0	0
ENSG00000237713	ENSG00000237713	5.067	-3.963	0.0033	0.4	0.0015	0.3	0	0	0	0	0	0	0	0	1	0	5	7	12	5	8	0	0	0	0	0	0	0	0	1	0	4	6	10	7	6
ENSG00000263006	ROCK1P1	-0.302	1.357	0.0033	0.4	0.24	1	212	184	196	175	202	161	168	186	166	167	154	114	147	138	174	318	183	153	204	327	169	259	143	181	120	111	89	116	192	132
ENSG00000116791	CRYZ	-1.004	2.644	0.0034	0.4	0.0043	0.54	542	597	925	585	483	429	458	481	467	427	135	177	129	205	214	813	592	721	682	781	451	704	370	509	308	97	138	102	284	162
ENSG00000186628	FSD2	0.973	-2.238	0.0034	0.41	0.012	0.89	6	5	6	10	9	12	15	12	7	9	24	15	19	14	22	9	5	5	12	15	13	23	9	8	6	18	12	15	19	17
ENSG00000256061	DNAAF4	-0.475	-0.124	0.0034	0.41	0.091	1	61	83	57	80	86	41	60	46	43	71	51	41	58	66	50	92	82	44	93	138	43	92	35	47	51	37	32	46	91	38
ENSG00000266964	FXYD1	1.17	-0.542	0.0034	0.41	0.0084	0.77	21	27	37	22	14	28	20	62	144	66	35	39	43	62	42	31	27	29	26	23	30	32	48	157	48	25	30	34	86	32
ENSG00000286709	ENSG00000286709	2.255	-2.484	0.0034	0.4	0.0033	0.49	3	6	4	0	2	15	31	33	20	22	5	3	2	5	3	4	6	3	0	3	16	46	26	22	16	3	2	1	7	2
ENSG00000286751	ENSG00000286751	1.268	-2.897	0.0034	0.4	0.0072	0.72	3	6	4	1	5	9	13	14	7	12	10	8	5	3	9	4	6	3	1	8	9	19	11	8	9	7	6	4	5	7
ENSG00000198843	SELENOT	-0.159	6.424	0.0035	0.41	0.3	1	6211	5801	6225	6647	6017	5914	6079	5229	5283	5482	5702	5864	5487	5249	5079	9307	5754	4851	7748	9722	6220	9350	4020	5765	3947	4116	4582	4346	7273	3848
ENSG00000100324	TAB1	0.192	5.249	0.0036	0.42	0.29	1	2268	2450	2303	2279	2333	2584	2338	2670	3116	2651	2678	2507	2678	2920	2425	3398	2430	1795	2656	3769	2718	3597	2053	3400	1909	1933	1959	2121	4045	1837
ENSG00000177125	ZBTB34	0.15	5.006	0.0036	0.42	0.42	1	2094	1962	1892	2033	2045	2020	2231	2004	2443	2249	2279	2276	2107	2450	2199	3138	1946	1474	2370	3305	2125	3432	1541	2666	1619	1645	1778	1669	3394	1666
ENSG00000101049	SGK2	0.5	0.735	0.0037	0.43	0.093	1	76	95	75	94	91	102	130	169	179	108	114	106	92	97	119	114	94	58	109	147	107	200	130	195	78	82	83	73	135	90
ENSG00000180818	HOXC10	-2.075	1.045	0.0037	0.43	0.00069	0.17	736	26	24	34	558	143	41	52	49	50	97	99	72	35	14	1101	26	18	40	900	150	64	40	54	36	70	78	57	49	10
ENSG00000263219	RYKP1	1.245	-2.854	0.0037	0.43	0.0058	0.64	3	3	3	3	6	4	9	8	18	10	8	5	9	14	7	5	3	2	4	10	4	14	6	20	7	6	4	7	19	5
ENSG00000267284	ENSG00000267284	0.929	-1.743	0.0037	0.43	0.014	0.93	13	8	8	16	11	8	17	18	23	16	15	27	36	26	30	19	8	6	19	18	9	27	14	25	11	11	21	29	36	23
ENSG00000286355	ENSG00000286355	-0.898	-2.519	0.0037	0.43	0.014	0.93	17	14	13	14	12	10	6	4	4	6	6	11	14	5	10	25	14	10	16	20	11	9	3	4	4	4	9	11	7	8
ENSG00000105289	TJP3	0.976	1.086	0.0038	0.43	0.012	0.89	60	106	124	71	67	127	206	270	159	64	216	138	274	70	157	90	105	97	83	108	134	316	208	173	46	156	108	217	98	119
ENSG00000177707	NECTIN3	0.4	3.994	0.0038	0.43	0.11	1	813	974	861	837	909	1020	1097	948	1201	1393	1190	906	1268	1653	919	1218	966	671	976	1469	1073	1687	729	1310	1003	859	708	1004	2290	696
ENSG00000233087	RAB6D	-0.502	2.693	0.0038	0.43	0.058	1	581	541	658	428	475	518	456	347	259	349	364	468	374	268	385	870	537	513	499	768	545	701	267	283	251	263	366	296	372	292
ENSG00000235505	CASP4LP	-2.508	-4.356	0.0038	0.43	0.0015	0.3	4	2	1	6	1	1	0	0	0	2	0	0	0	1	0	6	2	1	7	2	1	0	0	0	2	0	0	0	1	0
ENSG00000254884	PRR13P2	1.131	-2.718	0.0038	0.43	0.007	0.71	3	4	4	2	10	11	13	8	9	7	11	11	8	7	17	5	4	3	2	15	12	20	6	10	5	8	9	6	10	13
ENSG00000120328	PCDHB12	0.669	1.491	0.0039	0.43	0.038	1	167	136	179	83	104	128	251	305	208	123	204	219	232	222	236	250	135	140	97	169	135	386	235	227	88	147	171	184	308	179
ENSG00000151876	FBXO4	0.44	0.413	0.0039	0.44	0.13	1	64	73	85	69	64	79	90	70	77	100	104	101	98	135	103	96	72	66	80	103	83	138	54	84	72	75	79	78	187	78
ENSG00000215912	TTC34	0.339	1.275	0.0039	0.43	0.22	1	105	147	118	157	154	144	171	154	172	167	173	179	175	176	214	158	146	92	183	248	151	263	118	188	120	125	140	139	244	162
ENSG00000242337	INHCAP	0.405	0.579	0.0039	0.43	0.15	1	98	64	69	83	89	93	99	125	122	119	112	82	120	101	98	146	63	54	97	144	98	152	96	133	86	81	64	95	140	74
ENSG00000249738	ENSG00000249738	3.975	-4.468	0.0039	0.43	0.0048	0.58	0	0	0	0	0	1	1	3	0	1	1	5	4	0	3	0	0	0	0	0	1	2	2	0	1	1	4	3	0	2
ENSG00000279689	ENSG00000279689	-0.529	0.035	0.0039	0.43	0.07	1	77	83	81	89	89	63	47	41	38	60	88	69	76	46	54	115	82	63	104	144	66	73	31	42	43	64	54	60	64	41
ENSG00000164161	HHIP	-1.061	2.726	0.004	0.44	0.0037	0.51	662	1126	1043	253	297	411	252	192	173	245	374	407	277	624	285	992	1117	813	295	481	432	388	147	189	176	270	318	219	864	216
ENSG00000237978	KCNMB2-AS1	0.659	-1.203	0.004	0.44	0.046	1	23	18	26	16	16	36	35	49	27	20	36	28	27	22	30	34	18	20	19	26	38	54	38	30	14	26	22	21	31	23
ENSG00000254528	ENSG00000254528	-1.097	-2.928	0.004	0.44	0.0068	0.69	11	10	13	14	6	9	2	5	2	4	3	5	10	5	4	16	10	10	16	10	9	4	4	2	3	2	4	8	7	3
ENSG00000184216	IRAK1	1.411	2.955	0.0041	0.45	0.0049	0.59	175	335	284	181	255	313	113	194	408	545	708	666	802	2089	705	263	332	221	211	412	329	174	149	445	392	511	520	635	2892	534
ENSG00000202408	RNVU1-21	-1.705	-3.815	0.0041	0.44	0.0044	0.56	6	8	0	6	5	2	1	1	1	1	4	2	1	0	1	9	8	0	7	8	2	2	1	1	1	3	2	1	0	1
ENSG00000267731	ENSG00000267731	0.526	0.79	0.0041	0.45	0.08	1	104	75	85	79	98	125	143	165	160	84	154	104	134	84	119	156	74	66	92	158	131	220	127	174	60	111	81	106	117	90
ENSG00000113389	NPR3	2.452	5.763	0.0042	0.45	0.0042	0.54	457	744	809	1205	1355	2242	578	506	6547	6008	968	498	1095	30917	639	685	738	630	1404	2188	2358	890	389	7144	4326	698	389	867	42829	484
ENSG00000175183	CSRP2	0.838	5.539	0.0042	0.45	0.0037	0.51	2182	1571	2947	1658	1850	1356	2490	4375	6705	3457	3794	3127	4179	4536	2483	3270	1558	2297	1933	2990	1426	3831	3364	7316	2489	2739	2443	3310	6284	1881
ENSG00000234707	SEC61G-DT	-1.251	-3.532	0.0042	0.45	0.0095	0.82	7	4	5	8	7	2	2	1	2	3	4	5	4	1	3	10	4	4	9	11	2	3	1	2	2	3	4	3	2	2
ENSG00000260139	CSPG4P13	1.514	-3.339	0.0042	0.45	0.0033	0.49	2	2	0	3	3	2	6	3	7	8	7	3	5	9	11	3	2	0	3	5	2	10	2	8	6	5	2	4	12	9
ENSG00000169684	CHRNA5	0.416	2.258	0.0044	0.47	0.13	1	282	272	211	272	265	381	305	395	371	501	298	334	302	345	244	423	270	164	317	429	401	470	304	405	361	215	261	239	478	185
ENSG00000172828	CES3	0.559	1.938	0.0044	0.47	0.063	1	188	193	199	161	229	229	295	400	340	142	314	247	333	234	321	282	191	155	188	369	241	454	308	371	102	227	193	264	325	243
ENSG00000186310	NAP1L3	-0.323	7.761	0.0044	0.47	0.044	1	16109	15097	20365	15908	16420	14342	15209	11625	11196	12340	13372	16060	14425	11128	14452	24140	14976	15870	18543	26532	15085	23394	8938	12217	8885	9653	12549	11426	15418	10950
ENSG00000243811	APOBEC3D	-0.379	-3.274	0.0044	0.47	0.62	1	6	6	4	3	9	4	1	0	4	4	0	1	0	29	0	9	6	3	4	14	4	2	0	4	3	0	1	0	37	0
ENSG00000241484	ARHGAP8	0.705	2.069	0.0045	0.47	0.03	1	170	181	276	137	220	202	399	428	503	203	315	275	297	205	380	255	180	215	160	355	212	614	329	549	146	227	215	235	284	288
ENSG00000285918	ENSG00000285918	-1.02	1.828	0.0045	0.47	0.0054	0.62	358	410	160	325	528	315	260	93	99	283	103	126	124	102	252	536	407	124	379	852	331	399	71	108	204	74	98	98	142	191
ENSG00000149600	COMMD7	-0.253	5.065	0.0046	0.48	0.17	1	2914	2519	2374	2364	2378	2316	2176	2145	1663	2107	2077	2319	2289	1946	2029	4366	2499	1850	2756	3842	2436	3347	1649	1815	1517	1499	1812	1813	2697	1537
ENSG00000166275	BORCS7	-0.231	4.285	0.0046	0.48	0.27	1	1483	1330	1528	1493	1405	1330	1315	1281	974	1278	1339	1281	1215	1120	1202	2223	1319	1191	1740	2271	1399	2023	985	1063	920	967	1001	962	1552	911
ENSG00000256588	ENSG00000256588	0.869	-2.246	0.0046	0.48	0.016	0.98	9	9	5	5	10	11	14	14	12	17	20	5	16	17	18	14	9	4	6	16	12	21	11	13	12	15	4	13	24	14
ENSG00000167065	DUSP18	-0.237	3.693	0.0047	0.49	0.3	1	929	983	915	1053	929	791	755	775	738	772	736	869	794	1004	928	1392	975	713	1227	1501	832	1162	596	805	556	531	679	629	1391	703
ENSG00000287611	ENSG00000287611	1.484	-3.274	0.0047	0.49	0.0077	0.74	3	0	3	3	3	10	8	5	2	7	13	3	8	6	4	4	0	2	3	5	10	12	4	2	5	10	2	6	9	3
ENSG00000187325	TAF9B	-0.2	4.631	0.0048	0.5	0.31	1	1740	1817	2060	1778	1681	1424	1755	1513	1535	1755	1449	1669	1564	1532	1605	2608	1802	1605	2072	2717	1498	2699	1163	1675	1264	1046	1304	1239	2123	1216
ENSG00000226622	ENSG00000226622	-2.649	-3.469	0.0048	0.49	0.00066	0.17	2	31	2	6	6	0	0	0	3	3	0	1	0	6	1	3	31	1	7	10	0	0	0	3	2	0	1	0	7	1
ENSG00000283453	ENSG00000283453	-2.003	-2.722	0.0048	0.49	0.001	0.23	30	10	2	3	34	12	2	5	3	0	2	7	1	3	3	44	10	1	4	53	12	4	4	3	0	1	6	1	4	2
ENSG00000125775	SDCBP2	0.433	1.415	0.0049	0.5	0.13	1	122	159	140	154	142	175	181	253	214	142	212	193	160	151	256	183	158	109	179	230	184	278	195	234	102	153	151	127	209	194
ENSG00000169991	IFFO2	0.127	5.575	0.0049	0.5	0.45	1	2944	3029	3136	2808	3124	3344	3217	3214	3496	3156	3442	3211	3439	3140	3189	4411	3005	2444	3273	5048	3517	4948	2471	3815	2272	2485	2509	2724	4350	2416
ENSG00000183067	IGSF5	-0.649	0.436	0.0049	0.5	0.034	1	93	160	113	97	121	65	41	39	92	67	82	97	81	106	75	140	159	88	113	196	68	64	30	100	48	59	76	64	147	57
ENSG00000183826	BTBD9	-0.184	5.858	0.0049	0.5	0.25	1	4344	3976	3992	4452	4353	4344	3891	3507	3403	3993	3894	3714	3376	3521	3536	6510	3944	3111	5189	7034	4569	5985	2696	3713	2875	2811	2902	2674	4879	2679
ENSG00000231173	ENSG00000231173	0.942	-2.627	0.0049	0.5	0.015	0.95	5	5	3	10	6	9	12	9	11	9	14	7	11	15	11	7	5	2	11	9	9	19	7	12	6	10	5	9	21	8
ENSG00000049089	COL9A2	1.936	1.596	0.005	0.5	0.006	0.65	28	84	68	117	50	85	64	99	546	340	85	72	71	1206	92	43	83	53	136	81	89	100	76	596	245	61	56	56	1666	69
ENSG00000130844	ZNF331	-0.188	4.697	0.005	0.5	0.33	1	1976	1825	1795	1883	1974	1690	1686	1441	1777	1855	1784	1625	1480	1480	1779	2961	1810	1399	2195	3190	1778	2593	1108	1939	1336	1288	1270	1172	2051	1348
ENSG00000138459	SLC35A5	-0.258	5.594	0.005	0.5	0.13	1	3873	3502	3310	3780	3686	3470	3249	2651	2930	3815	2832	3160	2855	2818	2586	5803	3474	2579	4406	5955	3650	4997	2038	3197	2747	2044	2469	2261	3904	1959
ENSG00000198807	PAX9	-2.714	-1.549	0.005	0.5	0.00037	0.1	38	146	2	11	41	10	0	5	22	17	2	12	2	1	0	57	145	1	13	66	10	0	4	24	13	1	10	1	2	0
ENSG00000102359	SRPX2	-1.873	0.784	0.0051	0.5	0.0012	0.26	224	441	38	116	278	43	1	35	127	88	28	75	76	114	11	336	437	29	135	449	45	2	27	138	64	20	59	60	157	8
ENSG00000088305	DNMT3B	0.372	4.072	0.0052	0.5	0.12	1	889	981	1055	885	894	1013	1326	1434	1437	846	1456	1134	1188	1022	1316	1333	973	822	1032	1444	1065	2040	1103	1568	609	1051	886	941	1416	997
ENSG00000109466	KLHL2	-0.2	5.17	0.0052	0.5	0.25	1	2735	2484	2687	2604	2686	2404	2372	2280	1946	2315	2495	2487	2355	1996	2332	4098	2464	2094	3035	4340	2528	3649	1753	2123	1667	1801	1943	1865	2765	1767
ENSG00000138741	TRPC3	-0.444	2.427	0.0052	0.5	0.093	1	476	337	507	430	428	445	307	284	221	378	261	301	309	302	393	713	334	395	501	691	468	472	218	241	272	188	235	245	418	298
ENSG00000139370	SLC15A4	0.305	3.941	0.0052	0.5	0.2	1	694	892	1094	958	802	946	1093	1194	1267	1169	1107	1037	980	1174	1003	1041	885	853	1117	1296	995	1682	918	1383	842	799	810	776	1627	760
ENSG00000186889	TMEM17	-0.331	2.317	0.0052	0.5	0.19	1	388	375	420	383	356	298	347	293	210	290	337	375	326	277	306	582	372	327	447	576	313	534	225	229	209	243	293	258	384	232
ENSG00000188517	COL25A1	1.183	5.094	0.0052	0.51	0.0038	0.51	943	952	1165	1715	1415	1919	1972	1880	4405	6879	1257	1432	1498	5651	1221	1413	944	908	1999	2286	2018	3034	1445	4807	4954	907	1119	1186	7828	925
ENSG00000277954	ENSG00000277954	-1.018	3.546	0.0052	0.5	0.0043	0.54	1231	1196	479	1321	1662	1150	853	285	366	951	355	478	376	326	677	1845	1186	373	1540	2685	1209	1312	219	399	685	256	373	298	452	513
ENSG00000285564	ENSG00000285564	0.739	-0.557	0.0052	0.5	0.03	1	37	26	18	21	48	56	67	75	57	51	36	35	42	31	55	55	26	14	25	76	59	102	58	62	37	26	27	33	44	42
ENSG00000230510	PPP5D1	-0.388	0.601	0.0053	0.51	0.15	1	140	96	136	99	121	73	101	103	91	94	90	111	65	85	91	209	95	106	116	195	77	155	79	99	68	65	87	51	118	69
ENSG00000249859	PVT1	0.543	2.667	0.0053	0.51	0.063	1	397	330	413	172	312	463	460	572	637	325	471	392	472	517	425	595	327	322	201	505	487	707	440	695	234	340	306	374	716	322
ENSG00000256973	ENSG00000256973	0.277	1.465	0.0053	0.51	0.3	1	181	171	139	157	154	183	223	208	204	186	180	191	183	164	222	271	170	108	183	249	193	343	160	223	134	130	149	145	228	168
ENSG00000283294	ENSG00000283294	0.899	0.009	0.0053	0.51	0.019	1	46	50	31	18	62	144	85	77	74	92	76	98	49	44	39	69	50	24	21	100	151	130	59	81	66	55	77	39	61	29
ENSG00000130876	SLC7A10	1.66	-3.576	0.0054	0.51	0.0072	0.72	1	0	2	2	2	5	3	0	8	8	6	5	4	7	3	2	0	2	2	3	5	5	0	9	6	4	4	3	10	2
ENSG00000234969	AARSD1P1	1.263	-2.141	0.0054	0.51	0.0072	0.72	7	6	5	6	10	7	10	14	47	7	13	10	15	19	24	10	6	4	7	16	7	16	11	51	5	9	8	12	26	18
ENSG00000280169	ENSG00000280169	0.759	-1.934	0.0054	0.51	0.027	1	7	6	15	9	16	16	22	18	14	17	22	22	21	13	18	11	6	12	11	25	17	33	14	15	12	16	17	17	18	14
ENSG00000231584	FAHD2CP	0.244	3.312	0.0055	0.52	0.32	1	520	638	671	572	554	612	607	710	822	703	702	676	706	725	739	780	633	523	667	896	644	934	546	897	506	507	528	559	1005	560
ENSG00000233690	EBAG9P1	0.87	-1.977	0.0055	0.51	0.018	1	11	12	11	3	11	9	17	23	16	18	22	12	25	13	25	16	12	9	4	18	10	26	18	18	13	16	9	20	18	19
ENSG00000088986	DYNLL1	-0.219	7.209	0.0056	0.52	0.15	1	11256	10046	12009	11669	9707	9276	8870	8249	8425	10280	9062	9901	9643	10705	9575	16868	9965	9358	13602	15684	9756	13644	6342	9194	7402	6542	7736	7638	14832	7255
ENSG00000152315	KCNK13	-1.208	-3.447	0.0056	0.52	0.0064	0.67	8	6	5	10	5	2	5	3	1	3	4	3	4	4	0	12	6	4	11	8	2	7	2	1	2	3	2	3	6	0
ENSG00000169762	TAPT1	-0.184	5.17	0.0056	0.52	0.29	1	2595	2487	2717	2643	2656	2155	2364	2073	2278	2536	2583	2452	2384	2046	2194	3889	2467	2117	3081	4292	2267	3636	1594	2486	1826	1865	1916	1888	2835	1662
ENSG00000233874	MFN1P1	-2.989	-4.519	0.0056	0.52	0.0014	0.29	7	2	1	2	0	0	1	0	0	0	0	0	0	1	0	9	2	1	2	1	0	1	0	0	0	0	0	0	1	0
ENSG00000250669	ENSG00000250669	1.644	-3.462	0.0056	0.52	0.0065	0.68	1	3	1	3	1	4	2	3	6	3	4	11	10	9	3	1	3	1	3	2	4	4	2	7	2	3	9	8	12	2
ENSG00000069122	ADGRF5	-2.628	-0.869	0.0057	0.52	0.00076	0.18	48	291	12	38	3	7	0	3	4	10	3	26	10	61	4	72	289	9	44	6	7	0	2	4	7	2	21	8	81	3
ENSG00000225194	LINC00092	-2.012	-3.005	0.0057	0.53	0.0014	0.28	8	32	2	8	14	3	0	0	6	8	2	3	0	8	1	12	32	1	9	22	3	1	0	6	6	1	2	0	10	1
ENSG00000281706	LINC01012	0.517	2.354	0.0057	0.53	0.075	1	229	297	344	263	192	341	357	385	350	239	468	462	408	287	492	343	295	268	307	310	359	549	296	382	172	338	361	323	398	373
ENSG00000067365	METTL22	0.24	4.672	0.0058	0.53	0.24	1	1537	1483	1635	1488	1472	1497	1917	1916	2169	1606	1788	1604	1644	2036	1815	2304	1471	1274	1735	2379	1575	2948	1473	2367	1156	1291	1253	1302	2821	1375
ENSG00000078295	ADCY2	0.429	6.924	0.0058	0.53	0.025	1	7561	7312	6439	4945	6784	10588	9054	8012	10160	12397	7731	7367	7606	9759	6315	11330	7253	5018	5764	10961	11136	13927	6160	11087	8926	5581	5756	6024	13522	4785
ENSG00000240764	PCDHGC5	0.605	-0.473	0.0058	0.53	0.068	1	32	41	41	27	32	64	48	41	77	61	29	37	43	70	53	48	41	32	31	52	67	74	31	84	44	21	29	34	97	40
ENSG00000257434	ENSG00000257434	-2.633	-4.202	0.0058	0.53	0.0011	0.24	9	5	0	3	2	2	0	1	0	0	0	0	0	2	0	12	5	0	4	3	2	0	1	0	0	0	0	0	2	0
ENSG00000275221	H2AC15	-0.559	0.925	0.0058	0.53	0.055	1	190	192	88	192	135	153	140	91	96	71	98	116	107	102	104	284	190	68	224	219	161	215	70	105	51	71	91	85	142	79
ENSG00000283196	LSP1P5	0.879	1.248	0.0058	0.53	0.019	1	98	106	133	59	108	137	100	80	113	168	202	244	220	350	243	147	105	104	69	175	144	155	61	123	121	146	191	174	484	184
ENSG00000002745	WNT16	-2.027	-1.648	0.0059	0.53	0.0013	0.27	11	117	2	52	12	4	1	4	7	8	7	26	14	18	6	17	116	1	61	21	4	2	3	8	6	5	21	11	24	4
ENSG00000152292	SH2D6	1.108	-2.934	0.0059	0.53	0.012	0.89	4	5	5	3	3	7	4	10	13	10	12	7	4	9	9	6	5	4	3	5	7	7	8	14	7	9	5	3	13	7
ENSG00000186493	C5orf38	0.492	2.599	0.0059	0.53	0.087	1	304	209	267	453	357	507	385	511	632	421	403	359	402	491	363	455	207	208	528	577	533	593	393	689	303	291	280	318	680	275
ENSG00000248746	ACTN3	1.661	-1.712	0.006	0.54	0.0076	0.74	2	9	8	6	13	9	10	15	70	54	9	5	10	39	20	4	9	6	7	20	10	16	11	76	40	6	4	8	53	15
ENSG00000278558	TMEM191B	-0.535	2.402	0.006	0.54	0.055	1	431	342	274	632	540	458	283	247	320	318	237	308	284	268	339	646	339	213	736	872	482	435	190	349	229	171	241	225	372	257
ENSG00000204055	ENSG00000204055	0.944	-2.23	0.0061	0.54	0.019	1	5	3	10	12	8	12	8	19	25	15	11	15	11	20	11	8	3	8	14	13	13	13	15	27	11	8	12	9	27	8
ENSG00000215386	MIR99AHG	-0.359	5.592	0.0061	0.54	0.05	1	4677	3290	2921	3766	4275	3701	3016	2284	2538	3264	2798	2738	2905	2797	3491	7009	3264	2276	4390	6907	3893	4639	1756	2770	2350	2020	2139	2301	3876	2645
ENSG00000228923	ENSG00000228923	1.269	-3.153	0.0061	0.54	0.01	0.85	3	4	3	4	1	4	5	8	5	4	12	6	9	6	13	4	4	2	5	2	4	8	6	5	3	9	5	7	9	10
ENSG00000261402	ENSG00000261402	-1.093	-2.226	0.0061	0.54	0.0086	0.78	28	21	8	19	19	5	12	5	4	8	21	9	11	3	10	41	21	6	22	30	5	18	4	4	6	16	7	9	5	8
ENSG00000107984	DKK1	1.521	4.043	0.0062	0.54	0.0073	0.72	597	579	535	452	291	820	784	571	1266	1109	571	539	707	7116	606	894	574	417	527	471	863	1206	439	1382	798	412	421	560	9854	459
ENSG00000173157	ADAMTS20	0.71	-0.977	0.0062	0.54	0.043	1	19	20	31	18	25	36	34	47	27	23	33	41	22	66	41	29	20	24	21	41	38	53	36	30	16	24	32	17	90	31
ENSG00000233514	ENSG00000233514	-1.194	-3.351	0.0062	0.54	0.0092	0.81	12	9	8	5	3	2	3	4	4	7	4	3	1	4	1	17	9	6	6	6	2	4	3	4	5	3	2	1	5	1
ENSG00000253767	PCDHGA8	1.677	-0.608	0.0062	0.54	0.0069	0.7	26	24	18	2	15	9	24	28	29	6	93	78	99	100	83	39	24	14	3	24	10	37	21	32	4	68	61	79	138	63
ENSG00000197557	TTC30A	-0.254	2.677	0.0063	0.55	0.3	1	495	461	448	507	480	423	453	367	341	424	421	410	364	483	325	742	457	349	591	775	445	697	282	372	305	304	320	288	669	246
ENSG00000285458	ENSG00000285458	-0.71	-1.966	0.0063	0.55	0.039	1	23	19	12	23	24	18	9	7	8	15	20	14	13	11	11	34	19	9	27	39	19	14	5	9	11	15	11	10	15	8
ENSG00000074706	IPCEF1	-0.596	-0.275	0.0064	0.55	0.052	1	62	84	59	74	66	28	43	55	34	40	57	45	59	27	70	93	83	46	86	106	29	67	42	37	29	41	35	47	38	53
ENSG00000272463	ENSG00000272463	-1.535	-3.139	0.0064	0.55	0.0042	0.54	3	18	8	9	13	5	1	3	1	7	2	3	0	9	4	5	18	6	10	20	5	2	2	1	5	1	2	0	12	3
ENSG00000088053	GP6	0.517	0.246	0.0065	0.56	0.09	1	59	49	58	63	73	76	81	108	88	55	115	109	77	60	98	88	49	45	73	117	80	124	83	96	39	83	85	61	83	74
ENSG00000227487	NCAM1-AS1	-0.538	-0.899	0.0065	0.56	0.066	1	42	39	47	49	37	47	30	25	24	25	26	18	28	33	38	63	39	37	57	60	49	46	19	26	18	19	14	22	46	29
ENSG00000231864	ENSG00000231864	2.647	-4.18	0.0065	0.56	0.0035	0.5	1	0	0	0	1	1	3	4	4	3	0	1	7	1	3	1	0	0	0	1	1	5	3	4	2	0	1	6	1	2
ENSG00000177994	C2orf73	-1.162	-3.015	0.0066	0.56	0.0067	0.68	9	19	12	5	6	4	9	3	5	2	3	4	7	4	4	14	19	9	6	10	4	13	2	5	1	2	3	6	5	3
ENSG00000241868	RN7SL434P	-1.516	-3.842	0.0066	0.56	0.0037	0.51	5	4	5	2	8	0	4	1	1	1	1	2	0	2	1	7	4	4	3	12	0	6	1	1	1	1	2	0	3	1
ENSG00000264515	VSTM2B-DT	0.991	1.878	0.0066	0.56	0.015	0.93	85	266	157	80	150	563	155	180	362	394	238	217	229	452	142	128	264	122	93	243	592	239	138	395	284	172	169	181	625	107
ENSG00000113387	SUB1	-0.151	7.031	0.0067	0.57	0.32	1	9496	8608	9559	9808	9460	8635	8792	7463	8130	9419	8137	8135	8448	9313	8084	14230	8539	7449	11432	15286	9082	13524	5738	8872	6782	5874	6356	6691	12903	6125
ENSG00000088827	SIGLEC1	1.318	-1.301	0.0068	0.57	0.01	0.85	12	6	24	7	15	12	47	69	38	6	52	19	29	18	27	18	6	19	8	24	13	72	54	41	4	38	15	23	26	20
ENSG00000103319	EEF2K	0.187	6.18	0.0068	0.57	0.25	1	3928	4767	4910	4163	4478	4696	5235	5442	5549	4808	5027	4664	4775	5049	5383	5887	4729	3826	4852	7236	4939	8053	4184	6055	3462	3629	3644	3782	6996	4079
ENSG00000165118	C9orf64	2.757	-1.753	0.0068	0.57	0.0076	0.74	0	10	5	3	0	5	2	0	4	0	48	46	49	57	46	1	10	4	3	1	5	4	0	4	0	35	36	39	78	35
ENSG00000196169	KIF19	-1.127	-2.72	0.0068	0.57	0.009	0.79	10	22	8	8	16	10	5	10	8	8	2	6	3	2	4	15	22	6	9	26	10	8	8	9	6	1	5	2	3	3
ENSG00000278200	LINC01971	-1.075	-0.653	0.0068	0.57	0.0069	0.7	65	73	77	69	29	30	19	11	14	17	40	46	56	15	50	98	72	60	80	48	32	29	8	15	12	29	36	45	21	38
ENSG00000278677	H2AC17	-1.467	-3.483	0.0068	0.57	0.0042	0.54	12	5	11	2	5	2	1	0	4	3	4	1	0	5	4	17	5	9	3	8	2	2	0	4	2	3	1	0	7	3
ENSG00000100342	APOL1	-2.198	-0.405	0.0069	0.57	0.00082	0.19	149	50	33	69	201	15	0	6	29	40	6	26	9	87	2	222	50	25	80	323	16	0	4	32	29	4	20	7	117	1
ENSG00000116922	C1orf109	0.21	4.007	0.0069	0.57	0.36	1	975	945	1019	961	970	1023	1117	1038	1347	1215	1137	998	1015	1307	1066	1461	937	794	1120	1568	1076	1718	798	1470	875	821	780	804	1811	808
ENSG00000137500	CCDC90B	-0.166	5.903	0.0069	0.57	0.29	1	4767	4021	3913	4640	4275	4263	4071	3842	3730	3644	3829	3852	4031	3533	3734	7144	3989	3049	5409	6908	4484	6262	2954	4070	2624	2764	3010	3193	4895	2829
ENSG00000286046	ENSG00000286046	-5.144	-4.316	0.0069	0.57	9.4e-06	0.0057	1	15	1	0	3	0	0	0	0	0	0	0	0	0	0	2	15	1	0	5	0	0	0	0	0	0	0	0	0	0
ENSG00000287806	ENSG00000287806	2.654	-4.144	0.0069	0.57	0.0089	0.79	1	0	1	0	0	2	4	3	4	2	5	0	3	0	6	1	0	1	0	0	2	6	2	4	1	4	0	2	0	5
ENSG00000117115	PADI2	0.709	1.434	0.007	0.57	0.037	1	101	143	187	124	75	136	156	211	214	92	262	221	240	249	278	152	142	146	145	122	143	241	162	234	66	189	173	190	345	211
ENSG00000171357	LURAP1	0.384	1.154	0.007	0.57	0.18	1	132	112	118	106	143	173	147	199	181	138	206	117	149	142	147	198	111	92	124	231	182	226	153	198	99	149	91	118	197	111
ENSG00000286957	ENSG00000286957	1.096	-0.466	0.007	0.57	0.014	0.92	27	31	41	14	20	33	44	55	32	20	84	112	79	25	87	40	31	32	17	33	35	68	42	35	14	61	88	63	35	66
ENSG00000152910	CNTNAP4	-0.813	3.77	0.0071	0.57	0.0093	0.82	1470	1039	829	1713	1350	1477	606	427	511	995	795	885	684	349	556	2203	1031	646	1996	2181	1553	932	328	558	717	574	692	542	484	421
ENSG00000182759	MAFA	0.594	7.542	0.0071	0.57	0.0086	0.78	13091	7095	8874	5441	12131	16850	14311	16944	14665	12437	16475	14020	16842	9371	8822	19616	7038	6915	6342	19600	17723	22013	13028	16003	8955	11893	10955	13340	12984	6684
ENSG00000253688	ENSG00000253688	-1.908	-3.939	0.0071	0.57	0.0034	0.49	4	5	1	3	9	3	0	0	2	4	0	1	0	1	0	6	5	1	4	14	3	0	0	2	3	0	1	0	2	0
ENSG00000259895	ENSG00000259895	0.485	-0.675	0.0071	0.57	0.11	1	35	23	33	33	33	44	57	35	44	51	43	28	58	40	44	52	23	26	39	54	46	87	27	48	37	31	22	46	55	33
ENSG00000262152	LINC00514	1.605	-3.706	0.0071	0.57	0.0056	0.63	1	2	1	1	1	4	5	10	3	3	4	3	5	4	3	2	2	1	1	2	4	7	8	3	2	3	2	4	6	2
ENSG00000266202	ENSG00000266202	1.379	-3.204	0.0071	0.57	0.014	0.93	2	3	5	2	2	3	8	16	6	3	11	6	6	5	4	3	3	4	2	3	3	12	13	7	2	8	5	5	7	3
ENSG00000286550	ENSG00000286550	-1.115	-2.988	0.0071	0.57	0.0085	0.78	9	12	10	9	11	4	11	6	2	0	5	6	1	4	5	13	12	8	10	18	4	16	5	2	0	4	5	1	5	4
ENSG00000275197	ENSG00000275197	1.728	-3.762	0.0072	0.57	0.0042	0.54	1	1	1	0	2	5	1	8	4	3	4	3	4	4	8	2	1	1	0	3	5	2	6	4	2	3	2	3	5	6
ENSG00000131697	NPHP4	-0.133	4.185	0.0073	0.58	0.52	1	1226	1355	1238	1305	1341	1183	1223	1273	1212	1192	1182	1069	1058	1176	1227	1838	1344	965	1521	2166	1244	1881	979	1323	858	853	835	838	1630	930
ENSG00000162714	ZNF496	0.174	6.191	0.0073	0.58	0.28	1	4459	4512	4571	4548	4455	4943	5173	5717	5830	4556	5227	5126	4830	4940	4539	6682	4476	3562	5301	7199	5199	7957	4396	6362	3280	3773	4005	3826	6845	3439
ENSG00000167641	PPP1R14A	1.229	1.205	0.0073	0.58	0.011	0.86	40	92	124	94	52	117	94	169	236	91	143	141	119	663	113	61	91	97	109	85	123	145	130	258	65	103	110	94	915	85
ENSG00000180357	ZNF609	0.139	7.18	0.0073	0.58	0.37	1	9506	9191	8600	8766	9450	8939	10561	9597	10817	9883	10457	10242	9530	10957	9254	14245	9117	6702	10218	15269	9402	16245	7379	11804	7116	7549	8003	7548	15181	7012
ENSG00000197948	FCHSD1	0.329	4.761	0.0073	0.58	0.12	1	1324	1743	1822	1443	1423	1890	1911	2345	2391	1599	1689	1732	1686	2191	2044	1984	1729	1420	1682	2299	1988	2939	1803	2609	1151	1219	1353	1335	3036	1549
ENSG00000221571	RNU6ATAC35P	-0.776	-2.268	0.0073	0.58	0.026	1	22	17	5	22	16	11	11	8	14	7	8	13	6	9	8	32	17	4	25	26	12	17	6	15	5	6	10	5	12	6
ENSG00000266573	ENSG00000266573	-0.854	-0.451	0.0073	0.58	0.014	0.93	73	34	81	103	44	28	78	52	35	21	25	28	32	36	34	109	34	63	120	72	29	118	40	38	15	18	22	25	50	26
ENSG00000277142	LINC00235	0.368	0.217	0.0073	0.58	0.21	1	55	65	79	63	57	57	90	91	100	87	79	72	88	82	75	83	64	62	73	93	60	138	70	109	63	57	56	70	114	57
ENSG00000128709	HOXD9	-0.727	4.175	0.0074	0.58	0.012	0.89	1537	1554	646	3239	1234	1152	980	916	1091	614	1022	1071	1053	898	1124	2303	1541	503	3775	1995	1212	1507	704	1191	442	738	837	834	1245	852
ENSG00000185361	TNFAIP8L1	0.203	3.804	0.0074	0.58	0.39	1	873	866	753	899	852	944	882	1024	1027	879	946	957	1171	958	979	1308	859	587	1048	1377	993	1357	787	1121	633	683	748	928	1328	742
ENSG00000258102	MAP1LC3B2	0.494	0.986	0.0075	0.58	0.1	1	119	84	92	106	113	100	139	126	239	142	177	114	146	139	127	178	83	72	124	182	105	214	97	261	102	128	89	116	193	96
ENSG00000154764	WNT7A	0.748	2.213	0.0076	0.59	0.029	1	205	167	217	306	168	252	260	587	467	162	397	250	488	436	271	308	166	169	356	272	265	401	452	510	116	287	195	387	604	205
ENSG00000158473	CD1D	0.908	-2.121	0.0076	0.59	0.028	1	5	13	10	7	8	18	14	14	14	13	7	10	24	30	16	8	13	8	8	13	19	21	11	15	9	5	8	19	41	12
ENSG00000164318	EGFLAM	-1.592	3.253	0.0076	0.59	0.0021	0.38	713	2014	225	1315	1474	1002	137	119	441	1017	85	241	149	418	198	1069	1998	175	1533	2381	1054	212	91	481	734	61	188	118	579	150
ENSG00000255410	ENSG00000255410	-0.334	1.738	0.0076	0.59	0.2	1	264	270	284	209	258	195	238	176	225	189	255	205	182	151	224	396	268	221	244	417	205	366	135	245	136	184	160	144	209	170
ENSG00000087116	ADAMTS2	1.186	3.622	0.0077	0.59	0.008	0.75	176	659	976	237	179	816	643	816	679	624	1848	1850	1522	682	651	264	654	761	276	290	858	989	627	741	449	1335	1446	1206	945	493
ENSG00000282870	FRG1DP	-1.54	-3.684	0.0077	0.59	0.0085	0.78	6	3	10	2	8	2	2	0	0	1	1	5	4	1	3	9	3	8	2	13	2	3	0	0	1	1	4	3	2	2
ENSG00000121068	TBX2	0.881	0.381	0.0078	0.6	0.39	1	8	129	32	82	19	13	17	19	13	9	16	26	13	823	54	13	128	25	95	31	14	27	14	14	6	11	20	10	1131	41
ENSG00000188921	HACD4	-1.448	-1.269	0.0078	0.6	0.0032	0.48	35	88	13	33	52	23	3	4	21	23	6	15	13	45	8	53	87	10	39	84	24	5	3	23	17	4	12	10	61	6
ENSG00000164303	ENPP6	-1.206	-2.05	0.008	0.61	0.006	0.65	44	15	13	13	27	15	2	9	21	14	4	7	4	10	11	65	15	10	15	44	16	4	7	23	10	3	5	3	14	8
ENSG00000249736	LINC02242	1.749	-3.501	0.008	0.61	0.012	0.89	1	1	2	3	0	4	2	9	3	2	14	6	6	2	8	2	1	2	3	1	4	3	7	3	1	11	5	5	3	6
ENSG00000268203	ENSG00000268203	-0.923	-1.973	0.008	0.61	0.014	0.93	15	17	23	34	20	20	11	4	6	14	11	13	21	11	4	23	17	18	40	33	21	17	3	7	10	8	10	17	15	3
ENSG00000049540	ELN	3.854	7.643	0.0081	0.61	0.01	0.85	451	281	925	3879	1176	5361	13	1326	38418	19235	235	105	220	129197	51	676	279	721	4521	1901	5639	20	1019	41922	13849	169	82	174	178999	38
ENSG00000177791	MYOZ1	1.235	-2.608	0.0081	0.61	0.014	0.93	2	8	5	4	5	4	7	4	9	15	10	20	11	23	11	3	8	4	5	8	4	11	3	10	11	7	16	9	31	8
ENSG00000183246	RIMBP3C	-1.233	-3.656	0.0081	0.61	0.0066	0.68	7	5	6	5	4	3	3	3	1	0	3	4	1	3	1	11	5	5	6	6	3	5	2	1	0	2	3	1	4	1
ENSG00000186188	FFAR4	-1.268	-3.116	0.0081	0.61	0.01	0.85	6	12	5	11	12	2	0	6	5	4	8	4	4	1	6	9	12	4	13	19	2	1	5	5	3	6	3	3	1	5
ENSG00000287815	ENSG00000287815	0.611	-1.123	0.0081	0.61	0.058	1	27	22	17	22	18	31	48	34	29	27	45	22	40	23	28	40	22	13	26	30	33	73	26	32	19	33	17	32	32	21
ENSG00000064651	SLC12A2	-0.531	5.302	0.0082	0.61	0.017	0.99	3561	4161	2041	2338	4521	2895	2359	1889	2675	3122	1866	2081	1793	2504	1816	5336	4128	1590	2725	7304	3045	3629	1452	2919	2248	1347	1626	1420	3470	1376
ENSG00000124479	NDP	-1.785	0.16	0.0082	0.61	0.0023	0.41	207	24	16	73	365	37	14	31	85	29	10	14	38	121	18	309	24	12	85	587	39	22	24	92	21	7	11	30	165	13
ENSG00000167614	TTYH1	0.99	3.972	0.0082	0.61	0.011	0.87	443	641	592	860	632	892	685	948	3201	2429	913	844	874	1205	592	665	636	461	1002	1022	938	1054	729	3493	1750	659	659	692	1670	448
ENSG00000288046	ENSG00000288046	2.486	-4.227	0.0082	0.61	0.016	0.96	0	0	1	0	1	1	3	3	5	3	2	5	4	1	0	0	0	1	0	1	1	4	2	5	2	1	4	3	1	0
ENSG00000104332	SFRP1	1.437	7.142	0.0083	0.61	0.0041	0.54	4446	3921	8130	2258	3369	5020	8006	11678	5965	3756	9795	9307	8155	52545	5581	6663	3889	6336	2632	5444	5280	12315	8979	6509	2704	7071	7272	6459	72798	4228
ENSG00000164039	BDH2	0.446	4.54	0.0083	0.61	0.067	1	1410	1229	1068	1259	1307	1197	1438	1550	2126	1832	1668	1276	1879	2656	1472	2113	1219	832	1467	2111	1259	2212	1192	2320	1319	1204	997	1488	3680	1115
ENSG00000212978	ENSG00000212978	-0.558	2.556	0.0083	0.61	0.049	1	510	488	522	460	513	300	225	237	195	336	402	366	389	561	376	765	484	407	536	829	316	347	182	213	242	290	286	308	777	285
ENSG00000255537	ENSG00000255537	-0.47	0.053	0.0083	0.61	0.098	1	92	88	77	81	76	83	78	56	39	57	62	59	59	39	66	138	87	60	95	123	87	120	43	43	41	45	46	47	54	50
ENSG00000275927	ENSG00000275927	2.905	-4.374	0.0083	0.61	0.0033	0.49	1	0	0	0	0	0	3	1	2	1	0	3	3	1	6	1	0	0	0	0	0	5	1	2	1	0	2	2	1	5
ENSG00000121671	CRY2	0.184	6.038	0.0084	0.61	0.26	1	3882	4090	4250	4018	3934	4167	4040	4985	5060	4143	4641	4737	4875	4475	4725	5817	4057	3312	4684	6356	4383	6215	3833	5522	2983	3350	3701	3861	6200	3580
ENSG00000188747	NOXA1	0.493	2.642	0.0084	0.61	0.088	1	247	398	331	364	298	582	306	316	446	386	530	482	422	475	665	370	395	258	424	482	612	471	243	487	278	383	377	334	658	504
ENSG00000226419	SLC16A1-AS1	0.261	3.116	0.0084	0.61	0.3	1	474	600	527	445	511	517	655	637	692	506	574	572	654	621	701	711	595	411	519	826	544	1008	490	755	364	414	447	518	861	531
ENSG00000288583	ENSG00000288583	1.188	-3.124	0.0084	0.61	0.014	0.92	3	2	3	4	3	10	4	8	4	4	6	9	11	12	4	5	2	2	5	5	11	7	6	4	3	4	7	9	16	3
ENSG00000167912	ENSG00000167912	-0.427	0.714	0.0085	0.61	0.12	1	109	112	130	183	118	81	75	90	113	129	93	109	78	107	95	163	111	101	213	191	85	115	69	123	93	67	85	62	148	72
ENSG00000227214	HCG15	1.061	-2.999	0.0085	0.61	0.015	0.93	6	3	3	4	3	7	5	5	10	8	8	10	4	13	9	8	3	2	5	5	7	8	4	11	6	6	8	3	17	7
ENSG00000250476	ENPP7P9	1.256	-2.998	0.0085	0.61	0.016	0.95	3	6	4	1	4	6	3	9	13	4	13	10	6	5	13	4	6	3	1	6	6	5	7	14	3	10	8	5	7	10
ENSG00000100982	PCIF1	0.196	5.566	0.0086	0.62	0.25	1	2954	2591	2999	3136	2783	3060	3262	3949	3645	3204	3357	3179	3127	3096	3256	4427	2570	2337	3655	4497	3218	5018	3036	3977	2307	2423	2484	2477	4290	2467
ENSG00000138083	SIX3	-4.732	-2.469	0.0086	0.62	1.6e-05	0.0087	0	102	0	40	0	0	1	0	1	0	1	5	0	1	0	0	101	0	46	0	0	1	0	1	0	1	4	0	2	0
ENSG00000251661	ENSG00000251661	0.467	-0.214	0.0086	0.62	0.12	1	45	62	32	41	42	56	47	53	85	68	53	53	66	73	62	67	62	25	48	68	59	73	41	93	49	38	41	52	101	47
ENSG00000272072	ENSG00000272072	0.498	-0.406	0.0086	0.62	0.1	1	37	28	35	41	50	47	53	52	63	42	62	53	80	47	42	55	28	27	48	80	49	81	40	69	30	45	41	64	65	32
ENSG00000154027	AK5	-0.425	5.473	0.0087	0.62	0.032	1	3768	3123	2814	3226	4994	3730	2579	2298	2166	3165	2478	2826	2740	2041	2681	5646	3098	2193	3760	8069	3923	3967	1767	2364	2279	1789	2208	2170	2828	2031
ENSG00000163364	LINC01116	-0.999	1.073	0.0087	0.62	0.0089	0.79	130	238	118	428	127	70	105	141	67	39	63	120	112	116	208	196	236	92	498	206	74	161	109	73	28	45	94	89	161	158
ENSG00000184678	H2BC21	-0.55	4.041	0.0087	0.62	0.035	1	1563	1186	1159	1873	1199	1145	1252	896	733	818	1217	1113	958	472	933	2342	1176	903	2183	1938	1204	1926	689	800	589	879	870	759	654	707
ENSG00000113504	SLC12A7	0.462	4.72	0.0088	0.63	0.054	1	1404	1888	864	1393	1500	1803	1812	2333	2577	1889	1736	1583	1755	2498	1432	2104	1873	673	1624	2424	1896	2788	1794	2812	1360	1253	1237	1390	3461	1085
ENSG00000185973	TMLHE	0.266	2.646	0.0088	0.63	0.31	1	352	425	391	293	378	406	421	428	487	444	407	392	499	532	408	527	422	305	342	610	427	647	329	531	320	294	306	395	737	309
ENSG00000250131	ENSG00000250131	2.306	-0.231	0.0088	0.63	0.011	0.85	8	32	17	10	9	7	5	8	15	2	200	189	150	28	157	13	32	13	12	15	7	9	6	16	1	146	149	119	39	120
ENSG00000183208	GDPGP1	-0.301	1.145	0.0089	0.63	0.25	1	180	167	135	187	166	162	167	118	111	128	129	151	133	129	129	270	166	105	218	269	170	257	91	121	92	93	118	105	179	98
ENSG00000226377	ENSG00000226377	-0.508	-0.924	0.0089	0.63	0.087	1	31	38	42	56	40	29	31	17	24	31	33	38	29	23	37	47	38	33	65	65	31	48	13	26	22	24	30	23	32	28
ENSG00000263968	RN7SL381P	0.565	0.243	0.0089	0.63	0.081	1	42	80	74	29	69	64	109	85	91	92	98	88	71	71	100	63	79	58	34	112	67	168	65	99	66	71	69	56	99	76
ENSG00000236792	ENSG00000236792	-1.419	-3.817	0.009	0.63	0.011	0.87	5	6	5	2	6	2	0	1	2	5	1	3	1	1	1	7	6	4	2	10	2	1	1	2	4	1	2	1	1	1
ENSG00000129467	ADCY4	2.7	-3.51	0.0091	0.63	0.0057	0.64	0	0	0	1	3	2	0	8	6	0	3	3	1	25	8	0	0	0	1	4	2	1	6	7	0	2	2	1	32	6
ENSG00000162623	TYW3	-1.008	2.431	0.0091	0.63	0.0083	0.77	477	478	551	625	573	385	392	307	470	456	131	114	81	235	114	715	474	429	729	925	405	603	236	513	329	94	89	64	326	86
ENSG00000170860	LSM3	-0.173	4.785	0.0091	0.63	0.36	1	2029	1813	2166	1994	1980	1623	1660	1556	1708	1869	1786	1857	1901	1855	1894	3040	1798	1688	2324	3200	1707	2554	1196	1864	1346	1289	1451	1506	2570	1435
ENSG00000091536	MYO15A	0.538	1.694	0.0092	0.64	0.081	1	170	185	171	161	138	241	269	374	332	167	209	158	179	190	278	255	184	133	188	224	254	414	288	362	120	151	123	142	263	211
ENSG00000136450	SRSF1	-0.163	5.99	0.0092	0.64	0.3	1	4573	4630	4110	5078	4525	4388	4464	3625	3908	4616	4005	3915	3798	4193	4024	6853	4593	3203	5919	7312	4615	6866	2787	4265	3324	2891	3059	3008	5810	3049
ENSG00000196550	FAM72A	-0.485	-1.255	0.0092	0.63	0.095	1	31	30	26	37	37	28	21	15	27	24	29	24	14	28	21	47	30	20	43	59	29	33	11	29	17	21	19	11	38	16
ENSG00000234575	CTSLP8	-2.927	-4.387	0.0092	0.63	0.0017	0.33	2	9	0	2	2	0	0	0	1	0	0	0	0	2	0	3	9	0	2	4	0	0	0	1	0	0	0	0	2	0
ENSG00000258325	ITFG2-AS1	-0.862	-2.892	0.0092	0.64	0.023	1	9	15	9	9	9	8	4	5	4	8	7	6	3	6	5	13	15	7	10	15	8	6	4	4	6	5	5	2	8	4
ENSG00000260121	ENSG00000260121	0.599	-1.05	0.0092	0.64	0.07	1	16	19	29	21	28	28	34	44	47	40	18	27	42	27	37	24	19	23	25	45	30	52	34	51	29	13	21	33	38	28
ENSG00000228782	MRPL45P2	0.475	1.01	0.0093	0.64	0.12	1	109	99	138	55	127	156	163	112	151	161	118	161	134	134	178	164	98	108	64	205	164	251	86	165	116	85	126	106	186	135
ENSG00000231875	ENSG00000231875	-0.804	-2.607	0.0093	0.64	0.024	1	14	11	15	8	15	10	7	5	5	3	8	5	12	7	9	21	11	12	9	24	10	11	4	5	2	6	4	10	10	7
ENSG00000275898	ENSG00000275898	0.889	-1.342	0.0093	0.64	0.023	1	20	8	12	20	18	16	29	44	55	13	36	18	25	24	32	30	8	9	23	29	17	44	34	60	9	26	14	20	33	24
ENSG00000279387	ENSG00000279387	0.889	-2.399	0.0093	0.64	0.034	1	3	15	8	3	6	11	18	12	11	15	14	9	10	16	11	5	15	6	4	10	12	28	9	12	11	10	7	8	22	8
ENSG00000167434	CA4	1.156	-2.962	0.0094	0.64	0.013	0.89	7	3	1	3	3	10	11	4	7	19	7	4	8	7	7	10	3	1	4	5	10	17	3	8	14	5	3	6	10	5
ENSG00000249568	ENSG00000249568	-2.149	-1.515	0.0094	0.64	0.0016	0.31	103	13	2	19	79	44	6	2	5	8	6	9	10	6	0	153	13	1	22	126	46	9	1	6	6	4	7	8	8	0
ENSG00000080166	DCT	0.84	-0.954	0.0095	0.64	0.032	1	25	22	34	9	16	20	45	51	51	14	36	38	30	51	46	38	22	27	11	27	21	69	39	56	10	26	30	24	71	35
ENSG00000121440	PDZRN3	-0.686	4.951	0.0095	0.64	0.0098	0.84	1868	2884	1778	4865	2458	1399	1034	1063	2340	2087	1434	1857	1467	2355	2183	2800	2861	1385	5671	3972	1471	1591	817	2553	1503	1035	1451	1162	3262	1654
ENSG00000125851	PCSK2	0.571	6.779	0.0095	0.64	0.012	0.89	7229	4829	5118	4744	5868	7318	7390	10380	9884	8519	12148	8475	9142	5063	4251	10832	4790	3988	5530	9481	7697	11368	7981	10785	6134	8770	6622	7241	7015	3221
ENSG00000184254	ALDH1A3	-3.07	3.782	0.0095	0.64	0.00073	0.18	1766	5637	156	651	2926	1434	1	3	81	271	17	275	42	516	14	2646	5592	121	759	4727	1507	3	2	88	195	12	215	33	714	10
ENSG00000255158	ENSG00000255158	1.558	-3.252	0.0095	0.64	0.014	0.93	1	3	3	3	2	2	3	8	12	11	9	6	1	13	2	2	3	2	3	3	2	5	6	13	8	7	5	1	17	1
ENSG00000263465	SRSF8	-0.182	6.48	0.0095	0.64	0.24	1	6697	6552	6266	6564	6380	6269	6471	5483	5008	5200	5887	6102	5833	5081	5888	10036	6499	4883	7651	10309	6594	9953	4216	5465	3744	4250	4768	4620	7040	4461
ENSG00000124440	HIF3A	0.556	4.333	0.0096	0.64	0.042	1	813	1096	1098	1185	944	1183	1346	1543	2425	2187	1067	1147	1006	1864	1329	1219	1087	856	1381	1526	1244	2071	1186	2646	1575	770	896	797	2583	1007
ENSG00000196932	TMEM26	1.516	-0.13	0.0096	0.64	0.011	0.87	16	22	37	33	24	120	20	20	37	205	31	26	67	204	28	25	22	29	38	39	126	32	15	41	149	22	20	53	281	21
ENSG00000206630	SNORD60	1.228	-3.06	0.0096	0.64	0.015	0.93	4	4	4	3	1	5	5	8	7	19	11	6	8	3	7	6	4	3	4	2	5	8	6	8	14	8	5	6	5	5
ENSG00000276337	ENSG00000276337	0.851	-2.348	0.0096	0.64	0.026	1	7	12	5	6	6	12	10	11	22	10	14	17	10	8	20	11	12	4	7	10	13	16	8	24	7	10	13	8	12	15
ENSG00000113716	HMGXB3	0.134	6.253	0.0097	0.64	0.4	1	4549	5057	4794	4658	4933	4989	5261	5429	5256	5199	5355	5103	4794	6100	5170	6817	5016	3736	5429	7970	5247	8093	4174	5735	3743	3866	3987	3797	8451	3917
ENSG00000134258	VTCN1	-0.459	0.528	0.0097	0.64	0.1	1	108	147	128	107	88	65	65	110	83	71	79	119	85	73	92	162	146	100	125	143	68	101	85	91	51	57	93	67	101	70
ENSG00000213967	ZNF726	-1.029	-0.911	0.0097	0.64	0.01	0.85	48	48	55	59	44	17	7	7	15	17	37	41	36	22	51	72	48	43	69	71	18	12	5	16	12	27	32	29	31	39
ENSG00000140836	ZFHX3	0.571	7.087	0.0098	0.64	0.013	0.9	9420	6176	5666	4652	8491	9244	13349	14387	12448	10419	11045	10656	7688	6500	6525	14115	6126	4415	5423	13720	9723	20532	11062	13583	7502	7973	8326	6089	9007	4944
ENSG00000143303	RRNAD1	0.213	4.005	0.0098	0.64	0.36	1	924	971	1065	960	936	1086	1198	1355	1252	1025	1003	1058	1116	1018	1143	1385	963	830	1119	1513	1142	1842	1042	1366	738	724	827	884	1411	866
ENSG00000197253	TPSB2	-3.083	-4.274	0.0098	0.64	0.0023	0.41	0	1	5	12	2	0	0	0	0	0	1	0	0	0	2	0	1	4	13	3	0	0	0	0	0	1	0	0	0	2
ENSG00000203706	SERTAD4-AS1	0.468	0.674	0.0098	0.64	0.12	1	87	64	95	92	81	64	116	122	123	158	133	108	101	139	95	131	63	74	107	131	67	178	94	134	114	96	84	80	193	72
ENSG00000050730	TNIP3	0.587	-0.802	0.0099	0.64	0.07	1	40	28	22	27	20	42	38	22	49	42	52	44	57	37	31	60	28	17	31	32	44	58	17	53	30	38	34	45	52	23
ENSG00000163046	ANKRD30BL	-2.268	-4.177	0.0099	0.64	0.003	0.47	1	3	10	3	3	0	0	0	1	2	0	0	0	3	0	2	3	8	3	5	0	0	0	1	2	0	0	0	4	0
ENSG00000248927	ENSG00000248927	1.403	-2.003	0.0099	0.64	0.012	0.89	4	5	9	10	7	14	3	8	38	42	15	7	10	37	15	7	5	7	11	12	15	5	6	41	31	11	5	8	50	11
ENSG00000251363	LINC02315	0.868	-0.419	0.0099	0.64	0.028	1	24	50	33	27	22	20	34	51	75	32	65	53	59	82	98	36	50	26	31	36	21	53	39	82	23	47	41	47	113	75
ENSG00000081853	PCDHGA2	-0.492	-0.959	0.01	0.65	0.085	1	34	37	42	46	43	29	26	34	29	21	24	24	24	45	29	51	37	33	53	69	30	40	26	32	15	17	19	19	62	22
ENSG00000160781	PAQR6	0.315	3.769	0.01	0.67	0.21	1	847	754	599	834	884	1117	952	1060	1314	839	888	934	788	901	961	1269	748	467	972	1428	1175	1464	815	1434	604	641	730	624	1248	728
ENSG00000166501	PRKCB	0.511	6.353	0.01	0.65	0.017	0.99	2645	4914	4282	5322	4169	7348	7585	6758	3839	6404	6350	6441	6578	3735	5764	3964	4874	3337	6203	6736	7728	11666	5196	4189	4611	4584	5033	5210	5176	4367
ENSG00000174332	GLIS1	0.92	-1.357	0.01	0.67	0.025	1	10	22	14	18	12	24	24	40	20	17	21	17	41	65	19	16	22	11	21	19	25	37	31	22	12	15	13	33	89	14
ENSG00000179776	CDH5	-2.313	1.267	0.01	0.65	0.0017	0.32	82	947	45	301	325	23	0	25	68	218	12	51	24	239	24	123	939	35	351	526	24	0	19	74	159	8	40	19	328	18
ENSG00000180066	LINC02870	3.123	-4.22	0.01	0.65	0.021	1	0	1	0	0	0	1	1	5	1	2	0	0	1	12	1	0	1	0	0	0	1	2	4	1	1	0	0	1	15	1
ENSG00000239884	RN7SL608P	0.494	-0.48	0.01	0.65	0.12	1	36	40	47	26	32	51	63	66	43	42	57	37	38	45	68	54	40	37	31	52	54	97	51	47	30	41	29	30	63	52
ENSG00000005175	RPAP3	-0.154	5.538	0.011	0.67	0.35	1	3503	3189	3251	3342	3406	3089	3325	2570	2733	2929	3174	2988	3253	3044	2898	5250	3163	2533	3896	5503	3249	5115	1976	2982	2109	2291	2335	2577	4217	2196
ENSG00000023909	GCLM	-0.138	3.461	0.011	0.67	0.54	1	780	816	793	768	764	789	762	697	682	694	741	671	658	743	686	1169	809	618	895	1235	830	1172	536	744	500	535	524	521	1030	520
ENSG00000063515	GSC2	-0.908	-1.687	0.011	0.68	0.016	0.95	47	16	14	23	35	27	18	12	17	17	11	12	14	4	15	69	16	11	27	56	28	27	9	18	12	8	9	11	6	11
ENSG00000095739	BAMBI	1.732	3.554	0.011	0.68	0.011	0.85	210	292	259	392	386	459	219	294	1258	1359	332	254	413	5370	275	315	290	202	457	624	483	338	226	1373	979	239	198	327	7435	208
ENSG00000108590	MED31	-0.135	2.704	0.011	0.68	0.57	1	465	447	443	474	483	432	445	407	419	447	418	406	403	453	382	697	443	345	553	780	454	684	313	457	322	302	317	319	627	289
ENSG00000109158	GABRA4	-1.73	-0.154	0.011	0.68	0.0031	0.48	116	225	21	32	148	124	67	15	27	33	7	11	5	17	19	174	223	16	37	238	130	102	11	30	24	5	8	4	24	14
ENSG00000117598	PLPPR5	-0.479	4.656	0.011	0.68	0.039	1	2176	1916	2473	1753	2076	1963	2027	1336	1193	1238	1305	1540	1531	853	1931	3261	1901	1927	2043	3355	2065	3118	1027	1302	891	942	1203	1213	1182	1463
ENSG00000130383	FUT5	1.481	-2.836	0.011	0.68	0.011	0.85	4	5	3	1	4	3	8	15	26	8	14	3	6	3	12	6	5	2	1	7	3	12	12	28	6	10	2	5	4	9
ENSG00000131171	SH3BGRL	-0.198	6.625	0.011	0.67	0.2	1	8025	6745	7162	6802	7422	6748	6107	5430	5804	7018	5586	6676	6608	7080	5992	12026	6691	5581	7929	11992	7097	9393	4175	6333	5053	4032	5216	5234	9809	4540
ENSG00000131848	ZSCAN5A	0.195	2.636	0.011	0.68	0.44	1	396	382	377	395	341	396	454	419	437	442	405	398	523	414	445	593	379	294	461	551	417	698	322	477	318	292	311	414	573	337
ENSG00000134324	LPIN1	0.158	6.469	0.011	0.68	0.32	1	5361	5477	5985	5390	5339	6099	6573	6837	6052	6017	5854	5597	5612	6859	5972	8034	5433	4664	6283	8627	6415	10111	5257	6604	4332	4226	4373	4445	9503	4525
ENSG00000144331	ZNF385B	-0.695	0.122	0.011	0.67	0.033	1	176	47	67	61	123	60	49	69	52	62	79	51	64	57	44	262	47	52	71	199	63	76	53	57	45	57	40	51	79	33
ENSG00000152763	DNAI4	-0.18	2.665	0.011	0.68	0.45	1	450	489	436	476	444	419	465	401	382	375	403	433	396	359	420	674	485	340	555	717	441	715	308	417	270	291	338	314	497	318
ENSG00000164494	PDSS2	-0.164	3.486	0.011	0.68	0.47	1	777	767	875	792	823	732	742	667	793	825	661	680	717	729	652	1164	761	682	923	1330	770	1142	513	865	594	477	531	568	1010	494
ENSG00000165443	PHYHIPL	-0.349	6.456	0.011	0.68	0.046	1	8256	5688	5519	7615	7256	5395	5724	5385	4701	4175	5925	5978	6632	4212	5783	12371	5642	4301	8876	11724	5674	8805	4140	5130	3006	4277	4671	5253	5836	4382
ENSG00000170270	GON7	-0.168	2.435	0.011	0.68	0.49	1	414	367	356	428	380	389	344	320	344	349	349	310	364	344	351	621	364	277	499	614	409	529	246	375	251	252	242	288	476	266
ENSG00000172379	ARNT2	-0.208	7.642	0.011	0.67	0.17	1	15438	14082	12115	16820	15040	12465	11967	11850	12237	12561	14883	13960	13152	12179	12017	23134	13969	9441	19606	24302	13110	18407	9111	13353	9044	10744	10908	10417	16875	9105
ENSG00000198944	SOWAHA	-0.611	2.206	0.011	0.68	0.041	1	527	264	198	530	474	358	264	250	292	191	285	289	309	172	202	790	262	154	618	765	376	406	192	319	137	206	226	245	239	153
ENSG00000226944	RNF207-AS1	-0.487	-0.637	0.011	0.68	0.087	1	44	65	54	56	37	49	44	35	25	32	33	31	39	32	42	66	64	42	65	60	51	67	27	27	23	24	24	31	45	32
ENSG00000230013	CT70	-1.416	-3.999	0.011	0.68	0.0092	0.81	3	4	5	3	4	0	1	0	1	1	3	2	1	1	3	4	4	4	4	7	0	2	0	1	1	2	2	1	2	2
ENSG00000233542	ENSG00000233542	1.592	-3.712	0.011	0.68	0.0078	0.75	2	1	2	0	1	3	6	9	2	3	5	5	5	1	4	3	1	2	0	2	3	9	7	2	2	4	4	4	2	3
ENSG00000237686	SCIRT	0.423	0.08	0.011	0.68	0.16	1	49	50	62	74	47	57	89	88	71	76	90	74	87	57	65	73	50	48	86	76	60	136	68	78	55	65	58	69	79	49
ENSG00000242593	ENSG00000242593	-0.409	1.027	0.011	0.68	0.14	1	199	159	146	125	175	158	133	105	101	92	132	153	138	97	104	298	158	114	146	283	166	205	81	110	66	95	120	109	135	79
ENSG00000244300	GATA2-AS1	0.981	-2.581	0.011	0.68	0.03	1	6	6	8	2	6	9	12	13	11	6	16	4	8	21	12	9	6	6	3	10	9	18	10	12	4	12	3	6	29	9
ENSG00000249131	PSD2-AS1	1.108	-3.17	0.011	0.68	0.034	1	2	4	6	3	1	6	9	7	9	2	7	5	8	8	8	3	4	5	4	2	6	13	5	10	1	5	4	6	11	6
ENSG00000251858	ENSG00000251858	1.359	-3.486	0.011	0.68	0.014	0.93	2	1	1	4	2	4	5	3	7	0	7	8	7	3	8	3	1	1	4	3	4	8	2	8	0	5	6	6	5	6
ENSG00000260008	ENSG00000260008	1.955	-4.05	0.011	0.68	0.0078	0.75	0	3	0	0	1	3	3	1	4	4	4	1	4	2	4	0	3	0	0	1	3	4	1	4	3	3	1	3	3	3
ENSG00000279266	ENSG00000279266	-1.12	-3.557	0.011	0.68	0.011	0.87	8	5	6	4	6	2	4	3	2	0	2	4	3	5	3	12	5	5	5	9	2	6	2	2	0	1	3	2	6	2
ENSG00000286743	ENSG00000286743	1.295	-0.454	0.011	0.68	0.014	0.93	23	21	19	14	42	10	60	89	187	28	50	22	38	65	36	34	21	15	17	66	11	92	69	204	20	36	17	30	90	27
ENSG00000006453	BAIAP2L1	0.68	0.684	0.012	0.68	0.051	1	71	80	99	71	57	97	123	204	141	49	118	138	138	68	136	107	79	77	83	93	102	189	157	154	35	85	108	109	94	103
ENSG00000047457	CP	-2.567	-2.146	0.012	0.69	0.0028	0.45	0	116	31	3	1	1	0	3	1	2	3	12	4	9	15	0	115	24	4	2	1	1	2	1	1	2	10	3	12	12
ENSG00000066583	ISOC1	-0.298	4.536	0.012	0.68	0.16	1	1776	1630	1407	2365	1691	1612	1270	1167	1606	1685	1304	1414	1489	1488	1392	2662	1617	1096	2757	2732	1695	1953	897	1752	1213	941	1105	1179	2062	1055
ENSG00000071243	ING3	-0.202	3.688	0.012	0.68	0.38	1	980	919	894	864	1063	770	830	669	864	993	833	850	745	857	800	1468	912	697	1007	1718	810	1277	514	943	715	601	664	590	1188	606
ENSG00000072818	ACAP1	0.632	-0.677	0.012	0.68	0.065	1	25	14	38	36	33	51	32	28	64	36	61	42	57	47	37	38	14	30	42	53	54	49	21	70	26	44	33	45	65	28
ENSG00000079263	SP140	0.567	-0.978	0.012	0.68	0.079	1	27	23	24	17	29	23	42	33	48	46	41	25	29	29	47	41	23	19	20	47	24	64	25	52	33	30	19	23	40	36
ENSG00000100583	SAMD15	-0.409	1.357	0.012	0.68	0.14	1	199	237	191	165	223	164	181	113	91	147	141	166	164	193	169	299	235	149	192	361	172	278	87	99	106	102	130	130	267	128
ENSG00000106479	ZNF862	0.144	5.248	0.012	0.69	0.42	1	2356	2422	2456	2327	2336	2566	2604	2829	3053	2660	2534	2445	2341	2660	2599	3531	2403	1914	2713	3774	2699	4006	2175	3331	1915	1829	1910	1854	3686	1969
ENSG00000108950	FAM20A	-1.344	-1.608	0.012	0.68	0.0056	0.63	61	57	7	8	33	27	5	4	15	14	5	17	18	14	12	90	57	5	9	54	28	9	3	16	10	3	13	14	20	9
ENSG00000110427	KIAA1549L	-0.188	7.129	0.012	0.68	0.22	1	10661	10495	9297	9572	11037	8589	9762	8940	9272	9403	8774	9474	9293	7097	9060	15976	10411	7245	11158	17833	9034	15015	6874	10118	6770	6334	7403	7361	9833	6865
ENSG00000111859	NEDD9	1.119	4.19	0.012	0.68	0.011	0.87	426	819	1207	501	477	818	639	1195	2244	1368	917	1002	919	4800	988	639	812	941	584	771	860	983	919	2449	985	662	783	728	6648	748
ENSG00000119630	PGF	2.29	2.653	0.012	0.68	0.015	0.93	34	69	98	279	104	145	42	101	913	949	91	77	119	3241	28	51	68	76	324	169	153	65	77	996	684	65	60	94	4484	21
ENSG00000122644	ARL4A	-0.468	4.062	0.012	0.68	0.062	1	1157	2160	1169	962	1405	884	1006	968	995	756	808	1051	955	1457	1029	1734	2143	911	1122	2270	930	1548	744	1086	544	583	821	756	2018	780
ENSG00000124678	TCP11	0.962	-1.803	0.012	0.68	0.02	1	10	5	12	5	21	6	20	21	29	24	17	28	14	30	20	15	5	9	6	33	6	31	16	32	17	12	22	11	41	15
ENSG00000132464	ENAM	-1.193	-2.468	0.012	0.68	0.0088	0.79	25	20	15	12	8	10	13	4	1	6	3	3	8	6	18	37	20	12	14	14	10	19	3	1	4	2	2	6	8	14
ENSG00000135914	HTR2B	0.37	-2.93	0.012	0.68	0.77	1	7	8	5	2	5	4	0	0	3	3	0	2	2	56	4	11	8	4	2	8	4	0	0	3	2	0	1	1	73	3
ENSG00000136159	NUDT15	-0.176	3.995	0.012	0.69	0.42	1	1142	1111	1150	1237	1136	1168	984	883	1001	1090	1047	979	976	1170	928	1711	1102	896	1442	1836	1228	1513	679	1092	785	756	765	773	1621	703
ENSG00000149480	MTA2	0.163	6.335	0.012	0.68	0.31	1	4934	5153	4743	5066	5147	5060	5568	5741	6071	5760	5224	5082	5424	6763	5372	7394	5112	3696	5905	8317	5322	8564	4414	6625	4147	3771	3971	4296	9370	4070
ENSG00000156076	WIF1	1.555	-2.566	0.012	0.68	0.011	0.86	7	2	3	3	5	10	3	3	13	19	16	7	8	40	3	10	2	2	4	8	11	5	2	14	14	12	5	6	53	2
ENSG00000158715	SLC45A3	0.617	0.89	0.012	0.68	0.063	1	99	96	105	87	65	108	132	177	124	89	99	109	135	276	135	148	95	82	101	106	114	203	136	135	64	71	85	107	381	102
ENSG00000160049	DFFA	0.189	6.134	0.012	0.69	0.25	1	4150	4363	4414	4265	4332	4114	4746	4771	5608	5072	4553	4616	4687	5899	4994	6219	4328	3440	4971	7000	4327	7301	3668	6120	3652	3287	3607	3712	8173	3784
ENSG00000170561	IRX2	0.475	4.5	0.012	0.68	0.063	1	1323	782	963	1502	1440	1685	1730	1768	2573	1403	1489	1130	1591	1964	1379	1983	776	750	1751	2326	1772	2661	1359	2807	1010	1075	883	1260	2721	1045
ENSG00000171956	FOXB1	-2.021	-2.069	0.012	0.68	0.002	0.36	14	87	0	19	19	0	8	7	20	12	3	3	9	6	2	22	86	0	22	31	0	12	5	21	9	2	2	7	8	1
ENSG00000173926	MARCHF3	0.472	4.581	0.012	0.68	0.056	1	1340	1062	1530	1026	1412	1458	1237	1654	1921	1477	2425	2117	2385	1766	1234	2008	1053	1192	1196	2282	1533	1903	1272	2096	1063	1751	1654	1889	2447	935
ENSG00000176978	DPP7	0.503	4.532	0.012	0.68	0.051	1	977	1532	1122	1229	1196	2003	941	1058	1720	1683	1877	1747	1860	2517	1762	1465	1520	874	1433	1933	2107	1448	813	1877	1212	1355	1365	1473	3487	1335
ENSG00000179954	SSC5D	1.951	2.572	0.012	0.68	0.012	0.89	121	124	73	228	134	164	92	145	1072	693	127	103	83	2690	94	181	123	57	265	217	173	143	111	1170	499	91	80	65	3721	71
ENSG00000180758	GPR157	0.535	1.125	0.012	0.68	0.09	1	96	135	109	107	108	123	115	164	265	185	118	124	143	236	136	144	134	85	125	175	129	178	126	289	133	85	97	113	327	103
ENSG00000198590	C3orf35	0.354	0.964	0.012	0.69	0.21	1	103	111	90	101	138	121	146	164	194	127	133	119	126	125	135	155	110	70	118	222	127	225	126	212	91	96	93	100	173	102
ENSG00000204956	PCDHGA1	-0.604	-0.39	0.012	0.68	0.052	1	61	40	97	73	48	43	53	52	31	25	58	38	50	32	36	91	40	76	85	78	45	81	40	34	18	42	30	40	45	27
ENSG00000206168	ENSG00000206168	-2.092	-4.505	0.012	0.69	0.0082	0.77	2	1	4	1	3	0	1	0	1	0	0	0	0	1	1	3	1	3	1	5	0	1	0	1	0	0	0	0	1	1
ENSG00000214013	GANC	0.327	4.016	0.012	0.68	0.18	1	1095	772	1097	728	935	914	1367	1256	1229	963	1294	1096	1086	1122	1285	1641	766	855	849	1511	961	2103	966	1341	693	934	856	860	1555	974
ENSG00000224116	INHBA-AS1	-0.937	1.312	0.012	0.68	0.012	0.89	273	250	133	296	253	154	170	195	43	55	133	184	121	42	162	409	248	103	345	409	162	261	150	47	39	96	144	96	59	123
ENSG00000229294	ENSG00000229294	-1.055	-2.943	0.012	0.68	0.015	0.94	5	16	12	7	12	8	7	6	1	0	6	4	6	6	5	8	16	9	8	20	8	10	5	1	0	4	3	5	8	4
ENSG00000234005	GAPDHP22	1.88	-3.979	0.012	0.68	0.0054	0.62	1	0	0	0	3	5	3	4	2	4	5	3	0	3	4	1	0	0	0	4	5	5	3	2	3	4	2	0	4	3
ENSG00000235453	SMIM27	-0.203	1.65	0.012	0.68	0.41	1	236	228	235	239	205	211	181	194	222	193	191	189	217	198	187	353	226	183	279	331	222	279	149	242	139	138	148	172	274	142
ENSG00000236206	ENSG00000236206	0.759	-2.195	0.012	0.68	0.03	1	8	6	9	7	13	20	16	14	14	18	13	17	15	7	16	12	6	7	8	21	21	25	11	15	13	9	13	12	10	12
ENSG00000237440	ZNF737	-0.974	4.362	0.012	0.68	0.0064	0.67	2191	1957	1987	2132	1964	1523	2048	1850	1287	1254	538	529	526	368	494	3283	1941	1548	2485	3173	1602	3149	1423	1404	903	388	413	416	511	374
ENSG00000241494	ENSG00000241494	0.592	-1.375	0.012	0.68	0.073	1	19	18	14	13	24	25	26	25	39	29	32	13	23	32	28	29	18	11	15	39	26	40	19	42	21	23	10	18	44	21
ENSG00000245975	ENSG00000245975	-0.473	0.033	0.012	0.68	0.11	1	85	95	78	76	75	51	69	64	43	49	69	64	56	35	91	127	94	61	89	121	54	106	49	47	35	50	50	44	49	69
ENSG00000248740	LINC02428	1.061	0.703	0.012	0.68	0.019	1	66	32	114	63	36	89	138	106	108	31	224	192	159	49	205	99	32	89	74	59	94	212	81	118	22	162	150	126	68	156
ENSG00000248866	USP46-DT	-0.365	0.902	0.012	0.68	0.18	1	164	150	126	127	157	138	118	83	85	132	105	101	96	147	117	246	149	98	148	253	145	182	64	93	95	76	79	76	204	89
ENSG00000255819	KLRC4-KLRK1	-2.17	-4.469	0.012	0.68	0.0066	0.68	3	5	0	2	2	1	1	1	0	1	0	0	0	0	0	4	5	0	2	3	1	1	1	0	1	0	0	0	0	0
ENSG00000256984	ENSG00000256984	0.88	-2.077	0.012	0.68	0.038	1	9	12	11	5	7	11	18	28	22	5	26	10	14	16	16	14	12	9	6	12	12	27	22	24	3	19	8	11	22	12
ENSG00000258484	SPESP1	1.313	-2.816	0.012	0.68	0.023	1	0	1	11	5	2	6	8	12	5	3	16	10	11	14	11	1	1	9	6	4	6	13	9	6	2	12	8	9	19	8
ENSG00000259926	ENSG00000259926	2.377	-4.293	0.012	0.68	0.006	0.65	2	0	0	0	0	3	2	4	2	0	3	4	0	2	3	2	0	0	0	0	3	3	3	2	0	2	3	0	3	2
ENSG00000267174	ENSG00000267174	0.962	-2.689	0.012	0.68	0.031	1	2	8	5	4	6	4	12	7	8	18	10	8	13	9	16	4	8	4	5	10	4	18	5	9	13	7	6	10	13	12
ENSG00000272323	TTC23L-AS1	-0.386	0.069	0.012	0.68	0.17	1	92	85	69	85	74	87	74	48	62	61	65	51	63	45	63	137	84	54	99	120	91	113	37	68	44	47	40	50	62	48
ENSG00000273604	EPOP	0.436	1.325	0.012	0.68	0.14	1	168	102	119	128	155	151	164	165	229	205	179	234	163	215	114	251	101	93	149	250	159	252	127	250	148	129	183	129	298	86
ENSG00000284695	ENSG00000284695	4.551	-1.638	0.012	0.68	0.0036	0.51	1	1	0	2	2	6	0	0	26	57	0	0	0	194	0	1	1	0	2	3	6	1	0	28	42	0	0	0	262	0
ENSG00000287821	ENSG00000287821	3.006	-4.343	0.012	0.68	0.0051	0.6	0	0	0	0	1	2	3	0	2	0	1	0	7	1	5	0	0	0	0	1	2	4	0	2	0	1	0	6	1	4
ENSG00000288156	ENSG00000288156	-2.275	-4.359	0.012	0.68	0.0014	0.28	3	1	5	3	2	0	1	0	3	0	0	0	0	0	0	5	1	4	4	3	0	2	0	3	0	0	0	0	0	0
ENSG00000006611	USH1C	3.74	-1.671	0.013	0.69	0.0049	0.59	5	2	0	1	2	7	0	2	170	43	2	0	4	49	0	7	2	0	1	3	7	0	1	184	31	1	0	3	67	0
ENSG00000074657	ZNF532	0.117	7.752	0.013	0.69	0.44	1	14695	13491	12919	13070	14229	14589	15966	14958	15656	16046	13962	14182	13929	15162	13888	22021	13382	10067	15235	22991	15344	24559	11501	17084	11553	10079	11081	11033	21008	10523
ENSG00000101463	SYNDIG1	1.622	2.264	0.013	0.69	0.013	0.92	21	290	154	126	79	342	72	128	206	449	157	247	316	1868	345	32	288	120	147	128	360	112	98	225	323	113	193	250	2583	261
ENSG00000107719	PALD1	0.317	3.427	0.013	0.69	0.22	1	624	727	493	602	642	700	542	670	822	789	720	806	918	903	826	935	721	384	702	1037	736	834	515	897	568	520	630	727	1251	626
ENSG00000111452	ADGRD1	-1.052	2.382	0.013	0.69	0.009	0.8	694	748	136	431	640	606	207	160	249	401	158	169	144	354	106	1039	742	106	502	1034	637	319	123	272	289	114	132	114	490	80
ENSG00000119938	PPP1R3C	0.888	1.064	0.013	0.69	0.028	1	50	97	96	94	105	85	73	90	199	379	129	149	162	257	114	76	96	75	109	169	89	113	69	217	274	93	116	128	355	86
ENSG00000122547	EEPD1	0.653	3.765	0.013	0.69	0.037	1	413	695	697	886	600	541	647	916	1473	1222	888	1099	1083	1739	742	620	689	543	1033	970	569	995	704	1607	880	641	859	858	2408	562
ENSG00000122643	NT5C3A	-0.181	4.769	0.013	0.7	0.34	1	2135	1741	1825	2192	2010	1801	1908	1612	1639	1789	1847	1756	1903	1544	1679	3199	1727	1422	2555	3247	1894	2935	1239	1789	1288	1333	1372	1507	2139	1272
ENSG00000123243	ITIH5	-1.92	4.609	0.013	0.7	0.0028	0.46	6455	2639	335	1485	5111	1731	37	262	2524	1857	129	635	397	774	125	9672	2618	261	1731	8257	1820	58	201	2754	1338	93	496	314	1073	94
ENSG00000132915	PDE6A	-1.573	-4.005	0.013	0.69	0.013	0.9	6	2	1	6	4	0	1	2	3	1	3	0	0	1	1	9	2	1	7	6	0	1	2	3	1	2	0	0	2	1
ENSG00000135063	FAM189A2	-0.492	2.513	0.013	0.69	0.076	1	523	538	534	358	405	335	293	323	180	248	386	413	312	419	444	784	534	416	417	655	352	451	248	196	178	279	323	247	580	337
ENSG00000136143	SUCLA2	-0.134	6.4	0.013	0.69	0.38	1	6139	5589	6098	6082	6148	5727	6068	5067	5182	5879	5307	5609	5669	5221	5059	9199	5544	4752	7089	9934	6024	9334	3896	5655	4233	3831	4383	4490	7234	3833
ENSG00000137857	DUOX1	2.302	-3.685	0.013	0.69	0.013	0.89	0	0	2	0	2	4	3	4	22	3	2	1	1	2	4	0	0	2	0	3	4	5	3	23	2	1	1	1	3	3
ENSG00000140538	NTRK3	0.371	7.229	0.013	0.69	0.042	1	8502	8721	10322	6737	7765	9594	13601	13485	8769	9978	13530	11253	10406	9642	8480	12740	8651	8044	7853	12547	10091	20921	10368	9569	7184	9767	8793	8242	13360	6425
ENSG00000163958	ZDHHC19	0.849	-1.119	0.013	0.69	0.032	1	6	23	24	28	14	34	27	34	31	24	45	52	32	13	50	10	23	19	32	23	36	42	26	34	17	33	41	25	19	38
ENSG00000166006	KCNC2	-1.147	3.189	0.013	0.69	0.0065	0.68	1091	790	149	1879	889	1190	273	286	370	573	246	252	312	460	372	1634	784	116	2190	1437	1251	420	220	404	413	177	197	247	637	282
ENSG00000168267	PTF1A	1.104	-3.165	0.013	0.69	0.017	0.99	1	3	3	4	4	8	6	9	8	4	6	6	12	3	7	2	3	2	5	7	8	10	7	9	3	4	5	10	4	5
ENSG00000174912	METTL15P1	-0.678	-2.031	0.013	0.69	0.042	1	19	21	13	18	25	14	13	5	15	11	16	13	4	18	9	28	21	10	21	40	15	20	4	16	8	12	10	3	24	7
ENSG00000175121	WFDC5	-1.46	-3.295	0.013	0.69	0.0076	0.74	10	2	3	16	11	3	3	0	5	2	3	3	0	8	4	15	2	2	18	17	3	4	0	5	1	2	2	0	10	3
ENSG00000179772	FOXS1	1.716	-1.734	0.013	0.69	0.014	0.92	2	12	11	10	0	12	15	18	46	16	18	13	10	85	3	3	12	9	12	1	13	23	14	50	11	13	10	8	115	2
ENSG00000183691	NOG	1.648	2.363	0.013	0.69	0.013	0.92	78	171	202	129	126	253	154	95	459	494	113	127	194	2353	191	117	170	158	150	204	266	238	73	501	356	81	99	153	3255	144
ENSG00000187372	PCDHB13	0.508	1.994	0.013	0.7	0.093	1	258	173	295	127	182	219	309	352	232	216	361	330	292	363	268	386	172	230	148	294	230	475	271	253	155	261	258	231	503	203
ENSG00000204655	MOG	1.188	-3.239	0.013	0.69	0.014	0.93	3	0	5	2	4	9	4	7	8	4	4	10	9	3	8	5	0	4	2	6	9	7	5	9	3	3	8	7	4	6
ENSG00000236297	ENSG00000236297	1.149	-3.111	0.013	0.69	0.017	0.99	3	6	0	2	4	5	11	4	5	13	7	4	9	7	8	5	6	0	2	7	5	17	3	5	10	5	3	7	10	6
ENSG00000250644	ENSG00000250644	0.438	0.364	0.013	0.69	0.15	1	69	49	102	62	60	112	101	105	99	71	91	107	93	76	68	103	49	80	72	97	118	155	81	108	51	66	84	74	106	51
ENSG00000257621	PSMA3-AS1	-0.204	5.445	0.013	0.7	0.24	1	3158	3309	2903	3263	3361	2971	3169	2428	2321	3169	2651	2654	2621	2679	3108	4732	3282	2262	3803	5431	3125	4875	1867	2533	2282	1914	2074	2076	3712	2355
ENSG00000258738	ENSG00000258738	0.335	0.674	0.013	0.69	0.24	1	102	89	87	90	80	94	120	135	87	97	119	116	110	145	104	152	88	68	105	129	99	185	104	95	70	86	91	87	201	79
ENSG00000261609	GAN	0.213	4.825	0.013	0.69	0.29	1	2021	1584	1448	1687	1838	1888	2213	1824	2093	1739	2175	1899	2083	1822	2145	3028	1571	1128	1967	2969	1986	3404	1402	2284	1252	1570	1484	1650	2525	1625
ENSG00000269779	ENSG00000269779	-1.769	-3.716	0.013	0.69	0.0049	0.59	5	6	6	9	4	2	6	0	0	0	1	0	6	1	0	7	6	5	10	7	2	8	0	0	0	1	0	5	1	0
ENSG00000270755	ENSG00000270755	0.561	-1.499	0.013	0.69	0.072	1	22	16	9	20	15	24	30	22	24	25	22	29	25	18	26	33	16	7	23	24	25	46	17	26	18	16	23	20	25	20
ENSG00000272541	ENSG00000272541	-0.64	-1.452	0.013	0.7	0.051	1	27	28	25	35	32	16	17	16	35	26	13	17	26	11	13	41	28	19	41	52	17	26	12	38	19	9	13	21	15	10
ENSG00000275476	ENSG00000275476	-1.029	-1.56	0.013	0.69	0.013	0.9	51	11	14	18	61	23	11	13	16	28	17	10	8	12	15	75	11	11	21	97	24	17	10	17	21	12	8	6	17	11
ENSG00000283213	ENSG00000283213	0.46	0.9	0.013	0.69	0.12	1	86	93	77	140	96	142	132	139	114	153	192	138	154	92	102	129	92	60	163	156	149	203	107	124	110	139	108	122	128	77
ENSG00000285877	ENSG00000285877	0.344	0.074	0.013	0.69	0.22	1	65	54	57	51	64	72	90	65	60	93	82	65	71	74	69	98	54	44	59	103	76	138	50	65	67	59	51	56	102	52
ENSG00000286691	ENSG00000286691	-1.817	-3.82	0.013	0.69	0.0073	0.73	1	5	12	3	6	1	3	0	0	1	0	0	5	1	4	2	5	10	4	9	1	4	0	0	1	0	0	4	1	3
ENSG00000287998	ENSG00000287998	1.341	-3.505	0.013	0.69	0.011	0.87	2	0	1	4	3	7	4	4	2	6	6	5	11	3	5	3	0	1	4	4	7	6	3	2	4	4	4	9	5	4
ENSG00000019991	HGF	1.865	1.473	0.014	0.7	0.014	0.93	10	68	104	116	35	125	22	136	535	352	91	77	88	976	27	16	67	81	135	57	132	34	104	583	254	65	60	69	1348	20
ENSG00000111218	PRMT8	-0.565	3.291	0.014	0.71	0.046	1	1067	503	589	699	1310	587	447	564	520	515	698	605	695	343	664	1598	499	459	815	2115	617	688	434	567	371	504	473	551	475	503
ENSG00000117054	ACADM	-0.187	5.71	0.014	0.7	0.25	1	4186	3526	3523	3633	4214	3603	3541	3059	2940	3771	3399	3253	3527	3022	3406	6272	3498	2745	4235	6809	3790	5446	2352	3208	2715	2454	2542	2794	4187	2581
ENSG00000132872	SYT4	-0.611	8.371	0.014	0.7	0.0086	0.78	27541	24874	17911	47605	26172	15329	18507	13414	15969	12949	16488	17246	21633	34495	22637	41271	24674	13957	55490	42289	16123	28467	10313	17425	9323	11902	13475	17135	47793	17152
ENSG00000136379	ABHD17C	-0.216	5.04	0.014	0.71	0.24	1	2255	2353	2410	2723	2399	2717	2274	2052	1939	2114	1977	2035	1881	2004	1902	3379	2334	1878	3174	3876	2858	3497	1578	2116	1522	1427	1590	1490	2777	1441
ENSG00000137731	FXYD2	0.435	0.422	0.014	0.72	0.15	1	67	83	93	59	54	67	78	119	97	82	112	77	105	111	113	101	82	73	69	88	71	121	92	106	59	81	60	83	154	86
ENSG00000149256	TENM4	0.372	7.419	0.014	0.71	0.043	1	11452	8637	11103	6394	10347	12104	12113	12456	10045	13872	15778	14022	12751	9851	11101	17161	8568	8652	7453	16718	12731	18632	9577	10961	9988	11390	10956	10100	13649	8411
ENSG00000150756	ATPSCKMT	-0.205	3.792	0.014	0.71	0.37	1	984	1003	956	1018	1119	879	958	877	847	1123	768	881	750	876	859	1475	995	745	1187	1808	924	1473	674	924	809	554	688	594	1214	651
ENSG00000158290	CUL4B	-0.114	6.635	0.014	0.71	0.45	1	7238	6727	6932	6813	7375	6478	7037	5787	6366	6964	6665	6568	6547	6328	6086	10846	6673	5402	7942	11916	6813	10824	4449	6947	5014	4811	5132	5186	8768	4611
ENSG00000167210	LOXHD1	2.538	-4.206	0.014	0.71	0.0087	0.78	1	1	0	0	0	1	3	4	7	3	5	1	0	1	0	1	1	0	0	0	1	4	3	8	2	4	1	0	1	0
ENSG00000167220	HDHD2	-0.188	4.315	0.014	0.71	0.37	1	1598	1339	1385	1471	1456	1420	1381	1117	1201	1289	1263	1319	1380	1077	1280	2395	1328	1079	1715	2352	1493	2124	859	1311	928	912	1031	1093	1492	970
ENSG00000206140	TMEM191C	-0.433	2.611	0.014	0.7	0.11	1	481	453	281	681	565	457	313	371	339	372	312	332	404	303	446	721	449	219	794	912	481	481	285	370	268	225	259	320	420	338
ENSG00000214914	RPL23AP3	1.478	-3.67	0.014	0.71	0.014	0.93	1	2	1	2	1	3	7	3	4	5	4	7	1	1	8	2	2	1	2	2	3	11	2	4	4	3	6	1	2	6
ENSG00000223518	CSNK1A1P1	-0.949	-1.158	0.014	0.71	0.016	0.98	36	24	44	68	34	21	14	22	13	11	11	22	21	16	62	54	24	34	79	56	22	22	17	14	8	8	17	17	22	48
ENSG00000223658	C1GALT1C1L	1.165	-2.566	0.014	0.71	0.025	1	7	3	11	2	4	11	18	10	5	3	14	21	10	6	17	10	3	9	2	6	12	27	8	6	2	10	17	8	9	13
ENSG00000232160	RAP2C-AS1	-0.248	2.056	0.014	0.71	0.32	1	312	314	316	300	304	288	296	217	219	305	237	273	300	239	230	468	311	246	350	492	303	455	167	239	220	171	213	238	331	174
ENSG00000235159	ENSG00000235159	-3.291	-4.262	0.014	0.7	0.00017	0.058	5	10	0	3	1	0	0	0	0	0	0	0	0	3	0	8	10	0	3	2	0	0	0	0	0	0	0	0	3	0
ENSG00000236956	NF1P8	2.012	-3.562	0.014	0.7	0.0059	0.65	3	1	0	0	2	2	2	5	5	2	7	10	13	0	9	4	1	0	0	3	2	3	4	5	1	5	8	11	0	7
ENSG00000246451	ENSG00000246451	-1.188	-3.741	0.014	0.71	0.014	0.93	5	5	4	4	6	3	3	4	2	1	0	4	3	1	1	7	5	3	5	10	3	4	3	2	1	0	3	2	1	1
ENSG00000246777	ENSG00000246777	-0.58	-1.207	0.014	0.71	0.074	1	35	27	35	42	34	15	24	12	17	28	36	29	13	27	31	53	27	27	49	55	16	37	9	19	20	26	23	10	37	24
ENSG00000252361	RNU6-118P	1.112	-3.14	0.014	0.7	0.03	1	2	7	1	3	2	8	5	7	10	10	3	4	12	6	7	3	7	1	4	4	8	8	5	11	7	2	3	10	8	5
ENSG00000254503	ENSG00000254503	1.225	-3.396	0.014	0.7	0.017	0.98	3	4	1	3	1	3	6	10	3	7	6	3	6	8	5	4	4	1	3	2	3	9	8	3	5	4	2	5	11	4
ENSG00000258289	CHURC1	-0.143	6.027	0.014	0.7	0.36	1	4707	4549	5178	4457	4413	4048	4509	3967	3944	4054	4098	4388	4375	4644	4190	7053	4512	4035	5195	7130	4258	6935	3050	4304	2919	2958	3429	3465	6434	3175
ENSG00000258535	ENSG00000258535	2.304	-4.316	0.014	0.72	0.0084	0.77	1	0	0	1	0	3	1	4	3	4	3	0	0	2	1	1	0	0	1	0	3	2	3	3	3	2	0	0	3	1
ENSG00000279047	ENSG00000279047	-0.69	-2.215	0.014	0.72	0.045	1	17	13	19	15	19	16	12	10	8	14	7	4	13	13	4	26	13	15	18	30	17	19	8	9	10	5	3	10	18	3
ENSG00000070159	PTPN3	-0.55	3.486	0.015	0.72	0.049	1	1024	1346	742	770	866	909	615	380	438	527	617	791	693	545	972	1534	1335	578	898	1399	956	946	292	478	379	445	618	549	755	737
ENSG00000071282	LMCD1	1.773	1.892	0.015	0.72	0.015	0.95	74	123	47	132	96	96	44	63	762	418	114	73	119	1448	90	111	122	36	154	155	101	69	48	831	301	82	57	94	2002	68
ENSG00000073050	XRCC1	0.121	5.598	0.015	0.72	0.47	1	2994	3149	3081	3083	3023	3122	3257	3400	3736	3247	3021	3239	3322	3443	3545	4486	3124	2401	3594	4885	3284	5010	2614	4077	2338	2181	2531	2631	4771	2686
ENSG00000084453	SLCO1A2	1.347	1.848	0.015	0.72	0.015	0.94	69	103	251	122	46	87	163	156	233	58	509	455	494	124	727	104	102	196	142	76	92	251	120	254	41	368	356	392	173	552
ENSG00000085382	HACE1	0.181	4.647	0.015	0.72	0.38	1	1607	1608	1494	1398	1594	1497	1814	1826	2098	1635	1709	1633	1639	1734	1877	2408	1595	1164	1630	2575	1575	2790	1404	2289	1177	1234	1276	1298	2403	1422
ENSG00000100916	BRMS1L	-0.191	4.232	0.015	0.72	0.37	1	1491	1283	1358	1380	1341	1106	1280	991	1159	1108	1442	1310	1155	1242	1209	2234	1273	1058	1609	2167	1163	1969	762	1265	798	1041	1024	915	1721	916
ENSG00000114248	LRRC31	-2.234	-4.128	0.015	0.72	0.0033	0.49	3	7	0	2	7	0	1	2	3	0	0	0	0	0	1	5	7	0	2	11	0	1	2	3	0	0	0	0	0	1
ENSG00000117616	RSRP1	-0.217	5.719	0.015	0.72	0.19	1	3655	4224	3777	3776	4018	3561	3396	2760	2833	3250	3237	3182	3351	3795	4099	5477	4190	2943	4401	6492	3745	5224	2122	3091	2340	2337	2486	2654	5258	3106
ENSG00000121690	DEPDC7	0.467	1.862	0.015	0.72	0.12	1	183	185	203	221	171	194	223	239	347	339	237	183	222	423	255	275	184	158	257	277	204	344	184	379	244	171	143	176	585	193
ENSG00000125965	GDF5	0.884	0.614	0.015	0.72	0.03	1	51	74	115	48	35	54	76	177	90	63	207	138	184	122	81	77	73	90	56	58	57	118	136	98	45	150	108	146	169	61
ENSG00000132661	NXT1	0.258	3.036	0.015	0.72	0.32	1	487	425	458	562	490	558	541	548	722	624	539	483	552	715	512	730	422	357	655	791	587	833	421	788	449	389	377	437	991	388
ENSG00000137225	CAPN11	1.155	-3.38	0.015	0.72	0.019	1	3	1	3	3	2	7	7	5	6	4	9	4	4	3	8	5	1	2	4	3	7	10	4	7	3	7	3	3	4	6
ENSG00000143515	ATP8B2	0.183	6.991	0.015	0.72	0.25	1	7691	8270	8333	7095	7713	8866	9411	9508	10002	9090	8741	7501	7478	9139	9045	11525	8203	6494	8270	12462	9325	14475	7310	10914	6545	6310	5861	5923	12662	6853
ENSG00000153064	BANK1	-1.346	-2.991	0.015	0.72	0.0096	0.83	19	17	5	4	8	9	2	6	8	3	4	0	0	5	3	28	17	4	5	13	9	4	5	9	2	3	0	0	7	2
ENSG00000165495	PKNOX2	0.506	5.073	0.015	0.72	0.038	1	1589	1564	1870	1771	2013	1889	1683	2033	3393	3509	2657	1842	2468	3746	1796	2381	1551	1457	2064	3253	1987	2590	1563	3702	2527	1918	1439	1955	5189	1361
ENSG00000167173	C15orf39	0.397	3.259	0.015	0.72	0.15	1	423	615	507	548	548	666	542	771	936	841	549	561	675	894	518	634	610	395	639	886	701	834	593	1021	606	396	438	535	1238	392
ENSG00000168961	LGALS9	0.487	-0.07	0.015	0.72	0.13	1	39	61	66	38	41	70	61	81	70	86	58	45	61	98	56	58	61	52	44	67	74	94	62	76	62	42	35	48	135	42
ENSG00000182489	XKRX	-1.582	-1.451	0.015	0.72	0.0051	0.6	102	9	6	5	77	27	8	8	7	20	11	9	24	6	11	151	9	4	6	123	28	13	6	8	15	8	7	19	9	8
ENSG00000184319	RPL23AP82	-0.127	4.245	0.015	0.72	0.54	1	1437	1341	1386	1327	1235	1221	1192	1225	1200	1257	1178	1180	1299	1340	1223	2153	1330	1080	1547	1995	1284	1833	942	1309	905	850	922	1029	1857	927
ENSG00000187848	P2RX2	1.941	-1.979	0.015	0.72	0.015	0.93	2	5	0	11	7	8	5	16	30	33	5	7	7	88	3	3	5	0	13	11	8	8	12	33	24	3	5	5	118	2
ENSG00000188848	BEND4	-0.559	4.455	0.015	0.72	0.033	1	1991	1923	1249	2502	1672	2212	1748	957	934	995	1024	1114	970	1140	1584	2984	1908	973	2916	2702	2326	2688	736	1019	716	739	870	768	1579	1200
ENSG00000214203	RPS4XP1	0.978	-2.963	0.015	0.72	0.027	1	6	4	4	2	4	11	12	5	9	6	7	9	9	3	9	9	4	3	2	7	12	18	4	10	4	5	7	7	5	7
ENSG00000224217	PRPF4BP1	2.273	-4.317	0.015	0.72	0.026	1	0	1	0	1	0	6	1	1	3	1	1	1	3	1	1	0	1	0	1	0	6	2	1	3	1	1	1	2	2	1
ENSG00000228007	ENSG00000228007	1.916	-3.887	0.015	0.72	0.032	1	0	0	2	2	1	1	5	5	8	3	5	0	4	3	2	0	0	2	2	1	1	7	4	9	2	4	0	3	4	1
ENSG00000230276	ENSG00000230276	2.914	-4.372	0.015	0.72	0.028	1	0	0	0	1	0	0	0	0	2	0	5	5	2	1	5	0	0	0	1	0	0	1	0	2	0	4	4	2	1	4
ENSG00000232893	IQCA1-AS1	-0.93	-1.298	0.015	0.72	0.018	1	52	29	8	38	56	33	15	14	25	29	14	17	10	11	25	77	29	6	44	90	35	23	11	27	21	10	13	8	15	19
ENSG00000233532	LINC00460	-1.978	-4.242	0.015	0.72	0.0074	0.73	1	5	1	6	2	1	0	1	0	2	0	0	0	2	0	2	5	1	7	4	1	0	1	0	2	0	0	0	3	0
ENSG00000233680	HNRNPA1P27	-1.686	-2.069	0.015	0.72	0.0047	0.58	54	6	2	4	60	15	9	9	10	13	3	4	3	6	4	79	6	1	5	95	16	14	7	11	10	2	3	2	8	3
ENSG00000242020	RN7SL68P	1.569	-3.856	0.015	0.72	0.011	0.87	2	0	1	1	1	2	2	4	5	2	4	1	6	6	4	3	0	1	1	2	2	4	3	5	1	3	1	5	8	3
ENSG00000251365	LINC02236	0.769	-1.712	0.015	0.72	0.054	1	15	17	19	6	6	27	23	31	29	11	11	24	19	19	20	23	17	15	7	11	28	36	24	32	8	8	19	15	26	15
ENSG00000253347	ENSG00000253347	0.516	-1.271	0.015	0.72	0.11	1	21	20	28	14	18	44	26	27	23	33	26	27	29	24	29	31	20	22	17	29	46	40	21	25	24	19	21	23	33	22
ENSG00000253559	OSGEPL1-AS1	-0.391	-0.718	0.015	0.72	0.16	1	44	45	49	46	46	40	31	29	30	36	32	41	43	24	46	66	45	38	54	74	42	48	22	33	26	23	32	34	34	35
ENSG00000256591	ENSG00000256591	0.303	0.627	0.015	0.72	0.28	1	90	78	82	104	85	84	103	109	122	107	114	99	112	100	136	135	77	64	121	138	88	159	84	133	77	82	77	89	139	103
ENSG00000258051	ENSG00000258051	3.857	-4.507	0.015	0.72	0.013	0.92	0	0	0	0	0	1	0	0	6	1	1	1	0	4	1	0	0	0	0	0	1	0	0	6	1	1	1	0	5	1
ENSG00000259740	ENSG00000259740	1.926	-3.952	0.015	0.72	0.006	0.65	0	1	0	0	3	6	2	6	3	2	5	5	1	1	4	0	1	0	0	4	6	3	5	3	1	4	4	1	1	3
ENSG00000261604	ENSG00000261604	-0.759	-1.734	0.015	0.72	0.03	1	19	26	12	43	24	13	19	12	6	18	13	12	20	22	12	29	26	9	50	39	14	29	9	7	13	9	9	16	30	9
ENSG00000267978	MAGEA9B	2.286	-4.337	0.015	0.72	0.0086	0.78	1	0	0	0	1	3	3	3	1	1	1	4	0	2	1	1	0	0	0	1	3	5	2	1	1	1	3	0	3	1
ENSG00000272455	MRPL20-DT	0.27	2.044	0.015	0.72	0.31	1	255	254	204	232	261	242	297	217	331	299	346	324	299	268	288	382	252	159	271	421	255	457	167	361	215	250	253	237	371	218
ENSG00000278771	RN7SL3	-1.117	-3.408	0.015	0.72	0.025	1	7	9	6	4	7	3	3	0	3	2	4	4	10	2	1	11	9	5	5	11	3	4	0	3	1	3	3	8	3	1
ENSG00000284130	ENSG00000284130	0.798	-2.662	0.015	0.72	0.048	1	6	8	4	8	3	11	14	9	9	7	12	13	10	10	6	9	8	3	9	6	12	21	7	10	5	9	10	8	14	4
ENSG00000009950	MLXIPL	0.558	1.345	0.016	0.72	0.082	1	135	87	135	157	127	187	205	261	201	89	224	201	206	106	206	202	86	105	183	205	197	316	201	219	64	162	157	163	147	156
ENSG00000092847	AGO1	0.182	6.189	0.016	0.73	0.27	1	4492	4896	4208	4147	4699	4516	5674	4669	4671	4835	5583	5071	4597	5761	5526	6731	4857	3279	4834	7592	4750	8728	3590	5097	3481	4030	3962	3641	7982	4187
ENSG00000102575	ACP5	1.462	-3.19	0.016	0.73	0.029	1	1	0	7	3	2	7	3	11	11	3	8	3	3	14	7	2	0	6	3	3	7	5	9	12	2	6	2	2	19	5
ENSG00000108924	HLF	-0.765	2.454	0.016	0.72	0.023	1	349	836	312	304	716	247	299	329	336	588	254	250	207	143	310	523	829	243	354	1156	260	460	253	367	424	183	195	164	198	235
ENSG00000116205	TCEANC2	0.225	4.305	0.016	0.72	0.32	1	1307	1231	1045	1056	1307	1236	1477	1455	1708	1396	1337	1201	1350	1531	1208	1959	1221	814	1231	2112	1300	2272	1119	1864	1005	965	938	1069	2121	915
ENSG00000127946	HIP1	0.147	7.603	0.016	0.73	0.34	1	11192	12846	10519	13419	12802	14210	13612	14010	13540	13690	12655	13075	14083	12460	13255	16772	12743	8197	15642	20685	14946	20937	10772	14775	9857	9135	10216	11155	17264	10043
ENSG00000128253	RFPL2	0.625	2.306	0.016	0.73	0.056	1	195	356	221	247	192	393	316	251	225	239	540	495	514	262	501	292	353	172	288	311	413	486	193	246	172	390	387	407	363	380
ENSG00000131791	PRKAB2	0.16	6.713	0.016	0.73	0.31	1	6682	6677	5736	6523	6970	7829	7210	7062	8771	7097	6821	6687	7488	7095	6784	10013	6623	4470	7604	11262	8234	11090	5430	9571	5110	4924	5225	5931	9831	5140
ENSG00000134538	SLCO1B1	3.221	-4.21	0.016	0.73	0.022	1	0	0	1	0	0	0	0	0	1	0	11	5	5	2	3	0	0	1	0	0	0	0	0	1	0	9	4	4	3	2
ENSG00000164610	RP9	0.119	3.857	0.016	0.73	0.61	1	960	887	911	887	938	915	967	989	998	975	988	991	973	1086	1072	1439	880	710	1034	1515	962	1488	760	1089	702	713	774	771	1505	812
ENSG00000168135	KCNJ4	0.557	1.701	0.016	0.73	0.082	1	165	194	120	174	170	358	237	269	396	213	178	137	254	166	211	247	192	93	203	274	376	365	207	432	153	128	107	201	230	160
ENSG00000171540	OTP	-1.962	-3.491	0.016	0.73	0.0041	0.54	2	18	0	17	3	2	4	0	1	1	0	1	1	6	1	3	18	0	19	5	2	6	0	1	1	0	1	1	8	1
ENSG00000177575	CD163	-4.073	-4.347	0.016	0.72	0.00014	0.048	3	0	11	0	5	0	0	0	0	0	0	1	0	0	0	4	0	9	0	8	0	0	0	0	0	0	1	0	0	0
ENSG00000187193	MT1X	0.903	-1.331	0.016	0.74	0.027	1	24	12	17	5	21	18	19	26	23	16	35	21	35	64	38	35	12	13	6	33	19	30	20	25	11	25	16	28	87	29
ENSG00000204839	MROH6	0.288	1.599	0.016	0.73	0.3	1	163	193	168	197	156	224	186	241	260	207	178	182	216	262	184	244	191	131	230	252	236	287	185	284	149	128	142	171	363	139
ENSG00000230042	AK3P3	0.359	1.123	0.016	0.73	0.21	1	139	106	145	105	112	119	148	195	148	129	185	152	165	128	185	208	105	113	122	181	125	228	150	162	93	134	119	131	178	140
ENSG00000231625	SLC47A1P2	-1.666	-4.198	0.016	0.73	0.012	0.89	3	1	5	4	2	0	2	1	0	1	3	0	0	1	0	5	1	4	5	4	0	3	1	0	1	2	0	0	2	0
ENSG00000232780	GAPDHP74	2.091	-4.178	0.016	0.73	0.011	0.85	1	1	0	1	0	6	2	0	1	4	3	3	1	2	4	1	1	0	1	0	6	3	0	1	3	2	2	1	3	3
ENSG00000234500	ENSG00000234500	1.241	-3.173	0.016	0.73	0.035	1	4	1	7	0	2	5	4	13	8	2	6	8	8	8	9	6	1	6	0	4	5	7	10	9	1	4	6	6	11	7
ENSG00000235010	ENSG00000235010	0.582	0.612	0.016	0.73	0.081	1	72	108	68	72	58	103	126	153	115	45	114	157	127	83	110	108	107	53	84	94	108	193	118	125	32	82	123	101	115	83
ENSG00000236397	DDX11L2	0.751	-2.32	0.016	0.72	0.045	1	11	7	7	7	8	9	18	14	17	15	20	8	7	12	13	16	7	5	8	13	10	28	11	18	11	15	6	5	17	10
ENSG00000240445	FOXO3B	0.218	4.751	0.016	0.72	0.28	1	1795	1531	1784	1377	1641	1522	2072	1742	1991	1745	2050	1897	2078	1900	1911	2689	1519	1390	1605	2652	1601	3187	1339	2173	1256	1480	1482	1646	2632	1448
ENSG00000243069	ARHGEF26-AS1	1.054	-0.637	0.016	0.72	0.023	1	28	32	26	14	21	26	27	83	57	23	80	55	109	15	28	42	32	20	16	34	27	42	64	62	16	58	43	87	22	21
ENSG00000248265	FLJ12825	-0.918	3.378	0.016	0.72	0.013	0.9	460	1085	1997	617	905	341	478	344	886	914	225	869	311	513	479	690	1076	1557	719	1463	359	735	264	967	659	162	679	246	711	363
ENSG00000248405	PRR5-ARHGAP8	0.704	0.027	0.016	0.72	0.055	1	39	43	89	29	35	51	102	115	91	46	75	48	90	63	82	58	43	70	34	57	54	156	89	99	33	54	37	71	88	62
ENSG00000250421	ENSG00000250421	1.514	-2.159	0.016	0.73	0.017	0.99	5	2	14	9	0	8	18	13	16	2	32	30	32	6	13	8	2	11	10	1	8	27	10	17	1	24	24	26	9	10
ENSG00000260196	ENSG00000260196	-0.25	3.468	0.016	0.74	0.29	1	759	749	798	1010	821	811	737	656	641	807	664	689	519	738	694	1138	743	622	1177	1326	853	1134	504	700	581	479	538	411	1022	526
ENSG00000272468	ENSG00000272468	-0.957	-3.033	0.016	0.72	0.025	1	9	10	5	14	7	6	7	0	7	8	4	3	5	3	3	14	10	4	16	12	6	11	0	8	6	3	2	4	4	2
ENSG00000275342	PRAG1	0.487	4.839	0.016	0.73	0.047	1	1265	1709	1882	1531	1173	1795	1589	2372	2668	1600	1952	1904	2072	3588	1650	1896	1695	1467	1785	1895	1888	2444	1824	2911	1152	1409	1488	1641	4971	1250
ENSG00000279410	ENSG00000279410	1.872	-3.949	0.016	0.73	0.012	0.89	0	1	0	2	1	1	3	5	6	2	4	5	4	0	5	0	1	0	2	2	1	5	4	6	1	3	4	3	0	4
ENSG00000279936	ENSG00000279936	2.307	-4.327	0.016	0.73	0.011	0.86	1	0	0	0	1	4	2	0	5	1	1	1	3	1	3	1	0	0	0	1	4	3	0	5	1	1	1	2	1	2
ENSG00000284977	ENSG00000284977	-1.623	-2.548	0.016	0.72	0.0055	0.62	17	19	0	10	37	10	1	3	4	13	2	8	4	9	2	26	19	0	12	58	10	2	2	4	10	1	6	3	12	1
ENSG00000287630	ENSG00000287630	3.453	-3.705	0.016	0.73	0.014	0.93	0	2	0	0	0	0	0	2	0	0	7	11	13	2	16	0	2	0	0	0	0	0	1	0	0	5	9	11	3	13
ENSG00000004766	VPS50	-0.19	5.467	0.017	0.74	0.26	1	3253	3152	3565	3087	3089	2984	3156	2714	2336	2946	2762	3148	2867	2532	2851	4874	3127	2778	3598	4992	3138	4854	2087	2549	2121	1994	2460	2271	3509	2160
ENSG00000078900	TP73	-1.891	-2.636	0.017	0.74	0.0031	0.48	17	9	2	27	28	16	0	2	6	9	0	3	3	4	2	26	9	1	31	45	17	0	1	7	7	0	2	2	5	1
ENSG00000101901	ALG13	-0.132	4.953	0.017	0.74	0.47	1	2171	2231	2060	2128	2416	1914	1933	1720	2055	2071	2176	2023	2001	2067	2135	3254	2213	1605	2481	3904	2013	2973	1322	2242	1491	1571	1581	1585	2864	1618
ENSG00000107165	TYRP1	-1.52	0.27	0.017	0.74	0.0064	0.67	288	30	31	13	329	87	81	71	40	38	59	41	31	10	23	430	30	24	16	529	91	124	55	44	27	43	32	24	15	17
ENSG00000122254	HS3ST2	0.54	4.765	0.017	0.74	0.039	1	915	1264	1328	2280	1200	2100	1880	2699	2004	1697	2669	2333	2285	1398	1253	1372	1254	1035	2657	1940	2209	2892	2075	2187	1222	1927	1823	1810	1937	949
ENSG00000124134	KCNS1	3.103	2.235	0.017	0.74	0.017	0.99	10	26	26	126	70	25	9	24	2104	1043	9	15	5	1202	8	16	26	20	146	113	26	14	18	2295	752	6	11	4	1663	6
ENSG00000135114	OASL	0.952	-2.645	0.017	0.74	0.027	1	5	4	3	7	8	11	9	10	11	7	12	4	23	6	12	8	4	2	8	12	12	14	8	12	5	9	3	19	9	9
ENSG00000151067	CACNA1C	0.26	6.706	0.017	0.74	0.13	1	5805	6371	7044	5789	5897	7229	6788	6544	6482	7242	7666	7373	6852	10440	7409	8699	6320	5489	6748	9529	7603	10441	5031	7073	5214	5534	5761	5427	14465	5614
ENSG00000153157	SYCP2L	0.399	2.581	0.017	0.74	0.16	1	413	285	286	271	389	285	434	471	452	331	458	435	495	390	591	619	283	223	316	629	300	668	362	493	238	331	340	392	540	448
ENSG00000155115	GTF3C6	-0.234	4.557	0.017	0.74	0.25	1	1883	1605	1877	1615	1771	1365	1542	1264	1267	1754	1394	1568	1389	1851	1485	2822	1592	1463	1883	2862	1436	2372	972	1383	1263	1006	1225	1100	2565	1125
ENSG00000175262	C1orf127	-1.515	-4.038	0.017	0.74	0.015	0.93	5	2	4	5	3	0	0	1	3	0	1	2	0	3	1	7	2	3	6	5	0	0	1	3	0	1	2	0	4	1
ENSG00000179846	NKPD1	0.382	-0.036	0.017	0.74	0.19	1	53	69	41	53	48	67	67	81	76	79	76	53	82	54	54	79	68	32	62	78	71	103	62	83	57	55	41	65	75	41
ENSG00000185303	SFTPA2	0.913	-1.926	0.017	0.74	0.039	1	9	8	16	8	9	14	24	31	33	9	25	7	10	14	20	14	8	13	9	14	15	37	24	36	6	18	5	8	20	15
ENSG00000187664	HAPLN4	-1.067	-2.635	0.017	0.74	0.014	0.93	6	10	33	14	7	5	9	4	3	6	8	9	3	10	9	9	10	26	16	12	5	13	3	3	4	6	7	2	13	7
ENSG00000197153	H3C12	-0.987	-3.311	0.017	0.74	0.032	1	8	8	5	6	8	3	2	5	6	8	3	0	1	4	3	12	8	4	7	13	3	4	4	7	6	2	0	1	5	2
ENSG00000204851	PNMA8B	-0.313	5.312	0.017	0.74	0.097	1	3051	2488	2721	3792	3236	3177	2487	2167	2101	2432	2669	2734	2676	1907	2265	4572	2468	2120	4420	5228	3341	3826	1666	2293	1751	1927	2136	2120	2643	1716
ENSG00000213671	OLA1P2	-1.511	-4.077	0.017	0.74	0.023	1	6	2	4	2	4	0	1	2	1	1	3	1	2	1	0	9	2	3	2	6	0	1	2	1	1	2	1	2	1	0
ENSG00000224660	SH3BP5-AS1	0.239	3.803	0.017	0.74	0.32	1	880	838	852	727	870	832	1135	1082	1050	975	1007	860	802	923	1169	1318	831	664	847	1406	875	1746	832	1146	702	727	672	635	1279	886
ENSG00000224903	RNF32-AS1	0.462	0.074	0.017	0.74	0.13	1	61	50	67	48	48	80	102	69	54	54	94	83	91	50	79	92	50	52	56	78	84	156	53	59	39	68	65	72	70	60
ENSG00000227145	IL21-AS1	3.097	-2.131	0.017	0.74	0.079	1	2	4	1	0	3	0	0	0	1	0	0	0	0	181	0	3	4	1	0	4	0	1	0	1	0	0	0	0	241	0
ENSG00000236958	ENSG00000236958	-1.163	-3.372	0.017	0.74	0.018	1	12	9	5	4	5	2	4	3	3	2	2	3	0	6	7	18	9	4	5	8	2	6	2	3	1	1	2	0	8	6
ENSG00000237651	C2orf74	-0.611	1.076	0.017	0.74	0.052	1	219	164	196	150	174	112	70	67	60	97	152	158	156	151	159	328	163	153	175	282	118	109	51	66	70	110	124	124	209	121
ENSG00000248278	SUMO2P17	-0.531	-1.244	0.017	0.74	0.083	1	37	28	38	28	34	29	34	23	18	28	22	23	12	14	26	55	28	30	33	55	30	51	18	20	20	16	18	9	20	20
ENSG00000248886	UGT2A3P7	3.097	-4.317	0.017	0.74	0.024	1	1	0	0	0	0	0	0	1	0	1	3	1	10	3	3	1	0	0	0	0	0	0	1	0	1	2	1	9	4	2
ENSG00000249815	ENSG00000249815	2.907	-1.855	0.017	0.74	0.013	0.92	2	1	1	8	2	23	0	3	2	20	11	0	14	158	0	3	1	1	9	4	24	0	2	2	14	8	0	11	213	0
ENSG00000251532	ENSG00000251532	0.93	-2.721	0.017	0.74	0.036	1	8	3	4	6	5	9	11	12	16	3	11	8	15	11	3	11	3	3	7	8	10	17	9	17	2	8	6	12	15	2
ENSG00000255020	ENSG00000255020	-0.504	-0.353	0.017	0.74	0.095	1	65	76	41	67	65	64	55	42	40	43	50	51	31	24	44	97	75	32	78	105	67	85	32	44	31	36	40	24	33	33
ENSG00000258815	LINC02820	1.401	-2.509	0.017	0.74	0.02	1	5	7	9	1	3	3	2	5	13	9	14	27	19	11	24	7	7	7	1	5	3	4	4	14	6	10	22	15	16	19
ENSG00000258922	ENSG00000258922	-1.033	-3.411	0.017	0.74	0.025	1	6	9	6	2	9	1	3	5	3	2	5	4	3	3	4	9	9	5	3	14	1	5	4	3	1	4	3	2	4	3
ENSG00000259175	ENSG00000259175	-2.618	-4.332	0.017	0.74	0.0062	0.67	1	12	0	2	1	0	1	0	0	0	0	1	2	0	0	2	12	0	2	2	0	1	0	0	0	0	1	2	0	0
ENSG00000260806	PAPOLA-DT	-0.29	0.3	0.017	0.74	0.28	1	93	100	75	98	92	75	84	66	63	72	87	72	91	59	80	140	99	58	114	149	79	129	51	69	52	63	56	72	82	61
ENSG00000267057	LINC01905	1.765	-3.015	0.017	0.74	0.017	0.99	3	1	4	3	2	6	4	0	4	4	20	5	16	1	26	4	1	3	3	4	6	7	0	4	3	15	4	13	2	21
ENSG00000276462	ENSG00000276462	-0.658	-1.322	0.017	0.74	0.054	1	42	22	22	36	41	22	21	17	7	33	15	24	29	16	24	62	22	17	42	66	23	32	13	8	24	11	19	23	23	18
ENSG00000279742	ENSG00000279742	-0.87	-2.387	0.017	0.74	0.022	1	19	13	29	7	11	10	8	8	6	2	7	9	11	12	9	28	13	23	8	18	11	13	6	7	1	5	7	9	17	7
ENSG00000279954	ENSG00000279954	0.423	0.36	0.017	0.74	0.15	1	83	54	46	68	90	75	98	116	105	90	87	62	102	89	96	124	54	36	79	145	79	150	89	115	65	63	48	81	123	73
ENSG00000284862	CCDC39	-0.576	-1.249	0.017	0.74	0.068	1	24	54	25	34	30	23	23	20	18	18	22	14	33	21	33	37	54	19	40	49	24	36	15	20	13	16	11	26	29	25
ENSG00000288558	DUS4L-BCAP29	-0.222	2.07	0.017	0.74	0.37	1	333	313	272	301	325	287	254	243	229	278	281	267	219	329	260	499	310	212	351	525	302	391	187	250	200	203	209	173	455	197
ENSG00000137414	FAM8A1	-0.131	6.736	0.018	0.76	0.38	1	7898	6960	7766	7553	7741	7406	7395	6766	6858	6910	7386	7260	6681	6371	6214	11836	6904	6052	8804	12508	7789	11375	5202	7484	4975	5332	5673	5292	8827	4708
ENSG00000137936	BCAR3	0.644	3.566	0.018	0.76	0.046	1	620	586	852	382	442	653	645	1156	884	734	783	759	991	1818	576	929	581	664	445	714	687	992	889	965	528	565	593	785	2518	436
ENSG00000150787	PTS	-0.175	5.219	0.018	0.74	0.32	1	2997	2304	3012	2705	2481	2475	2595	2194	2341	2286	2596	2346	2298	2285	2492	4491	2285	2347	3153	4009	2603	3992	1687	2555	1646	1874	1833	1820	3166	1888
ENSG00000156966	B3GNT7	0.37	0.424	0.018	0.75	0.21	1	64	77	85	87	57	72	78	109	108	111	91	79	88	123	91	96	76	66	101	93	76	121	84	118	80	66	62	70	170	69
ENSG00000160161	CILP2	0.505	3.602	0.018	0.75	0.081	1	457	574	688	989	467	936	800	883	1216	1157	809	819	748	1101	536	685	569	536	1152	755	984	1230	679	1327	833	584	640	592	1525	406
ENSG00000166529	ZSCAN21	0.153	4.095	0.018	0.75	0.5	1	1111	1112	1128	992	978	1045	1179	1308	1135	1183	1202	1174	1217	1210	1176	1665	1103	879	1156	1581	1099	1813	1006	1239	852	868	917	964	1676	891
ENSG00000167588	GPD1	0.609	-1.172	0.018	0.75	0.073	1	13	25	23	23	19	25	20	33	24	28	40	22	49	32	45	20	25	18	27	31	26	31	25	26	20	29	17	39	45	34
ENSG00000174442	ZWILCH	-0.167	5.505	0.018	0.74	0.32	1	3342	3344	3487	3130	3104	3053	3311	3079	2776	2976	2503	3077	2947	2628	2872	5008	3317	2717	3648	5016	3211	5093	2367	3029	2143	1807	2404	2334	3642	2176
ENSG00000180772	AGTR2	-1.969	0.086	0.018	0.75	0.0042	0.54	157	302	9	33	180	80	5	10	53	97	10	27	12	53	0	235	300	7	39	291	84	9	7	58	71	7	21	9	73	0
ENSG00000181449	SOX2	-1.491	0.765	0.018	0.74	0.0067	0.68	79	616	44	127	115	16	18	26	84	27	60	96	129	63	177	119	611	34	148	186	17	28	20	92	19	43	75	103	88	135
ENSG00000186603	HPDL	2.123	-1.863	0.018	0.76	0.02	1	0	8	11	2	4	2	2	3	2	2	37	44	40	56	39	1	8	9	2	7	2	4	2	2	1	27	35	32	76	30
ENSG00000188738	FSIP2	1.066	3.97	0.018	0.75	0.017	0.98	425	882	1079	308	339	420	829	833	904	391	2015	2123	2132	1033	2020	637	875	841	359	549	442	1275	640	986	281	1455	1659	1689	1431	1531
ENSG00000204421	LY6G6C	0.806	-0.979	0.018	0.74	0.044	1	23	19	32	21	13	29	55	80	29	21	35	26	35	19	46	34	19	25	25	21	31	84	62	32	15	25	20	28	27	35
ENSG00000224914	LINC00863	-0.221	4.105	0.018	0.75	0.31	1	1275	1261	1115	1376	1329	1369	1185	990	965	1214	938	1034	1138	1007	1069	1911	1251	869	1604	2148	1440	1823	761	1053	874	677	808	901	1396	810
ENSG00000225956	ENSG00000225956	2.612	-4.492	0.018	0.76	0.0098	0.84	0	0	0	0	1	2	2	1	2	1	3	0	0	4	0	0	0	0	0	1	2	3	1	2	1	2	0	0	5	0
ENSG00000231233	CFAP58-DT	2.284	-2.34	0.018	0.76	0.014	0.93	1	5	8	2	0	0	6	4	9	0	39	38	24	8	31	2	5	7	2	0	0	10	3	10	0	29	30	19	12	24
ENSG00000236977	ANKRD44-IT1	1.21	-3.148	0.018	0.75	0.017	0.99	8	2	0	3	1	6	5	9	6	10	8	5	15	4	4	11	2	0	4	2	6	8	7	7	7	6	4	12	6	3
ENSG00000243107	ENSG00000243107	0.571	-1.497	0.018	0.75	0.074	1	22	11	13	19	17	19	27	18	28	29	25	16	26	22	37	33	11	10	22	27	20	41	14	31	21	18	12	21	30	28
ENSG00000243753	HLA-L	0.269	2.428	0.018	0.75	0.31	1	309	299	359	301	310	371	403	350	375	303	424	339	399	332	509	463	297	280	351	501	390	620	269	409	218	306	265	316	460	386
ENSG00000251003	ZFPM2-AS1	-1.819	-2.595	0.018	0.74	0.0033	0.49	6	23	8	34	16	2	0	12	4	13	4	0	4	9	0	9	23	6	39	26	2	0	10	4	10	3	0	3	12	0
ENSG00000251325	ENSG00000251325	-2.192	-2.884	0.018	0.75	0.0032	0.48	44	6	7	2	13	14	3	0	3	0	0	4	4	0	1	64	6	5	2	21	15	5	0	3	0	0	3	3	0	1
ENSG00000255910	ENSG00000255910	0.342	-0.564	0.018	0.76	0.24	1	37	34	42	31	40	47	50	40	45	50	51	44	54	43	44	56	34	33	36	64	49	77	31	49	36	37	34	43	60	33
ENSG00000257839	ENSG00000257839	-0.726	-1.549	0.018	0.75	0.042	1	41	27	17	30	26	25	18	9	9	17	9	20	27	11	26	61	27	13	35	42	26	27	7	10	12	6	16	22	16	20
ENSG00000263648	ENSG00000263648	1.539	-3.868	0.018	0.74	0.015	0.93	1	1	1	0	2	2	3	5	3	2	5	3	7	4	1	2	1	1	0	3	2	5	4	3	1	4	2	6	6	1
ENSG00000274840	ENSG00000274840	1.297	-1.254	0.018	0.75	0.019	1	15	5	14	15	18	8	17	19	16	5	76	56	60	30	45	22	5	11	18	28	8	27	14	18	3	56	44	48	41	34
ENSG00000280776	LINC01202	2.755	-4.408	0.018	0.74	0.038	1	0	1	0	0	0	0	1	0	1	0	1	5	1	5	4	0	1	0	0	0	0	2	0	1	0	1	4	1	6	3
ENSG00000093144	ECHDC1	-0.118	5.648	0.019	0.77	0.46	1	3682	3373	3784	3425	3453	3179	3571	3094	3075	3149	3311	3377	3360	3155	3379	5518	3346	2949	3992	5580	3344	5492	2379	3356	2267	2390	2639	2661	4371	2560
ENSG00000095932	SMIM24	2.186	-4.125	0.019	0.76	0.024	1	0	1	1	0	1	3	0	0	5	2	4	6	3	1	5	0	1	1	0	1	3	0	0	5	1	3	5	2	2	4
ENSG00000130592	LSP1	-1.903	-2.172	0.019	0.77	0.0031	0.48	25	49	3	35	11	16	0	4	6	17	0	5	1	13	2	38	49	2	41	19	17	0	3	7	13	0	4	1	18	1
ENSG00000140848	CPNE2	0.248	4.862	0.019	0.76	0.22	1	1603	1750	1605	2045	1651	1786	1765	2302	2568	2257	1912	1889	2218	1848	2017	2403	1736	1251	2384	2667	1879	2715	1770	2802	1625	1380	1476	1757	2560	1528
ENSG00000156030	MIDEAS	0.199	5.472	0.019	0.77	0.26	1	2540	2739	3103	2488	2665	2779	2961	3708	3156	3072	3039	2793	2875	3428	3256	3807	2717	2418	2900	4306	2923	4554	2851	3444	2212	2194	2182	2277	4749	2467
ENSG00000158813	EDA	-0.233	1.768	0.019	0.76	0.36	1	294	243	208	246	264	187	211	193	202	239	219	211	245	249	182	441	241	162	287	427	197	325	148	220	172	158	165	194	345	138
ENSG00000160471	COX6B2	0.482	0.001	0.019	0.77	0.13	1	42	51	44	69	52	67	52	75	114	48	87	64	81	76	57	63	51	34	80	84	71	80	58	124	34	63	50	64	105	43
ENSG00000164188	RANBP3L	-2.462	1.191	0.019	0.77	0.0019	0.34	190	942	52	118	354	30	0	4	60	36	14	97	13	337	12	286	934	40	138	572	32	0	3	65	26	10	76	10	461	9
ENSG00000165704	HPRT1	-0.18	4.669	0.019	0.76	0.35	1	1828	1719	2021	1793	1881	1709	1634	1556	1446	1477	1704	1712	1851	1472	1751	2739	1705	1575	2090	3040	1798	2514	1196	1578	1063	1230	1338	1466	2039	1327
ENSG00000175536	LIPT2	-0.258	0.982	0.019	0.77	0.32	1	134	147	155	153	143	124	121	117	92	140	154	131	121	119	107	201	146	121	178	231	130	186	90	100	101	111	102	96	165	81
ENSG00000181234	TMEM132C	-0.712	3.647	0.019	0.76	0.025	1	788	889	881	1784	1313	908	513	533	941	1292	341	580	440	870	486	1181	882	686	2079	2122	955	789	410	1027	931	246	453	348	1205	368
ENSG00000189060	H1-0	0.514	7.742	0.019	0.76	0.018	1	9898	9411	19681	7924	8880	12745	18184	17772	15802	11395	19011	15939	17834	12122	18583	14833	9335	15337	9237	14348	13405	27970	13664	17243	8204	13724	12454	14126	16796	14080
ENSG00000197013	ZNF429	-0.266	4.282	0.019	0.76	0.22	1	1714	1277	1348	1531	1462	1422	1379	1191	976	1186	1381	1312	1269	979	1101	2568	1267	1050	1785	2362	1496	2121	916	1065	854	997	1025	1005	1357	834
ENSG00000226031	FGF13-AS1	-1.31	-3.272	0.019	0.76	0.012	0.89	6	2	13	6	15	8	5	3	3	4	3	0	0	5	1	9	2	10	7	23	8	7	2	3	3	2	0	0	7	1
ENSG00000231171	LINC01098	3.449	-3.053	0.019	0.76	0.011	0.85	0	3	1	0	0	0	0	0	0	3	35	29	11	4	12	0	3	1	0	0	0	0	0	0	2	27	24	9	6	9
ENSG00000231441	DST-AS1	-0.383	-0.391	0.019	0.77	0.18	1	52	59	53	73	54	44	51	60	45	36	33	54	42	33	49	78	59	41	85	87	46	78	46	49	26	24	42	33	46	37
ENSG00000231713	ENSG00000231713	-0.894	-2.287	0.019	0.77	0.03	1	15	23	14	17	15	8	3	5	5	23	10	15	11	6	7	23	23	11	20	24	8	5	4	5	17	7	12	9	9	5
ENSG00000232229	LINC00865	-3.168	-3.795	0.019	0.77	0.0018	0.33	2	17	10	1	6	0	0	0	0	0	0	0	7	0	0	3	17	8	1	10	0	0	0	0	0	0	0	6	0	0
ENSG00000246877	DNM1P35	0.39	1.204	0.019	0.77	0.18	1	104	148	139	122	120	174	127	156	159	103	188	205	201	146	199	156	147	108	142	194	183	196	120	173	74	136	160	159	202	151
ENSG00000249721	ENSG00000249721	1.49	-3.214	0.019	0.77	0.021	1	0	2	6	5	0	5	4	10	7	2	6	10	10	5	10	0	2	5	6	0	5	7	8	8	1	4	8	8	7	8
ENSG00000254080	ENSG00000254080	2.347	-3.846	0.019	0.76	0.014	0.92	1	0	1	2	0	0	1	0	4	2	5	12	1	4	10	1	0	1	2	0	0	2	0	4	1	4	10	1	6	8
ENSG00000265442	MIR3941	2.758	-4.438	0.019	0.77	0.0085	0.78	0	0	0	0	1	2	3	1	3	0	1	6	0	0	1	0	0	0	0	1	2	4	1	3	0	1	5	0	0	1
ENSG00000053900	ANAPC4	-0.097	4.802	0.02	0.79	0.6	1	1902	2017	1898	2019	1921	1836	1837	1628	1775	1779	1923	1851	1798	1897	1926	2851	2001	1479	2353	3104	1931	2826	1252	1937	1281	1388	1446	1424	2629	1459
ENSG00000105357	MYH14	3.925	0.803	0.02	0.78	0.012	0.89	1	7	25	16	5	0	0	0	0	2	384	336	350	165	446	2	7	20	19	8	0	0	0	0	1	278	263	278	229	339
ENSG00000121988	ZRANB3	-0.163	3.039	0.02	0.78	0.49	1	645	586	536	555	632	510	500	472	523	626	496	550	535	510	557	966	581	418	647	1021	536	769	363	571	451	358	430	424	706	422
ENSG00000130812	ANGPTL6	0.98	-1.918	0.02	0.78	0.035	1	7	10	13	8	11	12	16	12	35	39	9	8	15	32	11	11	10	10	9	17	13	25	9	38	29	6	6	12	44	8
ENSG00000131379	C3orf20	0.799	-1.734	0.02	0.78	0.043	1	15	16	17	8	6	16	22	33	7	17	31	24	14	26	22	22	16	13	10	10	17	34	26	8	12	23	19	11	36	17
ENSG00000164128	NPY1R	-0.581	2.225	0.02	0.79	0.056	1	335	451	394	481	338	282	223	114	148	267	262	271	323	421	360	503	447	307	561	546	297	343	87	162	192	189	212	256	583	273
ENSG00000169629	RGPD8	0.394	1.347	0.02	0.78	0.18	1	130	157	190	117	104	197	207	198	133	154	210	164	182	153	235	195	156	148	137	168	207	319	152	145	111	152	128	144	212	178
ENSG00000178538	CA8	-0.52	1.943	0.02	0.79	0.077	1	372	236	249	368	375	237	188	128	177	242	309	299	269	136	251	557	234	194	429	606	249	290	98	193	174	223	234	213	189	190
ENSG00000178573	MAF	-1.036	3.852	0.02	0.78	0.01	0.85	846	2947	523	1277	1740	981	479	206	905	1519	290	497	476	772	1024	1269	2923	407	1488	2811	1032	737	158	987	1095	209	388	377	1069	776
ENSG00000179031	NSA2P3	2.278	-4.327	0.02	0.78	0.015	0.93	1	0	0	1	0	3	2	1	5	0	1	5	0	1	1	1	0	0	1	0	3	3	1	5	0	1	4	0	2	1
ENSG00000180044	C3orf80	-0.413	1.806	0.02	0.78	0.13	1	347	235	261	217	333	306	212	200	222	195	244	179	218	130	186	520	233	203	253	538	322	326	154	242	140	176	140	173	181	141
ENSG00000181513	ACBD4	0.289	3.19	0.02	0.78	0.27	1	498	576	467	580	534	608	548	702	862	479	618	572	650	744	705	747	571	364	676	863	640	843	540	940	345	446	447	515	1031	534
ENSG00000187135	VSTM2B	0.642	4.593	0.02	0.78	0.032	1	990	1663	1210	799	1217	3972	1185	1309	1979	1951	1505	1498	1662	2129	1166	1484	1650	943	932	1967	4178	1824	1006	2159	1405	1086	1170	1316	2950	883
ENSG00000188846	RPL14	0.181	8.899	0.02	0.79	0.24	1	31733	29997	28929	26619	29633	27031	32555	32240	36874	32083	30795	33288	37208	34644	36343	47552	29756	22543	31028	47880	28431	50075	24788	40237	23100	22230	26010	29471	48001	27537
ENSG00000204852	TCTN1	-0.158	4.764	0.02	0.79	0.41	1	1939	2011	1671	1953	2193	1784	1820	1665	1985	1861	1543	1654	1605	1893	1701	2906	1995	1302	2276	3543	1876	2799	1280	2166	1340	1114	1292	1271	2623	1289
ENSG00000205744	DENND1C	0.771	1.777	0.02	0.79	0.042	1	167	144	263	112	89	197	262	352	286	71	360	317	371	190	239	250	143	205	131	145	207	403	271	312	51	260	248	294	263	181
ENSG00000213355	CNN2P8	1.525	-3.854	0.02	0.79	0.028	1	0	0	2	2	2	6	2	4	2	3	8	3	4	4	1	0	0	2	2	3	6	4	3	2	2	6	2	3	5	1
ENSG00000226454	ENSG00000226454	1.536	-3.677	0.02	0.79	0.012	0.89	4	2	0	0	1	9	7	3	2	4	2	3	5	2	8	5	2	0	0	2	9	11	2	2	3	1	2	4	3	6
ENSG00000227301	ENSG00000227301	1.56	-3.869	0.02	0.78	0.02	1	2	1	0	1	1	3	3	6	5	2	2	3	1	3	9	3	1	0	1	2	3	5	5	5	1	1	2	1	4	7
ENSG00000230648	ENSG00000230648	-0.631	-1.85	0.02	0.78	0.062	1	25	26	18	11	27	17	15	22	14	7	18	13	15	10	9	38	26	14	13	44	18	23	17	15	5	13	10	12	14	7
ENSG00000230777	RPS29P5	-1.377	-3.978	0.02	0.79	0.017	0.99	4	1	4	7	4	1	1	0	3	1	3	2	0	2	0	6	1	3	8	6	1	2	0	3	1	2	2	0	3	0
ENSG00000231170	ENSG00000231170	-1.727	-3.751	0.02	0.78	0.014	0.93	2	16	8	1	2	0	1	0	2	1	4	1	4	3	0	4	16	6	1	4	0	2	0	2	1	3	1	3	4	0
ENSG00000235205	TATDN2P3	3.059	-2.024	0.02	0.79	0.016	0.98	3	0	0	6	2	3	0	2	23	28	6	0	2	139	2	4	0	0	7	4	3	0	1	25	20	4	0	1	187	1
ENSG00000250151	ARPC4-TTLL3	0.491	0.385	0.02	0.79	0.12	1	59	61	71	63	83	67	71	126	115	81	64	83	96	153	92	88	61	55	74	134	71	109	97	125	58	46	65	76	211	70
ENSG00000251138	LINC02882	2.961	-3.104	0.02	0.79	0.019	1	0	1	5	0	0	0	1	0	1	2	30	9	21	3	22	0	1	4	0	0	0	2	0	1	1	23	7	17	5	17
ENSG00000258695	ENSG00000258695	0.451	-1.128	0.02	0.78	0.15	1	21	28	28	22	17	26	37	35	33	32	35	33	24	23	39	31	28	22	26	28	27	56	27	36	23	25	26	19	32	30
ENSG00000265296	FEM1AP2	1.52	-1.892	0.02	0.78	0.02	1	0	15	9	4	7	48	25	38	40	18	10	13	3	7	6	1	15	7	5	12	50	38	30	43	13	7	10	2	10	4
ENSG00000267586	LINC00907	-0.646	-1.127	0.02	0.79	0.055	1	59	37	17	36	38	36	22	13	18	18	18	24	24	28	38	88	37	13	42	62	38	34	10	20	13	13	19	19	39	29
ENSG00000288398	ENSG00000288398	-0.285	3.439	0.02	0.78	0.24	1	854	801	684	950	827	943	657	619	578	693	679	723	710	591	566	1279	795	533	1107	1336	992	1010	476	631	499	490	565	562	819	429
ENSG00000074803	SLC12A1	-1.174	-0.02	0.021	0.79	0.012	0.89	44	290	47	44	85	34	26	13	87	42	29	65	29	96	28	67	288	36	51	137	36	41	10	95	30	21	51	23	132	21
ENSG00000088356	PDRG1	0.242	5.609	0.021	0.79	0.18	1	3511	3004	2443	2628	2991	3687	3740	3744	4110	3489	2933	3251	3586	3023	2914	5261	2980	1904	3063	4833	3878	5752	2879	4485	2512	2117	2540	2840	4189	2208
ENSG00000092421	SEMA6A	0.266	6.751	0.021	0.79	0.12	1	6050	6516	7211	4900	7114	6172	6190	8196	7400	8173	8515	8442	8033	7640	7704	9066	6464	5619	5712	11495	6492	9522	6302	8075	5885	6147	6596	6363	10585	5837
ENSG00000125352	RNF113A	0.192	3.544	0.021	0.79	0.43	1	761	677	798	659	665	758	786	875	809	682	766	914	879	834	833	1141	672	622	768	1074	797	1209	673	883	491	553	714	696	1156	631
ENSG00000139725	RHOF	0.266	3.881	0.021	0.79	0.27	1	831	858	770	1052	830	1322	976	983	944	890	1220	1025	1197	992	891	1246	851	600	1226	1342	1390	1501	756	1030	641	881	801	948	1375	675
ENSG00000152242	C18orf25	0.11	4.394	0.021	0.79	0.61	1	1371	1362	1297	1221	1434	1435	1553	1379	1544	1346	1485	1386	1364	1490	1447	2054	1351	1011	1423	2317	1509	2388	1060	1685	969	1072	1083	1080	2065	1096
ENSG00000154153	RETREG1	-0.292	4.993	0.021	0.79	0.14	1	2622	2142	2126	2809	2442	2326	1933	1738	1560	1831	2096	2252	2338	1566	2196	3929	2125	1657	3274	3946	2446	2974	1336	1702	1318	1513	1760	1852	2170	1664
ENSG00000167779	IGFBP6	-1.218	2.956	0.021	0.79	0.0099	0.85	278	2210	346	467	879	274	154	189	693	655	179	370	167	766	146	418	2192	269	544	1420	288	237	145	756	472	129	289	132	1060	110
ENSG00000170634	ACYP2	-0.295	3.16	0.021	0.79	0.23	1	641	598	592	892	682	609	502	453	464	599	583	632	683	517	510	960	593	461	1040	1102	640	772	348	506	431	421	494	541	717	386
ENSG00000173436	MICOS10	-0.164	5.315	0.021	0.79	0.34	1	3156	2587	2932	2807	2879	2713	2686	2395	2154	2665	2687	2777	2567	2405	2580	4729	2566	2285	3272	4652	2854	4132	1841	2350	1919	1940	2170	2033	3332	1955
ENSG00000174502	SLC26A9	-2.238	-4.186	0.021	0.79	0.0098	0.84	0	13	1	1	3	0	1	0	2	0	0	2	0	2	0	1	13	1	1	5	0	1	0	2	0	0	2	0	2	0
ENSG00000184809	B3GALT5-AS1	-0.974	0.98	0.021	0.79	0.018	1	137	319	91	186	234	62	41	28	202	185	86	133	57	116	74	206	316	71	217	377	65	64	21	220	134	62	104	45	161	56
ENSG00000189058	APOD	-0.179	-1.726	0.021	0.79	0.71	1	25	25	21	5	23	13	8	14	6	6	11	15	16	76	7	37	25	16	6	37	14	13	11	7	4	8	12	13	102	5
ENSG00000197181	PIWIL2	0.745	-0.006	0.021	0.79	0.05	1	47	24	55	51	47	35	66	114	124	53	82	41	67	48	121	70	24	43	59	76	37	102	88	135	38	59	32	53	67	92
ENSG00000198642	KLHL9	-0.132	7.094	0.021	0.79	0.38	1	10352	9472	9645	9547	9599	9028	9527	8357	8142	9024	9284	9697	9230	8236	8201	15512	9396	7516	11128	15510	9495	14654	6425	8885	6497	6702	7577	7311	11411	6214
ENSG00000205116	TMEM88B	0.481	-1.053	0.021	0.79	0.13	1	24	13	33	27	23	29	24	34	36	35	43	35	33	42	28	36	13	26	32	37	30	37	26	39	25	31	27	26	58	21
ENSG00000211689	TRGC1	-3.67	-4.512	0.021	0.79	0.0011	0.25	0	11	0	1	1	1	0	0	0	0	0	0	0	0	0	1	11	0	1	2	1	0	0	0	0	0	0	0	0	0
ENSG00000214402	LCNL1	-1.124	-0.395	0.021	0.79	0.013	0.92	33	241	26	29	54	23	20	43	69	36	28	35	22	47	29	50	239	20	34	88	24	31	33	75	26	20	27	17	65	22
ENSG00000225330	ENSG00000225330	-1.145	-3.516	0.021	0.79	0.028	1	5	11	2	7	5	1	1	3	1	4	5	3	3	3	5	8	11	1	8	9	1	2	2	1	3	4	2	2	4	4
ENSG00000225937	PCA3	-0.783	-2.429	0.021	0.79	0.033	1	9	14	22	20	9	10	8	3	6	3	11	11	12	9	9	14	14	17	23	15	10	13	2	7	2	8	9	10	13	7
ENSG00000226663	MTND4P10	3.972	-4.478	0.021	0.79	0.014	0.93	0	0	0	0	0	0	0	3	6	0	3	1	0	0	5	0	0	0	0	0	0	1	2	6	0	2	1	0	0	4
ENSG00000230807	ENSG00000230807	-1.415	-3.882	0.021	0.8	0.023	1	4	5	7	2	4	3	1	1	0	0	1	0	2	1	6	6	5	6	3	6	3	2	1	0	0	1	0	2	1	5
ENSG00000233721	ENSG00000233721	1.889	-3.978	0.021	0.79	0.013	0.91	1	0	0	1	2	5	4	9	5	2	3	4	0	1	1	1	0	0	1	3	5	6	7	5	1	2	3	0	1	1
ENSG00000248890	HHIP-AS1	-0.406	1.415	0.021	0.79	0.14	1	195	271	260	190	141	172	149	154	149	114	199	207	134	143	173	292	269	203	221	229	181	230	118	163	82	144	162	106	198	131
ENSG00000249743	ENSG00000249743	-2.266	-3.703	0.021	0.79	0.0043	0.54	3	24	0	3	3	5	1	0	1	1	0	0	0	4	0	5	24	0	4	5	5	2	0	1	1	0	0	0	5	0
ENSG00000255983	ENSG00000255983	1.396	-2.742	0.021	0.79	0.029	1	1	7	3	8	1	4	3	7	10	3	16	9	8	22	23	2	7	2	9	2	4	5	5	11	2	12	7	6	29	18
ENSG00000257859	CASC18	0.801	-1.26	0.021	0.79	0.045	1	19	12	25	9	22	28	17	32	37	27	21	34	25	67	16	28	12	20	11	35	29	26	25	40	19	15	27	20	92	12
ENSG00000271551	ENSG00000271551	-0.31	1.81	0.021	0.79	0.24	1	271	272	235	284	275	215	235	168	175	203	238	263	236	157	269	406	270	183	331	445	226	361	129	191	146	172	206	187	218	204
ENSG00000275964	ENSG00000275964	0.27	2.069	0.021	0.79	0.31	1	246	216	209	268	288	375	283	276	280	346	274	288	316	242	283	369	214	163	312	465	394	435	212	306	249	198	225	250	336	214
ENSG00000278828	H3C10	-0.694	-1.995	0.021	0.79	0.052	1	20	27	13	17	22	11	7	4	14	23	9	15	10	18	12	30	27	10	20	35	12	11	3	15	17	6	12	8	24	9
ENSG00000006638	TBXA2R	1.766	-2.001	0.022	0.8	0.022	1	3	7	8	6	4	8	1	13	32	35	10	7	14	74	0	5	7	6	7	7	8	2	10	35	26	7	5	11	100	0
ENSG00000065548	ZC3H15	-0.116	6.675	0.022	0.8	0.44	1	7511	6719	7761	6987	7116	6524	7311	6308	6409	7015	6466	6528	6767	6333	6935	11256	6665	6048	8144	11498	6862	11245	4850	6994	5051	4668	5101	5360	8774	5255
ENSG00000076356	PLXNA2	0.852	6.663	0.022	0.8	0.012	0.89	3537	4569	7817	2959	3204	2818	8238	10476	5834	2834	13067	12667	10267	6929	6612	5301	4532	6092	3449	5177	2964	12672	8055	6366	2040	9433	9898	8132	9601	5010
ENSG00000101350	KIF3B	-0.253	7.689	0.022	0.8	0.12	1	17762	16299	13802	11960	17652	13371	12732	12141	10371	13698	12767	15550	13660	13350	12355	26617	16168	10755	13941	28522	14063	19584	9335	11317	9863	9216	12150	10820	18497	9361
ENSG00000110148	CCKBR	0.497	2.198	0.022	0.8	0.1	1	177	281	321	266	155	364	382	506	396	202	337	314	306	260	318	266	279	250	310	251	383	588	389	432	145	243	245	242	361	241
ENSG00000111319	SCNN1A	1.979	-4.028	0.022	0.8	0.015	0.93	1	3	0	0	0	0	4	3	7	4	2	1	3	4	3	1	3	0	0	0	0	6	2	8	3	1	1	2	5	2
ENSG00000114859	CLCN2	0.309	4.392	0.022	0.8	0.18	1	1149	1220	1392	1160	1141	1477	1817	1917	1383	1164	1514	1312	1362	1211	1861	1722	1210	1085	1352	1843	1554	2795	1474	1509	838	1093	1025	1079	1678	1410
ENSG00000119396	RAB14	-0.144	7.463	0.022	0.8	0.33	1	12701	11664	13773	13151	11834	11750	12443	11529	11199	11603	11481	11942	11728	10327	10248	19032	11570	10733	15329	19121	12358	19139	8864	12220	8354	8288	9331	9289	14308	7765
ENSG00000131015	ULBP2	0.841	-0.071	0.022	0.8	0.04	1	69	31	63	12	29	75	69	88	22	53	75	73	98	90	84	102	31	49	14	47	79	106	68	24	38	54	57	78	125	64
ENSG00000134595	SOX3	-0.819	0.048	0.022	0.8	0.029	1	142	121	32	63	113	96	68	42	26	49	59	59	53	21	62	212	120	25	74	182	101	105	32	28	35	43	46	42	30	47
ENSG00000141449	GREB1L	-0.45	5.621	0.022	0.8	0.033	1	4646	4918	1678	4332	4490	3365	2860	2704	2592	2936	2884	2301	3472	3158	3100	6962	4878	1307	5050	7255	3539	4400	2079	2828	2114	2082	1798	2750	4376	2349
ENSG00000144550	CPNE9	0.428	1.962	0.022	0.8	0.15	1	201	261	237	215	140	291	350	421	283	217	233	245	299	207	290	301	259	185	251	227	306	538	324	309	156	168	191	237	287	220
ENSG00000152580	IGSF10	1.938	3.238	0.022	0.8	0.022	1	95	360	124	245	266	413	24	160	901	1076	384	120	471	4763	49	143	357	96	286	430	434	37	123	983	775	277	93	373	6593	37
ENSG00000156413	FUT6	1.171	-1.782	0.022	0.8	0.027	1	6	9	16	8	9	8	29	54	44	6	24	13	7	13	20	10	9	13	9	14	9	44	42	48	4	17	10	5	18	15
ENSG00000162490	DRAXIN	0.488	6.27	0.022	0.8	0.029	1	4990	3767	4721	3631	3279	4809	7334	7975	6004	3056	6385	7162	5928	4161	4378	7478	3737	3679	4233	5299	5058	11280	6132	6552	2200	4609	5596	4695	5765	3317
ENSG00000162591	MEGF6	0.938	4.566	0.022	0.8	0.021	1	617	1045	746	1468	1045	935	1180	1175	3365	3116	981	973	1058	4577	1497	925	1037	581	1711	1688	984	1815	903	3672	2244	708	760	838	6340	1134
ENSG00000168060	NAALADL1	2.257	-4.092	0.022	0.8	0.017	0.99	1	1	0	1	0	3	0	3	5	8	0	1	0	7	1	1	1	0	1	0	3	1	2	5	6	0	1	0	9	1
ENSG00000168395	ING5	0.118	5.656	0.022	0.8	0.48	1	3016	3065	3086	3479	3335	3562	3535	3400	3967	3361	3341	3203	3247	3555	3520	4520	3040	2405	4055	5389	3746	5438	2614	4329	2420	2412	2503	2572	4926	2667
ENSG00000170264	FAM161A	-0.14	4.589	0.022	0.8	0.47	1	1638	1760	1609	1772	1807	1616	1632	1455	1391	1561	1651	1578	1659	1399	1644	2455	1746	1254	2065	2919	1700	2511	1119	1518	1124	1192	1233	1314	1939	1246
ENSG00000179241	LDLRAD3	0.212	5.655	0.022	0.8	0.23	1	3171	3246	2976	2968	2910	2904	3894	3953	3782	3386	3179	2870	3474	3997	3934	4752	3220	2319	3460	4702	3054	5989	3039	4127	2438	2295	2242	2752	5538	2981
ENSG00000188092	GPR89B	-0.201	2.489	0.022	0.8	0.41	1	400	397	427	379	446	380	412	333	302	364	368	399	354	306	347	599	394	333	442	721	400	634	256	330	262	266	312	280	424	263
ENSG00000189001	SBSN	0.57	-1.252	0.022	0.8	0.092	1	21	22	18	21	18	46	42	26	30	16	36	28	27	18	26	31	22	14	24	29	48	64	20	33	11	26	22	21	25	20
ENSG00000196218	RYR1	0.559	4.255	0.022	0.8	0.054	1	1161	924	930	734	1106	1059	1634	2185	2020	739	1765	949	1367	982	1610	1739	917	725	856	1787	1114	2513	1680	2204	532	1274	741	1083	1361	1220
ENSG00000198597	ZNF536	-0.78	5.03	0.022	0.8	0.012	0.89	4926	2013	700	2798	4719	2715	2032	1296	1628	2110	1362	1359	1622	1358	2170	7381	1997	545	3261	7624	2855	3125	996	1776	1519	983	1062	1285	1882	1644
ENSG00000199546	Y_RNA	-2.062	-4.399	0.022	0.8	0.01	0.85	3	6	3	0	2	2	1	0	0	0	1	0	0	0	1	4	6	2	0	3	2	1	0	0	0	1	0	0	0	1
ENSG00000204569	PPP1R10	0.127	6.461	0.022	0.8	0.42	1	5814	5691	5577	5456	5270	5824	6353	6621	6096	5528	6418	6148	5795	5619	6335	8712	5645	4346	6360	8516	6126	9772	5091	6652	3980	4633	4804	4590	7786	4800
ENSG00000227098	ENSG00000227098	-0.884	-1.001	0.022	0.8	0.024	1	27	56	60	55	29	12	19	23	9	14	28	34	33	16	58	41	56	47	64	47	13	29	18	10	10	20	27	26	22	45
ENSG00000234224	TMEM229A	-0.408	0.996	0.022	0.8	0.14	1	171	167	148	131	170	166	124	126	82	107	108	141	145	75	114	256	166	115	153	275	175	190	97	90	77	78	110	115	104	86
ENSG00000248485	PCP4L1	0.61	1.967	0.022	0.8	0.068	1	244	201	148	159	211	377	397	343	184	246	414	325	345	123	189	366	199	115	185	341	396	610	264	201	177	299	254	273	171	143
ENSG00000259280	ENSG00000259280	-0.818	0.017	0.022	0.8	0.029	1	73	69	58	176	87	51	30	34	28	53	32	47	48	87	113	109	68	45	205	140	54	47	26	31	38	23	37	38	120	86
ENSG00000286943	ENSG00000286943	-1.077	-3.458	0.022	0.8	0.027	1	6	4	11	3	8	4	4	5	1	3	2	4	5	1	3	9	4	9	4	12	4	6	4	1	2	1	3	4	1	2
ENSG00000287583	ENSG00000287583	1.294	-3.655	0.022	0.8	0.043	1	1	2	4	1	1	2	4	4	2	4	3	7	5	5	8	2	2	3	1	2	2	6	3	2	3	2	6	4	7	6
ENSG00000041982	TNC	1.537	6.041	0.023	0.8	0.016	0.95	358	4792	2578	1482	517	2444	785	4331	2645	2880	3951	2449	7946	24218	4788	537	4753	2009	1727	836	2571	1208	3330	2886	2073	2852	1913	6294	33551	3628
ENSG00000073008	PVR	0.146	5.741	0.023	0.8	0.38	1	3230	3392	3190	3565	3351	3815	3580	3754	3744	3633	3515	3264	3418	4473	3813	4840	3365	2486	4155	5415	4013	5506	2886	4085	2616	2537	2550	2707	6197	2889
ENSG00000083720	OXCT1	-0.217	6.774	0.023	0.8	0.17	1	8350	7852	7510	8217	8509	7828	7185	6183	5643	7878	6947	8159	6941	5867	6959	12513	7789	5852	9578	13748	8233	11052	4754	6158	5672	5015	6375	5498	8129	5273
ENSG00000084733	RAB10	-0.119	7.673	0.023	0.8	0.41	1	14727	14075	15193	14390	13840	13745	13997	13395	12040	12483	13337	14429	13248	13772	12538	22068	13962	11839	16774	22363	14457	21530	10299	13138	8988	9628	11274	10493	19081	9500
ENSG00000100554	ATP6V1D	-0.161	6.345	0.023	0.8	0.3	1	6141	5543	6187	5756	5669	5494	5689	5065	4606	4928	5095	5700	5888	4894	5054	9202	5498	4821	6709	9160	5778	8751	3894	5026	3548	3678	4454	4664	6781	3829
ENSG00000112981	NME5	-0.307	2.457	0.023	0.8	0.23	1	483	390	368	382	473	394	378	276	252	322	333	352	401	276	409	724	387	287	445	764	414	581	212	275	232	240	275	318	382	310
ENSG00000118369	USP35	0.148	5.304	0.023	0.8	0.41	1	2305	2567	2561	2533	2373	2755	2699	2852	2765	2306	2534	2784	2819	3101	2723	3454	2546	1996	2953	3834	2898	4151	2193	3017	1660	1829	2175	2233	4296	2063
ENSG00000164089	ETNPPL	1.166	-2.92	0.023	0.8	0.037	1	3	2	7	4	2	10	11	15	4	3	11	17	8	4	3	5	2	6	5	4	11	17	12	4	2	8	14	6	6	2
ENSG00000164761	TNFRSF11B	3.639	0.958	0.023	0.8	0.014	0.93	8	3	8	36	19	19	0	15	482	234	6	0	7	1081	0	12	3	6	41	31	20	0	11	525	169	4	0	5	1492	0
ENSG00000167207	NOD2	0.748	-2.38	0.023	0.8	0.072	1	6	11	9	4	8	9	12	11	16	13	19	18	9	17	4	9	11	7	5	13	10	19	8	17	9	14	14	7	23	3
ENSG00000171219	CDC42BPG	0.968	-0.343	0.023	0.8	0.036	1	20	37	21	37	40	45	38	38	118	112	31	26	46	129	27	31	37	16	43	64	47	59	29	128	81	22	20	36	178	20
ENSG00000172301	COPRS	-0.122	5.193	0.023	0.8	0.48	1	2617	2348	2610	2743	2628	2447	2357	2375	2177	2387	2291	2528	2500	2267	2471	3921	2329	2034	3197	4247	2574	3625	1826	2376	1719	1654	1975	1980	3141	1872
ENSG00000176884	GRIN1	-0.521	5.132	0.023	0.8	0.029	1	3790	2959	3525	2041	2401	3693	2304	2553	1865	1296	2021	1743	1592	1738	1695	5679	2935	2747	2379	3880	3884	3544	1963	2035	933	1459	1362	1261	2408	1284
ENSG00000179532	DNHD1	0.485	2.459	0.023	0.8	0.11	1	253	305	293	295	301	299	388	405	779	451	313	287	298	473	358	379	303	228	344	487	315	597	311	850	325	226	224	236	655	271
ENSG00000182263	FIGN	-0.705	3.662	0.023	0.8	0.029	1	1608	909	689	976	1517	771	298	266	871	929	852	796	606	1026	581	2409	902	537	1138	2451	811	459	204	950	669	615	622	480	1421	440
ENSG00000185664	PMEL	1.441	1.597	0.023	0.8	0.022	1	19	40	272	119	18	47	199	334	307	52	376	444	392	111	289	30	40	213	139	30	49	306	257	335	37	272	347	311	154	219
ENSG00000186462	NAP1L2	-0.332	6.751	0.023	0.8	0.061	1	8185	7787	8563	8395	8902	8290	8185	5948	4971	6754	6656	7960	6948	4380	6359	12265	7724	6673	9785	14384	8719	12589	4573	5425	4863	4805	6220	5503	6069	4818
ENSG00000196337	CGB7	1.227	-1.791	0.023	0.8	0.028	1	3	7	9	13	14	26	19	17	62	37	14	5	10	22	4	5	7	7	15	22	27	29	13	67	27	10	4	8	30	3
ENSG00000224709	OR11M1P	1.847	-3.988	0.023	0.8	0.015	0.93	2	0	0	1	1	1	2	1	3	3	5	3	6	8	0	3	0	0	1	1	1	3	1	3	2	4	2	5	10	0
ENSG00000232545	ENSG00000232545	0.412	0.305	0.023	0.8	0.17	1	61	69	53	61	88	87	114	123	69	66	94	69	75	87	100	91	68	41	71	142	91	175	95	75	47	68	54	59	120	76
ENSG00000234511	C5orf58	-2.233	-2.414	0.023	0.8	0.0036	0.51	60	3	0	0	44	6	0	5	6	3	8	3	9	2	3	87	3	0	0	70	6	0	4	7	2	6	2	7	3	2
ENSG00000237179	LINC01797	-0.49	1.089	0.023	0.8	0.099	1	207	157	182	168	155	95	133	89	90	75	166	165	159	96	173	310	156	142	196	251	100	204	68	98	54	120	129	126	133	131
ENSG00000243406	MRPS31P5	0.236	1.505	0.023	0.8	0.38	1	166	175	171	148	182	214	197	202	230	193	183	182	199	156	228	249	174	133	172	294	225	303	155	251	139	132	142	158	216	173
ENSG00000253953	PCDHGB4	1.644	4.967	0.023	0.8	0.018	1	885	1482	1241	13	715	542	1159	1073	711	484	4278	4817	4143	6111	3772	1326	1470	967	15	1155	570	1783	825	776	348	3089	3764	3282	8465	2858
ENSG00000254061	ENSG00000254061	2.821	-4.434	0.023	0.8	0.042	1	1	0	0	0	0	0	0	3	0	5	0	1	2	1	6	1	0	0	0	0	0	1	2	0	4	0	1	2	1	5
ENSG00000254577	ENSG00000254577	0.38	-0.305	0.023	0.8	0.2	1	43	59	39	41	36	57	59	66	61	53	49	49	76	42	57	65	59	30	48	58	60	90	51	67	38	35	38	60	59	43
ENSG00000255346	NOX5	1.372	-3.22	0.023	0.8	0.034	1	0	5	3	2	3	2	2	9	17	6	4	4	4	10	10	1	5	2	2	5	2	3	7	18	4	3	3	3	14	8
ENSG00000258766	DIO2-AS1	1.253	-3.397	0.023	0.8	0.032	1	4	3	3	0	2	7	4	5	12	2	4	5	6	8	2	6	3	2	0	3	7	7	4	13	1	3	4	5	11	1
ENSG00000261924	ENSG00000261924	-0.642	-2.252	0.023	0.8	0.064	1	13	16	13	15	21	9	12	9	13	14	15	7	14	6	4	20	16	10	18	34	9	19	7	14	10	11	5	11	8	3
ENSG00000262558	ENSG00000262558	-1.517	-3.951	0.023	0.8	0.017	0.99	8	5	5	3	1	3	1	0	2	3	1	4	0	0	1	11	5	4	3	2	3	1	0	2	2	1	3	0	0	1
ENSG00000270964	MAP2K5-DT	-0.414	-0.283	0.023	0.8	0.16	1	61	64	72	64	59	53	38	33	58	79	34	44	48	51	41	91	63	56	75	95	56	59	25	63	57	24	34	38	71	31
ENSG00000271380	ENSG00000271380	-0.293	0.617	0.023	0.8	0.28	1	121	102	89	140	122	89	103	69	83	85	93	99	121	92	103	182	101	69	163	197	94	159	53	91	61	67	77	96	128	78
ENSG00000272137	ENSG00000272137	0.568	-1.744	0.023	0.8	0.082	1	20	16	9	13	10	16	21	28	22	22	18	14	25	16	21	29	16	7	15	17	17	32	22	24	16	13	11	20	23	16
ENSG00000272218	ENSG00000272218	3.96	-4.482	0.023	0.8	0.013	0.9	0	0	0	0	0	0	0	0	0	1	1	6	1	4	4	0	0	0	0	0	0	0	0	0	1	1	5	1	5	3
ENSG00000277977	ENSG00000277977	0.622	-1.507	0.023	0.8	0.058	1	23	12	9	20	15	18	23	30	21	28	26	34	23	13	31	34	12	7	23	24	19	36	23	23	20	19	27	18	19	24
ENSG00000278156	TSC22D1-AS1	-0.385	1.936	0.023	0.8	0.15	1	301	318	323	282	284	289	288	244	142	202	252	270	211	156	255	451	315	252	329	459	304	443	188	155	145	182	211	167	217	193
ENSG00000280200	ENSG00000280200	-1.722	-4.016	0.023	0.8	0.015	0.94	5	9	1	1	4	3	1	0	0	4	1	0	1	1	0	8	9	1	1	6	3	1	0	0	3	1	0	1	2	0
ENSG00000285082	ENSG00000285082	-3.125	-4.28	0.023	0.8	0.00093	0.21	5	4	0	0	9	1	0	0	0	0	0	0	0	2	0	7	4	0	0	13	1	0	0	0	0	0	0	0	2	0
ENSG00000288575	ENSG00000288575	-1.921	-4.002	0.023	0.8	0.008	0.75	5	4	3	5	5	3	0	0	0	0	0	6	0	1	0	7	4	2	6	8	3	0	0	0	0	0	5	0	2	0
ENSG00000050393	MCUR1	-0.136	4.91	0.024	0.81	0.46	1	2329	1954	1924	2217	2286	1935	2049	1811	1795	2078	1971	1956	2118	1904	1873	3490	1938	1499	2584	3693	2035	3151	1392	1959	1496	1423	1528	1678	2638	1419
ENSG00000087494	PTHLH	-1.382	2.143	0.024	0.81	0.01	0.85	373	605	181	340	993	265	39	65	470	433	50	169	51	320	48	560	600	141	397	1602	279	61	50	512	313	36	132	40	443	36
ENSG00000099866	MADCAM1	0.362	0.147	0.024	0.8	0.22	1	72	52	60	64	55	92	84	97	70	59	102	74	76	63	65	107	52	47	75	89	97	129	75	76	42	74	58	60	87	49
ENSG00000107242	PIP5K1B	-0.516	-1.313	0.024	0.8	0.094	1	33	47	26	24	26	19	17	27	19	16	25	21	17	25	34	50	47	20	28	42	20	27	21	21	11	18	16	13	34	26
ENSG00000110844	PRPF40B	0.171	5.963	0.024	0.81	0.3	1	3898	3716	3827	3957	3880	4107	4384	5105	4789	3817	4238	4021	4202	3911	4828	5842	3686	2982	4612	6269	4320	6743	3925	5226	2748	3059	3142	3328	5419	3658
ENSG00000127412	TRPV5	1.051	-3.08	0.024	0.8	0.032	1	3	2	4	1	7	7	9	8	2	11	8	6	5	6	13	5	2	3	1	11	7	13	6	2	8	6	5	4	9	10
ENSG00000128487	SPECC1	0.184	5.222	0.024	0.81	0.31	1	2340	2527	2302	1920	2364	2546	2672	2432	2342	2439	2953	2863	2824	2563	2394	3506	2507	1794	2238	3820	2678	4110	1870	2556	1756	2132	2237	2237	3551	1814
ENSG00000128951	DUT	-0.158	5.788	0.024	0.81	0.32	1	3937	3708	3807	4578	3848	3852	3301	3328	3489	3710	3271	3486	4068	3526	3595	5900	3678	2967	5336	6217	4051	5077	2559	3807	2671	2361	2724	3222	4885	2724
ENSG00000133316	WDR74	0.176	4.398	0.024	0.81	0.41	1	1267	1303	1418	1260	1246	1308	1332	1671	1514	1374	1367	1433	1489	1718	1470	1899	1293	1105	1469	2014	1376	2049	1285	1652	989	987	1120	1179	2380	1114
ENSG00000152583	SPARCL1	-2.376	5.607	0.024	0.81	0.003	0.48	10690	10214	488	2508	11446	4490	18	72	1661	4652	57	1094	205	1234	135	16018	10132	380	2924	18493	4722	28	55	1812	3352	41	855	162	1710	102
ENSG00000171124	FUT3	0.889	0.497	0.024	0.81	0.039	1	32	77	102	52	34	47	133	183	212	42	105	83	89	70	131	48	76	80	61	55	50	205	141	231	30	76	65	70	98	99
ENSG00000172594	SMPDL3A	-0.482	2.449	0.024	0.81	0.094	1	347	611	298	419	569	306	304	232	439	457	265	254	235	426	298	521	606	232	489	919	322	467	178	479	329	191	198	186	590	226
ENSG00000179943	FIZ1	-0.169	4.788	0.024	0.81	0.37	1	2096	1797	1785	2349	1958	2048	1784	1762	1671	1756	1705	1764	1877	1774	1623	3141	1783	1391	2738	3164	2154	2744	1355	1823	1264	1231	1378	1487	2458	1230
ENSG00000185630	PBX1	0.253	9.436	0.024	0.81	0.12	1	42648	38894	45548	37042	41672	44935	54116	55742	55692	54183	48871	49607	48628	34449	44276	63909	38581	35494	43177	67333	47262	83240	42858	60771	39012	35279	38761	38517	47731	33548
ENSG00000203908	KHDC3L	0.621	-0.039	0.024	0.81	0.078	1	51	26	51	56	48	34	57	77	115	53	86	59	116	60	62	77	26	40	65	78	36	88	59	125	38	62	46	92	84	47
ENSG00000214546	ENSG00000214546	0.984	-1.774	0.024	0.8	0.036	1	11	6	19	6	12	6	19	26	30	7	35	17	21	13	39	16	6	15	7	20	6	29	20	33	5	26	13	17	19	30
ENSG00000227591	HSD11B1-AS1	0.986	-3.184	0.024	0.81	0.038	1	4	2	6	0	4	4	9	8	7	7	9	4	5	6	8	6	2	5	0	7	4	13	6	8	5	7	3	4	8	6
ENSG00000234884	ENSG00000234884	-1.731	-4.39	0.024	0.81	0.032	1	3	2	5	1	1	0	1	1	1	0	1	1	1	0	0	5	2	4	1	2	0	1	1	1	0	1	1	1	0	0
ENSG00000239300	ENSG00000239300	1.655	-4.068	0.024	0.81	0.011	0.87	0	0	0	2	2	3	3	1	3	6	3	3	3	3	1	0	0	0	2	3	3	4	1	3	5	2	2	2	4	1
ENSG00000251410	ENSG00000251410	-1.198	-3.558	0.024	0.81	0.021	1	3	8	9	8	3	4	0	0	6	2	3	5	4	1	1	5	8	7	9	5	4	1	0	6	1	2	4	3	2	1
ENSG00000257176	ENSG00000257176	-0.79	1.952	0.024	0.8	0.029	1	510	198	151	223	706	242	176	204	341	304	147	149	142	229	134	763	196	117	260	1139	255	271	157	372	219	106	116	112	317	101
ENSG00000269653	ENSG00000269653	0.907	-2.33	0.024	0.81	0.036	1	7	10	9	3	7	12	18	23	14	13	18	13	10	2	15	10	10	7	4	12	13	28	18	15	9	13	10	8	3	11
ENSG00000282692	ENSG00000282692	2.313	-4.3	0.024	0.8	0.036	1	1	0	1	0	0	3	3	5	0	0	3	4	4	0	1	1	0	1	0	0	3	4	4	0	0	2	3	3	0	1
ENSG00000283156	ENSG00000283156	-0.62	-0.822	0.024	0.81	0.06	1	36	54	73	32	39	19	33	36	15	31	44	32	28	23	46	54	54	57	38	64	20	50	28	16	22	32	25	22	32	35
ENSG00000008513	ST3GAL1	0.4	5.901	0.025	0.82	0.05	1	3005	3725	3904	2301	3564	3717	4500	4235	3262	3771	6465	4885	5325	3371	4018	4503	3695	3042	2682	5758	3910	6922	3256	3560	2715	4667	3817	4218	4671	3044
ENSG00000050426	LETMD1	0.19	6.304	0.025	0.82	0.25	1	5610	4777	4518	4188	5103	5704	5420	5013	5827	5381	5447	6077	5920	4567	5848	8406	4739	3521	4882	8246	5999	8337	3854	6358	3874	3932	4748	4689	6328	4431
ENSG00000064995	TAF11	-0.081	5.296	0.025	0.82	0.63	1	2835	2706	2660	2792	2658	2642	2643	2385	2513	2725	2592	2593	2415	2688	2622	4249	2684	2073	3254	4295	2779	4065	1834	2742	1962	1871	2026	1913	3724	1987
ENSG00000065413	ANKRD44	0.36	5.236	0.025	0.82	0.089	1	1940	2154	2732	1894	1897	2141	2444	2471	2780	3050	2800	2337	2216	4288	2711	2907	2137	2129	2208	3065	2252	3760	1900	3034	2196	2021	1826	1755	5940	2054
ENSG00000070731	ST6GALNAC2	1.819	-1.893	0.025	0.82	0.025	1	2	12	4	5	6	6	3	2	69	7	7	12	9	85	10	3	12	3	6	10	6	6	1	75	5	5	9	7	115	7
ENSG00000079393	DUSP13	-1.665	-4.235	0.025	0.82	0.018	1	4	2	3	4	2	0	0	1	3	1	1	0	0	0	2	6	2	2	5	3	0	0	1	3	1	1	0	0	0	2
ENSG00000102554	KLF5	-1.179	2.822	0.025	0.82	0.012	0.89	242	1272	269	1001	973	440	118	129	515	870	147	215	158	558	165	363	1262	209	1167	1571	463	183	99	562	628	106	168	125	772	125
ENSG00000102837	OLFM4	-1.038	-2.233	0.025	0.82	0.021	1	10	41	13	18	11	13	4	13	4	16	14	10	10	3	5	16	41	10	21	18	14	6	10	4	12	10	8	8	4	4
ENSG00000110395	CBL	0.1	6.07	0.025	0.82	0.54	1	4315	4414	4037	4360	4356	4391	4936	4433	4671	4485	4632	4659	4046	4982	4797	6466	4378	3146	5082	7039	4618	7592	3408	5097	3229	3344	3640	3205	6903	3635
ENSG00000122585	NPY	1.41	-1.701	0.025	0.82	0.028	1	14	17	8	2	2	19	29	17	12	16	9	12	10	98	12	21	17	6	3	4	20	45	13	13	11	6	9	8	133	9
ENSG00000129682	FGF13	-0.499	7.062	0.025	0.82	0.02	1	14576	9779	11341	6313	13604	9412	8973	7977	5074	5025	8449	10237	8860	5881	8827	21842	9700	8838	7359	21980	9899	13802	6133	5537	3618	6099	7999	7018	8148	6688
ENSG00000163703	CRELD1	0.193	4.258	0.025	0.82	0.39	1	1118	1340	1202	1092	1092	1307	1515	1435	1536	1202	1191	1143	1226	1402	1400	1675	1329	937	1273	1765	1375	2330	1103	1676	865	860	893	971	1943	1061
ENSG00000171155	C1GALT1C1	-0.256	2.983	0.025	0.82	0.3	1	611	598	607	541	603	443	497	423	530	571	409	509	516	662	397	916	593	473	631	974	466	765	325	578	411	295	398	409	917	301
ENSG00000171757	LRRC34	0.786	0.225	0.025	0.82	0.05	1	54	89	50	22	43	66	58	78	35	53	128	90	141	107	136	81	88	39	26	70	69	90	60	38	38	93	70	112	148	103
ENSG00000171885	AQP4	-1.124	-2.808	0.025	0.82	0.022	1	10	23	2	8	16	3	4	6	6	4	0	10	5	9	5	15	23	1	9	26	3	6	5	7	3	0	8	4	12	4
ENSG00000182583	VCX	0.873	-1.919	0.025	0.82	0.048	1	9	4	21	8	9	12	26	30	18	5	22	22	20	11	21	14	4	17	9	15	13	40	23	20	3	16	17	16	16	16
ENSG00000183090	FREM3	-1.147	4.396	0.025	0.82	0.0092	0.81	1182	3525	4756	1017	624	1208	1348	1380	310	392	337	1560	934	626	1934	1772	3497	3707	1186	1009	1270	2073	1061	338	282	243	1219	740	868	1466
ENSG00000207445	SNORD15B	1.343	-3.588	0.025	0.82	0.025	1	2	2	1	1	3	2	6	5	8	10	3	3	0	5	4	3	2	1	1	4	2	9	4	9	8	2	2	0	7	3
ENSG00000227199	ST7-AS1	0.353	1.515	0.025	0.82	0.22	1	154	162	122	172	189	176	136	240	242	203	222	164	237	243	184	231	161	95	201	305	185	210	185	264	146	160	128	188	336	139
ENSG00000228218	ATF4P3	0.585	-0.855	0.025	0.82	0.085	1	38	16	24	24	29	31	33	44	72	46	36	23	30	37	44	56	16	19	28	47	33	51	34	78	33	26	18	24	52	33
ENSG00000233854	POU6F2-AS2	0.919	-1.544	0.025	0.82	0.042	1	14	9	26	8	10	8	14	22	15	14	40	28	43	37	32	21	9	21	9	16	9	22	17	16	10	29	22	34	51	24
ENSG00000254407	PHBP17	2.134	-3.957	0.025	0.82	0.019	1	1	2	0	1	0	0	5	4	2	5	7	8	0	3	0	1	2	0	1	0	0	7	3	2	4	5	7	0	4	0
ENSG00000255572	ENSG00000255572	1.679	-4.016	0.025	0.82	0.027	1	0	2	1	1	1	3	2	9	3	3	3	3	0	2	4	0	2	1	1	1	3	3	7	3	2	2	2	0	3	3
ENSG00000258881	ENSG00000258881	0.799	-2.365	0.025	0.82	0.05	1	7	8	5	7	9	11	14	22	17	3	18	7	18	9	12	11	8	4	8	15	12	21	17	19	2	13	5	14	13	9
ENSG00000260082	ENSG00000260082	1.952	-4.071	0.025	0.82	0.021	1	2	0	1	0	0	3	0	0	7	5	3	5	1	2	3	3	0	1	0	0	3	1	0	7	4	2	4	1	3	2
ENSG00000260747	ENSG00000260747	-0.284	0.096	0.025	0.82	0.28	1	75	91	78	80	72	70	62	69	60	56	67	72	54	78	62	113	90	61	93	116	74	95	53	65	40	48	56	43	108	47
ENSG00000265660	MIR4664	1.005	-2.796	0.025	0.82	0.045	1	1	7	1	8	6	10	10	7	5	2	16	10	9	12	13	2	7	1	9	9	11	15	5	6	1	12	8	7	16	10
ENSG00000280401	ENSG00000280401	0.487	0.45	0.025	0.82	0.13	1	67	73	90	63	62	64	101	145	97	60	111	123	90	71	130	100	72	70	74	100	67	156	112	106	43	80	96	71	99	99
ENSG00000285527	ENSG00000285527	-2.032	-4.104	0.025	0.82	0.011	0.85	1	11	1	3	4	1	0	0	2	3	0	4	0	0	0	2	11	1	3	6	1	0	0	2	2	0	3	0	0	0
ENSG00000286746	ENSG00000286746	-1.329	-3.535	0.025	0.82	0.021	1	6	1	3	10	11	3	3	3	3	2	6	0	4	1	1	9	1	2	12	17	3	4	2	3	1	5	0	3	1	1
ENSG00000286861	ENSG00000286861	0.479	-0.544	0.025	0.82	0.14	1	32	46	22	36	38	68	43	40	69	36	55	50	31	42	53	48	46	17	42	61	71	66	31	75	26	40	39	24	59	40
ENSG00000112699	GMDS	-0.681	4.434	0.026	0.82	0.025	1	1495	2487	1251	1829	2590	1302	714	764	1827	2486	718	1059	899	1386	887	2240	2467	975	2132	4185	1369	1099	587	1994	1791	518	827	712	1920	672
ENSG00000112852	PCDHB2	-0.293	6.426	0.026	0.82	0.094	1	7068	6096	6691	6001	6967	6055	6355	5923	6086	6770	4565	4650	4122	5028	4028	10591	6047	5214	6995	11257	6368	9775	4554	6641	4875	3295	3633	3265	6967	3052
ENSG00000118898	PPL	0.551	4.181	0.026	0.83	0.059	1	889	1006	1088	993	659	1074	1601	2066	1199	577	1634	1587	1644	923	1271	1332	998	848	1157	1065	1130	2463	1589	1308	415	1180	1240	1302	1279	963
ENSG00000126822	PLEKHG3	0.402	4.77	0.026	0.83	0.088	1	1294	1781	1931	1204	1311	1482	2098	2764	1978	1359	1930	1704	1904	2600	2060	1940	1767	1505	1404	2119	1559	3227	2125	2158	978	1393	1331	1508	3602	1561
ENSG00000137806	NDUFAF1	-0.123	4.252	0.026	0.82	0.55	1	1398	1300	1474	1212	1360	1197	1307	1180	1241	1257	1265	1308	1124	1276	1233	2095	1290	1149	1413	2197	1259	2011	907	1354	905	913	1022	890	1768	934
ENSG00000169139	UBE2V2	-0.155	6.877	0.026	0.83	0.31	1	9082	7184	8884	8509	8587	8344	8427	7233	7018	7597	7769	7734	7580	6821	7368	13609	7126	6923	9918	13874	8776	12962	5561	7658	5470	5608	6043	6004	9451	5583
ENSG00000178163	ZNF518B	0.207	5.34	0.026	0.83	0.26	1	2147	2561	2710	2503	2379	2351	2870	2717	2778	3425	2883	2657	2868	3304	2535	3217	2540	2112	2917	3844	2473	4414	2089	3031	2466	2081	2076	2272	4577	1921
ENSG00000181656	GPR88	-0.297	1.83	0.026	0.82	0.26	1	306	248	257	269	268	203	249	211	164	154	255	210	255	271	223	459	246	200	314	433	214	383	162	179	111	184	164	202	375	169
ENSG00000184719	RNLS	0.829	0.647	0.026	0.83	0.045	1	32	96	128	47	38	113	93	117	32	95	156	143	148	138	174	49	95	100	55	62	119	144	90	35	68	113	112	117	191	132
ENSG00000188825	LINC00910	0.392	1.023	0.026	0.82	0.19	1	109	117	61	128	141	105	163	146	143	167	166	109	135	180	147	163	116	47	149	227	111	250	112	156	120	120	85	107	249	111
ENSG00000189227	C15orf61	-0.209	2.786	0.026	0.83	0.39	1	567	396	556	466	543	476	419	399	422	465	500	453	422	418	401	850	393	433	543	877	501	644	307	460	335	361	354	334	579	304
ENSG00000198711	SSBP3-AS1	0.811	-0.643	0.026	0.83	0.053	1	25	24	53	17	18	19	51	81	73	27	40	45	43	30	71	38	24	42	20	29	20	78	63	80	19	29	35	34	42	54
ENSG00000198912	C1orf174	0.143	4.369	0.026	0.83	0.51	1	1236	1267	1220	1374	1368	1444	1361	1314	1654	1619	1352	1320	1391	1451	1373	1853	1257	951	1602	2211	1519	2094	1010	1805	1166	976	1031	1102	2011	1040
ENSG00000224418	STK24-AS1	-0.525	-1.786	0.026	0.83	0.096	1	18	19	19	23	29	15	9	9	20	17	14	15	21	14	18	27	19	15	27	47	16	14	7	22	12	10	12	17	19	14
ENSG00000230715	ENSG00000230715	0.215	2.53	0.026	0.83	0.41	1	323	354	293	354	415	427	401	423	390	433	367	319	394	475	409	484	351	228	413	671	449	617	325	426	312	265	249	312	658	310
ENSG00000237708	SPIN2P1	2.591	-4.493	0.026	0.83	0.056	1	1	0	0	0	0	3	2	3	3	0	0	1	0	3	0	1	0	0	0	0	3	3	2	3	0	0	1	0	4	0
ENSG00000255121	CENATAC-DT	-0.298	0.004	0.026	0.82	0.28	1	73	87	55	68	89	61	74	57	51	57	61	65	59	52	69	110	86	43	79	143	64	113	44	56	41	44	51	47	72	52
ENSG00000260350	ENSG00000260350	0.64	-0.159	0.026	0.83	0.076	1	54	48	44	35	31	56	100	97	49	32	65	60	58	36	106	81	48	34	41	50	59	153	75	54	23	47	47	46	51	81
ENSG00000267636	ENSG00000267636	0.499	-0.593	0.026	0.82	0.12	1	28	26	36	29	47	42	63	65	44	62	43	36	34	32	51	42	26	28	34	76	44	96	50	48	45	31	28	27	45	39
ENSG00000272472	ENSG00000272472	2.885	-3.031	0.026	0.83	0.015	0.93	1	0	0	4	0	0	0	0	1	0	11	16	10	36	17	2	0	0	4	1	0	0	0	1	0	8	13	8	47	13
ENSG00000275793	RIMBP3	-0.427	-0.063	0.026	0.83	0.14	1	61	87	67	86	74	82	54	53	28	57	55	63	57	45	63	92	86	52	100	120	86	83	41	31	41	40	49	45	63	48
ENSG00000279750	ENSG00000279750	1.45	-3.643	0.026	0.83	0.036	1	1	3	4	0	1	3	8	6	2	2	9	4	3	2	6	1	3	3	0	2	3	12	5	2	1	7	3	2	3	5
ENSG00000280114	ENSG00000280114	-1.482	-3.849	0.026	0.83	0.022	1	4	6	0	4	8	2	2	0	2	4	4	1	1	0	0	6	6	0	5	13	2	3	0	2	3	3	1	1	0	0
ENSG00000286282	ENSG00000286282	0.639	-0.593	0.026	0.82	0.071	1	40	29	23	34	28	61	31	39	53	51	74	26	83	37	29	60	29	18	40	45	64	48	30	58	37	54	20	66	52	22
ENSG00000287242	ENSG00000287242	-0.795	-2.576	0.026	0.82	0.035	1	18	14	15	13	5	10	11	7	6	8	6	9	4	3	10	26	14	12	15	9	11	16	5	7	6	4	7	3	4	8
ENSG00000288611	NPBWR1	-0.638	-0.77	0.026	0.83	0.06	1	66	32	23	70	53	47	34	29	27	31	51	24	34	20	19	98	32	18	81	85	49	52	22	29	22	37	19	27	28	14
ENSG00000036565	SLC18A1	-0.836	0.979	0.027	0.84	0.029	1	212	246	53	129	279	106	79	46	71	85	194	83	145	63	157	318	244	41	150	450	112	122	35	78	61	141	65	115	88	119
ENSG00000050130	JKAMP	-0.133	5.249	0.027	0.84	0.44	1	2749	2557	2456	2937	2829	2570	2551	2190	2396	2715	2590	2354	2314	2708	2281	4119	2536	1914	3424	4571	2703	3924	1684	2615	1955	1870	1839	1833	3752	1728
ENSG00000101194	SLC17A9	0.909	-2.844	0.027	0.84	0.063	1	3	4	6	10	1	10	7	10	11	6	8	7	5	9	15	5	4	5	11	2	10	11	8	12	4	6	5	4	13	12
ENSG00000124813	RUNX2	1.63	2.211	0.027	0.84	0.026	1	50	80	108	267	139	232	23	123	1063	1560	134	125	170	478	78	75	79	84	311	225	244	36	94	1160	1126	96	97	134	662	59
ENSG00000129636	ITFG1	-0.12	7.53	0.027	0.84	0.42	1	13697	12548	13011	12625	13506	12930	13269	11061	11164	12501	12100	12453	12315	11302	11278	20525	12447	10139	14716	21822	13600	20410	8504	12182	9001	8735	9730	9754	15660	8545
ENSG00000134108	ARL8B	-0.163	6.614	0.027	0.84	0.29	1	7170	6557	7780	6939	6886	7278	6954	6326	5611	6333	6081	6667	6244	5988	5630	10745	6504	6063	8088	11126	7655	10696	4864	6123	4560	4390	5209	4946	8296	4266
ENSG00000151952	TMEM132D	1.006	4.155	0.027	0.84	0.023	1	357	1091	1330	461	328	1163	2266	2224	604	373	1987	1882	1554	583	1684	535	1082	1037	537	531	1223	3484	1710	659	268	1435	1471	1231	809	1276
ENSG00000159217	IGF2BP1	0.313	6.124	0.027	0.84	0.096	1	3541	4769	4218	3723	3862	4211	4863	5546	5798	6036	3958	4067	4103	6738	4659	5306	4731	3287	4340	6241	4429	7480	4264	6327	4346	2857	3178	3250	9335	3530
ENSG00000164916	FOXK1	0.182	6.147	0.027	0.84	0.28	1	4181	4550	3660	4207	5177	4959	4684	4694	5901	5079	4898	4543	4356	5481	4827	6266	4513	2852	4904	8365	5216	7205	3609	6439	3657	3536	3550	3450	7594	3657
ENSG00000168350	DEGS2	0.506	-0.509	0.027	0.84	0.12	1	36	29	36	42	33	30	38	58	77	53	46	32	72	46	50	54	29	28	49	54	32	59	45	84	38	33	25	57	64	38
ENSG00000196415	PRTN3	0.792	-1.238	0.027	0.84	0.056	1	8	23	23	21	15	28	27	60	29	13	16	43	33	19	43	13	23	18	24	24	29	41	47	32	9	11	34	26	26	33
ENSG00000213123	DYNLT2B	-0.183	3.441	0.027	0.84	0.43	1	790	734	834	775	810	716	754	613	605	682	726	782	732	590	750	1184	728	650	903	1309	753	1159	471	660	491	524	611	580	818	568
ENSG00000215630	GUSBP9	0.386	0.404	0.027	0.84	0.2	1	70	84	59	58	89	76	111	118	83	74	100	74	100	79	128	105	83	46	68	143	80	171	91	91	53	72	58	79	109	97
ENSG00000228463	ENSG00000228463	0.347	0.051	0.027	0.84	0.23	1	71	40	53	60	61	79	72	68	71	90	82	79	54	61	73	106	40	41	70	99	83	111	52	77	65	59	62	43	85	55
ENSG00000233901	LINC01503	1.359	1.162	0.027	0.84	0.028	1	38	45	116	113	49	87	51	94	349	251	67	63	89	740	65	57	45	91	132	79	92	80	72	381	181	48	49	70	1022	49
ENSG00000235369	RPL36AP15	0.733	-1.806	0.027	0.84	0.05	1	17	9	9	8	16	9	17	23	23	26	35	18	25	14	12	25	9	7	10	25	9	26	18	25	19	26	14	20	19	9
ENSG00000238142	ENSG00000238142	-0.543	-1.552	0.027	0.84	0.083	1	34	21	26	27	24	23	12	16	21	17	17	8	23	28	16	50	21	20	32	39	24	19	12	23	12	12	6	18	39	12
ENSG00000238286	SLC35E1P1	0.333	0.001	0.027	0.84	0.25	1	54	75	40	54	55	56	75	69	65	65	61	69	73	72	95	81	74	31	63	89	59	115	53	71	47	44	54	58	100	72
ENSG00000250722	SELENOP	-2	2.787	0.027	0.84	0.0084	0.77	901	1693	67	477	1464	283	6	8	503	925	26	135	53	322	36	1350	1679	52	556	2365	298	10	6	549	669	18	105	42	446	27
ENSG00000250959	GLUD1P3	0.181	2.348	0.027	0.84	0.49	1	314	314	345	266	319	338	382	389	374	342	346	339	337	304	380	471	311	269	310	515	356	587	299	408	246	250	265	267	422	288
ENSG00000252759	Y_RNA	0.861	-2.647	0.027	0.84	0.057	1	7	5	5	5	6	7	10	19	9	15	2	13	5	14	11	10	5	4	6	10	7	16	15	10	11	1	10	4	19	8
ENSG00000257453	ENSG00000257453	-0.778	-2.149	0.027	0.84	0.041	1	18	23	5	16	27	20	12	10	7	5	14	13	8	9	7	27	23	4	19	43	21	19	8	8	3	10	10	6	13	5
ENSG00000260167	ENSG00000260167	0.9	-2.437	0.027	0.84	0.056	1	4	10	10	5	4	13	12	7	9	6	15	23	19	5	17	7	10	8	6	7	14	19	5	10	4	11	18	15	7	13
ENSG00000267432	DNAH17-AS1	2.167	-3.744	0.027	0.83	0.017	0.99	0	0	0	0	4	0	1	8	9	7	4	4	5	6	0	0	0	0	0	6	0	2	6	10	5	3	3	4	8	0
ENSG00000272097	TMEM14B-DT	-0.447	-0.657	0.027	0.84	0.13	1	63	40	50	47	46	45	50	43	27	32	27	45	28	24	41	94	40	39	55	74	47	76	33	30	23	19	35	22	34	31
ENSG00000272161	ENSG00000272161	1.339	-3.649	0.027	0.84	0.036	1	0	1	3	3	3	6	4	0	3	2	7	6	4	7	5	0	1	2	3	4	6	6	0	3	1	5	5	3	10	4
ENSG00000280383	ENSG00000280383	0.381	-0.522	0.027	0.84	0.2	1	48	38	37	24	38	40	53	46	49	54	40	59	39	50	55	72	38	29	28	62	42	82	35	54	39	29	46	31	69	42
ENSG00000006125	AP2B1	-0.1	9.545	0.028	0.84	0.48	1	53526	51703	50390	53288	53093	49574	49658	46398	48356	50994	49453	53152	48704	49585	42884	80210	51287	39267	62114	85786	52141	76383	35674	52767	36716	35699	41531	38577	68702	32493
ENSG00000055130	CUL1	-0.106	6.571	0.028	0.84	0.48	1	6933	6363	6561	6767	6802	6510	6530	5893	5984	6851	6077	6189	6440	5967	5680	10389	6312	5113	7888	10990	6847	10044	4531	6530	4933	4387	4836	5101	8267	4304
ENSG00000078053	AMPH	-0.175	7.344	0.028	0.85	0.25	1	11210	11579	11463	12451	12234	10296	10131	9548	9905	9624	10498	12637	11553	9234	10993	16799	11486	8933	14513	19768	10829	15584	7341	10808	6929	7578	9874	9151	12794	8329
ENSG00000104450	SPAG1	-0.259	2.955	0.028	0.84	0.29	1	555	711	508	522	611	571	539	433	367	492	518	461	530	419	529	832	705	396	609	988	601	829	333	401	354	374	360	420	581	401
ENSG00000110900	TSPAN11	0.361	4.896	0.028	0.85	0.11	1	1758	1731	1473	1621	1797	1695	1561	2032	3059	2365	2185	1814	1789	3112	1919	2634	1717	1148	1889	2904	1783	2402	1562	3338	1703	1577	1417	1417	4311	1454
ENSG00000118507	AKAP7	-0.369	4.038	0.028	0.84	0.13	1	1126	1037	1645	1163	1497	936	779	679	1063	1468	916	956	1064	1132	1028	1688	1029	1282	1356	2419	984	1199	522	1160	1057	661	747	843	1569	779
ENSG00000124224	PPP4R1L	0.524	2.926	0.028	0.84	0.093	1	303	428	475	349	410	435	433	567	922	833	398	377	399	773	512	454	425	370	407	663	458	666	436	1006	600	287	294	316	1071	388
ENSG00000141034	GID4	0.126	4.367	0.028	0.85	0.56	1	1289	1357	1399	1246	1219	1431	1415	1470	1566	1408	1453	1449	1395	1307	1315	1932	1346	1090	1452	1970	1505	2176	1130	1709	1014	1049	1132	1105	1811	996
ENSG00000162670	BRINP3	-0.484	4.957	0.028	0.85	0.042	1	2056	2428	1949	3838	2565	1617	1255	1579	1449	1686	2587	2210	2819	1517	1643	3082	2408	1519	4473	4144	1701	1931	1214	1581	1214	1868	1727	2233	2102	1245
ENSG00000170891	CYTL1	2.396	-2.319	0.028	0.85	0.026	1	2	3	1	5	2	15	0	6	2	3	6	2	18	105	0	3	3	1	6	4	16	0	4	2	2	4	1	14	140	0
ENSG00000215456	BCRP4	0.976	-2.949	0.028	0.84	0.046	1	3	6	5	0	6	7	9	8	12	3	11	9	3	9	12	5	6	4	0	10	7	14	6	13	2	8	7	2	12	9
ENSG00000229941	PDE11A-AS1	1.12	-2.948	0.028	0.84	0.042	1	1	4	5	6	3	5	4	7	7	3	7	11	5	22	12	2	4	4	7	5	5	7	5	8	2	5	9	4	29	9
ENSG00000230552	ENSG00000230552	-0.852	-1.029	0.028	0.84	0.03	1	22	58	50	65	25	17	21	21	15	7	34	29	17	25	57	34	58	39	75	41	18	32	16	16	5	25	23	13	35	44
ENSG00000231731	ENSG00000231731	-1.092	-3.536	0.028	0.84	0.032	1	2	6	3	7	11	2	1	3	4	5	2	3	1	4	3	4	6	2	8	17	2	2	2	4	4	1	2	1	6	2
ENSG00000233427	ENSG00000233427	1.323	-3.534	0.028	0.84	0.038	1	1	2	3	5	0	2	4	3	3	6	6	6	5	10	5	1	2	2	6	0	2	7	2	3	4	4	5	4	13	4
ENSG00000237399	PITRM1-AS1	-0.614	-0.866	0.028	0.84	0.068	1	37	46	44	50	49	23	39	40	7	28	32	32	45	21	29	56	46	34	58	79	24	59	31	8	20	23	25	36	30	22
ENSG00000261783	ENSG00000261783	-0.604	-2.278	0.028	0.84	0.077	1	12	12	18	19	16	8	12	12	6	7	12	14	5	9	16	18	12	14	22	26	8	18	9	7	5	9	11	4	13	12
ENSG00000267224	ENSG00000267224	1.388	-3.497	0.028	0.84	0.044	1	1	1	6	0	2	7	4	2	4	3	8	5	12	2	7	2	1	5	0	3	7	6	1	4	2	6	4	10	3	5
ENSG00000268592	RAET1E-AS1	-0.461	0.174	0.028	0.85	0.12	1	87	60	99	100	103	107	62	50	46	61	54	67	84	49	75	130	60	77	117	167	112	95	38	50	44	39	52	67	68	57
ENSG00000269397	ENSG00000269397	-1.039	-2.548	0.028	0.85	0.02	1	10	9	18	22	14	6	0	5	3	10	13	8	11	8	8	15	9	14	25	22	6	0	4	3	7	10	6	9	11	6
ENSG00000272551	ENSG00000272551	-1.032	-2.274	0.028	0.84	0.022	1	13	16	12	43	6	5	7	13	5	2	7	10	9	14	15	20	16	9	50	10	5	11	10	6	1	5	8	7	19	12
ENSG00000272824	ENSG00000272824	-0.35	-0.833	0.028	0.84	0.21	1	49	47	32	39	40	38	36	25	33	33	32	35	23	36	36	73	47	25	46	65	40	55	19	36	24	23	27	18	50	27
ENSG00000278434	ENSG00000278434	0.459	-1.349	0.028	0.85	0.14	1	19	20	19	14	24	32	35	26	24	21	25	26	23	22	35	29	20	15	17	39	34	54	20	26	15	18	20	18	30	27
ENSG00000279289	ENSG00000279289	0.725	-2.28	0.028	0.84	0.084	1	4	12	14	3	9	16	17	12	17	19	18	9	8	12	9	7	12	11	4	14	17	26	9	18	14	13	7	6	17	7
ENSG00000286055	ENSG00000286055	2.104	-4.382	0.028	0.85	0.056	1	0	2	0	0	0	2	3	1	0	1	1	1	1	3	4	0	2	0	0	0	2	4	1	0	1	1	1	1	4	3
ENSG00000099977	DDT	-0.391	-1.078	0.029	0.86	0.18	1	36	31	41	33	35	20	22	22	27	35	21	28	25	31	39	54	31	32	39	57	21	34	17	29	25	15	22	20	43	30
ENSG00000100911	PSME2	0.091	5.603	0.029	0.86	0.58	1	3099	3035	2963	3277	3219	3016	3293	3161	3545	3435	3398	3224	3416	3475	3267	4644	3011	2309	3820	5201	3172	5065	2430	3868	2473	2453	2519	2706	4815	2475
ENSG00000126602	TRAP1	0.123	6.721	0.029	0.85	0.43	1	6422	6379	6909	7171	6474	7209	6582	7723	7701	6692	7018	7335	7550	7430	7400	9624	6328	5384	8359	10461	7582	10124	5938	8403	4818	5066	5731	5980	10294	5607
ENSG00000131096	PYY	0.983	-3.113	0.029	0.85	0.04	1	3	3	3	3	7	7	3	9	12	2	8	9	8	9	5	4	3	2	3	10	7	5	7	13	1	6	7	6	12	4
ENSG00000136999	CCN3	1.088	3.871	0.029	0.85	0.027	1	679	457	490	520	650	913	387	319	4081	2005	1003	639	686	1380	476	1017	453	382	606	1050	960	596	245	4452	1444	724	499	543	1912	360
ENSG00000137054	POLR1E	0.204	4.719	0.029	0.85	0.32	1	1564	1746	1513	1470	1716	1430	1738	1777	1935	1825	1842	1784	2183	2156	1778	2344	1732	1179	1713	2773	1504	2674	1366	2111	1314	1330	1394	1729	2987	1347
ENSG00000139567	ACVRL1	1.688	-0.008	0.029	0.86	0.029	1	10	29	18	49	23	36	7	20	184	166	19	16	39	340	14	16	29	14	57	37	38	12	15	200	120	13	12	31	467	10
ENSG00000149115	TNKS1BP1	0.294	6.144	0.029	0.85	0.11	1	3762	4443	4304	3980	4096	4742	4746	5473	6229	4875	4609	4029	4004	7305	4470	5638	4407	3354	4639	6619	4988	7300	4208	6797	3510	3327	3148	3171	10121	3387
ENSG00000156218	ADAMTSL3	-0.631	1.123	0.029	0.85	0.056	1	280	138	99	93	330	197	123	96	97	114	110	123	106	123	127	419	137	77	109	532	207	189	74	106	82	79	96	84	171	96
ENSG00000164695	CHMP4C	2.676	-4.401	0.029	0.85	0.057	1	0	0	1	0	0	1	0	3	1	0	1	3	0	9	0	0	0	1	0	0	1	1	2	1	0	1	2	0	11	0
ENSG00000164946	FREM1	0.823	2.675	0.029	0.85	0.043	1	296	412	252	139	310	361	247	323	331	558	387	426	545	1453	353	444	409	196	162	500	380	380	248	361	402	279	333	432	2011	267
ENSG00000172915	NBEA	-0.249	7.939	0.029	0.85	0.12	1	18827	19601	17559	17856	18100	14668	19220	14276	11961	12608	16191	17684	17131	13692	17284	28213	19443	13683	20814	29246	15428	29563	10976	13052	9078	11688	13818	13569	18971	13096
ENSG00000179082	C9orf106	1.573	-3.948	0.029	0.85	0.035	1	1	3	0	1	0	7	5	3	3	3	3	1	0	4	4	2	3	0	1	0	7	7	2	3	2	2	1	0	5	3
ENSG00000180346	TIGD2	-0.203	3.089	0.029	0.86	0.39	1	574	721	642	563	616	452	590	490	527	507	594	647	538	515	552	861	715	500	656	996	475	908	377	575	365	429	506	426	713	418
ENSG00000196183	RPS2P4	1.286	-3.755	0.029	0.85	0.048	1	1	1	2	3	1	3	2	6	3	2	4	6	5	2	6	1	1	2	3	2	3	4	5	3	1	3	5	4	3	5
ENSG00000215256	DHRS4-AS1	0.23	4.141	0.029	0.86	0.33	1	1101	1047	850	1214	1081	1407	1321	1217	1471	1283	1202	966	1139	1371	1038	1650	1039	662	1415	1747	1480	2032	936	1605	924	868	755	902	1900	786
ENSG00000225595	LINC01623	-0.835	-2.128	0.029	0.85	0.041	1	23	16	4	30	20	9	10	9	16	12	5	10	11	4	18	34	16	3	35	32	10	16	7	17	9	3	8	9	6	14
ENSG00000228206	ENSG00000228206	1.005	-2.143	0.029	0.86	0.045	1	9	8	15	5	3	11	24	32	13	2	10	20	14	11	22	13	8	12	6	6	12	37	25	14	1	7	16	11	16	17
ENSG00000235815	ENSG00000235815	2.471	-4.047	0.029	0.85	0.019	1	1	0	0	0	1	2	0	0	10	7	2	0	4	5	1	1	0	0	0	2	2	0	0	11	5	1	0	3	7	1
ENSG00000238260	ENSG00000238260	-0.434	-0.446	0.029	0.85	0.14	1	47	70	73	51	46	41	50	31	44	24	42	51	42	38	59	71	69	57	59	75	43	77	24	48	17	30	40	33	53	45
ENSG00000253305	PCDHGB6	-0.501	7.495	0.029	0.85	0.022	1	14480	13431	15132	17203	14882	14108	12614	13015	12616	16214	7907	8689	7838	5317	7829	21699	13323	11792	20052	24046	14839	19403	10007	13767	11675	5708	6789	6208	7368	5932
ENSG00000254910	ENSG00000254910	0.391	0.018	0.029	0.85	0.2	1	54	55	50	58	55	67	51	69	88	82	67	40	91	78	86	81	55	39	68	89	70	79	53	96	59	48	31	72	108	65
ENSG00000255526	NEDD8-MDP1	-0.667	-2.087	0.029	0.85	0.045	1	27	20	27	8	11	12	11	12	11	9	12	13	15	11	9	40	20	21	9	18	13	17	9	12	6	9	10	12	15	7
ENSG00000260198	ENSG00000260198	0.889	-2.655	0.029	0.85	0.042	1	9	4	6	4	4	9	17	10	6	5	12	16	8	5	17	13	4	5	5	7	9	25	8	7	3	9	13	6	7	13
ENSG00000278952	ENSG00000278952	-0.53	1.492	0.029	0.85	0.083	1	177	209	148	415	224	164	166	126	101	230	190	192	170	118	168	266	207	115	483	362	173	255	97	110	166	137	150	135	164	127
ENSG00000285679	ENSG00000285679	0.517	-0.076	0.029	0.85	0.12	1	49	60	64	26	41	58	90	77	56	38	80	64	76	53	95	73	60	50	31	66	61	138	59	61	27	58	50	60	74	72
ENSG00000286113	ENSG00000286113	-0.646	-1.795	0.029	0.85	0.062	1	21	19	33	25	17	13	19	23	9	5	10	22	18	11	16	31	19	26	29	28	14	29	18	10	3	7	17	14	16	12
ENSG00000288016	ENSG00000288016	-1.767	-4.266	0.029	0.85	0.011	0.87	5	1	3	1	5	1	1	0	2	0	0	0	0	2	0	7	1	2	1	8	1	2	0	2	0	0	0	0	3	0
ENSG00000064195	DLX3	-1.144	-3.411	0.03	0.86	0.027	1	10	2	3	6	12	1	3	1	4	4	2	4	1	7	3	15	2	2	7	19	1	5	1	4	3	1	3	1	9	2
ENSG00000086205	FOLH1	-3.647	2.165	0.03	0.87	0.0015	0.3	1708	71	76	329	1661	1	0	0	0	0	12	94	29	456	26	2558	70	59	384	2681	1	0	0	0	0	8	74	23	624	19
ENSG00000100242	SUN2	0.223	6.703	0.03	0.86	0.19	1	5857	6103	5921	7108	6405	6920	6123	7458	8283	7007	6957	6585	6806	9927	7221	8777	6054	4614	8285	10349	7278	9419	5734	9038	5045	5022	5145	5391	13754	5471
ENSG00000131080	EDA2R	0.53	3.28	0.03	0.86	0.088	1	363	561	566	409	605	404	624	810	1335	769	516	548	611	936	677	545	556	441	477	978	425	960	623	1457	554	372	428	484	1297	513
ENSG00000135424	ITGA7	0.323	5.302	0.03	0.86	0.11	1	1958	2079	2822	2473	1986	3314	2639	3801	3105	2184	2404	2469	2595	2503	3301	2934	2062	2199	2882	3210	3486	4059	2923	3388	1572	1735	1929	2055	3468	2501
ENSG00000148700	ADD3	-0.643	6.503	0.03	0.86	0.016	0.97	6121	10584	3801	7396	12055	5958	3313	3740	6637	9398	3367	4043	4127	6666	3920	9173	10499	2962	8621	19477	6266	5097	2875	7242	6767	2430	3159	3269	9235	2970
ENSG00000169398	PTK2	0.136	6.961	0.03	0.86	0.38	1	7776	7829	8324	7405	7828	7489	8636	8869	9536	8782	8366	8023	8068	9780	8519	11653	7766	6487	8631	12649	7877	13283	6819	10406	6323	6039	6269	6390	13551	6455
ENSG00000171522	PTGER4	1.242	2.303	0.03	0.87	0.031	1	74	180	160	168	277	579	209	345	1089	1034	73	107	204	325	109	112	179	125	196	447	609	322	265	1188	746	52	83	161	450	82
ENSG00000188305	PEAK3	-1.734	-3.98	0.03	0.86	0.011	0.87	4	4	1	2	10	2	0	0	2	1	1	0	0	5	0	6	4	1	2	15	2	0	0	2	1	1	0	0	6	0
ENSG00000203620	ENSG00000203620	-1.247	-4.071	0.03	0.87	0.027	1	4	5	4	3	2	2	1	1	1	3	0	0	1	2	1	6	5	3	3	3	2	2	1	1	2	0	0	1	3	1
ENSG00000213999	MEF2B	0.596	-1.691	0.03	0.86	0.1	1	13	17	17	16	8	22	14	27	25	11	17	33	20	28	16	19	17	13	19	14	23	22	21	27	8	12	26	16	38	12
ENSG00000226147	TUBBP10	1.238	-3.278	0.03	0.86	0.045	1	1	3	4	4	1	7	4	8	5	16	3	6	0	10	5	2	3	3	5	2	7	6	6	5	12	2	5	0	13	4
ENSG00000231689	LINC01090	-2.556	-4.217	0.03	0.86	0.013	0.92	0	3	13	0	3	0	0	0	0	0	2	2	1	0	0	1	3	11	0	5	0	0	0	0	0	2	2	1	0	0
ENSG00000233728	ENSG00000233728	-1.118	-3.806	0.03	0.86	0.03	1	2	6	3	5	6	1	2	3	2	0	4	0	3	2	4	4	6	2	6	9	1	3	2	2	0	3	0	2	3	3
ENSG00000234062	ENSG00000234062	-0.341	0.064	0.03	0.86	0.23	1	79	87	73	66	90	56	73	61	49	42	79	54	82	58	72	119	86	57	77	146	59	112	47	53	30	57	42	65	80	55
ENSG00000253395	ENSG00000253395	-0.89	-3.438	0.03	0.86	0.044	1	5	10	3	6	6	2	3	3	4	3	4	4	4	3	4	8	10	2	7	10	2	5	2	4	2	3	3	3	4	3
ENSG00000254028	ENSG00000254028	-1.963	-4.245	0.03	0.86	0.013	0.92	8	5	0	1	2	1	2	1	0	1	1	0	0	0	0	11	5	0	1	3	1	3	1	0	1	1	0	0	0	0
ENSG00000266712	MIR3149	1.476	-3.81	0.03	0.87	0.037	1	3	1	0	1	1	4	5	6	6	4	2	1	0	6	2	4	1	0	1	2	4	8	5	7	3	1	1	0	8	1
ENSG00000269959	SPACA6P-AS	0.375	-0.114	0.03	0.87	0.22	1	58	49	65	35	43	70	72	48	57	57	61	82	72	53	79	87	49	51	41	70	74	110	37	62	41	44	64	57	73	60
ENSG00000270540	ENSG00000270540	-0.849	-0.549	0.03	0.86	0.033	1	80	39	16	69	105	45	41	26	30	68	33	22	35	13	30	120	39	12	80	169	47	63	20	33	50	24	17	28	18	23
ENSG00000271857	ENSG00000271857	1.5	-2.049	0.03	0.87	0.031	1	2	9	12	6	3	4	0	9	29	59	18	7	29	19	13	4	9	10	7	5	4	1	7	31	44	13	5	23	26	10
ENSG00000272009	ENSG00000272009	-0.635	-2.289	0.03	0.87	0.064	1	14	23	13	16	11	12	7	14	11	16	6	5	8	10	9	21	23	10	19	18	13	11	11	12	12	4	4	6	14	7
ENSG00000272668	ENSG00000272668	-0.454	-0.077	0.03	0.87	0.12	1	44	88	96	80	69	68	48	35	38	56	60	59	51	67	68	66	87	75	93	112	71	74	27	41	40	43	46	40	92	52
ENSG00000272834	ENSG00000272834	1.123	-3.59	0.03	0.87	0.041	1	1	5	1	3	0	5	4	4	6	4	3	4	4	6	5	2	5	1	3	1	5	6	3	7	3	2	3	3	8	4
ENSG00000287401	ENSG00000287401	-0.897	-3.223	0.03	0.86	0.044	1	5	13	8	7	5	3	5	6	5	0	5	6	3	2	5	8	13	6	8	9	3	7	5	5	0	4	5	2	3	4
ENSG00000037749	MFAP3	-0.166	6.761	0.031	0.87	0.28	1	8086	7448	7185	8044	8415	7739	7738	6196	6331	7682	7095	7539	7050	6281	6173	12117	7388	5599	9376	13597	8140	11902	4764	6909	5531	5122	5891	5584	8702	4677
ENSG00000073598	FNDC8	-1.559	-4.225	0.031	0.87	0.017	0.99	1	2	5	6	1	0	1	0	2	0	3	1	1	1	0	2	2	4	7	2	0	1	0	2	0	2	1	1	2	0
ENSG00000109943	CRTAM	-1.354	-4.081	0.031	0.87	0.023	1	5	5	4	3	0	1	1	0	2	1	3	0	2	1	1	7	5	3	4	1	1	1	0	2	1	2	0	2	2	1
ENSG00000113262	GRM6	-1.442	-3.643	0.031	0.87	0.022	1	1	11	12	6	0	1	1	1	2	1	4	1	1	2	6	2	11	10	7	1	1	2	1	2	1	3	1	1	3	5
ENSG00000114529	C3orf52	1.249	0.106	0.031	0.87	0.033	1	14	40	36	36	56	71	19	46	111	171	42	22	82	284	22	22	40	28	42	90	75	30	35	121	124	30	17	65	391	16
ENSG00000120029	ARMH3	-0.222	5.03	0.031	0.87	0.24	1	2568	2465	1894	2601	2562	2483	2207	1857	1760	2460	1895	1871	1913	2081	2203	3848	2445	1476	3032	4140	2612	3395	1428	1921	1771	1368	1462	1515	2884	1669
ENSG00000125818	PSMF1	-0.07	6.594	0.031	0.87	0.64	1	7042	6792	6428	6632	6520	6387	6447	6264	6106	6480	6314	6693	6349	6419	6218	10552	6737	5009	7731	10535	6718	9917	4816	6663	4666	4558	5230	5029	8894	4711
ENSG00000169676	DRD5	-0.982	-2.368	0.031	0.87	0.027	1	10	27	18	15	12	7	8	3	4	4	3	5	22	13	14	15	27	14	18	20	7	12	2	4	3	2	4	18	17	11
ENSG00000172971	UNC93B3	0.633	-2.002	0.031	0.87	0.084	1	12	5	12	13	12	12	13	24	26	11	15	20	18	19	10	18	5	9	15	20	13	21	19	28	8	11	16	14	26	7
ENSG00000184408	KCND2	-0.435	6.305	0.031	0.87	0.033	1	8032	4599	6097	5833	7484	6495	4398	5192	3822	4357	6005	5216	5696	2996	3238	12036	4562	4751	6799	12093	6831	6765	3992	4171	3137	4335	4076	4512	4152	2453
ENSG00000185009	AP3M1	-0.114	6.255	0.031	0.87	0.46	1	5305	5806	5758	5138	4943	4755	5467	4954	4935	4914	4882	5131	4979	4807	4993	7950	5759	4487	5989	7987	5001	8409	3809	5385	3538	3524	4009	3944	6660	3783
ENSG00000186767	SPIN4	-0.214	4.54	0.031	0.87	0.3	1	1626	1680	1394	2013	1862	1651	1378	1198	1353	1729	1533	1465	1366	1649	1469	2437	1666	1086	2346	3008	1736	2119	921	1476	1245	1107	1145	1082	2284	1113
ENSG00000188873	RPL10AP2	0.829	-2.666	0.031	0.87	0.052	1	8	3	5	3	8	12	6	8	16	10	14	8	5	16	8	12	3	4	4	13	13	9	6	17	7	10	6	4	22	6
ENSG00000206651	Y_RNA	2.27	-4.321	0.031	0.87	0.057	1	1	0	1	0	0	1	2	5	2	6	0	3	0	0	3	1	0	1	0	0	1	3	4	2	5	0	2	0	0	2
ENSG00000215559	ANKRD20A11P	0.734	-1.148	0.031	0.87	0.062	1	37	20	7	13	20	49	39	31	38	23	37	14	38	40	19	55	20	5	15	33	51	60	24	41	16	27	11	30	55	14
ENSG00000224761	CCNYL4	0.819	-2.336	0.031	0.87	0.066	1	7	7	11	4	9	14	12	7	28	9	18	12	9	7	20	10	7	9	5	14	15	18	5	30	6	13	9	7	10	15
ENSG00000225234	TRAPPC12-AS1	-0.975	-3.076	0.031	0.87	0.045	1	15	5	4	9	11	5	2	4	5	9	0	4	6	2	8	22	5	3	10	17	5	4	3	5	7	0	3	5	3	6
ENSG00000232713	RPS12P3	-0.889	-3.04	0.031	0.87	0.038	1	6	12	9	9	8	8	3	4	4	4	3	9	0	10	3	10	12	7	11	13	8	5	3	4	3	2	7	0	13	2
ENSG00000232977	LINC00327	-0.407	-0.725	0.031	0.87	0.16	1	54	44	37	51	44	52	30	27	25	42	31	33	32	46	30	81	44	29	59	71	55	46	21	27	30	22	26	25	63	23
ENSG00000249395	CASC9	0.537	0.116	0.031	0.87	0.11	1	44	57	70	54	47	46	49	57	106	64	82	95	63	121	107	66	57	55	63	76	48	76	44	116	46	59	74	50	167	81
ENSG00000256124	LINC01152	-1.282	-2.977	0.031	0.87	0.016	0.97	12	20	4	9	8	2	2	2	11	8	2	4	0	11	2	18	20	3	10	14	2	4	1	12	6	1	3	0	14	1
ENSG00000262663	ENSG00000262663	0.318	-0.633	0.031	0.87	0.27	1	34	41	35	29	38	44	48	46	53	40	43	40	42	40	47	51	41	27	34	62	46	74	35	58	29	31	31	33	55	36
ENSG00000270441	LAMB2P1	0.295	2.159	0.031	0.87	0.28	1	280	233	214	280	285	285	291	330	417	275	403	324	323	244	279	419	231	167	326	460	300	448	254	455	198	291	253	256	339	211
ENSG00000276110	ENSG00000276110	1.094	-3.42	0.031	0.87	0.044	1	3	3	0	4	1	4	3	6	5	7	3	11	6	7	3	5	3	0	5	2	4	5	5	5	5	2	9	5	9	2
ENSG00000277214	ENSG00000277214	-1.028	-3.548	0.031	0.87	0.036	1	3	6	3	9	8	6	1	4	1	2	4	3	3	3	3	5	6	2	10	12	6	2	3	1	1	3	2	2	4	2
ENSG00000279317	ENSG00000279317	0.893	-2.467	0.031	0.87	0.046	1	5	9	6	5	7	4	5	27	17	7	12	14	9	12	14	8	9	5	6	11	4	9	21	19	5	9	11	7	17	11
ENSG00000287985	ENSG00000287985	-2.435	-4.506	0.031	0.87	0.0055	0.63	1	4	1	0	5	2	0	1	0	0	0	0	0	0	0	2	4	1	0	7	2	0	1	0	0	0	0	0	0	0
ENSG00000030419	IKZF2	-0.159	2.909	0.032	0.88	0.5	1	541	628	463	522	540	496	517	460	473	417	506	517	508	479	454	811	623	361	608	872	522	795	354	516	300	365	404	402	664	344
ENSG00000101443	WFDC2	0.704	-1.06	0.032	0.88	0.079	1	12	17	39	30	9	44	34	26	24	23	52	40	23	38	45	19	17	31	35	15	46	52	20	26	16	38	31	18	53	34
ENSG00000110107	PRPF19	0.119	6.483	0.032	0.87	0.45	1	5621	5237	5755	5962	5752	5932	5460	6308	6463	6483	5879	6412	6249	6534	5820	8423	5195	4485	6949	9294	6239	8398	4850	7052	4668	4244	5010	4950	9053	4410
ENSG00000120992	LYPLA1	-0.169	5.435	0.032	0.88	0.32	1	3120	3086	3578	3060	2802	2987	3140	2907	2436	2850	2539	2914	2473	2841	2736	4676	3061	2788	3567	4528	3142	4830	2235	2658	2052	1833	2277	1959	3936	2073
ENSG00000157483	MYO1E	1.566	2.533	0.032	0.88	0.031	1	100	177	136	229	192	229	109	115	698	723	113	88	141	2610	126	151	176	106	267	310	241	168	88	762	521	81	68	111	3610	95
ENSG00000163273	NPPC	-0.66	3.968	0.032	0.87	0.036	1	826	1973	1149	777	2206	751	636	790	1710	1255	596	1011	717	638	671	1239	1957	895	906	3564	790	979	607	1866	904	430	790	568	884	508
ENSG00000170667	RASA4B	0.22	2.809	0.032	0.88	0.4	1	386	450	412	428	432	455	457	484	632	411	571	477	490	421	509	578	446	321	499	698	479	703	372	690	296	412	373	388	584	386
ENSG00000170837	GPR27	-0.248	5.237	0.032	0.87	0.18	1	2633	2592	2866	3386	2637	2810	2515	2509	2103	2195	2484	2631	2499	1720	2299	3946	2571	2233	3947	4261	2956	3868	1929	2295	1580	1793	2056	1979	2383	1742
ENSG00000170846	ENSG00000170846	-0.227	4.865	0.032	0.87	0.25	1	2197	2007	1779	2588	2232	2115	1734	1573	1613	2135	2053	1831	1818	1610	1982	3292	1991	1386	3017	3606	2224	2667	1209	1760	1537	1482	1431	1440	2231	1502
ENSG00000173295	FAM86B3P	0.261	2.521	0.032	0.87	0.33	1	334	381	311	296	368	357	417	507	480	367	421	371	417	302	412	500	378	242	345	595	376	641	390	524	264	304	290	330	419	312
ENSG00000178531	CTXN1	-0.354	6.652	0.032	0.87	0.057	1	6979	6372	8230	11102	6715	8833	5876	6183	4434	5161	5799	6838	6277	6422	5841	10458	6321	6413	12941	10851	9290	9038	4754	4839	3716	4186	5343	4972	8898	4426
ENSG00000184731	FAM110C	2.03	-0.066	0.032	0.88	0.025	1	10	12	24	29	25	8	0	0	156	100	60	59	82	316	50	16	12	19	34	40	8	0	0	170	72	43	46	65	435	38
ENSG00000186019	ENSG00000186019	0.57	4.808	0.032	0.88	0.045	1	1531	2006	1628	684	1239	1739	2160	1557	1501	1260	2851	2808	2888	1603	2680	2294	1990	1269	798	2002	1829	3322	1197	1638	907	2058	2194	2288	2221	2031
ENSG00000188112	C6orf132	2.318	-4.237	0.032	0.87	0.053	1	0	0	2	0	0	2	0	1	0	2	4	1	5	8	0	0	0	2	0	0	2	1	1	0	1	3	1	4	10	0
ENSG00000196542	SPTSSB	-0.466	3.523	0.032	0.87	0.089	1	876	1174	1165	628	867	888	797	698	514	608	568	806	601	377	959	1313	1165	908	732	1401	934	1226	537	561	438	410	630	476	523	727
ENSG00000214289	RPL39P5	0.842	-2.249	0.032	0.88	0.057	1	11	4	13	6	7	4	16	16	13	13	15	10	32	14	12	16	4	10	7	11	4	24	12	14	9	11	8	26	20	9
ENSG00000225407	ENSG00000225407	1.003	-2.773	0.032	0.88	0.055	1	1	7	6	2	7	9	8	8	5	4	10	10	5	21	16	2	7	5	3	11	9	13	6	5	3	7	8	4	28	12
ENSG00000230131	LINC02641	-1.567	-4.157	0.032	0.87	0.017	0.99	2	2	5	2	6	2	0	0	1	3	0	1	0	3	0	3	2	4	2	9	2	0	0	1	2	0	1	0	4	0
ENSG00000233033	CASK-AS1	-0.86	-2.941	0.032	0.88	0.037	1	11	7	5	12	12	11	9	8	3	4	3	4	3	7	2	17	7	4	14	19	11	13	6	3	3	2	3	2	9	1
ENSG00000234636	MED14OS	-0.544	-1.577	0.032	0.88	0.095	1	24	37	19	24	25	18	18	21	8	14	13	18	31	16	21	36	37	15	28	40	19	28	16	9	10	9	14	25	22	16
ENSG00000248664	ENSG00000248664	0.464	-1.415	0.032	0.87	0.13	1	26	17	14	15	20	28	28	22	25	36	24	19	22	27	26	39	17	11	17	32	29	43	17	27	26	17	15	17	38	20
ENSG00000261153	ENSG00000261153	2.823	-4.375	0.032	0.88	0.05	1	0	0	1	0	0	1	2	0	0	0	4	3	9	0	1	0	0	1	0	0	1	3	0	0	0	3	2	8	0	1
ENSG00000262223	ENSG00000262223	0.456	0.579	0.032	0.87	0.15	1	79	79	97	61	78	73	147	139	149	66	136	85	90	97	100	119	78	76	71	126	77	225	107	162	47	98	66	71	134	76
ENSG00000263220	ENSG00000263220	1.951	-4.098	0.032	0.87	0.03	1	0	0	1	0	2	2	0	1	2	10	4	1	1	1	5	0	0	1	0	3	2	1	1	2	8	3	1	1	2	4
ENSG00000267119	RPL10P15	-0.558	-1.704	0.032	0.88	0.097	1	22	19	27	22	28	25	14	6	12	10	22	19	13	17	23	33	19	21	26	45	26	22	4	13	7	16	15	10	23	18
ENSG00000267291	MAP4K1-AS1	0.881	-1.625	0.032	0.87	0.055	1	8	11	24	14	8	16	23	27	21	3	38	18	35	17	37	12	11	19	16	13	17	35	21	23	2	28	14	28	24	28
ENSG00000268333	ENSG00000268333	-1.267	-3.787	0.032	0.87	0.026	1	1	8	8	4	4	4	0	3	0	1	3	4	2	2	0	2	8	6	5	6	4	1	2	0	1	2	3	2	3	0
ENSG00000272523	LINC01023	0.456	-0.97	0.032	0.87	0.17	1	25	28	33	27	17	24	43	39	33	20	31	40	47	39	41	38	28	26	31	28	25	66	30	36	14	22	31	37	54	31
ENSG00000287243	THCAT155	-0.533	2.859	0.032	0.87	0.07	1	742	414	498	431	961	395	305	495	398	389	446	541	524	212	511	1111	411	388	503	1552	415	470	381	434	280	322	423	415	294	387
ENSG00000005302	MSL3	-0.096	5.076	0.033	0.88	0.58	1	2491	2470	2320	2153	2366	2184	2381	2110	2110	2147	2192	2210	2154	2279	2320	3733	2450	1808	2510	3823	2297	3663	1622	2302	1546	1582	1727	1706	3158	1758
ENSG00000073605	GSDMB	0.363	4.233	0.033	0.88	0.15	1	1043	1225	1270	782	967	1100	1587	1856	1763	1182	1291	1083	1168	1085	1479	1563	1215	990	912	1562	1157	2441	1427	1924	851	932	846	925	1504	1121
ENSG00000075089	ACTR6	-0.13	4.978	0.033	0.88	0.47	1	2344	2083	1993	2439	2332	2152	2188	1902	2036	2018	2182	2009	2188	1914	1873	3513	2066	1553	2843	3768	2263	3365	1462	2222	1453	1575	1570	1733	2652	1419
ENSG00000078114	NEBL	-0.283	4.955	0.033	0.88	0.16	1	1889	2407	2153	2525	2802	1891	1944	1812	2011	2670	1885	1853	1851	1371	2077	2831	2388	1678	2943	4527	1989	2991	1393	2194	1923	1361	1448	1466	1900	1574
ENSG00000102904	TSNAXIP1	-0.203	2.509	0.033	0.88	0.41	1	448	425	320	448	439	423	389	325	327	374	403	342	303	352	376	671	422	249	522	709	445	599	250	357	269	291	267	240	488	285
ENSG00000103089	FA2H	-1.203	-3.874	0.033	0.88	0.029	1	2	6	3	8	3	4	0	1	3	1	3	1	1	2	0	3	6	2	9	5	4	1	1	3	1	2	1	1	3	0
ENSG00000105146	AURKC	0.413	-0.71	0.033	0.88	0.17	1	42	24	31	33	29	26	46	51	50	53	40	38	34	43	46	63	24	24	39	47	27	70	39	55	38	29	30	27	60	35
ENSG00000115363	EVA1A	1.465	-0.951	0.033	0.88	0.034	1	5	13	35	8	14	21	7	33	21	28	21	32	43	202	7	8	13	28	9	22	22	12	25	23	20	15	25	34	276	5
ENSG00000125533	BHLHE23	-1.21	-3.986	0.033	0.88	0.027	1	3	2	1	7	4	2	2	1	3	1	1	1	1	1	0	5	2	1	8	7	2	3	1	3	1	1	1	1	2	0
ENSG00000133424	LARGE1	0.506	6.019	0.033	0.88	0.035	1	2842	3541	4993	2346	3250	6175	4899	5645	5248	7224	3666	3339	3480	5604	2903	4259	3513	3891	2735	5252	6495	7536	4340	5727	5202	2646	2609	2756	7765	2199
ENSG00000134184	GSTM1	-1.054	-0.969	0.033	0.88	0.021	1	24	61	44	72	44	8	4	4	19	36	34	28	29	54	21	37	61	34	84	72	8	7	3	21	26	25	22	23	73	16
ENSG00000137965	IFI44	-0.743	2.436	0.033	0.88	0.038	1	250	774	768	340	334	356	165	184	224	389	171	284	238	638	298	375	768	599	397	540	374	254	141	245	280	123	222	188	882	226
ENSG00000151366	NDUFC2	-0.151	5.36	0.033	0.88	0.38	1	2976	2877	3249	2883	2745	2751	2909	2712	2372	2572	2809	2831	2655	2330	2597	4459	2854	2532	3360	4435	2893	4474	2085	2588	1852	2028	2212	2103	3229	1968
ENSG00000160221	GATD3A	0.511	-1.226	0.033	0.88	0.13	1	20	21	28	14	21	23	23	38	49	27	22	37	32	27	21	30	21	22	17	34	24	36	29	53	19	16	29	25	37	16
ENSG00000162775	RBM15	0.235	3.129	0.033	0.88	0.36	1	468	573	447	493	634	559	616	619	765	682	538	507	549	684	635	701	568	348	575	1024	588	947	476	835	491	388	396	435	948	481
ENSG00000174226	SNX31	1.782	-3.589	0.033	0.88	0.045	1	1	1	2	1	2	2	6	12	11	8	0	0	0	3	5	1	1	2	1	3	2	9	10	12	6	0	0	0	5	4
ENSG00000181751	MACIR	-0.251	5.744	0.033	0.88	0.14	1	3955	4324	4150	3897	3766	3832	3636	3054	2822	2588	3167	3757	3943	2922	4042	5927	4289	3234	4543	6085	4030	5592	2348	3079	1863	2286	2936	3123	4049	3063
ENSG00000183542	KLRC4	-2.522	-4.375	0.033	0.88	0.0057	0.64	2	7	0	0	5	1	1	0	0	1	0	0	0	0	0	3	7	0	0	8	1	2	0	0	1	0	0	0	0	0
ENSG00000197376	ENSG00000197376	5.942	1.654	0.033	0.88	6e-04	0.16	6	2	0	10	7	23	10	8	13	15	13	8	5	2998	3	9	2	0	11	11	24	17	6	14	10	9	6	4	4142	2
ENSG00000228013	IL6R-AS1	1.489	-3.733	0.033	0.88	0.038	1	0	3	2	1	1	3	2	5	1	2	7	4	11	2	6	0	3	2	1	2	3	3	4	1	1	5	3	9	3	5
ENSG00000236058	RPL17P36	0.525	-1.192	0.033	0.88	0.13	1	19	27	16	23	22	25	27	27	52	24	26	32	18	44	29	28	27	12	27	35	26	42	21	57	17	19	25	14	61	22
ENSG00000239040	Y_RNA	0.624	-1.95	0.033	0.88	0.092	1	9	14	8	10	15	15	18	6	24	18	14	24	14	17	26	14	14	6	12	24	16	28	4	26	13	10	19	11	23	20
ENSG00000239528	RPS14P8	0.824	-2.935	0.033	0.88	0.054	1	5	4	5	2	6	8	7	9	9	11	4	8	5	14	5	8	4	4	2	10	8	11	7	10	8	3	6	4	19	4
ENSG00000250243	ENSG00000250243	-1.577	-3.618	0.033	0.88	0.013	0.92	2	12	4	7	7	3	5	1	1	0	0	0	7	0	3	3	12	3	8	11	3	7	1	1	0	0	0	6	0	2
ENSG00000250508	LINC02701	-2.028	-2.52	0.033	0.88	0.0059	0.65	16	28	9	28	15	0	0	0	2	2	2	1	9	31	2	24	28	7	32	24	0	0	0	2	1	1	1	7	39	1
ENSG00000252874	Y_RNA	0.722	-2.098	0.033	0.88	0.078	1	8	9	10	10	11	9	22	22	18	9	19	13	5	14	27	12	9	8	12	17	9	34	17	20	6	14	10	4	20	21
ENSG00000285668	ENSG00000285668	0.335	-0.555	0.033	0.88	0.27	1	33	47	42	27	37	44	47	48	54	51	42	32	57	51	44	49	47	33	32	60	46	73	37	59	37	30	25	45	70	33
ENSG00000014824	SLC30A9	-0.126	7.101	0.034	0.89	0.4	1	10314	9347	10077	9106	9842	9159	9870	8334	8364	9144	9265	9226	9444	8430	8018	15455	9272	7853	10614	15902	9633	15182	6408	9127	6584	6688	7209	7480	11680	6075
ENSG00000019582	CD74	0.873	-0.313	0.034	0.89	0.051	1	35	51	55	12	15	49	33	35	39	32	120	80	97	53	76	53	51	43	14	25	52	52	27	43	23	87	63	77	74	58
ENSG00000039560	RAI14	0.973	7.056	0.034	0.89	0.02	1	3109	5136	7776	5635	5489	8669	5202	5880	15393	18584	3820	5387	5340	31447	6851	4659	5095	6060	6568	8869	9118	8003	4521	16797	13381	2757	4209	4229	43569	5191
ENSG00000071909	MYO3B	-1.252	-3.91	0.034	0.89	0.03	1	5	6	3	3	4	5	0	1	2	0	1	1	0	3	3	7	6	2	4	6	5	0	1	2	0	1	1	0	4	2
ENSG00000102780	DGKH	0.267	4.374	0.034	0.89	0.25	1	1287	1328	1326	938	1231	1401	1603	1401	1703	1439	1507	1249	1136	1960	1304	1928	1317	1033	1094	1989	1474	2465	1077	1858	1036	1088	976	900	2715	988
ENSG00000106991	ENG	2.339	2.771	0.034	0.89	0.027	1	42	88	75	291	119	292	1	137	541	510	174	43	223	4281	14	63	87	58	338	192	307	3	105	590	367	125	33	176	5923	10
ENSG00000133805	AMPD3	-0.41	-0.118	0.034	0.89	0.16	1	64	99	55	71	69	55	43	43	50	62	58	36	61	83	46	96	98	43	83	111	58	67	33	55	45	42	28	48	114	35
ENSG00000144045	DQX1	0.482	-0.81	0.034	0.89	0.14	1	26	27	27	27	37	22	40	63	50	28	47	35	33	39	46	39	27	21	31	59	23	62	49	54	20	34	27	26	54	35
ENSG00000155926	SLA	-1.429	-0.743	0.034	0.89	0.015	0.93	13	119	166	13	19	21	9	25	9	5	7	59	20	34	54	21	118	130	15	32	22	15	19	10	3	5	47	16	47	42
ENSG00000159450	TCHH	-0.608	-0.764	0.034	0.89	0.073	1	73	48	23	28	68	49	21	24	33	29	40	33	35	21	34	109	48	18	33	110	51	33	18	36	21	29	26	28	29	26
ENSG00000165219	GAPVD1	0.115	6.416	0.034	0.89	0.47	1	5656	5391	5340	4917	5799	5436	6649	5789	5973	6178	5897	5713	5290	5840	5943	8476	5348	4161	5732	9370	5718	10227	4451	6518	4448	4257	4464	4190	8092	4503
ENSG00000184428	TOP1MT	0.145	4.348	0.034	0.89	0.51	1	1196	1263	1415	1163	1329	1427	1426	1494	1506	1224	1389	1247	1434	1446	1487	1792	1253	1103	1356	2148	1501	2193	1149	1643	881	1003	974	1136	2003	1127
ENSG00000188162	OTOG	4.867	-3.11	0.034	0.89	0.0036	0.5	0	0	0	1	0	0	1	0	50	3	3	0	0	26	2	0	0	0	1	0	0	2	0	54	2	2	0	0	34	1
ENSG00000196503	ARL9	0.795	-1.913	0.034	0.89	0.058	1	16	10	13	9	7	11	14	12	13	17	30	19	10	42	17	23	10	10	10	11	12	22	9	14	12	22	15	8	57	13
ENSG00000204397	CARD16	-1.71	-3.99	0.034	0.89	0.011	0.87	2	8	7	5	0	2	0	2	3	1	0	0	0	2	1	3	8	6	6	0	2	0	2	3	1	0	0	0	3	1
ENSG00000205809	KLRC2	-1.72	-4.113	0.034	0.89	0.023	1	6	7	0	3	1	3	1	0	0	0	0	0	1	1	2	9	7	0	4	2	3	2	0	0	0	0	0	1	2	2
ENSG00000205810	KLRC3	-2.084	-4.25	0.034	0.89	0.0085	0.78	1	8	0	5	2	0	2	0	0	0	2	0	0	2	0	2	8	0	6	3	0	3	0	0	0	2	0	0	2	0
ENSG00000217275	ENSG00000217275	-1.489	-4.269	0.034	0.89	0.018	1	3	2	1	4	3	1	2	0	3	0	0	1	0	1	0	4	2	1	5	5	1	3	0	3	0	0	1	0	1	0
ENSG00000223820	CFL1P1	0.28	1.084	0.034	0.89	0.32	1	130	149	109	99	126	136	147	165	183	110	166	128	162	136	157	195	148	85	115	204	143	226	127	200	79	120	100	128	189	119
ENSG00000229828	PDE4DIPP1	0.663	-1.703	0.034	0.89	0.063	1	23	9	12	12	11	23	15	13	12	17	29	22	26	22	36	34	9	9	14	18	24	24	10	13	12	21	17	21	30	28
ENSG00000262228	ENSG00000262228	0.717	-2.414	0.034	0.89	0.092	1	4	5	14	6	9	9	15	13	10	7	10	14	15	10	21	6	5	11	7	15	9	23	10	11	5	7	11	12	14	16
ENSG00000269897	COMMD3-BMI1	-0.699	-2.723	0.034	0.89	0.053	1	13	14	12	9	8	6	11	7	7	3	12	8	4	6	4	19	14	9	10	14	6	16	5	8	2	9	6	3	8	3
ENSG00000272542	ENSG00000272542	0.944	-3.204	0.034	0.89	0.054	1	4	1	4	6	2	9	8	4	10	7	4	3	9	6	4	6	1	3	7	3	9	12	3	11	5	3	2	7	9	3
ENSG00000273325	ENSG00000273325	-0.344	0.285	0.034	0.89	0.22	1	98	93	98	100	77	80	93	50	64	61	98	82	64	57	82	147	92	76	116	124	84	143	38	70	44	71	64	51	79	62
ENSG00000286000	ENSG00000286000	0.7	1.13	0.034	0.89	0.067	1	117	109	145	66	75	125	221	308	248	85	186	151	120	65	153	175	108	113	77	122	132	339	237	270	61	134	118	95	91	116
ENSG00000003436	TFPI	-1.791	2.394	0.035	0.89	0.0094	0.82	433	1202	183	490	1019	202	0	53	521	596	53	183	76	208	30	649	1192	142	571	1645	212	0	40	568	431	38	143	60	288	22
ENSG00000058673	ZC3H11A	0.19	1.813	0.035	0.89	0.47	1	226	217	204	180	241	219	244	242	255	276	274	223	222	250	231	338	215	159	210	389	230	376	186	278	199	198	174	176	347	175
ENSG00000103194	USP10	0.129	6.769	0.035	0.89	0.41	1	7048	7013	7073	6425	6818	6811	7949	8009	7560	6689	8133	7655	7940	7148	7317	10562	6957	5512	7489	11016	7164	12227	6158	8250	4816	5871	5981	6289	9904	5544
ENSG00000104848	KCNA7	2.179	-4.392	0.035	0.89	0.026	1	1	0	0	0	1	3	0	5	1	0	1	5	2	1	0	1	0	0	0	1	3	1	4	1	0	1	4	2	1	0
ENSG00000105369	CD79A	0.645	-2.061	0.035	0.89	0.067	1	13	6	4	13	15	11	14	14	28	15	18	17	12	15	18	19	6	3	15	23	12	22	11	30	11	13	13	9	21	14
ENSG00000120318	ARAP3	1.044	2.093	0.035	0.89	0.038	1	98	176	134	246	178	150	126	375	496	320	219	190	156	1247	151	147	175	104	286	287	158	194	288	541	230	158	148	123	1724	114
ENSG00000125730	C3	1.259	-1.591	0.035	0.89	0.039	1	9	12	9	14	9	10	13	27	15	7	26	11	17	116	10	13	12	7	16	14	11	20	21	16	5	19	8	13	157	7
ENSG00000135744	AGT	-0.93	3.274	0.035	0.89	0.023	1	501	1470	1532	183	1046	493	183	362	393	262	352	612	650	1080	579	752	1458	1194	214	1690	519	282	278	429	188	254	478	515	1495	439
ENSG00000139988	RDH12	0.472	0.439	0.035	0.89	0.14	1	100	53	78	62	60	87	126	127	81	59	130	123	95	70	85	150	53	61	72	97	92	194	98	88	42	94	96	75	97	64
ENSG00000142405	NLRP12	1.612	-3.947	0.035	0.89	0.029	1	1	2	0	1	1	1	2	5	9	3	2	5	0	1	4	1	2	0	1	2	1	4	4	10	2	1	4	0	2	3
ENSG00000148843	PDCD11	0.119	6.287	0.035	0.89	0.46	1	4931	5311	4857	4534	5102	4974	5392	5359	5321	5665	5135	5101	5200	6258	5312	7390	5268	3785	5285	8243	5232	8294	4120	5806	4079	3707	3986	4119	8671	4025
ENSG00000176020	AMIGO3	-1.487	-4.222	0.035	0.89	0.027	1	4	1	3	3	4	0	1	2	2	3	0	1	1	0	0	6	1	2	3	6	0	1	2	2	2	0	1	1	0	0
ENSG00000182450	KCNK4	-0.315	0.091	0.035	0.89	0.25	1	69	79	73	94	84	86	59	75	46	65	71	67	61	50	63	104	78	57	110	135	90	91	58	50	47	51	52	48	70	48
ENSG00000185339	TCN2	-0.307	4.243	0.035	0.89	0.18	1	1248	1849	1038	1681	1449	1196	966	1032	1285	1620	1047	1241	1162	1112	1085	1871	1834	809	1959	2342	1258	1486	793	1402	1167	756	970	920	1541	822
ENSG00000186787	SPIN2B	-0.227	2.669	0.035	0.89	0.36	1	462	438	516	538	396	474	428	366	379	375	376	421	354	354	487	692	434	402	627	640	499	659	281	414	270	271	329	280	491	369
ENSG00000196796	NPIPB10P	-1.102	-3.91	0.035	0.89	0.038	1	5	3	4	3	4	4	2	1	2	0	3	1	2	1	1	7	3	3	4	7	4	3	1	2	0	2	1	2	1	1
ENSG00000197467	COL13A1	-0.469	2.8	0.035	0.89	0.1	1	474	1007	270	593	507	454	374	380	366	397	341	442	396	514	455	711	999	210	691	819	478	576	292	399	286	246	345	314	712	345
ENSG00000207023	RNU6-975P	-1.927	-4.548	0.035	0.89	0.034	1	4	2	0	1	3	0	1	0	1	1	0	0	0	1	0	5	2	0	1	4	0	1	0	1	1	0	0	0	1	0
ENSG00000223922	ASS1P2	0.584	-1.916	0.035	0.89	0.1	1	16	10	15	6	13	17	28	17	21	14	10	17	15	24	15	23	10	12	7	21	18	42	13	23	10	7	13	12	33	11
ENSG00000240669	ENSG00000240669	0.988	-3.468	0.035	0.89	0.039	1	3	3	3	2	2	6	3	3	7	7	4	5	5	4	7	4	3	2	2	4	6	5	2	8	5	3	4	4	6	5
ENSG00000242574	HLA-DMB	0.708	-1.096	0.035	0.89	0.079	1	14	37	31	11	11	27	30	45	26	17	41	28	54	27	45	22	37	24	13	19	28	46	35	28	12	30	22	43	38	34
ENSG00000245067	IGFBP7-AS1	1.047	-1.362	0.035	0.89	0.041	1	13	21	12	13	12	20	11	6	17	28	20	18	36	87	50	19	21	9	15	20	21	17	4	19	20	14	14	29	119	38
ENSG00000250568	ENSG00000250568	0.896	-3.299	0.035	0.89	0.044	1	2	2	4	3	5	5	6	6	7	4	4	8	6	7	5	3	2	3	3	8	5	9	5	8	3	3	6	5	9	4
ENSG00000257818	C1GALT1P1	-0.494	-1.565	0.035	0.89	0.1	1	36	19	26	27	20	15	28	17	16	17	22	13	19	14	21	54	19	20	31	33	16	42	13	18	12	16	10	15	19	16
ENSG00000261934	PCDHGA9	-0.806	0.494	0.035	0.89	0.037	1	105	92	126	216	109	117	73	102	108	145	47	41	28	43	33	157	91	98	251	176	123	112	79	118	105	34	32	22	60	25
ENSG00000268707	ENSG00000268707	0.549	-1.697	0.035	0.89	0.11	1	13	17	13	13	16	12	23	32	28	14	29	17	17	16	22	20	17	10	15	25	13	35	25	31	10	21	13	13	23	17
ENSG00000271937	ENSG00000271937	-0.749	-2.402	0.035	0.89	0.052	1	18	12	12	22	9	12	12	3	11	2	12	9	5	8	12	27	12	9	26	15	13	18	2	12	1	9	7	4	11	9
ENSG00000272447	ENSG00000272447	-0.181	2.835	0.035	0.89	0.45	1	503	531	521	539	491	557	457	451	399	414	449	467	511	413	441	754	527	406	628	794	586	703	347	435	298	324	365	405	573	334
ENSG00000278926	ENSG00000278926	1.241	-3.807	0.035	0.89	0.038	1	1	1	1	2	2	3	5	4	3	3	9	1	3	3	4	2	1	1	2	3	3	7	3	3	2	7	1	2	4	3
ENSG00000287814	ENSG00000287814	-0.737	-3.02	0.035	0.89	0.064	1	11	5	5	11	10	6	6	5	7	4	7	1	5	5	4	16	5	4	13	16	6	9	4	8	3	5	1	4	7	3
ENSG00000029534	ANK1	0.242	6.235	0.036	0.9	0.17	1	4805	4349	4579	3754	5011	5939	5506	6080	3707	4925	5833	5699	5250	5431	4838	7201	4314	3568	4376	8096	6246	8469	4675	4045	3546	4211	4453	4158	7525	3666
ENSG00000091664	SLC17A6	1.257	-1.342	0.036	0.9	0.038	1	4	14	32	4	10	34	4	6	38	12	49	57	30	37	41	6	14	26	5	16	36	7	4	41	8	36	45	24	51	31
ENSG00000102683	SGCG	2.772	1.674	0.036	0.9	0.034	1	8	2	15	111	81	47	2	24	491	476	6	15	14	1877	4	13	2	11	129	129	50	4	18	536	343	4	11	11	2593	3
ENSG00000103832	GOLGA8UP	0.853	-3.071	0.036	0.9	0.071	1	2	5	7	3	4	4	9	7	11	7	7	8	8	4	8	3	5	6	3	6	4	14	5	12	5	5	6	6	6	6
ENSG00000119013	NDUFB3	-0.132	4.55	0.036	0.9	0.5	1	1722	1523	1888	1538	1654	1516	1603	1401	1430	1635	1496	1583	1506	1580	1449	2580	1511	1471	1793	2673	1594	2465	1077	1560	1177	1080	1237	1193	2189	1098
ENSG00000140254	DUOXA1	1.109	-2.946	0.036	0.9	0.048	1	4	1	6	4	4	3	6	10	20	12	7	5	14	3	3	6	1	5	5	6	3	10	8	22	9	5	4	11	5	2
ENSG00000146001	PCDHB18P	0.527	-0.632	0.036	0.9	0.12	1	31	36	30	24	39	24	55	65	42	25	39	61	42	43	66	47	36	23	28	62	25	85	50	46	18	28	48	33	59	50
ENSG00000166750	SLFN5	0.449	3.839	0.036	0.89	0.11	1	544	900	1179	660	568	728	1043	1111	890	693	1173	1142	1280	1325	1124	815	893	919	769	919	766	1605	854	971	499	847	892	1014	1835	852
ENSG00000168528	SERINC2	0.501	3.906	0.036	0.9	0.09	1	544	885	815	1154	531	811	813	1258	1647	1348	791	873	938	1595	1040	816	878	635	1345	858	853	1251	967	1797	971	571	682	743	2210	788
ENSG00000214820	MPRIPP1	0.474	-1.147	0.036	0.9	0.17	1	24	21	27	18	23	35	33	36	44	24	20	31	14	37	38	36	21	21	21	37	37	51	28	48	17	14	24	11	51	29
ENSG00000215210	RBMXP2	0.619	-2.321	0.036	0.9	0.083	1	14	8	9	4	7	13	14	17	15	17	11	14	9	11	11	20	8	7	5	12	14	22	13	16	12	8	11	7	15	8
ENSG00000227172	ENSG00000227172	0.616	-1.639	0.036	0.89	0.088	1	12	13	13	13	21	19	24	20	14	12	32	21	41	22	20	18	13	10	15	34	20	37	15	15	8	23	16	33	31	15
ENSG00000234534	CSNK1G2P1	-1.435	-4.262	0.036	0.9	0.03	1	3	1	6	2	2	2	1	1	1	1	0	1	0	1	0	5	1	5	2	3	2	1	1	1	1	0	1	0	2	0
ENSG00000236317	ENSG00000236317	-0.88	-3.304	0.036	0.9	0.036	1	5	5	14	3	8	5	5	4	3	2	5	5	3	4	3	8	5	11	4	13	5	7	3	3	1	4	4	2	5	2
ENSG00000244184	ENSG00000244184	-0.673	-2.754	0.036	0.9	0.059	1	12	10	9	12	10	5	9	9	12	4	4	8	5	5	4	18	10	7	14	16	5	14	7	13	3	3	6	4	7	3
ENSG00000248891	ENSG00000248891	2.697	-4.453	0.036	0.9	0.051	1	1	0	0	0	0	3	5	4	0	0	0	3	1	0	1	1	0	0	0	0	3	7	3	0	0	0	2	1	0	1
ENSG00000249426	ENSG00000249426	2.584	-4.498	0.036	0.9	0.014	0.93	0	0	0	0	1	3	4	0	0	1	0	0	2	3	1	0	0	0	0	1	3	5	0	0	1	0	0	2	4	1
ENSG00000260236	ENSG00000260236	-0.303	1.376	0.036	0.9	0.26	1	221	214	170	197	182	148	173	122	132	134	184	179	180	125	217	331	212	132	230	294	156	266	94	144	96	133	140	143	174	165
ENSG00000264458	ENSG00000264458	-1.811	-4.164	0.036	0.9	0.03	1	3	1	1	9	2	0	0	4	0	0	1	0	1	1	2	5	1	1	10	4	0	0	3	0	0	1	0	1	1	2
ENSG00000271662	ENSG00000271662	0.796	-2.111	0.036	0.9	0.051	1	12	5	9	5	14	16	26	22	8	19	19	13	14	5	18	18	5	7	6	22	17	39	17	9	14	14	10	11	7	14
ENSG00000287692	ENSG00000287692	1.708	-3.248	0.036	0.9	0.038	1	2	0	1	4	3	3	2	27	7	6	2	0	13	2	8	3	0	1	5	4	3	3	22	8	4	1	0	11	3	6
ENSG00000099840	IZUMO4	-0.415	1.581	0.037	0.91	0.15	1	192	223	177	328	271	229	150	145	217	234	121	160	119	203	208	288	221	138	382	438	241	231	111	237	169	87	125	94	281	158
ENSG00000108576	SLC6A4	-2.206	-0.824	0.037	0.9	0.0095	0.82	185	91	6	8	79	25	0	0	7	25	3	7	0	89	4	275	90	4	10	127	26	1	0	8	18	2	5	0	119	3
ENSG00000112763	BTN2A1	0.097	6.203	0.037	0.91	0.54	1	4952	4793	4703	4406	4717	4739	5251	5182	4715	4765	5213	5135	5005	5077	5357	7420	4754	3665	5136	7622	4984	8077	3984	5145	3431	3763	4012	3964	7035	4059
ENSG00000113073	SLC4A9	0.505	-1.831	0.037	0.91	0.14	1	15	11	14	13	14	20	24	13	24	13	13	23	12	22	24	22	11	11	15	22	21	37	10	26	9	9	18	9	31	18
ENSG00000117266	CDK18	0.906	1.34	0.037	0.91	0.047	1	93	120	173	86	59	103	166	230	147	62	186	174	168	629	122	139	119	135	100	96	108	255	177	161	44	134	136	133	869	92
ENSG00000117600	PLPPR4	-0.634	4.586	0.037	0.91	0.031	1	1854	1784	3082	2211	1605	1221	1134	974	727	814	2221	2097	1917	742	1734	2778	1770	2402	2577	2594	1284	1744	749	793	586	1604	1639	1519	1028	1314
ENSG00000118513	MYB	0.432	0.305	0.037	0.91	0.18	1	57	95	74	51	52	71	87	65	114	133	82	68	100	100	66	85	94	58	60	84	75	134	50	124	96	59	53	79	138	50
ENSG00000123130	ACOT9	0.202	5.045	0.037	0.91	0.3	1	2019	1913	2341	1633	2143	2147	2316	2108	2118	2548	2125	2192	2285	2828	2446	3026	1898	1824	1903	3463	2258	3562	1621	2311	1835	1534	1713	1810	3918	1853
ENSG00000124602	UNC5CL	0.657	-1.227	0.037	0.91	0.087	1	14	22	21	23	17	17	20	50	58	25	18	19	34	30	33	21	22	16	27	28	18	31	39	63	18	13	15	27	42	25
ENSG00000132832	ENSG00000132832	0.344	0.828	0.037	0.91	0.24	1	118	106	99	87	86	117	99	116	173	81	137	146	148	119	125	176	105	77	102	140	123	152	89	189	58	99	114	117	165	95
ENSG00000144233	AMMECR1L	0.107	5.416	0.037	0.91	0.54	1	2795	2783	2669	2743	2607	2906	2954	2882	3034	3162	2858	2744	2672	3337	2747	4189	2761	2080	3197	4213	3056	4544	2216	3311	2277	2063	2144	2116	4624	2081
ENSG00000163701	IL17RE	0.346	0.431	0.037	0.91	0.24	1	76	54	63	109	72	103	84	94	112	110	102	77	82	114	75	114	54	49	127	116	108	129	72	122	79	74	60	65	158	57
ENSG00000166863	TAC3	1.707	0.03	0.037	0.91	0.036	1	5	5	103	9	8	70	7	28	131	111	74	31	83	319	12	8	5	82	11	14	74	11	21	143	80	53	24	66	439	9
ENSG00000179988	PSTK	-0.2	3.096	0.037	0.9	0.4	1	649	663	639	555	618	570	539	484	532	578	542	545	549	426	677	973	658	498	647	998	599	829	372	581	416	391	426	435	590	513
ENSG00000184313	MROH7	1.843	-2.738	0.037	0.91	0.04	1	0	1	3	7	3	3	1	2	13	12	6	2	4	59	6	1	1	2	8	5	3	2	1	14	9	4	1	3	78	4
ENSG00000204642	HLA-F	-1.857	-3.887	0.037	0.91	0.0082	0.77	7	6	1	5	5	0	0	2	0	0	0	1	0	7	1	10	6	1	6	8	0	0	2	0	0	0	1	0	9	1
ENSG00000213468	FIRRE	0.653	2.317	0.037	0.91	0.074	1	184	299	103	276	338	239	284	368	718	394	230	301	420	587	238	276	297	80	322	546	251	438	283	783	284	166	235	333	813	180
ENSG00000213753	CENPBD1P1	-0.162	4.925	0.037	0.91	0.39	1	2113	2095	1992	2500	2247	2346	1912	1976	1869	2114	1849	1855	1813	2106	1732	3166	2078	1552	2914	3630	2467	2941	1519	2039	1522	1335	1449	1436	2918	1312
ENSG00000222266	RNU6-757P	1.658	-3.934	0.037	0.91	0.03	1	1	0	0	3	1	1	2	7	7	5	0	1	3	4	1	2	0	0	3	1	1	3	6	8	4	0	1	2	6	1
ENSG00000249755	ENSG00000249755	-0.6	-2.36	0.037	0.91	0.08	1	13	16	15	14	14	18	8	4	7	7	12	11	8	10	8	19	16	12	16	23	19	12	3	8	5	9	9	6	14	6
ENSG00000253837	ENSG00000253837	0.913	-1.978	0.037	0.9	0.054	1	5	11	11	10	10	7	6	33	25	13	26	13	14	35	10	8	11	9	12	16	7	10	26	27	9	19	10	11	47	7
ENSG00000256533	ENSG00000256533	0.623	-2.328	0.037	0.9	0.1	1	9	5	11	8	9	13	17	13	11	6	11	14	14	10	21	14	5	9	9	14	14	26	10	12	4	8	11	11	14	16
ENSG00000258605	DYNLL1P2	-1.654	-3.918	0.037	0.91	0.021	1	8	2	0	4	8	0	3	0	2	1	1	5	0	1	0	11	2	0	5	12	0	4	0	2	1	1	4	0	1	0
ENSG00000278486	YRDCP1	0.964	-2.742	0.037	0.91	0.057	1	6	11	4	2	2	7	6	5	10	5	7	19	13	13	14	9	11	3	3	3	7	9	4	11	3	5	15	10	18	11
ENSG00000286318	ENSG00000286318	-0.715	-0.744	0.037	0.91	0.051	1	51	21	37	57	90	50	25	41	23	53	21	35	27	17	20	76	21	29	66	144	53	39	32	25	39	15	27	21	24	15
ENSG00000068615	REEP1	-0.211	8.499	0.038	0.91	0.18	1	27193	24232	26109	30207	25560	28614	24211	21650	19130	21869	23545	25342	25222	19675	21020	40749	24037	20346	35210	41300	30096	37240	16646	20875	15746	16997	19801	19978	27261	15927
ENSG00000130066	SAT1	-0.491	4.569	0.038	0.91	0.061	1	1459	2903	1432	1739	2304	1124	994	1059	2241	1916	1075	1312	1187	1945	1148	2187	2880	1116	2027	3722	1182	1530	814	2445	1380	776	1025	940	2695	870
ENSG00000137815	RTF1	0.114	7.409	0.038	0.92	0.46	1	11039	10842	10996	10340	10771	10564	12413	11745	12225	10740	11866	11128	11768	11228	13140	16542	10755	8569	12053	17403	11111	19093	9030	13340	7733	8566	8695	9321	15557	9956
ENSG00000142910	TINAGL1	4.576	1.876	0.038	0.91	0.0036	0.51	2	13	34	18	6	39	0	7	820	139	9	26	17	2520	0	4	13	27	21	10	41	0	5	894	100	6	20	13	3483	0
ENSG00000154237	LRRK1	-1.632	0.946	0.038	0.91	0.014	0.93	212	295	29	116	503	166	9	10	117	217	9	44	18	141	12	318	293	22	135	810	174	15	7	128	158	6	34	14	195	9
ENSG00000154358	OBSCN	0.33	6.312	0.038	0.91	0.085	1	3889	5705	5035	4175	3916	4840	4377	4685	5025	4689	6980	5848	6445	6785	7438	5828	5659	3924	4866	6327	5091	6733	3602	5483	3376	5039	4569	5105	9401	5636
ENSG00000155542	SETD9	-0.284	1.674	0.038	0.91	0.29	1	280	242	179	277	224	191	203	129	185	179	212	215	198	251	211	420	240	139	323	362	201	313	99	202	129	153	168	157	347	160
ENSG00000156239	N6AMT1	-0.205	4.573	0.038	0.91	0.32	1	2150	1653	1498	1578	1859	1673	1653	1337	1442	1780	1575	1542	1346	1338	1481	3221	1640	1167	1839	3003	1760	2542	1028	1573	1282	1137	1205	1066	1854	1122
ENSG00000159388	BTG2	0.605	3.71	0.038	0.92	0.069	1	661	769	711	564	541	639	817	878	1496	624	831	728	847	2301	714	990	763	554	658	875	672	1257	675	1632	449	600	569	671	3187	541
ENSG00000163950	SLBP	-0.079	5.319	0.038	0.91	0.63	1	2733	2686	2863	2844	2735	2582	2568	2523	2516	2746	2599	2640	2684	2800	2579	4095	2664	2231	3315	4419	2716	3950	1940	2745	1977	1876	2063	2126	3880	1954
ENSG00000167384	ZNF180	-0.136	3.422	0.038	0.91	0.55	1	848	709	737	757	759	682	800	674	655	700	741	678	713	672	619	1271	703	574	882	1226	717	1231	518	715	504	535	530	565	931	469
ENSG00000169668	BCRP2	0.71	-0.227	0.038	0.91	0.073	1	56	55	32	27	23	96	52	70	52	14	83	67	93	48	62	84	55	25	32	38	101	80	54	57	10	60	52	74	67	47
ENSG00000183914	DNAH2	0.615	1.583	0.038	0.91	0.085	1	143	175	183	96	137	139	251	364	325	98	289	192	196	123	274	214	174	143	112	222	146	386	280	355	70	209	150	155	171	208
ENSG00000187017	ESPN	-0.927	-3.099	0.038	0.91	0.047	1	12	3	9	10	9	4	3	3	1	3	5	10	4	9	3	17	3	7	12	14	4	5	2	1	2	4	8	3	12	2
ENSG00000198795	ZNF521	-0.273	7.022	0.038	0.92	0.11	1	11471	8306	8602	10608	10214	8084	6845	6246	9599	11115	8604	7116	8524	7627	7684	17190	8239	6703	12365	16503	8503	10529	4802	10474	8003	6211	5560	6752	10567	5822
ENSG00000204560	DHX16	0.185	5.009	0.038	0.91	0.34	1	1836	1955	2121	2070	1901	1929	2031	2192	2329	2232	2160	2177	2274	2944	2192	2751	1939	1653	2413	3071	2029	3124	1685	2541	1607	1559	1701	1801	4079	1661
ENSG00000215478	CES5AP1	1.272	-1.243	0.038	0.91	0.038	1	5	17	43	2	1	16	25	54	41	13	41	32	54	19	36	8	17	35	2	3	17	39	42	45	9	30	25	43	27	27
ENSG00000242525	OR7E100P	1.319	-3.96	0.038	0.91	0.026	1	1	1	1	1	1	4	2	1	5	4	5	4	3	1	3	2	1	1	1	2	4	3	1	5	3	4	3	2	2	2
ENSG00000260721	ENSG00000260721	-1.323	-3.879	0.038	0.91	0.033	1	3	5	4	6	4	6	2	1	1	4	0	0	0	0	3	5	5	3	7	6	6	3	1	1	3	0	0	0	0	2
ENSG00000267506	ENSG00000267506	-1.245	-3.084	0.038	0.91	0.024	1	7	13	22	3	3	4	8	1	0	2	5	9	1	4	6	11	13	18	4	6	4	11	1	0	1	4	7	1	6	5
ENSG00000271547	ENSG00000271547	0.558	-0.608	0.038	0.91	0.11	1	31	45	30	23	32	34	34	42	92	28	40	47	38	59	57	46	45	23	27	51	36	52	32	100	20	29	37	30	82	43
ENSG00000274750	H3C6	-0.405	2.365	0.038	0.91	0.15	1	503	414	333	420	380	393	519	289	191	349	262	274	272	288	261	754	411	259	490	614	413	797	222	208	251	189	214	215	399	198
ENSG00000274895	ENSG00000274895	-1.315	-3.564	0.038	0.91	0.023	1	5	9	8	5	5	0	3	0	2	0	0	6	1	8	3	7	9	6	6	8	0	5	0	2	0	0	5	1	10	2
ENSG00000287085	ENSG00000287085	-1.714	-4.386	0.038	0.91	0.037	1	3	3	0	2	4	0	1	1	0	1	0	2	1	0	0	4	3	0	2	6	0	1	1	0	1	0	2	1	0	0
ENSG00000023839	ABCC2	0.444	-1.341	0.039	0.92	0.17	1	20	22	16	21	20	25	40	27	21	21	33	18	22	30	33	30	22	12	25	32	26	61	21	23	15	24	14	17	41	25
ENSG00000103343	ZNF174	0.105	4.132	0.039	0.92	0.64	1	1175	1054	1131	1131	1093	1206	1231	1230	1150	1136	1146	1262	1298	1162	1190	1760	1046	881	1318	1766	1268	1893	946	1255	818	827	986	1028	1610	902
ENSG00000106852	LHX6	0.829	-2.366	0.039	0.92	0.045	1	16	4	4	2	10	15	10	14	15	7	20	12	18	11	11	23	4	3	2	16	16	15	11	16	5	15	9	14	15	8
ENSG00000111642	CHD4	0.132	5.66	0.039	0.92	0.43	1	2995	3219	3288	3467	2946	3171	3447	3707	3755	3179	3632	3731	3276	3645	3344	4488	3193	2562	4041	4760	3335	5302	2850	4097	2289	2622	2915	2595	5050	2534
ENSG00000116396	KCNC4	-0.291	5.272	0.039	0.92	0.13	1	2468	2814	2572	3928	2949	2951	2307	2592	2103	2389	2511	2837	2565	1787	2042	3698	2791	2004	4578	4765	3104	3548	1993	2295	1720	1813	2217	2032	2476	1547
ENSG00000116678	LEPR	-0.651	3.726	0.039	0.92	0.044	1	648	2501	661	799	1227	647	504	671	1276	989	557	767	667	810	548	971	2481	515	932	1982	681	775	516	1392	712	402	599	528	1122	415
ENSG00000123610	TNFAIP6	-1.368	-1.7	0.039	0.92	0.011	0.85	36	32	13	25	49	24	0	8	14	27	7	14	7	20	0	54	32	10	29	79	25	0	6	15	20	5	11	5	27	0
ENSG00000124253	PCK1	-1.555	-4.296	0.039	0.92	0.028	1	0	3	6	3	2	1	1	1	1	0	0	0	3	1	0	1	3	5	3	3	1	1	1	1	0	0	0	3	1	0
ENSG00000125834	STK35	0.124	5.367	0.039	0.92	0.48	1	2446	2784	2510	2752	2543	2757	2658	3154	3067	2761	2758	2697	2607	3101	2852	3666	2762	1956	3208	4109	2900	4088	2425	3347	1988	1991	2107	2065	4296	2161
ENSG00000127083	OMD	-1.821	2.302	0.039	0.92	0.015	0.93	259	777	120	766	1220	117	0	52	458	793	23	75	58	162	37	389	771	93	893	1970	123	1	40	499	574	16	58	46	225	28
ENSG00000136720	HS6ST1	0.272	7.422	0.039	0.92	0.12	1	9040	11007	11448	9603	9396	12415	12437	15624	10837	8584	12869	12679	13278	13360	9848	13547	10918	8921	11194	15182	13058	19131	12013	11825	6180	9290	9907	10517	18510	7462
ENSG00000139292	LGR5	-1.274	2.142	0.039	0.92	0.018	1	1007	167	57	126	1052	535	239	112	173	396	126	95	89	131	94	1507	166	44	147	1697	562	367	86	189	286	91	74	70	182	71
ENSG00000152592	DMP1	-0.719	-2.748	0.039	0.92	0.076	1	16	9	5	13	10	6	9	5	10	4	8	6	4	3	10	24	9	4	15	16	6	13	4	11	3	6	5	3	4	8
ENSG00000164074	ABHD18	0.099	4.112	0.039	0.92	0.66	1	1144	1072	1029	1124	1154	1241	1292	1139	1239	1132	1237	1105	1180	1142	1121	1714	1063	802	1310	1865	1305	1987	876	1352	815	893	863	935	1583	849
ENSG00000173567	ADGRF3	-0.36	-1.121	0.039	0.92	0.2	1	36	35	31	37	30	26	29	29	34	18	25	29	28	24	21	54	35	24	43	49	27	45	22	37	13	18	23	22	33	16
ENSG00000182447	OTOL1	-1.042	-3.095	0.039	0.92	0.04	1	9	6	3	9	17	1	7	5	5	8	7	4	5	0	2	13	6	2	11	26	1	10	4	5	6	5	3	4	1	1
ENSG00000197111	PCBP2	0.18	8.135	0.039	0.92	0.26	1	16463	18046	19006	16805	16188	16132	19630	23533	21457	18804	18773	20170	18741	20874	17891	24671	17901	14811	19588	26156	16967	30194	18094	23414	13539	13552	15760	14844	28921	13556
ENSG00000220323	H2BC19P	-0.378	3.25	0.039	0.92	0.16	1	945	675	528	786	820	684	838	471	471	575	719	564	564	375	519	1416	670	411	916	1325	719	1289	362	514	414	519	441	447	520	393
ENSG00000232702	ENSG00000232702	-0.867	-3.328	0.039	0.92	0.034	1	11	8	8	3	4	3	5	4	6	2	3	4	3	4	3	16	8	6	4	7	3	7	3	7	1	2	3	2	6	2
ENSG00000233662	CALM2P4	1.32	-3.895	0.039	0.92	0.023	1	3	1	0	0	2	2	6	3	3	2	3	3	4	3	6	4	1	0	0	3	2	9	2	3	1	2	2	3	4	5
ENSG00000236047	RPL13AP12	0.362	-1.102	0.039	0.92	0.23	1	23	26	34	18	22	27	30	33	36	35	26	33	32	30	37	35	26	27	21	36	28	46	25	39	25	19	26	25	41	28
ENSG00000255173	ENSG00000255173	-0.625	0.704	0.039	0.92	0.066	1	74	113	84	289	140	116	95	60	59	114	78	129	102	85	70	112	112	65	336	226	122	146	46	64	82	56	101	81	118	53
ENSG00000256616	ENSG00000256616	-0.446	0.201	0.039	0.92	0.14	1	109	123	52	91	81	86	56	63	58	109	58	70	52	69	49	163	122	40	106	131	90	86	48	63	79	42	55	41	96	37
ENSG00000267288	ENSG00000267288	0.804	-2.847	0.039	0.92	0.063	1	8	3	3	6	5	14	11	8	12	3	8	7	11	6	7	11	3	2	7	8	15	17	6	13	2	6	5	9	8	5
ENSG00000274322	ENSG00000274322	0.491	-0.859	0.039	0.92	0.14	1	34	33	31	19	22	41	54	42	38	21	43	45	30	24	51	50	33	24	22	36	43	82	32	41	15	31	35	24	34	39
ENSG00000283434	CSNKA2IP	1.175	-3.701	0.039	0.92	0.034	1	2	0	1	1	4	6	7	5	5	4	3	3	4	1	4	3	0	1	1	6	6	10	4	5	3	2	2	3	2	3
ENSG00000285529	ENSG00000285529	2.101	-4.393	0.039	0.92	0.037	1	0	1	0	0	1	1	2	0	4	0	1	0	5	3	1	0	1	0	0	1	1	3	0	4	0	1	0	4	4	1
ENSG00000288011	ENSG00000288011	-0.539	-1.589	0.039	0.92	0.097	1	25	24	37	19	24	15	19	16	20	14	15	19	15	9	34	37	24	29	22	39	16	29	12	22	10	11	15	12	13	26
ENSG00000071462	BUD23	0.188	5.16	0.04	0.92	0.32	1	2084	2188	2099	2299	2285	2066	2282	2342	2965	2724	2370	2268	2371	3087	2480	3123	2170	1636	2680	3692	2173	3510	1801	3235	1961	1711	1772	1878	4277	1879
ENSG00000108773	KAT2A	0.188	5.963	0.04	0.92	0.27	1	3673	3960	3559	3998	3925	4368	4077	4544	5631	4431	3783	3622	3905	4522	4671	5504	3928	2773	4660	6342	4594	6272	3494	6144	3190	2731	2830	3093	6265	3539
ENSG00000118965	WDR35	-0.186	4.061	0.04	0.92	0.4	1	1163	1302	1124	1150	1331	908	1088	996	1018	1165	1022	1009	995	1398	1074	1743	1292	876	1341	2151	955	1673	766	1111	839	738	788	788	1937	814
ENSG00000122482	ZNF644	-0.14	6.074	0.04	0.92	0.37	1	5249	4899	4711	4388	4810	4422	4808	3769	3857	4728	4384	4595	4521	4491	4087	7865	4860	3671	5115	7772	4651	7395	2898	4209	3404	3165	3590	3581	6223	3097
ENSG00000123454	DBH	-1.201	-2.951	0.04	0.92	0.028	1	6	10	3	16	18	0	2	4	6	4	0	4	12	6	6	9	10	2	19	28	0	4	3	7	3	0	3	10	8	5
ENSG00000153976	HS3ST3A1	0.582	1.25	0.04	0.92	0.099	1	206	83	86	74	142	174	155	119	245	237	99	163	131	280	169	307	82	67	87	229	183	239	91	267	171	71	127	104	387	128
ENSG00000155754	C2CD6	-1.652	-4.29	0.04	0.92	0.034	1	2	0	7	3	2	0	1	0	1	0	1	0	2	2	0	3	0	6	3	4	0	2	0	1	0	1	0	2	2	0
ENSG00000166073	GPR176	0.543	5.484	0.04	0.92	0.041	1	2247	2941	3340	1652	1305	2113	4541	4159	2927	1678	2918	3576	3421	4019	4116	3367	2917	2603	1926	2109	2222	6985	3198	3194	1208	2106	2794	2710	5568	3119
ENSG00000167600	CYP2S1	0.936	-1.655	0.04	0.92	0.054	1	2	14	17	22	6	16	9	22	21	7	18	33	35	30	40	4	14	13	25	11	17	15	17	23	5	13	26	28	41	31
ENSG00000176204	LRRTM4	-0.451	4.433	0.04	0.92	0.076	1	1838	1559	1918	1528	1964	757	1471	1654	949	707	1452	1643	1236	1208	1805	2754	1546	1495	1781	3174	796	2262	1272	1036	509	1048	1284	979	1674	1368
ENSG00000188906	LRRK2	-0.377	0.752	0.04	0.92	0.19	1	130	140	86	106	191	136	120	89	81	123	98	87	80	94	100	195	139	67	124	308	143	185	68	88	89	71	68	63	130	76
ENSG00000189366	ALG1L	0.367	0.005	0.04	0.92	0.22	1	72	50	45	53	53	87	70	45	81	79	91	58	68	55	74	107	50	35	62	86	92	107	34	88	57	66	45	54	77	56
ENSG00000205583	STAG3L1	0.237	0.217	0.04	0.92	0.39	1	57	67	62	79	76	80	79	77	81	86	79	76	75	85	84	85	66	48	92	122	84	121	59	88	62	57	59	59	118	64
ENSG00000213145	CRIP1	0.81	-3.034	0.04	0.92	0.093	1	4	5	5	3	4	5	6	4	11	3	11	10	8	10	5	6	5	4	4	6	5	10	3	12	2	8	8	6	14	4
ENSG00000214946	TBC1D26	0.428	-0.798	0.04	0.92	0.18	1	18	38	25	32	36	28	42	52	54	28	37	41	38	39	42	28	38	19	37	58	29	65	40	59	20	27	32	30	54	32
ENSG00000215520	RPS4XP4	1.107	-3.274	0.04	0.92	0.037	1	3	2	1	2	6	5	14	7	1	6	6	6	3	6	10	4	2	1	2	9	5	20	5	1	4	4	5	2	8	8
ENSG00000221963	APOL6	-1.845	1.154	0.04	0.92	0.012	0.89	220	295	98	181	617	72	0	23	140	123	8	45	18	350	8	330	293	76	211	995	76	0	17	153	89	5	35	14	481	6
ENSG00000226650	KIF4B	0.918	-3.334	0.04	0.92	0.049	1	3	5	1	3	3	7	4	3	6	9	6	4	4	8	7	4	5	1	3	5	7	6	2	7	7	4	3	3	11	5
ENSG00000227252	ENSG00000227252	0.185	1.761	0.04	0.92	0.49	1	196	214	194	217	211	248	252	264	261	220	198	201	254	208	240	294	212	151	253	341	261	388	203	285	158	143	157	201	288	182
ENSG00000227486	ENSG00000227486	0.717	-0.905	0.04	0.92	0.08	1	12	21	53	21	13	24	60	43	30	21	36	43	45	34	54	18	21	42	25	21	25	91	33	33	15	26	34	36	47	41
ENSG00000230790	ENSG00000230790	-1.828	-4.344	0.04	0.92	0.032	1	3	2	4	1	3	0	0	0	0	2	0	0	0	1	4	5	2	3	1	5	0	0	0	0	2	0	0	0	1	3
ENSG00000234818	ENSG00000234818	-1.493	-4.257	0.04	0.92	0.034	1	3	2	4	2	4	0	2	1	0	0	0	0	3	1	0	4	2	3	2	6	0	3	1	0	0	0	0	3	2	0
ENSG00000235300	THRA1/BTR	-0.363	3.458	0.04	0.92	0.16	1	1105	839	757	920	692	1054	849	659	576	553	550	751	581	548	581	1655	832	590	1072	1119	1109	1305	507	629	398	397	587	460	760	440
ENSG00000248648	ENSG00000248648	-1.714	-4.423	0.04	0.92	0.023	1	4	1	1	3	1	0	1	1	0	0	1	0	0	2	0	6	1	1	4	2	0	1	1	0	0	1	0	0	3	0
ENSG00000267296	CEBPA-DT	-0.428	0.033	0.04	0.92	0.15	1	61	96	71	69	106	42	50	53	67	67	58	59	44	101	56	92	95	55	80	170	44	77	41	73	48	42	46	35	139	42
ENSG00000272223	ENSG00000272223	-0.356	-0.781	0.04	0.92	0.21	1	52	50	39	41	35	31	28	27	37	32	33	50	25	38	37	77	50	30	48	57	33	44	21	40	23	24	39	20	52	28
ENSG00000287808	ENSG00000287808	-0.222	0.718	0.04	0.92	0.4	1	115	125	103	120	136	108	109	87	101	89	119	97	130	97	89	172	124	80	140	219	114	167	67	110	64	86	76	103	135	67
ENSG00000003402	CFLAR	0.518	4.332	0.041	0.92	0.076	1	533	1378	1215	1041	1066	1346	1382	1263	958	2681	1309	1279	1118	2078	1572	800	1367	947	1213	1722	1416	2126	971	1045	1931	945	999	885	2879	1191
ENSG00000004948	CALCR	-1.846	-4.073	0.041	0.92	0.025	1	4	2	0	7	6	0	0	1	0	1	1	5	0	1	0	6	2	0	8	9	0	0	1	0	1	1	4	0	2	0
ENSG00000124875	CXCL6	-1.073	-1.092	0.041	0.92	0.026	1	17	117	27	20	45	16	3	9	14	41	18	24	19	34	36	26	116	21	24	73	17	5	7	15	30	13	19	15	47	28
ENSG00000137962	ARHGAP29	-1.433	4.159	0.041	0.92	0.015	0.93	1333	3151	421	1878	3518	596	48	236	2128	2091	207	427	325	1389	180	1998	3126	328	2189	5683	627	75	181	2322	1507	149	333	257	1924	136
ENSG00000144644	GADL1	-1.142	-1.006	0.041	0.92	0.023	1	77	8	22	56	82	37	8	13	26	45	33	19	20	18	2	114	8	17	65	132	39	13	10	28	33	24	15	16	25	1
ENSG00000159958	TNFRSF13C	0.271	0.952	0.041	0.93	0.34	1	98	117	80	138	128	132	123	109	160	153	147	133	119	135	145	147	116	62	161	207	139	189	84	175	110	106	104	94	187	110
ENSG00000162814	SPATA17	-0.358	0.97	0.041	0.92	0.2	1	139	194	117	135	172	108	97	96	91	115	130	141	168	93	144	209	192	91	158	277	114	150	74	99	83	94	110	133	129	109
ENSG00000166886	NAB2	0.302	5.257	0.041	0.92	0.14	1	2007	2042	2814	2226	1997	2423	2368	3181	3205	2583	2398	2530	2534	3918	2182	3008	2026	2193	2595	3227	2549	3642	2446	3497	1860	1731	1977	2007	5428	1653
ENSG00000174348	PODN	-0.839	0.812	0.041	0.92	0.038	1	117	256	45	134	266	110	67	86	150	136	52	57	39	164	52	175	254	35	156	429	116	104	66	164	98	37	44	31	227	39
ENSG00000183779	ZNF703	0.322	6.446	0.041	0.92	0.095	1	4361	3946	4753	6943	5031	4441	5703	5772	9027	6693	6257	6445	6694	5746	5818	6535	3914	3704	8093	8129	4671	8772	4438	9850	4819	4517	5036	5302	7962	4408
ENSG00000196155	PLEKHG4	0.725	1.077	0.041	0.92	0.071	1	85	91	81	100	129	117	93	98	268	204	139	91	116	392	87	128	90	63	116	208	123	144	75	292	147	100	71	92	542	66
ENSG00000204022	LIPJ	1.154	-2.445	0.041	0.92	0.054	1	4	7	15	1	3	15	23	13	2	16	15	10	15	3	16	6	7	12	1	5	16	35	10	2	12	11	8	12	5	12
ENSG00000213152	RPL7AP60	0.91	-2.603	0.041	0.92	0.045	1	5	3	3	7	10	9	5	14	4	11	10	15	20	6	18	8	3	2	8	16	9	8	11	4	8	7	12	16	9	14
ENSG00000214578	HMGN2P15	0.256	0.983	0.041	0.92	0.36	1	113	128	110	118	109	147	118	118	170	175	122	147	121	153	110	169	127	86	138	176	155	181	91	185	126	88	115	96	212	83
ENSG00000227038	GTF2IP7	-1.235	-4.041	0.041	0.93	0.035	1	4	4	3	5	2	1	4	1	3	3	0	0	0	1	1	6	4	2	6	3	1	5	1	3	2	0	0	0	1	1
ENSG00000231344	ENSG00000231344	-1.089	-3.717	0.041	0.93	0.034	1	4	6	6	4	4	4	1	3	0	2	0	4	1	6	1	6	6	5	5	7	4	2	2	0	1	0	3	1	8	1
ENSG00000240889	NDUFB2-AS1	-0.346	-0.204	0.041	0.93	0.22	1	63	49	69	86	60	67	47	44	37	57	47	63	42	56	57	95	49	54	100	97	70	73	34	40	41	34	49	33	77	43
ENSG00000260877	ENSG00000260877	1.821	-3.909	0.041	0.93	0.064	1	0	2	2	0	1	7	0	9	7	2	2	0	4	3	1	0	2	2	0	1	7	1	7	8	1	1	0	3	4	1
ENSG00000262294	ENSG00000262294	-1.057	-3.592	0.041	0.92	0.033	1	2	7	11	5	3	2	2	4	5	3	2	5	0	3	1	3	7	9	6	6	2	3	3	5	2	1	4	0	4	1
ENSG00000263513	FAM72C	-0.752	-2.877	0.041	0.92	0.083	1	13	12	7	9	9	6	4	3	8	14	6	4	4	3	7	19	12	5	10	14	6	6	2	9	11	4	3	3	5	5
ENSG00000267424	ENSG00000267424	0.482	-1.262	0.041	0.92	0.14	1	17	22	18	26	20	28	19	27	33	16	39	33	39	23	33	25	22	14	30	33	29	30	21	36	11	28	26	31	32	25
ENSG00000279518	ENSG00000279518	-0.388	-0.381	0.041	0.93	0.19	1	65	55	62	52	59	51	53	39	36	44	55	64	32	26	49	97	55	48	61	96	54	82	30	39	32	40	50	25	36	37
ENSG00000280157	ENSG00000280157	0.43	0.799	0.041	0.93	0.17	1	75	121	104	81	85	102	161	118	110	66	143	160	117	101	178	112	120	81	95	138	107	247	91	120	47	103	125	93	140	135
ENSG00000284655	ENSG00000284655	1.953	-4.255	0.041	0.92	0.035	1	1	0	0	1	0	2	5	1	3	0	2	5	0	1	4	2	0	0	1	0	2	7	1	3	0	1	4	0	1	3
ENSG00000033170	FUT8	-0.279	5.474	0.042	0.94	0.14	1	3618	3454	2760	3044	3985	3942	2585	2414	2203	3316	2451	2718	2438	2974	2753	5422	3426	2151	3548	6439	4146	3977	1856	2404	2388	1769	2124	1931	4121	2086
ENSG00000060749	QSER1	0.193	5.894	0.042	0.93	0.26	1	3913	3745	3202	3456	3863	3914	4559	4254	4688	5129	4160	3772	3684	4079	3333	5863	3715	2495	4028	6241	4117	7013	3271	5116	3693	3003	2947	2918	5651	2525
ENSG00000108946	PRKAR1A	-0.109	8.165	0.042	0.93	0.46	1	20259	18969	21505	20475	19861	17378	19994	16885	18195	20091	19363	19735	17781	18401	19609	30358	18816	16758	23866	32091	18278	30754	12982	19854	14466	13978	15420	14084	25495	14858
ENSG00000110665	C11orf21	0.988	-2.73	0.042	0.94	0.06	1	5	8	8	4	1	2	9	20	18	8	12	9	6	8	7	7	8	6	5	2	2	14	16	19	6	9	7	5	11	5
ENSG00000128617	OPN1SW	0.553	-1.765	0.042	0.93	0.1	1	15	12	17	8	17	20	13	23	27	10	26	19	21	16	25	22	12	13	9	27	21	21	18	29	7	19	15	17	22	19
ENSG00000131966	ACTR10	-0.13	6.613	0.042	0.94	0.39	1	7221	6573	7599	6867	6551	6321	6997	6201	5750	5979	6598	6896	6564	5936	6357	10821	6520	5922	8004	10585	6648	10763	4768	6275	4305	4763	5388	5199	8224	4817
ENSG00000144118	RALB	-0.146	5.333	0.042	0.94	0.39	1	3078	2826	3007	2504	3004	2674	2501	2809	2450	2914	2428	2634	2714	2634	2308	4613	2803	2343	2919	4853	2812	3847	2160	2674	2098	1753	2058	2150	3649	1749
ENSG00000168505	GBX2	-0.816	3.047	0.042	0.94	0.033	1	1256	426	138	693	1361	838	393	394	464	457	405	295	534	263	359	1882	423	107	808	2197	881	604	303	506	329	292	230	423	365	272
ENSG00000173531	MST1	0.259	3.685	0.042	0.94	0.3	1	754	791	828	754	674	914	962	1068	1033	699	833	750	695	1027	1118	1130	785	645	879	1089	961	1480	821	1127	503	601	586	550	1423	847
ENSG00000174428	GTF2IRD2B	-0.201	3.393	0.042	0.94	0.39	1	703	799	784	807	751	632	681	559	538	743	719	778	737	598	705	1053	793	611	941	1214	665	1048	430	587	535	519	608	584	828	534
ENSG00000179083	FAM133A	-0.27	2.255	0.042	0.93	0.29	1	314	285	459	399	338	295	336	233	305	247	352	329	287	264	327	470	283	358	465	546	310	517	179	333	178	254	257	227	366	248
ENSG00000198353	HOXC4	-0.253	7.697	0.042	0.93	0.13	1	12529	14818	16084	20266	14181	15152	11634	11412	13947	13933	13957	14233	13299	10043	13087	18775	14699	12534	23623	22913	15937	17896	8774	15219	10032	10075	11121	10534	13915	9916
ENSG00000205502	C2CD4B	1.271	-3.16	0.042	0.94	0.046	1	2	3	4	3	2	3	4	28	3	7	2	5	9	6	4	3	3	3	4	4	3	7	23	3	5	1	4	7	9	3
ENSG00000215045	GRID2IP	0.498	0.035	0.042	0.94	0.14	1	52	57	65	51	36	72	74	117	70	31	78	70	76	52	101	78	57	51	60	59	76	114	90	76	22	56	55	60	72	77
ENSG00000225205	ENSG00000225205	-0.542	-1.519	0.042	0.94	0.1	1	28	24	37	21	26	11	16	11	15	15	17	23	16	26	35	42	24	29	24	42	12	25	8	16	11	12	18	13	36	27
ENSG00000237359	ENSG00000237359	1.222	-3.162	0.042	0.93	0.056	1	2	0	6	5	2	5	13	8	4	7	6	4	17	1	7	3	0	5	6	3	5	19	6	4	5	4	3	14	2	5
ENSG00000245105	A2M-AS1	0.453	2.063	0.042	0.94	0.14	1	172	219	343	207	176	338	211	166	301	455	339	294	335	313	304	258	217	268	241	285	356	325	127	329	328	245	230	265	434	230
ENSG00000249695	ENSG00000249695	-0.697	-2.28	0.042	0.93	0.064	1	16	18	12	18	15	13	18	9	6	6	8	10	2	7	17	24	18	9	21	25	14	27	7	7	4	6	8	1	10	13
ENSG00000251364	ENSG00000251364	0.667	-0.96	0.042	0.94	0.092	1	15	35	29	14	24	29	38	45	45	14	41	14	40	59	43	23	35	23	16	39	31	59	35	49	10	30	11	32	81	33
ENSG00000257711	ENSG00000257711	-0.434	-1.882	0.042	0.94	0.16	1	23	19	17	19	20	15	14	12	10	13	18	17	15	11	21	34	19	13	22	32	16	22	9	11	9	13	13	12	16	16
ENSG00000259782	ENSG00000259782	-0.792	-3.282	0.042	0.94	0.045	1	7	7	8	6	7	5	4	4	6	3	0	3	3	7	4	10	7	6	7	12	5	6	3	7	2	0	2	2	9	3
ENSG00000260917	ENSG00000260917	-0.188	4.447	0.042	0.94	0.36	1	1753	1628	1478	1542	1544	1584	1559	1380	1101	1292	1535	1560	1353	1272	1312	2627	1615	1152	1798	2495	1666	2398	1061	1202	930	1108	1219	1072	1762	994
ENSG00000278683	ENSG00000278683	-0.962	-2.941	0.042	0.93	0.051	1	6	9	8	14	13	6	6	2	2	2	12	5	5	1	11	10	9	6	16	20	6	9	1	2	1	9	4	4	2	9
ENSG00000280247	ENSG00000280247	1.077	-3.648	0.042	0.94	0.05	1	3	1	1	3	2	5	5	6	4	0	7	3	5	3	5	4	1	1	3	3	5	8	5	4	0	5	2	4	4	4
ENSG00000005471	ABCB4	0.617	0.386	0.043	0.94	0.093	1	69	96	73	38	40	67	109	202	87	64	78	88	129	67	81	104	95	57	45	65	70	167	156	95	46	56	69	102	93	61
ENSG00000028277	POU2F2	1.193	3.913	0.043	0.94	0.035	1	413	525	1240	242	293	247	771	1385	1138	145	3770	1539	1973	725	713	619	521	967	282	474	260	1186	1065	1242	104	2723	1203	1563	1005	540
ENSG00000068885	IFT80	-0.209	4.312	0.043	0.94	0.33	1	1502	1430	1272	1514	1585	1334	1231	973	1174	1646	1280	1227	1240	1427	1105	2251	1418	991	1765	2561	1403	1893	748	1281	1185	924	959	982	1977	837
ENSG00000118308	IRAG2	1.463	-3.683	0.043	0.94	0.042	1	0	2	0	4	2	1	2	3	4	4	9	1	3	11	5	0	2	0	4	3	1	3	2	4	3	7	1	2	15	4
ENSG00000124664	SPDEF	0.574	-0.687	0.043	0.94	0.11	1	21	17	41	45	26	29	32	66	61	23	44	49	40	44	59	32	17	32	52	43	31	50	51	66	16	32	38	32	61	45
ENSG00000139540	SLC39A5	0.676	-2.345	0.043	0.94	0.084	1	5	11	4	11	9	7	9	11	20	18	13	12	9	16	17	8	11	3	13	14	7	14	8	22	13	9	9	7	22	13
ENSG00000141506	PIK3R5	1.401	-3.669	0.043	0.94	0.052	1	1	3	1	4	0	2	1	6	3	3	3	3	5	11	6	1	3	1	4	0	2	2	5	3	2	2	2	4	15	5
ENSG00000162711	NLRP3	0.36	-0.68	0.043	0.94	0.24	1	42	31	45	21	29	36	49	40	48	43	46	33	53	41	42	63	31	35	25	47	38	75	31	52	31	33	26	42	57	32
ENSG00000163156	SCNM1	0.116	4.606	0.043	0.94	0.57	1	1642	1494	1589	1587	1411	1586	1651	1779	1694	1517	1615	1632	1717	1817	1730	2461	1482	1238	1850	2280	1668	2539	1368	1848	1092	1166	1275	1360	2517	1311
ENSG00000166816	LDHD	0.309	0.778	0.043	0.94	0.29	1	58	122	108	99	102	112	94	126	132	115	134	117	129	128	121	87	121	84	115	165	118	145	97	144	83	97	91	102	177	92
ENSG00000174721	FGFBP3	-0.248	5.27	0.043	0.94	0.18	1	2844	2422	2461	3892	2815	2669	2543	2761	2182	2083	2520	2607	2420	1995	2539	4262	2403	1918	4536	4548	2807	3912	2123	2381	1500	1819	2037	1917	2765	1924
ENSG00000202146	Y_RNA	1.895	-4.068	0.043	0.94	0.041	1	1	1	1	0	1	0	9	4	1	0	5	0	3	3	4	1	1	1	0	1	0	12	3	1	0	4	0	2	4	3
ENSG00000216490	IFI30	1.707	-4.051	0.043	0.94	0.053	1	1	0	1	0	2	1	6	1	3	2	5	0	4	1	6	1	0	1	0	3	1	9	1	3	1	4	0	3	1	5
ENSG00000227475	ENSG00000227475	3.097	-0.499	0.043	0.94	0.021	1	1	0	3	25	9	59	0	10	43	117	8	0	17	389	0	2	0	2	28	14	62	0	7	47	85	5	0	13	532	0
ENSG00000248727	LINC01948	0.411	-0.563	0.043	0.94	0.2	1	29	36	51	34	29	46	38	51	31	40	74	45	49	51	50	43	36	40	40	47	48	59	39	34	29	54	35	39	70	38
ENSG00000250615	ENSG00000250615	0.976	-2.929	0.043	0.94	0.045	1	9	5	3	2	2	6	6	7	3	11	7	20	10	9	7	13	5	2	2	4	6	10	5	3	8	5	16	8	12	5
ENSG00000251679	ENSG00000251679	2.808	-4.391	0.043	0.94	0.054	1	0	1	0	0	0	0	3	4	2	0	0	5	6	0	0	0	1	0	0	0	0	4	3	2	0	0	4	5	0	0
ENSG00000256928	ENSG00000256928	2.19	-4.386	0.043	0.94	0.032	1	0	0	0	0	1	0	2	3	7	1	1	3	0	1	1	0	0	0	0	2	0	3	2	7	1	1	2	0	1	1
ENSG00000257918	ENSG00000257918	-0.53	-1.19	0.043	0.94	0.096	1	39	33	37	40	23	28	38	21	14	20	16	36	20	16	30	59	33	29	46	38	29	58	16	15	14	11	28	16	23	23
ENSG00000263551	ENSG00000263551	0.861	-0.905	0.043	0.94	0.059	1	34	21	32	8	16	10	48	40	30	12	58	49	43	40	71	50	21	25	9	26	11	73	31	33	8	42	38	34	56	54
ENSG00000267595	BRCA1P1	-0.384	-0.614	0.043	0.94	0.19	1	44	61	50	41	51	37	50	48	41	23	47	41	30	28	34	66	61	39	48	83	39	76	37	45	16	34	32	24	39	26
ENSG00000269994	LINC02893	0.688	3.311	0.043	0.94	0.063	1	613	353	567	457	367	391	584	513	579	240	987	1209	1179	746	1170	918	350	442	533	593	411	898	394	632	172	713	945	934	1033	887
ENSG00000275636	ENSG00000275636	0.846	-3.026	0.043	0.94	0.071	1	3	6	4	3	5	10	13	5	9	4	11	3	6	4	9	5	6	3	3	8	10	19	4	10	3	8	2	5	6	7
ENSG00000278532	ENSG00000278532	-0.58	-1.247	0.043	0.94	0.087	1	56	26	23	14	47	28	23	20	17	17	28	26	17	28	22	83	26	18	17	76	29	35	15	19	12	20	20	13	39	17
ENSG00000280067	ENSG00000280067	0.772	-2.785	0.043	0.94	0.066	1	6	7	3	3	7	6	15	14	11	7	11	7	6	5	11	9	7	2	4	11	6	22	11	12	5	8	5	5	7	8
ENSG00000286868	ENSG00000286868	0.925	-1.484	0.043	0.94	0.057	1	1	23	20	16	9	25	28	51	30	25	24	14	19	36	10	2	23	16	19	15	26	43	40	33	18	17	11	15	50	7
ENSG00000288009	ENSG00000288009	0.427	-0.619	0.043	0.94	0.18	1	41	47	22	23	36	43	47	44	47	35	63	45	40	34	59	61	47	17	27	58	45	72	34	51	25	46	35	32	48	45
ENSG00000288622	PDCD6-AHRR	1.965	-4.441	0.043	0.94	0.1	1	0	0	1	0	1	0	2	3	3	3	3	1	0	2	0	0	0	1	0	1	0	3	2	3	2	2	1	0	3	0
ENSG00000044115	CTNNA1	0.365	7.863	0.044	0.95	0.068	1	12430	12718	14769	12906	12625	12531	14310	18317	21844	21331	13695	14085	14540	25785	12187	18627	12616	11509	15044	20400	13180	22011	14083	23836	15359	9886	11005	11517	35725	9234
ENSG00000109846	CRYAB	4.321	-0.078	0.044	0.95	0.0013	0.27	7	1	4	2	8	3	3	10	57	19	2	7	11	773	8	10	1	3	2	13	3	6	7	62	13	1	5	8	1061	6
ENSG00000112599	GUCA1B	0.291	2.022	0.044	0.94	0.3	1	262	224	245	213	233	251	265	330	435	243	323	259	248	244	281	392	222	191	248	377	264	408	254	475	175	233	202	196	338	213
ENSG00000128829	EIF2AK4	0.217	5.99	0.044	0.95	0.21	1	3642	4082	4174	3365	3949	3594	4393	4967	5714	4876	3829	4010	4208	4853	4222	5457	4049	3253	3922	6380	3780	6758	3819	6235	3511	2764	3133	3333	6724	3199
ENSG00000133256	PDE6B	0.356	0.863	0.044	0.94	0.23	1	86	132	92	81	115	145	87	95	117	148	152	117	154	160	119	129	131	72	94	185	152	135	73	128	107	110	91	122	222	90
ENSG00000136448	NMT1	0.136	6.784	0.044	0.94	0.39	1	6640	7317	7211	6763	6707	6659	6855	7598	8366	7690	7364	7745	7665	8769	7397	9950	7258	5619	7883	10837	7004	10545	5842	9129	5537	5316	6052	6071	12149	5605
ENSG00000148386	LCN9	2.372	-4.029	0.044	0.95	0.055	1	0	0	1	1	1	0	0	3	0	0	5	4	1	10	9	0	0	1	1	1	0	0	2	0	0	4	3	1	13	7
ENSG00000166278	C2	0.431	0.493	0.044	0.94	0.18	1	67	91	109	44	65	86	96	158	112	77	108	96	88	81	111	101	90	85	52	105	90	148	122	122	55	78	75	70	112	84
ENSG00000179104	TMTC2	0.408	5.446	0.044	0.94	0.073	1	2071	3212	2978	1755	1972	2024	2313	2946	4381	2638	3487	3351	3898	3732	3045	3103	3186	2321	2046	3187	2129	3558	2265	4781	1899	2517	2618	3088	5170	2307
ENSG00000183091	NEB	-0.737	0.641	0.044	0.95	0.05	1	170	68	211	44	206	128	84	57	37	67	63	91	71	131	109	254	67	165	52	332	135	129	44	40	48	45	71	56	181	83
ENSG00000184838	PRR16	1.564	1.373	0.044	0.94	0.043	1	27	40	43	159	103	124	12	25	542	523	66	66	61	711	73	41	40	33	185	166	130	20	19	591	378	47	51	48	982	55
ENSG00000185974	GRK1	-0.427	-1.53	0.044	0.95	0.16	1	23	24	24	32	24	21	21	22	15	18	19	20	26	10	19	35	24	19	37	39	22	32	17	16	13	14	16	21	14	14
ENSG00000189369	GSPT2	-0.137	5.279	0.044	0.95	0.43	1	2746	2677	2637	2883	2898	2547	2673	2183	2255	2606	2783	2635	2755	2304	2427	4115	2655	2055	3360	4683	2679	4112	1678	2461	1876	2009	2059	2182	3193	1839
ENSG00000197905	TEAD4	0.743	1.247	0.044	0.94	0.069	1	56	121	156	125	84	96	115	190	213	189	133	124	174	482	98	85	120	122	146	136	101	178	146	232	136	96	97	138	666	74
ENSG00000223715	LINC01208	-0.544	-1.604	0.044	0.94	0.11	1	32	24	23	26	21	16	23	13	10	17	23	7	13	22	30	48	24	18	30	35	17	35	10	11	12	17	5	10	30	23
ENSG00000225400	RAB28P5	-1.084	-3.643	0.044	0.94	0.05	1	2	6	5	9	4	3	3	4	2	6	2	0	0	1	4	4	6	4	10	7	3	5	3	2	5	1	0	0	1	3
ENSG00000229666	MAST4-AS1	-1.042	-3.667	0.044	0.95	0.036	1	5	4	10	2	5	4	2	3	5	2	0	0	3	5	1	7	4	8	3	8	4	3	2	5	1	0	0	2	6	1
ENSG00000229798	KRT18P26	2.157	-4.393	0.044	0.94	0.033	1	1	0	0	0	1	0	3	6	3	0	0	1	1	1	1	1	0	0	0	1	0	5	5	3	0	0	1	1	2	1
ENSG00000265112	MIR3153	-1.328	-4.012	0.044	0.94	0.057	1	3	2	1	6	5	2	0	1	3	4	1	2	0	1	0	5	2	1	7	8	2	0	1	3	3	1	2	0	1	0
ENSG00000280195	ENSG00000280195	-0.287	-0.052	0.044	0.94	0.29	1	60	60	68	74	94	62	55	48	54	53	60	61	74	65	52	90	60	53	86	151	65	85	37	59	38	43	48	59	90	39
ENSG00000281756	C2-AS1	1.137	-3.7	0.044	0.94	0.039	1	2	1	1	2	3	5	5	6	5	0	7	3	5	1	4	3	1	1	2	4	5	8	5	5	0	5	2	4	2	3
ENSG00000089063	TMEM230	-0.186	5.677	0.045	0.95	0.27	1	3652	3514	3686	3920	3859	3277	3250	2824	3270	4076	2861	3238	2886	4043	3034	5472	3486	2872	4569	6236	3447	4999	2171	3568	2935	2065	2530	2286	5602	2299
ENSG00000105825	TFPI2	-1.403	-0.999	0.045	0.95	0.015	0.93	57	128	23	24	35	40	0	6	19	6	11	19	18	67	17	86	127	18	28	57	42	0	4	21	4	8	15	14	90	13
ENSG00000106683	LIMK1	0.151	7.37	0.045	0.95	0.34	1	10405	9954	10310	11334	9627	12765	10821	13002	11388	9706	11603	11151	11961	11619	10619	15592	9874	8034	13211	15555	13426	16645	9997	12427	6988	8376	8713	9474	16099	8046
ENSG00000109193	SULT1E1	2.874	3.926	0.045	0.95	0.048	1	66	206	113	150	439	583	0	21	1139	4071	6	16	28	8399	8	99	204	88	175	707	613	1	16	1243	2933	4	12	22	11630	6
ENSG00000120907	ADRA1A	0.636	3.409	0.045	0.95	0.072	1	391	610	622	412	558	646	308	582	1136	1119	1382	617	809	1079	382	586	605	485	480	902	679	475	447	1240	806	998	482	641	1494	289
ENSG00000130684	ZNF337	0.126	5.068	0.045	0.95	0.5	1	2270	2126	2229	1857	2107	2040	2432	2422	2496	2271	2343	2180	2377	2244	2311	3402	2109	1737	2165	3404	2146	3741	1862	2724	1635	1691	1703	1883	3109	1751
ENSG00000134532	SOX5	-0.415	3.954	0.045	0.95	0.11	1	1243	1423	1554	884	1116	687	1150	877	873	714	705	975	736	986	1624	1863	1412	1211	1031	1803	723	1768	674	953	514	509	762	583	1366	1231
ENSG00000135218	CD36	-0.694	0.671	0.045	0.95	0.057	1	94	332	68	82	125	91	61	55	67	85	60	101	107	102	139	142	329	53	96	203	96	94	42	73	61	43	79	85	141	106
ENSG00000141101	NOB1	0.232	4.443	0.045	0.95	0.3	1	1257	1235	1285	1431	1314	1331	1251	1497	1811	1723	1305	1435	1448	2067	1452	1884	1225	1001	1668	2123	1400	1924	1151	1976	1241	942	1121	1147	2864	1100
ENSG00000145824	CXCL14	1.848	-1.516	0.045	0.95	0.042	1	3	15	9	5	7	4	1	21	14	0	52	14	69	109	2	5	15	7	6	11	4	2	16	15	0	38	11	55	148	1
ENSG00000163508	EOMES	1.434	-2.743	0.045	0.95	0.051	1	3	1	10	5	0	5	4	3	7	5	18	22	16	1	25	5	1	8	6	1	5	7	2	8	3	13	18	13	2	20
ENSG00000179520	SLC17A8	1.131	2.221	0.045	0.95	0.042	1	74	210	411	89	82	94	170	347	146	133	417	286	512	1173	517	112	208	321	104	133	99	262	267	159	95	301	223	406	1622	392
ENSG00000181378	CFAP65	-0.705	-0.725	0.045	0.95	0.058	1	36	102	49	35	38	24	34	12	14	24	53	36	38	43	41	55	101	38	41	62	25	53	9	15	17	39	28	30	59	31
ENSG00000182518	FAM104B	-0.122	3.399	0.045	0.95	0.59	1	813	746	660	753	756	713	792	644	699	676	643	666	698	645	673	1218	740	514	878	1221	750	1218	495	763	487	464	520	553	894	510
ENSG00000182645	CCDC172	1.555	-4.085	0.045	0.95	0.052	1	1	1	1	1	0	4	2	0	2	6	5	1	4	1	3	2	1	1	1	0	4	3	0	2	5	4	1	3	1	2
ENSG00000185875	THNSL1	-0.198	3.105	0.045	0.95	0.41	1	680	672	537	612	641	592	552	400	513	567	603	603	624	515	511	1019	667	418	713	1035	623	849	307	560	408	435	471	494	713	387
ENSG00000188580	NKAIN2	-0.424	5.142	0.045	0.95	0.064	1	1896	3859	3376	3093	2025	1212	2167	2220	1901	1602	2312	2365	2093	2367	2994	2841	3828	2631	3605	3272	1275	3333	1707	2074	1153	1669	1848	1658	3279	2269
ENSG00000204149	AGAP6	0.273	2.005	0.045	0.95	0.33	1	196	241	208	235	293	237	314	306	291	353	258	210	230	323	314	294	239	162	274	473	249	483	235	317	254	186	164	182	448	238
ENSG00000204252	HLA-DOA	-1.588	-0.393	0.045	0.95	0.017	0.99	120	109	7	50	152	104	1	16	15	85	9	14	19	23	3	179	108	5	59	245	109	2	12	17	63	6	11	15	32	2
ENSG00000205771	CATSPER2P1	0.293	0.159	0.045	0.95	0.32	1	70	51	58	59	78	72	84	66	104	68	80	74	65	92	71	105	51	45	69	126	76	129	51	113	49	58	58	51	127	54
ENSG00000224897	POT1-AS1	-0.359	1.293	0.045	0.95	0.2	1	267	155	141	163	224	214	154	109	133	180	141	134	153	122	141	399	154	110	190	361	225	237	84	145	130	102	105	121	169	107
ENSG00000228221	LINC00578	1.124	-2.639	0.045	0.95	0.052	1	6	2	5	3	8	4	7	4	8	6	11	9	10	41	8	9	2	4	4	12	4	11	3	9	4	8	7	8	54	6
ENSG00000228630	HOTAIR	2.321	-3.773	0.045	0.95	0.032	1	0	0	3	0	1	7	0	3	10	8	5	0	0	7	2	0	0	3	0	1	7	0	2	11	6	4	0	0	10	1
ENSG00000229727	ENSG00000229727	0.295	1.497	0.045	0.95	0.3	1	140	142	166	178	187	149	176	187	253	251	184	172	172	256	195	210	141	129	208	302	157	271	144	276	181	133	134	136	355	148
ENSG00000234546	LNCTAM34A	1.179	-1.355	0.045	0.95	0.047	1	4	16	7	18	20	13	23	30	87	33	7	7	12	68	17	7	16	5	21	32	14	36	23	94	24	5	5	9	93	13
ENSG00000240405	SAMMSON	-1.393	-4.025	0.045	0.95	0.043	1	3	10	5	0	2	2	1	1	1	1	1	1	2	2	0	4	10	4	0	3	2	1	1	1	1	1	1	2	3	0
ENSG00000249274	PDLIM1P4	0.788	-2.187	0.045	0.95	0.083	1	7	7	16	6	7	3	16	12	17	11	24	15	20	9	22	11	7	13	7	12	3	25	9	19	8	18	12	16	13	17
ENSG00000254760	ENSG00000254760	-1.215	-3.954	0.045	0.95	0.054	1	4	8	0	5	2	3	1	1	1	1	3	2	1	1	1	6	8	0	6	3	3	2	1	1	1	2	2	1	1	1
ENSG00000254996	ANKHD1-EIF4EBP3	-0.28	1.185	0.045	0.95	0.3	1	205	162	140	173	171	150	182	122	100	160	129	129	114	157	161	307	161	109	202	277	158	279	94	109	115	93	101	90	217	122
ENSG00000255176	ENSG00000255176	0.285	0.368	0.045	0.95	0.33	1	75	79	88	60	67	92	106	79	69	82	97	93	81	81	120	113	78	69	70	109	97	163	61	75	59	70	73	64	112	91
ENSG00000260388	LINC00562	-0.401	-0.848	0.045	0.95	0.17	1	48	31	36	51	44	33	37	18	51	31	35	30	30	24	29	72	31	28	59	71	35	57	14	55	22	25	23	24	34	22
ENSG00000264468	MIR4520-1	1.983	-4.427	0.045	0.95	0.092	1	0	1	0	1	0	3	2	0	0	0	4	3	2	1	3	0	1	0	1	0	3	3	0	0	0	3	2	2	1	2
ENSG00000267547	ENSG00000267547	2.594	-4.479	0.045	0.95	0.062	1	0	1	0	0	0	1	0	0	0	5	1	5	0	3	1	0	1	0	0	0	1	0	0	0	4	1	4	0	4	1
ENSG00000270157	ENSG00000270157	0.304	0.613	0.045	0.95	0.29	1	100	92	72	87	84	89	135	151	98	89	87	115	89	110	111	150	91	56	101	136	94	207	116	107	64	63	90	70	153	84
ENSG00000272968	RBAK-RBAKDN	0.696	-2.398	0.045	0.95	0.096	1	9	4	11	8	7	8	14	12	23	10	12	10	14	17	4	13	4	9	9	11	8	21	9	25	7	9	8	11	23	3
ENSG00000277047	ENSG00000277047	1.679	-3.802	0.045	0.95	0.085	1	1	0	6	0	0	11	2	4	6	3	3	3	3	1	3	1	0	5	0	0	11	4	3	7	2	2	2	2	2	2
ENSG00000285556	ENSG00000285556	0.962	-2.835	0.045	0.95	0.049	1	4	5	3	2	8	10	12	9	5	6	15	11	3	3	18	6	5	2	3	13	10	18	7	6	4	11	9	2	4	14
ENSG00000047597	XK	-0.277	3.431	0.046	0.95	0.26	1	821	936	782	853	690	921	789	687	509	667	643	742	622	517	638	1231	928	609	994	1116	969	1213	528	556	480	464	580	493	716	483
ENSG00000111237	VPS29	-0.097	5.85	0.046	0.95	0.53	1	4262	3751	4227	3997	3958	3801	3968	3600	3430	3947	3603	3845	3819	3919	3835	6386	3721	3294	4659	6396	3998	6104	2768	3743	2842	2601	3004	3025	5430	2906
ENSG00000121351	IAPP	1.499	-2.957	0.046	0.95	0.04	1	1	3	8	0	3	8	5	5	5	4	16	8	18	0	20	2	3	7	0	5	8	8	4	5	3	12	6	15	0	16
ENSG00000136997	MYC	0.253	5.032	0.046	0.95	0.22	1	2166	1833	1698	1947	2068	2380	1782	1997	2528	2261	2518	2144	2670	3058	1806	3245	1818	1323	2270	3342	2503	2742	1535	2759	1628	1818	1675	2115	4236	1368
ENSG00000145949	MYLK4	-0.458	0.506	0.046	0.95	0.14	1	120	112	62	149	126	122	62	57	64	114	80	77	62	114	75	180	111	48	173	203	128	96	44	70	82	58	60	49	158	57
ENSG00000151062	CACNA2D4	-0.6	-1.939	0.046	0.95	0.09	1	31	17	8	17	26	20	16	9	10	11	11	17	14	8	16	46	17	6	20	41	21	25	7	11	8	8	13	11	11	12
ENSG00000155666	KDM8	-0.206	2.021	0.046	0.95	0.41	1	351	297	264	274	295	303	246	234	213	290	222	271	237	291	260	526	295	206	319	476	319	379	180	232	209	160	212	188	403	197
ENSG00000165379	LRFN5	-0.306	6.265	0.046	0.95	0.095	1	7158	4739	6224	3981	7410	5097	4023	4184	4283	5691	4958	5223	5523	4777	4000	10726	4701	4850	4640	11973	5361	6188	3217	4674	4098	3579	4081	4375	6619	3031
ENSG00000167925	GHDC	0.266	3.159	0.046	0.95	0.31	1	596	460	654	500	420	699	733	704	572	467	706	568	591	602	680	893	456	510	583	679	735	1128	541	624	336	510	444	468	834	515
ENSG00000178796	RIIAD1	-0.411	0.34	0.046	0.95	0.16	1	116	80	126	75	101	83	97	77	50	48	95	91	82	52	71	173	79	98	87	163	87	149	59	55	34	69	71	65	73	54
ENSG00000182552	RWDD4	-0.106	3.674	0.046	0.95	0.63	1	915	834	961	886	882	820	873	782	801	843	774	861	865	892	813	1371	827	749	1033	1426	862	1343	601	874	607	559	673	685	1236	616
ENSG00000186765	FSCN2	0.235	1.425	0.046	0.95	0.4	1	151	157	151	189	148	170	224	173	178	149	217	156	220	214	173	226	156	118	220	240	179	344	133	194	107	157	122	174	297	131
ENSG00000227973	PIN4P1	0.506	-1.83	0.046	0.95	0.13	1	13	8	15	14	16	15	13	18	26	17	18	17	18	19	29	19	8	12	16	26	16	21	14	28	12	13	13	14	26	22
ENSG00000230507	RPL7AP8	-1.782	-4.31	0.046	0.95	0.024	1	1	5	5	0	3	0	0	0	2	0	0	2	0	2	1	2	5	4	0	5	0	0	0	2	0	0	2	0	2	1
ENSG00000237015	ENSG00000237015	0.544	-0.401	0.046	0.95	0.12	1	41	19	33	43	50	59	55	64	95	41	50	44	51	26	63	61	19	26	50	81	62	84	49	104	29	36	34	40	37	48
ENSG00000238034	ENSG00000238034	-1.413	-2.894	0.046	0.95	0.019	1	6	23	2	16	13	3	0	2	8	14	5	1	3	7	2	10	23	1	18	21	3	0	1	9	11	4	1	2	9	1
ENSG00000244099	RPS23P3	1.514	-3.496	0.046	0.95	0.033	1	3	0	0	5	0	0	6	2	5	2	11	4	10	7	7	4	0	0	6	1	0	9	1	6	1	8	3	8	10	5
ENSG00000255108	ENSG00000255108	-0.311	0.339	0.046	0.95	0.26	1	82	99	94	103	98	100	94	64	60	74	90	81	60	58	88	123	98	73	120	159	105	144	49	65	53	65	63	47	80	67
ENSG00000269987	ENSG00000269987	-0.793	-3.04	0.046	0.95	0.059	1	9	5	13	8	9	9	4	4	6	2	2	11	3	5	4	13	5	10	9	15	9	7	3	6	1	1	9	2	7	3
ENSG00000271833	ENSG00000271833	0.431	-0.471	0.046	0.95	0.18	1	35	37	32	32	52	42	65	66	68	56	34	28	51	45	54	53	37	25	37	83	44	100	51	74	40	24	22	40	63	41
ENSG00000279653	ENSG00000279653	0.996	-3.489	0.046	0.95	0.05	1	2	0	3	3	4	5	5	3	4	2	6	5	5	6	10	3	0	2	4	6	5	8	2	4	1	4	4	4	8	8
ENSG00000284954	ENSG00000284954	0.43	-0.667	0.046	0.95	0.19	1	33	35	37	33	26	40	42	49	73	36	38	39	31	34	60	50	35	29	38	42	42	64	38	80	26	27	30	24	47	46
ENSG00000115661	STK16	0.109	4.552	0.047	0.96	0.6	1	1715	1431	1498	1412	1409	1641	1576	1507	1677	1557	1593	1614	1602	1700	1630	2570	1419	1167	1646	2276	1726	2424	1159	1830	1121	1150	1261	1269	2356	1235
ENSG00000134817	APLNR	3.882	-3.092	0.047	0.96	0.0039	0.52	1	0	0	0	1	6	2	3	0	3	0	0	3	61	8	2	0	0	0	1	6	3	2	0	2	0	0	2	79	6
ENSG00000145545	SRD5A1	-0.187	7.582	0.047	0.96	0.23	1	14032	14346	12699	13732	15045	14712	13515	12541	10687	12322	12231	13493	12366	9810	11031	21027	14231	9896	16006	24310	15474	20788	9642	11662	8872	8829	10543	9795	13593	8358
ENSG00000160013	PTGIR	2.326	-1.815	0.047	0.96	0.042	1	2	0	6	12	1	11	0	2	41	24	2	3	3	143	3	4	0	5	14	2	12	0	1	45	17	1	2	2	192	2
ENSG00000162415	ZSWIM5	-0.186	6.186	0.047	0.96	0.25	1	5475	5701	4575	5461	5321	5530	5351	4920	3902	4521	4529	4833	4599	3892	4576	8205	5655	3565	6365	8598	5816	8231	3783	4258	3255	3269	3776	3643	5393	3467
ENSG00000177410	ZFAS1	0.26	6.313	0.047	0.96	0.15	1	5263	5059	4592	4096	4522	3892	4986	5586	7663	5142	5282	5613	5541	6546	6117	7887	5018	3578	4775	7306	4094	7670	4295	8362	3702	3813	4386	4389	9069	4635
ENSG00000179101	H3P47	-0.568	-2.243	0.047	0.95	0.11	1	22	12	14	15	14	5	12	17	11	7	8	5	13	11	16	32	12	11	18	23	5	19	13	12	5	6	4	10	15	12
ENSG00000181541	MAB21L2	2.131	2.203	0.047	0.96	0.037	1	56	83	31	96	206	68	3	12	1461	1199	21	58	124	1086	97	84	82	24	112	331	72	5	9	1593	865	15	45	98	1503	73
ENSG00000185920	PTCH1	-0.248	5.613	0.047	0.96	0.17	1	2873	5113	3248	3384	3703	2545	3152	2906	3363	3228	3118	2949	2630	3454	3499	4305	5072	2531	3945	5984	2677	4848	2234	3670	2324	2251	2304	2083	4786	2651
ENSG00000186364	NUDT17	0.19	2.031	0.047	0.96	0.48	1	246	262	248	236	251	256	310	338	264	224	281	270	309	268	317	369	260	193	275	406	269	477	260	288	161	203	211	245	371	240
ENSG00000188152	NUTM2G	0.714	-2.11	0.047	0.96	0.082	1	8	8	8	15	9	16	21	16	19	6	30	22	12	8	8	12	8	6	17	15	17	32	12	21	4	22	17	9	12	6
ENSG00000198585	NUDT16	0.158	5.74	0.047	0.96	0.35	1	3459	3246	3648	3154	3110	3005	3913	4023	4189	3485	3671	3646	3420	4001	3715	5183	3220	2843	3677	5026	3161	6019	3093	4571	2509	2650	2849	2709	5544	2815
ENSG00000223389	SDCBP2P1	0.725	-2.951	0.047	0.95	0.069	1	3	5	3	5	7	6	8	5	6	10	8	10	9	10	7	5	5	2	6	11	6	12	4	7	7	6	8	7	14	5
ENSG00000223634	ENSG00000223634	1.204	-3.911	0.047	0.96	0.045	1	1	1	2	1	1	3	3	5	3	2	2	3	6	4	3	2	1	2	1	2	3	5	4	3	1	1	2	5	5	2
ENSG00000225156	ENSG00000225156	-1.755	-4.239	0.047	0.95	0.037	1	0	11	1	3	1	1	1	0	1	0	1	2	0	1	1	0	11	1	3	2	1	1	0	1	0	1	2	0	1	1
ENSG00000230156	LINC00443	-1.49	-4.383	0.047	0.95	0.069	1	2	1	1	3	3	0	0	1	1	0	1	1	1	2	0	3	1	1	4	5	0	0	1	1	0	1	1	1	2	0
ENSG00000254837	ENSG00000254837	-0.215	3.709	0.047	0.95	0.35	1	1134	847	806	1005	1024	952	875	752	721	844	819	822	1005	689	821	1699	840	628	1172	1654	1001	1346	578	787	608	591	642	796	955	622
ENSG00000259738	ZNF444P1	-1.147	-3.871	0.047	0.96	0.059	1	4	6	5	5	1	1	2	3	1	4	1	0	5	1	1	6	6	4	6	2	1	3	2	1	3	1	0	4	1	1
ENSG00000260142	ENSG00000260142	0.8	-1.084	0.047	0.96	0.072	1	4	23	38	26	10	38	42	53	16	20	40	35	45	25	33	6	23	30	30	17	40	65	41	18	14	29	27	36	35	25
ENSG00000268154	Metazoa_SRP	2.045	-4.423	0.047	0.96	0.044	1	0	1	0	0	1	1	1	1	1	1	7	0	0	1	3	0	1	0	0	1	1	2	1	1	1	6	0	0	2	2
ENSG00000271009	ENSG00000271009	0.464	0.193	0.047	0.95	0.16	1	82	48	62	30	76	61	109	57	111	81	83	95	91	65	71	122	48	48	35	123	64	167	44	121	58	60	74	72	90	54
ENSG00000042062	RIPOR3	-1.405	-4.013	0.048	0.96	0.051	1	1	11	1	3	3	2	1	4	2	0	0	1	0	1	3	2	11	1	3	5	2	1	3	2	0	0	1	0	2	2
ENSG00000089692	LAG3	0.282	0.486	0.048	0.97	0.32	1	80	73	61	110	79	99	94	131	97	88	89	100	88	104	89	120	72	47	128	127	104	145	101	106	63	64	78	70	144	67
ENSG00000101074	R3HDML	2.569	-2.89	0.048	0.97	0.036	1	0	0	0	7	0	3	0	2	22	14	3	0	3	51	0	0	0	0	8	1	3	1	1	24	10	2	0	2	67	0
ENSG00000102452	NALCN	-0.243	5.898	0.048	0.97	0.16	1	4483	4835	4353	4062	4538	4741	4189	3717	3031	3764	4189	3976	3836	2641	3553	6718	4796	3392	4735	7332	4986	6443	2858	3307	2710	3024	3107	3038	3659	2692
ENSG00000103091	WDR59	0.093	5.512	0.048	0.96	0.59	1	2888	2984	2833	2907	3025	2980	3168	3089	3255	3253	3174	2784	2832	3375	3313	4328	2960	2208	3389	4888	3134	4873	2375	3552	2342	2291	2175	2243	4676	2510
ENSG00000113248	PCDHB15	0.773	2.735	0.048	0.96	0.06	1	350	328	495	111	226	208	625	746	334	155	713	653	679	414	631	524	325	386	130	365	219	961	574	365	111	515	510	538	574	478
ENSG00000114200	BCHE	0.471	3.445	0.048	0.96	0.12	1	512	560	816	516	494	591	526	531	673	1072	1329	825	893	984	602	767	555	636	601	798	622	809	408	734	772	960	645	707	1363	456
ENSG00000131931	THAP1	-0.13	2.988	0.048	0.96	0.58	1	638	525	521	590	536	517	545	515	538	511	488	562	463	523	473	956	521	406	688	866	544	839	396	587	368	352	439	367	725	358
ENSG00000182885	ADGRG3	1.105	-2.142	0.048	0.97	0.05	1	12	10	4	6	6	5	11	43	19	0	19	20	18	7	21	17	10	3	7	10	5	18	34	21	0	14	16	14	10	16
ENSG00000183831	ANKRD45	-0.32	1.119	0.048	0.96	0.24	1	172	210	177	121	149	116	129	144	104	86	144	150	143	153	157	257	208	138	141	241	122	198	111	114	62	104	117	113	212	119
ENSG00000204257	HLA-DMA	0.554	0.37	0.048	0.96	0.12	1	68	82	29	51	93	111	77	70	141	86	79	57	106	153	68	102	81	22	59	150	117	118	54	154	62	57	44	84	211	51
ENSG00000213816	CNN2P4	1.414	-3.904	0.048	0.96	0.068	1	0	1	1	3	1	6	2	0	3	5	2	5	1	7	1	0	1	1	3	2	6	4	0	3	4	1	4	1	9	1
ENSG00000229204	PTGES3P3	-0.589	-2.499	0.048	0.96	0.083	1	15	13	10	11	14	10	16	7	5	8	8	7	9	7	7	22	13	8	13	23	10	24	5	6	6	6	5	7	10	5
ENSG00000230707	ENSG00000230707	-0.319	1.373	0.048	0.97	0.24	1	238	193	178	204	176	214	169	139	141	117	163	165	217	118	141	356	191	139	238	284	225	260	107	154	84	118	129	172	164	107
ENSG00000235118	FAM237A	-0.945	-3.393	0.048	0.97	0.05	1	5	8	3	9	7	8	5	4	4	3	3	4	1	0	3	8	8	2	10	12	8	7	3	4	2	2	3	1	0	2
ENSG00000236501	ENSG00000236501	-0.704	2.39	0.048	0.97	0.051	1	341	553	623	550	286	205	372	376	158	90	314	340	272	169	592	511	549	486	641	462	216	572	289	173	64	227	266	215	235	449
ENSG00000248399	ENSG00000248399	-0.616	-2.097	0.048	0.97	0.1	1	21	19	7	28	13	8	12	5	12	14	11	9	17	10	18	32	19	5	32	22	8	18	4	13	10	8	7	14	14	14
ENSG00000250673	REELD1	1.266	-3.543	0.048	0.97	0.069	1	0	0	3	4	3	11	3	8	2	4	3	8	0	3	8	1	0	2	4	5	11	5	6	2	3	2	6	0	5	6
ENSG00000253159	PCDHGA12	0.87	-2.497	0.048	0.97	0.07	1	8	8	6	3	6	5	8	9	32	10	7	13	7	12	16	12	8	5	4	10	5	13	7	35	7	5	10	5	16	12
ENSG00000267505	ENSG00000267505	0.882	-3.128	0.048	0.97	0.071	1	3	2	3	4	7	11	8	5	5	4	15	5	4	6	4	4	2	2	5	10	12	12	4	6	3	11	4	3	9	3
ENSG00000271092	TLCD4-RWDD3	-0.293	-0.005	0.048	0.96	0.28	1	68	84	77	75	67	70	72	70	51	58	53	56	39	66	66	102	83	60	87	108	74	110	54	56	42	38	44	31	91	50
ENSG00000279098	ENSG00000279098	1.893	-4.474	0.048	0.96	0.041	1	0	1	0	0	1	1	2	1	2	0	0	4	2	1	1	0	1	0	0	1	1	3	1	2	0	0	3	2	2	1
ENSG00000284512	ENSG00000284512	-0.438	-1.559	0.048	0.97	0.14	1	25	21	31	26	23	18	24	12	24	10	23	23	15	17	19	38	21	24	30	38	19	37	9	26	7	17	18	12	23	14
ENSG00000285567	ENSG00000285567	0.745	-2.851	0.048	0.96	0.054	1	7	3	3	5	7	11	6	14	11	10	8	5	5	7	9	10	3	2	6	11	12	9	11	12	7	6	4	4	10	7
ENSG00000008516	MMP25	-0.877	-0.399	0.049	0.97	0.04	1	44	48	39	93	125	93	11	38	24	74	21	35	27	35	24	67	48	30	108	201	98	17	29	26	54	15	27	21	48	18
ENSG00000069535	MAOB	-0.501	1.034	0.049	0.97	0.11	1	150	278	150	146	117	118	84	82	84	82	177	137	169	107	149	225	276	117	170	189	124	129	63	92	59	128	107	134	148	113
ENSG00000074590	NUAK1	0.312	6.312	0.049	0.97	0.11	1	4655	3988	4031	4851	5407	5238	4843	4550	6545	5318	5928	4895	5940	9202	4480	6975	3956	3141	5654	8736	5509	7450	3498	7142	3829	4279	3825	4705	12749	3394
ENSG00000078399	HOXA9	-2.334	2.831	0.049	0.97	0.011	0.85	3205	94	6	80	1705	961	20	13	164	538	129	40	23	122	6	4800	93	4	94	2753	1010	31	10	179	389	93	31	18	169	4
ENSG00000148798	INA	-0.25	10.593	0.049	0.97	0.13	1	121801	100572	115486	132359	108797	106660	118613	99713	75679	76092	100939	110297	106175	78365	101459	182522	99763	89994	154282	175792	112183	182447	76666	82582	54787	72866	86182	84098	108577	76875
ENSG00000165025	SYK	0.052	-2.633	0.049	0.97	1	1	2	25	5	8	2	3	0	5	1	0	3	2	4	61	11	3	25	4	9	4	3	1	4	1	0	2	1	3	80	8
ENSG00000177398	UMODL1	1.437	-3.363	0.049	0.97	0.054	1	1	2	6	1	1	3	4	11	1	2	13	5	13	0	8	2	2	5	1	2	3	7	9	1	1	10	4	11	1	6
ENSG00000196954	CASP4	-1.32	-1.485	0.049	0.97	0.017	0.99	25	42	16	22	75	13	0	8	12	18	6	15	11	57	4	38	42	12	26	120	14	0	6	13	13	4	12	9	76	3
ENSG00000198723	TEX45	0.227	0.556	0.049	0.97	0.42	1	87	90	76	94	87	119	108	118	90	74	100	106	97	100	104	131	89	59	109	141	125	166	91	98	53	72	83	77	138	79
ENSG00000205111	CDKL4	-0.776	-2.944	0.049	0.97	0.083	1	9	7	14	6	11	9	4	4	2	7	8	0	6	6	9	14	7	11	7	17	9	6	3	2	5	6	0	5	8	7
ENSG00000205579	DYNLL1P1	-0.409	-1.362	0.049	0.97	0.17	1	37	32	26	27	23	23	27	25	18	18	29	19	13	18	28	55	32	20	31	37	24	41	19	20	13	21	15	10	25	21
ENSG00000206585	RNVU1-7	2.159	-4.375	0.049	0.97	0.029	1	0	1	0	0	1	2	0	0	0	5	1	1	1	5	3	0	1	0	0	1	2	0	0	0	4	1	1	1	7	2
ENSG00000232787	OR7L1P	-1.434	-4.089	0.049	0.97	0.036	1	0	2	4	4	7	0	0	1	2	0	1	1	2	1	4	1	2	3	5	10	0	0	1	2	0	1	1	2	1	3
ENSG00000244041	LINC01011	-0.184	2.466	0.049	0.97	0.46	1	454	389	298	423	437	361	337	327	368	361	380	389	322	304	376	680	386	232	493	706	380	519	251	402	260	274	304	255	421	285
ENSG00000248483	POU5F2	0.975	-3.494	0.049	0.97	0.072	1	3	1	1	4	2	5	3	6	8	6	2	5	3	4	8	4	1	1	5	4	5	5	5	9	4	1	4	2	6	6
ENSG00000258035	ENSG00000258035	-0.843	-2.587	0.049	0.97	0.049	1	25	11	8	8	12	15	14	7	5	7	7	4	5	2	7	36	11	6	10	20	16	20	5	5	5	5	3	4	3	5
ENSG00000260179	ENSG00000260179	0.744	-2.595	0.049	0.97	0.075	1	6	6	5	6	8	13	5	20	14	6	11	10	15	8	6	9	6	4	7	13	14	8	16	15	4	8	8	12	11	4
ENSG00000272368	ENSG00000272368	0.738	-2.399	0.049	0.97	0.1	1	4	13	9	7	5	7	8	5	19	22	11	9	15	14	14	7	13	7	8	8	7	13	4	21	16	8	7	12	20	11
ENSG00000273447	ENSG00000273447	-1.251	-3.957	0.049	0.97	0.045	1	1	7	4	3	5	0	3	0	2	1	4	0	4	1	1	2	7	3	3	8	0	4	0	2	1	3	0	3	1	1
ENSG00000279554	ENSG00000279554	0.83	-2.674	0.049	0.97	0.074	1	5	7	4	4	8	9	22	9	7	10	14	10	3	5	12	7	7	3	5	13	10	33	7	8	7	10	8	2	7	9
ENSG00000286782	ENSG00000286782	-0.619	-1.879	0.049	0.97	0.09	1	23	23	24	18	18	17	16	9	4	6	24	13	15	12	21	34	23	19	21	29	18	25	7	4	4	18	10	12	17	16
ENSG00000018236	CNTN1	-0.189	8.208	0.05	0.97	0.23	1	23079	21042	18681	20633	24466	22911	21414	17574	18088	21994	16564	18076	17121	19399	16224	34585	20873	14557	24051	39532	24097	32938	13512	19738	15836	11957	14124	13561	26878	12293
ENSG00000101161	PRPF6	0.102	7.014	0.05	0.97	0.51	1	8277	8465	7820	8304	8417	8362	8331	9191	8946	8036	9148	8965	9686	8705	9257	12404	8397	6094	9679	13600	8795	12814	7067	9762	5786	6604	7005	7672	12061	7014
ENSG00000119686	FLVCR2	-1.46	0.899	0.05	0.97	0.022	1	135	426	58	176	270	107	3	10	142	242	24	46	22	162	15	203	423	45	205	436	113	6	7	155	176	17	36	17	223	11
ENSG00000123338	NCKAP1L	0.703	-0.239	0.05	0.97	0.088	1	28	37	88	19	23	57	71	95	86	27	69	51	47	46	82	42	37	69	22	38	60	109	73	94	19	50	40	37	64	62
ENSG00000130695	CEP85	0.129	4.671	0.05	0.98	0.53	1	1537	1688	1535	1656	1612	1554	1673	1812	2064	1767	1653	1587	1755	1852	1833	2303	1674	1196	1930	2604	1635	2573	1393	2252	1272	1193	1240	1390	2566	1389
ENSG00000132792	CTNNBL1	0.166	5.127	0.05	0.97	0.38	1	2208	2103	2173	2138	2201	2007	2319	2361	2861	2658	2149	2238	2528	2847	2319	3309	2086	1693	2492	3557	2111	3567	1815	3122	1914	1551	1749	2002	3944	1757
ENSG00000136750	GAD2	-2.129	-3.648	0.05	0.97	0.014	0.92	3	26	4	2	0	0	2	0	1	0	3	0	0	8	1	5	26	3	3	0	0	3	0	1	0	2	0	0	10	1
ENSG00000136869	TLR4	-1.737	2.008	0.05	0.97	0.02	1	424	653	167	116	1144	261	0	12	189	549	27	123	50	270	20	636	648	130	136	1846	274	1	9	206	398	19	96	39	373	15
ENSG00000144749	LRIG1	-0.71	4.147	0.05	0.97	0.04	1	1746	1993	622	1237	2401	1155	522	654	1648	2029	548	682	714	1121	705	2617	1977	484	1442	3879	1215	804	503	1798	1462	395	533	565	1553	534
ENSG00000163431	LMOD1	1.485	3.432	0.05	0.97	0.046	1	409	233	60	599	337	994	193	224	882	983	315	122	319	4973	169	613	231	46	698	545	1045	298	172	963	708	227	95	252	6885	128
ENSG00000164099	PRSS12	0.671	6.039	0.05	0.97	0.033	1	2719	5189	4158	1829	1894	2264	5786	9767	3040	2977	5648	6669	4894	3764	5480	4074	5147	3240	2132	3061	2381	8900	7510	3317	2143	4077	5211	3876	5216	4152
ENSG00000164506	STXBP5	-0.187	5.392	0.05	0.97	0.29	1	3458	2746	2665	2848	3589	3130	2732	2240	2492	2998	2751	2822	2413	2842	2469	5182	2724	2077	3320	5799	3292	4203	1722	2719	2159	1986	2205	1911	3938	1871
ENSG00000170485	NPAS2	-0.32	3.002	0.05	0.97	0.22	1	624	646	760	484	571	559	550	619	353	482	419	503	410	392	653	935	641	592	564	922	588	846	476	385	347	302	393	325	544	495
ENSG00000185532	PRKG1	0.936	3.941	0.05	0.97	0.046	1	604	492	757	770	570	612	514	577	2540	2810	732	672	850	2565	349	905	488	590	898	922	644	792	443	2771	2024	528	525	673	3553	264
ENSG00000197162	ZNF785	0.607	4.416	0.05	0.97	0.059	1	515	1310	1719	1139	618	1328	1403	1327	826	1278	2346	2160	2128	1171	2173	773	1299	1340	1328	999	1397	2159	1020	901	920	1694	1688	1686	1623	1647
ENSG00000204619	PPP1R11	-0.13	6.01	0.05	0.97	0.4	1	4755	4384	4921	4658	4187	4126	4459	4301	3536	4183	3929	4335	4342	4473	4169	7125	4349	3835	5430	6766	4340	6858	3307	3859	3012	2836	3387	3439	6197	3159
ENSG00000231419	LINC00689	-0.949	-3.741	0.05	0.97	0.058	1	4	3	4	4	7	2	3	3	2	3	5	3	1	2	0	6	3	3	5	11	2	4	2	2	2	4	2	1	3	0
ENSG00000241400	ENSG00000241400	1.114	-3.666	0.05	0.97	0.11	1	2	3	4	0	1	5	3	4	3	0	4	9	4	5	5	3	3	3	0	2	5	5	3	3	0	3	7	3	7	4
ENSG00000249934	NCOA4P2	-0.668	-1.484	0.05	0.97	0.073	1	25	30	14	22	53	15	11	9	26	11	21	15	36	19	20	38	30	11	26	84	16	17	7	28	8	15	12	29	26	15
ENSG00000250166	ENSG00000250166	1.487	-4.014	0.05	0.97	0.064	1	0	1	1	0	3	0	3	5	3	3	3	1	4	6	1	0	1	1	0	4	0	5	4	3	2	2	1	3	8	1
ENSG00000254055	ENSG00000254055	-1.438	-4.33	0.05	0.97	0.052	1	2	3	0	4	2	2	1	0	0	1	1	1	0	2	0	3	3	0	5	4	2	1	0	0	1	1	1	0	2	0
ENSG00000256340	ABCC6P1	1.913	-4.09	0.05	0.97	0.057	1	1	1	0	0	1	1	2	1	2	3	3	0	3	13	0	1	1	0	0	2	1	3	1	2	2	2	0	2	16	0
ENSG00000258316	KLF17P1	1.677	-4.207	0.05	0.97	0.059	1	1	1	0	0	1	0	3	4	1	2	5	3	5	2	0	2	1	0	0	1	0	4	3	1	1	4	2	4	3	0
ENSG00000260778	ENSG00000260778	-0.231	0.277	0.05	0.97	0.39	1	86	90	76	103	85	81	82	73	63	76	95	64	63	72	79	129	89	59	120	137	85	126	56	69	55	69	50	50	100	60
ENSG00000263105	ENSG00000263105	-1.116	-4.015	0.05	0.97	0.04	1	2	3	5	3	5	3	1	0	1	1	0	2	1	3	1	3	3	4	3	8	3	2	0	1	1	0	2	1	4	1
ENSG00000269802	ENSG00000269802	-1.323	-4.288	0.05	0.97	0.042	1	2	1	4	4	2	1	1	0	1	3	1	0	0	1	1	3	1	3	5	3	1	2	0	1	2	1	0	0	1	1
ENSG00000277782	ENSG00000277782	-0.294	-0.13	0.05	0.97	0.28	1	71	73	76	60	59	51	45	43	49	51	69	55	61	71	55	107	72	59	70	95	54	69	33	54	37	50	43	48	98	42
ENSG00000286067	ENSG00000286067	0.792	-2.759	0.05	0.97	0.071	1	6	4	4	3	9	9	12	14	17	11	4	11	4	6	6	9	4	3	4	14	9	18	11	18	8	3	9	3	9	4
ENSG00000082497	SERTAD4	0.929	3.974	0.051	0.98	0.048	1	492	371	516	1059	842	771	717	569	2882	3549	890	640	724	1284	464	738	368	402	1234	1360	811	1103	437	3144	2557	642	500	573	1779	351
ENSG00000121931	LRIF1	-0.153	4.633	0.051	0.98	0.43	1	2057	1679	1731	1686	1750	1597	1647	1403	1444	1486	1835	1614	1796	1667	1522	3082	1665	1349	1965	2828	1680	2534	1079	1576	1070	1325	1261	1423	2309	1153
ENSG00000122873	CISD1	-0.228	5.61	0.051	0.98	0.19	1	4208	3172	3416	3489	3836	3771	3388	2690	2481	2944	3344	3398	3390	2471	3080	6305	3146	2662	4067	6198	3966	5211	2068	2707	2120	2414	2655	2685	3424	2334
ENSG00000129422	MTUS1	-0.449	5.748	0.051	0.98	0.046	1	5474	4685	3931	3037	4774	2807	4785	5231	2224	2765	3186	3383	3059	1940	2715	8202	4647	3063	3540	7713	2952	7359	4022	2427	1991	2300	2643	2423	2688	2057
ENSG00000143190	POU2F1	0.265	5.864	0.051	0.98	0.15	1	3909	3484	3408	2959	3444	3173	4728	3644	3997	3431	5430	4614	4825	3336	4157	5857	3456	2656	3449	5565	3337	7273	2802	4362	2470	3920	3605	3822	4623	3150
ENSG00000152217	SETBP1	0.195	7.174	0.051	0.98	0.24	1	9963	8821	8231	8026	9082	8894	10378	8839	10701	10894	12858	10296	10542	8531	9083	14929	8750	6414	9355	14675	9355	15963	6796	11677	7844	9282	8045	8350	11820	6882
ENSG00000168283	BMI1	-0.201	5.476	0.051	0.98	0.26	1	3833	2635	2854	3718	3273	2898	3298	2794	2869	2903	3261	2803	2384	2761	2418	5744	2614	2224	4334	5289	3048	5072	2148	3131	2090	2354	2190	1888	3826	1832
ENSG00000171262	FAM98B	-0.12	5.332	0.051	0.98	0.48	1	2881	2742	3221	2643	2763	2422	2859	2460	2526	2635	2881	2627	2567	2555	2684	4318	2720	2510	3081	4464	2547	4398	1891	2756	1897	2080	2053	2033	3540	2034
ENSG00000175318	GRAMD2A	1.919	-3.115	0.051	0.98	0.047	1	1	3	3	1	3	5	2	2	10	6	0	0	2	45	4	1	3	2	1	4	5	4	1	11	4	0	0	1	59	3
ENSG00000196196	HRCT1	1.312	-3.982	0.051	0.98	0.036	1	1	0	1	1	3	3	0	3	2	7	2	4	4	4	4	1	0	1	1	4	3	1	2	2	5	1	3	3	5	3
ENSG00000197852	INKA2	0.492	2.738	0.051	0.98	0.12	1	358	427	430	233	305	330	690	729	503	227	572	434	533	358	553	536	424	335	272	493	347	1060	561	549	163	413	339	422	497	419
ENSG00000203799	CCDC162P	-0.712	1.41	0.051	0.98	0.056	1	207	462	162	129	230	145	116	68	71	142	140	201	146	99	324	311	458	126	150	371	153	178	52	78	102	101	157	116	138	246
ENSG00000226766	FABP7P1	1.255	-3.825	0.051	0.98	0.025	1	3	1	0	1	2	6	5	3	2	3	4	4	6	0	5	4	1	0	1	3	6	7	2	2	2	3	3	5	0	4
ENSG00000232553	CLK2P1	1.167	-3.864	0.051	0.98	0.039	1	1	1	0	3	2	5	6	3	4	2	4	3	3	4	1	2	1	0	3	3	5	9	2	4	1	3	2	2	5	1
ENSG00000237585	LINC00407	-0.842	-3.512	0.051	0.98	0.07	1	8	4	4	4	7	2	3	1	3	3	3	5	3	5	3	12	4	3	5	11	2	5	1	3	2	2	4	2	7	2
ENSG00000237883	DGUOK-AS1	-0.613	-2.076	0.051	0.98	0.087	1	12	21	13	17	26	10	11	7	7	11	9	7	22	17	17	19	21	10	20	42	11	17	5	8	8	6	5	18	23	13
ENSG00000253175	ENSG00000253175	-0.804	-3.208	0.051	0.98	0.079	1	9	13	4	5	6	4	6	6	6	0	3	5	4	3	4	13	13	3	6	10	4	9	5	7	0	2	4	3	4	3
ENSG00000257545	ENSG00000257545	-0.309	-0.316	0.051	0.98	0.27	1	61	52	64	57	62	68	43	38	35	57	47	56	47	39	51	92	52	50	67	100	71	67	29	38	41	34	44	37	54	39
ENSG00000267504	ENSG00000267504	0.699	-2.013	0.051	0.98	0.082	1	14	12	9	6	10	10	26	21	17	6	17	27	12	9	25	21	12	7	7	17	11	40	16	19	4	12	21	9	13	19
ENSG00000271784	TP53RK-DT	-0.888	-3.023	0.051	0.98	0.055	1	5	18	9	11	3	7	4	4	6	9	6	3	1	7	3	8	18	7	13	5	7	6	3	6	7	4	2	1	9	2
ENSG00000286271	ENSG00000286271	2.816	-4.098	0.051	0.98	0.017	0.99	2	0	0	0	0	7	4	5	7	5	0	0	0	0	0	2	0	0	0	0	7	6	4	8	4	0	0	0	0	0
ENSG00000000005	TNMD	4.338	0.941	0.052	0.98	0.0031	0.48	3	2	5	24	11	61	0	7	66	121	26	0	23	1539	3	5	2	4	27	18	64	1	5	72	87	18	0	18	2123	2
ENSG00000119446	RBM18	-0.124	5.372	0.052	0.98	0.47	1	3138	2610	2801	3060	3066	2678	2982	2447	2801	2921	2660	2772	2646	2724	2307	4702	2589	2183	3567	4954	2817	4586	1881	3057	2103	1920	2166	2096	3774	1748
ENSG00000124216	SNAI1	1.422	1.4	0.052	0.98	0.051	1	53	74	44	170	70	105	38	63	341	272	70	63	66	1151	40	80	73	34	198	114	110	59	48	372	196	50	49	52	1589	30
ENSG00000139874	SSTR1	-0.751	2.122	0.052	0.98	0.049	1	100	873	407	334	274	437	125	195	202	232	156	167	242	298	307	151	866	317	389	443	459	193	150	220	167	112	130	192	413	233
ENSG00000146250	PRSS35	2.517	5.35	0.052	0.98	0.043	1	136	176	258	1663	1058	819	38	155	6522	6916	73	75	228	22814	44	204	175	201	1938	1709	862	59	119	7117	4980	52	58	180	31603	33
ENSG00000163993	S100P	1.319	-3.967	0.052	0.98	0.05	1	1	2	0	2	0	2	3	3	6	7	2	1	1	5	1	2	2	0	2	1	2	4	2	6	5	1	1	1	7	1
ENSG00000171202	TMEM126A	-0.157	3.725	0.052	0.99	0.48	1	1018	844	1028	937	923	753	918	821	726	962	845	891	879	925	799	1526	837	801	1092	1491	792	1412	631	792	693	610	696	696	1282	605
ENSG00000187783	TMEM72	1.434	-2.344	0.052	0.98	0.056	1	1	1	15	5	4	9	1	3	37	18	14	4	13	39	6	2	1	12	6	7	10	3	2	40	13	10	3	10	52	4
ENSG00000196535	MYO18A	0.11	7.634	0.052	0.98	0.47	1	12069	12739	12618	13263	12543	14120	13456	15182	13910	12208	13088	13501	14146	14402	12476	18086	12637	9833	15460	20266	14851	20697	11673	15179	8790	9448	10549	11205	19954	9453
ENSG00000196678	ERI2	-0.134	3.793	0.052	0.98	0.55	1	1097	927	929	951	1021	940	948	836	948	1040	889	762	889	889	836	1644	920	724	1108	1649	989	1458	643	1035	749	642	595	704	1232	633
ENSG00000247679	ENSG00000247679	0.299	1.179	0.052	0.98	0.31	1	135	150	130	100	135	135	217	183	180	107	162	136	133	178	166	202	149	101	117	218	142	334	141	196	77	117	106	105	247	126
ENSG00000249713	ENSG00000249713	1.605	-3.656	0.052	0.98	0.052	1	1	1	2	3	0	4	0	6	1	4	0	4	6	15	5	1	1	2	3	1	4	0	5	1	3	0	3	5	19	4
ENSG00000251023	ENSG00000251023	0.703	-2.717	0.052	0.98	0.078	1	4	9	2	7	8	6	9	14	12	10	6	8	9	15	8	6	9	1	8	12	6	14	11	13	7	4	6	7	20	6
ENSG00000262921	ENSG00000262921	1.834	-4.286	0.052	0.98	0.042	1	1	1	0	1	0	1	6	1	1	0	1	4	4	1	1	1	1	0	1	0	1	9	1	1	0	1	3	3	1	1
ENSG00000267226	MALT1-AS1	-0.51	-1.118	0.052	0.98	0.13	1	43	31	32	39	34	32	23	17	7	36	24	37	23	23	32	64	31	25	46	55	34	36	13	8	26	17	29	18	32	24
ENSG00000267508	ZNF285	-0.386	3.749	0.052	0.98	0.14	1	1364	949	979	958	1079	958	1247	961	998	886	694	632	657	490	630	2043	941	763	1117	1743	1008	1917	739	1089	638	501	494	520	680	477
ENSG00000269243	ENSG00000269243	-1.355	-4.039	0.052	0.99	0.044	1	3	0	6	8	1	0	1	1	3	0	1	1	2	1	1	5	0	5	9	2	0	2	1	3	0	1	1	2	2	1
ENSG00000275005	ENSG00000275005	0.627	-2.264	0.052	0.98	0.1	1	9	5	10	14	7	16	20	18	9	18	13	12	10	7	15	13	5	8	16	11	17	31	14	10	13	9	9	8	10	11
ENSG00000277245	ENSG00000277245	-0.551	-2.396	0.052	0.98	0.1	1	16	10	17	13	13	9	14	7	7	4	10	9	15	9	9	24	10	13	15	21	9	21	5	8	3	7	7	12	12	7
ENSG00000280321	ENSG00000280321	1.758	-4.326	0.052	0.98	0.056	1	1	0	1	0	1	1	3	3	5	3	0	1	4	1	0	1	0	1	0	1	1	4	2	5	2	0	1	3	1	0
ENSG00000287424	ENSG00000287424	-2.321	-4.131	0.052	0.99	0.012	0.89	13	4	0	1	2	2	0	0	0	4	0	0	0	0	1	18	4	0	1	3	2	0	0	0	3	0	0	0	0	1
ENSG00000102287	GABRE	1.401	2.222	0.053	0.99	0.048	1	48	129	354	103	106	123	48	221	390	342	118	145	263	2136	131	73	128	277	120	171	129	75	170	426	246	85	113	208	2954	99
ENSG00000103591	AAGAB	-0.102	5.816	0.053	0.99	0.51	1	4009	3764	3960	4093	3934	3689	3524	3405	3617	3951	3584	3783	3688	4203	3387	6008	3734	3086	4771	6357	3880	5421	2618	3947	2845	2587	2956	2921	5823	2566
ENSG00000105426	PTPRS	0.17	8.824	0.053	0.99	0.28	1	27316	27249	31206	29091	25326	33834	33111	35998	30994	26936	32213	30188	28616	27986	35502	40934	27030	24318	33909	40921	35586	50930	27678	33821	19394	23254	23588	22666	38776	26900
ENSG00000112874	NUDT12	-0.185	3.529	0.053	0.99	0.43	1	882	782	776	858	896	741	826	679	831	948	661	696	706	677	614	1321	776	605	1000	1447	779	1270	522	907	683	477	544	559	938	465
ENSG00000120314	WDR55	0.121	5.007	0.053	0.99	0.52	1	1888	1988	2085	2088	2122	2182	2345	2370	2373	2192	2067	1997	1899	2452	2252	2830	1972	1625	2434	3429	2295	3607	1822	2589	1578	1492	1560	1504	3397	1706
ENSG00000151208	DLG5	0.095	7.6	0.053	0.99	0.53	1	12275	12698	11376	13406	12439	12553	13207	13885	13565	12050	13585	12796	13072	14610	13560	18394	12596	8865	15626	20098	13203	20315	10676	14802	8676	9807	9998	10354	20242	10274
ENSG00000153832	FBXO36	0.206	2.489	0.053	0.99	0.44	1	333	307	332	328	397	323	372	394	474	451	359	346	351	465	381	499	305	259	382	642	340	573	303	517	325	259	270	278	644	289
ENSG00000155508	CNOT8	-0.11	6.018	0.053	0.99	0.48	1	4978	4361	4683	4399	4412	4086	4806	4102	4117	4085	4391	4523	4161	3919	4113	7459	4326	3649	5128	7129	4298	7393	3154	4493	2941	3170	3534	3296	5430	3116
ENSG00000163145	C1QTNF7	0.034	-3.574	0.053	0.99	1	1	2	1	3	4	8	0	0	0	27	3	0	1	0	4	0	3	1	2	5	12	0	0	0	29	2	0	1	0	6	0
ENSG00000163357	DCST1	1.734	-4.048	0.053	0.99	0.072	1	0	1	0	1	2	1	0	5	9	3	2	0	5	1	4	0	1	0	1	3	1	1	4	10	2	1	0	4	1	3
ENSG00000164659	ELAPOR2	0.17	6.139	0.053	0.99	0.31	1	4450	4607	4516	4016	4210	4371	5521	5170	6242	4656	4603	4622	4699	4882	4274	6668	4570	3519	4681	6802	4597	8492	3975	6811	3352	3323	3611	3722	6764	3238
ENSG00000170231	FABP6	-0.499	0.05	0.053	0.99	0.12	1	89	71	43	122	93	83	45	28	56	52	69	65	46	86	62	134	70	33	142	150	87	70	21	61	37	50	51	36	119	47
ENSG00000179958	DCTPP1	0.206	4.839	0.053	0.99	0.31	1	1650	1535	1874	2129	1505	2085	1684	1773	1916	2305	1908	1904	2069	2373	2032	2472	1523	1460	2481	2432	2193	2590	1363	2091	1660	1377	1488	1639	3288	1540
ENSG00000180269	GPR139	0.712	2.979	0.053	0.99	0.069	1	112	701	612	189	235	789	725	839	497	515	402	462	678	418	724	169	695	477	220	380	830	1115	645	542	371	290	361	537	580	549
ENSG00000180353	HCLS1	1.298	-2.415	0.053	0.99	0.054	1	2	5	2	10	8	12	3	8	21	14	7	7	3	52	4	3	5	1	12	12	13	6	6	23	10	5	5	2	70	3
ENSG00000189007	ADAT2	0.256	2.5	0.053	0.99	0.35	1	358	374	325	274	339	380	365	332	468	494	385	307	338	519	400	537	371	253	320	547	400	561	255	511	356	278	240	268	719	303
ENSG00000196417	ZNF765	0.25	3.791	0.053	0.99	0.32	1	850	821	933	739	767	726	1018	1095	997	675	1029	1017	1015	1029	1171	1274	814	727	862	1240	764	1566	842	1088	486	743	795	804	1426	887
ENSG00000196781	TLE1	-0.373	5.733	0.053	0.99	0.072	1	4743	4491	3090	3709	4969	5113	2435	2707	3657	4552	2922	2509	2774	2887	2889	7107	4455	2408	4323	8028	5378	3746	2081	3990	3278	2109	1960	2197	4000	2189
ENSG00000213741	RPS29	0.178	7.249	0.053	0.99	0.27	1	10174	9007	9508	9089	9105	9038	9054	9571	13224	10018	10295	10592	11649	11180	11427	15246	8935	7409	10595	14712	9506	13927	7359	14430	7213	7432	8276	9227	15490	8658
ENSG00000215021	PHB2	0.159	6.9	0.053	0.99	0.33	1	7138	7552	7515	7691	7240	7144	7461	8445	9419	8229	7176	8333	8908	9826	7960	10696	7491	5856	8965	11699	7514	11477	6493	10278	5925	5180	6511	7056	13614	6031
ENSG00000226396	ENSG00000226396	0.335	-0.212	0.053	0.99	0.26	1	55	59	44	27	53	53	54	73	69	68	61	51	62	55	57	82	59	34	32	85	56	83	56	75	49	44	40	49	76	43
ENSG00000229161	TCP1P1	1.289	-2.995	0.053	0.99	0.061	1	6	2	6	1	1	3	10	7	6	3	6	7	3	31	5	9	2	5	1	2	3	15	5	7	2	4	5	2	41	4
ENSG00000236114	ENSG00000236114	-0.325	0.435	0.053	0.99	0.25	1	108	98	95	92	119	89	110	86	51	87	78	97	66	60	94	162	97	74	107	192	94	168	66	56	63	56	76	52	84	71
ENSG00000246323	ENSG00000246323	-0.379	0.014	0.053	0.99	0.2	1	90	73	88	64	74	57	73	32	37	62	66	73	79	55	63	134	72	69	75	119	60	112	24	40	45	48	57	63	76	48
ENSG00000256546	ENSG00000256546	0.539	-1.173	0.053	0.99	0.13	1	14	22	14	22	34	28	27	24	46	31	35	17	44	41	20	21	22	11	26	54	29	42	18	50	22	25	13	35	56	15
ENSG00000268758	ADGRE4P	-1.482	-4.181	0.053	0.99	0.046	1	3	1	1	3	7	1	1	0	0	0	4	0	1	2	0	5	1	1	3	10	1	2	0	0	0	3	0	1	3	0
ENSG00000272822	ENSG00000272822	0.462	-0.037	0.053	0.99	0.17	1	44	41	80	33	55	53	81	83	66	50	75	60	109	47	74	66	41	63	39	89	56	125	64	72	36	54	47	87	65	56
ENSG00000273951	ENSG00000273951	1.003	-3.578	0.053	0.99	0.076	1	3	1	4	3	0	5	2	2	5	5	3	6	6	6	5	4	1	3	4	1	5	4	1	5	4	2	5	5	8	4
ENSG00000279786	ENSG00000279786	-1.322	-4.216	0.053	0.99	0.069	1	2	1	4	3	4	2	1	0	0	4	0	0	1	1	1	3	1	3	4	6	2	1	0	0	3	0	0	1	2	1
ENSG00000078487	ZCWPW1	-0.161	1.453	0.054	0.99	0.53	1	218	179	166	202	211	157	176	160	170	215	176	160	183	175	176	327	178	129	235	341	165	271	123	185	155	127	125	145	243	133
ENSG00000112290	WASF1	-0.141	7.527	0.054	0.99	0.35	1	14764	11876	11680	13941	13619	13460	12793	12443	12088	12112	11559	11511	12020	10414	11111	22124	11780	9102	16250	22006	14157	19678	9567	13191	8721	8344	8994	9521	14429	8419
ENSG00000137261	KIAA0319	-0.369	3.118	0.054	0.99	0.17	1	835	631	690	561	696	689	532	428	329	460	687	663	592	353	553	1251	626	538	654	1124	725	818	329	359	331	496	518	469	490	419
ENSG00000156256	USP16	-0.143	5.26	0.054	0.99	0.41	1	2872	2615	2963	2469	2774	2296	2818	2254	2165	2658	2463	2657	2488	2379	2621	4304	2594	2309	2878	4482	2415	4334	1733	2362	1914	1778	2076	1971	3296	1986
ENSG00000161714	PLCD3	0.236	4.029	0.054	0.99	0.33	1	887	1134	843	1071	948	1232	954	1121	1458	1033	1027	1094	1126	1482	972	1330	1125	657	1248	1532	1296	1467	862	1591	744	741	855	892	2053	736
ENSG00000164237	CMBL	-0.544	4.909	0.054	0.99	0.051	1	2036	3787	1645	1891	3359	1439	1265	1362	2735	3231	1059	1522	1268	1965	1600	3052	3757	1282	2204	5427	1514	1946	1047	2984	2327	764	1189	1004	2722	1212
ENSG00000165370	GPR101	-1.659	-3.574	0.054	0.99	0.028	1	0	24	6	2	2	1	3	5	0	0	1	3	0	2	6	1	24	5	2	4	1	4	4	0	0	1	2	0	3	5
ENSG00000173077	DELEC1	1.15	-2.587	0.054	0.99	0.067	1	4	13	5	1	3	29	6	17	3	2	9	12	14	12	13	6	13	4	1	5	30	9	13	3	1	6	9	11	17	10
ENSG00000173960	UBXN2A	0.16	4.927	0.054	0.99	0.42	1	1830	1987	1643	2023	1961	1932	1980	2063	2416	2433	2122	1927	2107	2354	1778	2743	1971	1280	2358	3169	2032	3045	1586	2636	1752	1532	1506	1669	3261	1347
ENSG00000178913	TAF7	0.257	6.932	0.054	0.99	0.15	1	8404	7975	7564	4249	8012	7387	8546	8572	9716	8898	8368	8548	9043	8884	8558	12594	7911	5894	4953	12945	7770	13145	6591	10602	6407	6041	6679	7163	12309	6484
ENSG00000182118	FAM89A	0.779	2.553	0.054	0.99	0.067	1	259	228	408	211	219	278	286	359	655	517	297	273	238	1383	259	388	226	318	246	354	292	440	276	715	372	214	213	188	1914	196
ENSG00000199805	RNU1-134P	1.59	-4.228	0.054	0.99	0.054	1	0	1	1	0	1	2	3	1	1	0	2	4	4	5	1	0	1	1	0	2	2	4	1	1	0	1	3	3	6	1
ENSG00000212418	RNY4P36	1.23	-3.591	0.054	0.99	0.054	1	4	2	1	0	3	5	2	0	1	4	8	10	4	5	8	5	2	1	0	4	5	4	0	1	3	6	8	3	7	6
ENSG00000224003	YES1P1	0.595	-1.773	0.054	0.99	0.12	1	18	16	17	8	8	17	21	28	17	9	19	23	21	12	33	26	16	13	10	13	18	32	22	19	6	14	18	17	17	25
ENSG00000224287	MSL3P1	0.436	-0.774	0.054	0.99	0.18	1	28	34	43	17	29	49	25	35	32	35	47	42	50	42	53	42	34	34	20	47	51	39	27	35	25	34	33	40	58	40
ENSG00000238000	PSME2P1	0.26	0.191	0.054	0.99	0.35	1	73	61	64	65	65	66	65	82	76	81	79	84	96	94	67	110	61	50	76	105	69	101	63	83	58	57	66	76	130	51
ENSG00000238923	RNU7-1	1.955	-4.468	0.054	0.99	0.037	1	0	0	0	0	1	0	1	3	4	1	3	2	1	1	0	0	0	0	0	2	0	2	2	4	1	2	2	1	1	0
ENSG00000244513	ENSG00000244513	-0.42	-0.97	0.054	0.99	0.17	1	36	39	33	36	49	44	34	26	19	28	25	16	32	39	26	54	39	26	42	79	46	52	20	21	20	18	12	25	54	20
ENSG00000251451	GTF2IP9	-1.469	-4.399	0.054	0.99	0.057	1	1	1	5	2	2	1	1	1	0	2	0	0	0	1	0	2	1	4	2	4	1	2	1	0	2	0	0	0	1	0
ENSG00000258603	ENSG00000258603	-1.335	-4.022	0.054	0.99	0.048	1	2	9	4	2	2	1	1	1	3	4	0	0	0	1	4	3	9	3	2	4	1	1	1	3	3	0	0	0	1	3
ENSG00000273203	ENSG00000273203	-1.37	-4.064	0.054	0.99	0.04	1	4	7	3	1	3	2	0	2	3	0	0	0	1	1	4	6	7	2	1	5	2	0	2	3	0	0	0	1	1	3
ENSG00000285758	ENSG00000285758	1.161	-3.83	0.054	0.99	0.061	1	2	1	2	2	0	3	3	5	3	0	5	3	6	5	1	3	1	2	2	1	3	5	4	3	0	4	2	5	7	1
ENSG00000287265	ENSG00000287265	0.579	-2.132	0.054	0.99	0.12	1	8	14	14	2	13	15	15	9	13	15	21	18	10	19	16	12	14	11	3	20	16	23	7	14	11	15	14	8	26	12
ENSG00000005961	ITGA2B	0.362	2.229	0.055	1	0.22	1	232	278	300	257	245	261	354	511	494	285	265	264	246	343	350	348	276	234	300	396	275	544	393	539	205	191	206	195	475	265
ENSG00000015285	WAS	0.219	0.429	0.055	1	0.44	1	79	69	94	84	73	92	94	86	102	78	94	107	96	79	99	119	68	73	98	118	97	145	66	111	56	68	84	76	109	75
ENSG00000015413	DPEP1	-1.182	-3.463	0.055	1	0.053	1	2	19	3	3	5	1	2	3	5	3	0	1	7	3	4	4	19	2	4	9	1	3	2	5	2	0	1	6	4	3
ENSG00000104723	TUSC3	-0.134	7.595	0.055	1	0.37	1	13691	13662	14799	13417	13278	13310	13185	12624	11281	12405	12330	14073	13336	10966	11943	20516	13552	11532	15639	21455	13999	20281	9706	12310	8932	8901	10996	10563	15194	9049
ENSG00000125734	GPR108	0.18	4.517	0.055	1	0.4	1	1383	1478	1604	1321	1254	1418	1532	1790	1733	1472	1402	1513	1571	1947	1572	2073	1466	1250	1540	2027	1491	2357	1376	1891	1060	1012	1182	1244	2698	1191
ENSG00000144214	LYG1	0.334	-0.019	0.055	1	0.27	1	57	58	55	39	63	63	93	82	64	45	73	54	58	74	83	86	58	43	46	102	66	143	63	70	32	53	42	46	103	63
ENSG00000144401	METTL21A	-0.124	3.51	0.055	1	0.59	1	829	777	706	857	859	818	759	713	764	812	666	657	708	720	779	1242	771	550	999	1388	860	1167	548	834	585	481	513	561	997	590
ENSG00000168952	STXBP6	-0.569	5.068	0.055	1	0.042	1	1530	4471	2781	3040	2531	1756	1596	965	2387	2526	1956	2631	2308	797	2427	2294	4435	2167	3544	4090	1847	2455	742	2605	1819	1412	2056	1828	1105	1839
ENSG00000173535	TNFRSF10C	1.074	-2.363	0.055	1	0.06	1	5	13	4	2	8	9	10	6	16	10	6	12	11	49	6	7	13	3	3	12	10	15	4	17	7	4	9	9	66	4
ENSG00000179348	GATA2	2.007	-2.312	0.055	1	0.05	1	2	9	3	4	0	1	0	2	20	17	6	3	4	96	6	3	9	2	5	1	1	0	1	22	12	4	2	3	128	4
ENSG00000182253	SYNM	-0.306	6.093	0.055	1	0.11	1	6369	4694	3293	5691	6157	5519	4599	3321	3325	4885	4605	4038	4137	3829	4155	9544	4656	2566	6634	9948	5805	7074	2553	3628	3517	3324	3155	3277	5305	3148
ENSG00000183230	CTNNA3	-0.565	-1.367	0.055	1	0.092	1	23	41	42	23	25	15	31	25	15	14	7	23	21	31	24	35	41	33	27	40	16	47	19	16	10	5	18	17	42	18
ENSG00000200816	SNORA38	1.234	-3.724	0.055	1	0.076	1	1	1	1	3	3	3	5	1	6	3	0	3	4	3	11	1	1	1	3	4	3	8	1	7	2	0	2	3	4	9
ENSG00000203416	FAM32BP	1.743	-4.33	0.055	0.99	0.055	1	0	1	0	1	1	3	3	1	1	0	5	1	2	1	0	0	1	0	1	1	3	5	1	1	0	4	1	2	2	0
ENSG00000213540	TXN2P1	0.635	-2.231	0.055	1	0.11	1	9	13	2	12	9	9	17	16	16	5	17	14	19	11	18	13	13	1	14	15	10	26	12	17	3	12	11	15	16	14
ENSG00000227268	KLLN	-0.24	1.111	0.055	1	0.37	1	174	175	120	135	190	155	143	129	139	111	122	162	112	126	146	261	174	93	158	307	163	220	99	152	80	88	127	89	175	111
ENSG00000227920	ENSG00000227920	1.652	-4.209	0.055	1	0.068	1	1	1	0	1	1	1	2	7	5	3	0	1	0	1	3	1	1	0	1	1	1	3	6	5	2	0	1	0	2	2
ENSG00000229588	ENSG00000229588	-0.521	-0.685	0.055	1	0.11	1	38	77	61	45	29	38	32	43	19	27	22	47	32	36	51	58	76	48	52	47	40	49	33	21	19	16	37	25	50	39
ENSG00000231064	THBS3-AS1	-0.531	-0.953	0.055	1	0.1	1	30	67	45	37	28	24	26	22	16	26	28	26	23	44	48	45	66	35	43	46	25	40	17	18	19	20	20	18	61	37
ENSG00000241983	RN7SL566P	0.664	-2.403	0.055	1	0.087	1	9	5	7	5	12	8	11	17	18	9	12	10	21	10	8	14	5	5	6	19	8	17	13	20	6	9	8	17	14	6
ENSG00000242889	RN7SL449P	1.039	-3.03	0.055	1	0.067	1	4	1	6	4	3	3	11	5	6	10	8	2	4	6	21	6	1	5	5	5	3	17	4	7	7	6	1	3	9	17
ENSG00000244053	RPL13AP2	-0.949	-3.289	0.055	1	0.065	1	9	4	3	6	13	2	5	7	5	5	2	3	6	2	0	14	4	2	7	20	2	7	6	5	4	1	2	5	3	0
ENSG00000264520	ENSG00000264520	1.936	-4.447	0.055	1	0.12	1	0	0	1	0	1	1	3	0	1	0	0	1	2	2	5	0	0	1	0	1	1	4	0	1	0	0	1	2	3	4
ENSG00000265408	ENSG00000265408	1.341	-3.729	0.055	1	0.085	1	1	4	1	0	1	3	7	9	6	2	2	4	7	0	2	2	4	1	0	2	3	10	7	6	1	1	3	6	1	1
ENSG00000270696	ENSG00000270696	0.567	-2.109	0.055	1	0.11	1	10	10	7	11	13	13	20	13	12	22	18	23	9	9	16	15	10	5	13	21	14	30	10	13	16	13	18	7	13	12
ENSG00000277692	ENSG00000277692	-0.366	-0.344	0.055	1	0.22	1	74	56	50	67	51	50	44	51	46	42	63	69	32	33	35	110	56	39	78	83	53	68	39	50	30	46	54	25	46	26
ENSG00000287555	ENSG00000287555	-0.849	1.835	0.055	1	0.042	1	441	212	85	350	594	404	170	86	137	390	137	93	157	109	185	661	210	66	408	959	425	261	66	150	282	99	72	124	152	140
ENSG00000069018	TRPC7	-2.368	-3.13	0.056	1	0.016	0.96	0	35	29	1	0	0	0	0	1	2	1	1	4	1	14	1	35	23	1	0	0	0	0	1	1	1	1	3	1	12
ENSG00000073584	SMARCE1	0.123	5.048	0.056	1	0.51	1	2037	2200	1974	2049	2196	1962	2578	2236	2537	2451	2291	2114	2124	2320	2162	3052	2182	1538	2388	3548	2064	3966	1719	2768	1765	1654	1652	1682	3215	1638
ENSG00000082196	C1QTNF3	0.502	3.223	0.056	1	0.12	1	413	399	393	686	551	736	409	601	730	983	583	396	657	1299	524	619	396	306	799	890	774	629	462	797	708	421	309	520	1799	397
ENSG00000099331	MYO9B	0.262	6.36	0.056	1	0.15	1	3881	4893	5795	5124	4600	4956	5767	6272	6703	6657	5303	4857	4238	7406	6083	5816	4854	4516	5973	7432	5213	8870	4822	7314	4793	3828	3795	3357	10261	4609
ENSG00000102241	HTATSF1	-0.156	6.833	0.056	1	0.31	1	8611	8320	8898	7270	7917	6530	7857	6832	6445	7300	7440	7856	8228	6909	8212	12903	8253	6934	8474	12793	6868	12085	5253	7033	5256	5371	6138	6517	9573	6222
ENSG00000115165	CYTIP	-2.086	-4.085	0.056	1	0.025	1	3	10	6	0	2	0	1	1	0	0	0	0	1	0	6	4	10	5	0	4	0	1	1	0	0	0	0	1	0	5
ENSG00000141956	PRDM15	0.11	3.913	0.056	1	0.64	1	1036	907	980	945	920	945	1077	1060	1147	1033	1032	1002	941	1111	983	1552	900	764	1101	1486	994	1656	815	1252	744	745	783	745	1539	745
ENSG00000164096	C4orf3	-0.137	6.347	0.056	1	0.38	1	6159	5637	5873	5576	5766	5557	5650	4855	4193	5461	5368	5714	5311	5329	5339	9229	5592	4577	6500	9317	5845	8691	3733	4575	3932	3875	4465	4207	7384	4045
ENSG00000165120	SSMEM1	1.843	-4.477	0.056	1	0.12	1	0	1	1	0	0	2	1	1	3	0	1	1	1	3	0	0	1	1	0	0	2	2	1	3	0	1	1	1	4	0
ENSG00000167494	NOS2P2	1.383	-4.061	0.056	1	0.038	1	1	0	1	1	2	3	1	1	2	4	8	4	3	1	3	1	0	1	1	3	3	2	1	2	3	6	3	2	1	2
ENSG00000176222	ZNF404	0.27	3.054	0.056	1	0.31	1	550	483	413	382	611	509	553	589	821	658	582	541	498	648	485	824	479	322	445	987	535	851	453	896	474	420	423	394	898	367
ENSG00000178700	DHFR2	-0.179	3.82	0.056	1	0.43	1	1096	955	910	997	1164	973	940	731	1029	1096	787	823	870	875	923	1642	947	709	1162	1880	1023	1446	562	1123	789	568	643	689	1213	699
ENSG00000183977	PP2D1	-1.221	-3.882	0.056	1	0.051	1	3	3	4	8	3	4	0	5	0	3	1	1	2	1	0	5	3	3	9	5	4	0	4	0	2	1	1	2	2	0
ENSG00000197584	KCNMB2	-0.277	1.959	0.056	1	0.3	1	388	233	230	261	350	280	224	198	202	300	241	224	229	244	274	581	231	179	304	566	295	345	152	220	216	174	175	181	338	208
ENSG00000199672	RNU4-21P	1.529	-4.152	0.056	1	0.038	1	2	0	0	0	1	2	1	0	3	8	3	3	3	1	3	3	0	0	0	2	2	2	0	3	6	2	2	2	2	2
ENSG00000205307	SAP25	0.878	-3.037	0.056	1	0.081	1	2	4	4	6	4	8	2	15	11	10	8	3	6	8	4	3	4	3	7	7	8	4	12	12	7	6	2	5	11	3
ENSG00000207612	MIR604	-1.804	-4.449	0.056	1	0.056	1	0	2	0	3	5	0	0	0	1	2	0	0	0	1	1	1	2	0	3	8	0	0	0	1	2	0	0	0	1	1
ENSG00000230415	LINC01786	0.301	0.387	0.056	1	0.31	1	66	71	72	75	87	92	102	92	139	89	80	69	67	85	98	99	70	56	88	141	97	157	71	152	64	58	54	53	118	74
ENSG00000235907	ENSG00000235907	-1.215	-3.932	0.056	1	0.048	1	5	1	3	3	7	3	0	1	1	1	1	4	1	0	4	7	1	2	4	11	3	1	1	1	1	1	3	1	0	3
ENSG00000240898	ENSG00000240898	-1.651	-4.357	0.056	1	0.028	1	4	2	0	2	4	3	1	0	0	0	0	0	0	1	1	6	2	0	2	6	3	2	0	0	0	0	0	0	1	1
ENSG00000244480	ENSG00000244480	0.257	0.624	0.056	1	0.37	1	85	116	83	85	79	97	103	129	111	107	104	115	82	93	132	128	115	65	99	128	102	159	99	121	77	75	90	65	129	100
ENSG00000255197	ENSG00000255197	-0.357	-1.225	0.056	1	0.24	1	38	26	28	31	32	34	23	23	16	21	33	28	20	22	24	57	26	22	36	52	36	35	18	18	15	24	22	16	30	18
ENSG00000258520	ENSG00000258520	-0.384	0.198	0.056	1	0.2	1	106	100	57	86	94	67	85	75	50	60	64	83	86	37	74	159	99	44	100	152	70	130	58	55	43	46	65	68	52	56
ENSG00000265539	MIR3164	1.204	-3.668	0.056	1	0.098	1	0	4	4	2	0	7	5	3	5	4	7	5	4	0	3	0	4	3	2	1	7	8	2	5	3	5	4	3	1	2
ENSG00000274515	ENSG00000274515	-0.758	-2.756	0.056	1	0.088	1	11	11	4	9	18	10	4	3	5	6	8	9	8	3	12	17	11	3	10	29	10	6	2	5	4	6	7	6	4	9
ENSG00000285238	ENSG00000285238	1.929	-4.226	0.056	1	0.09	1	0	2	0	1	0	2	0	0	1	2	3	0	7	5	4	0	2	0	1	0	2	1	0	1	1	2	0	6	6	3
ENSG00000286937	ENSG00000286937	0.962	-2.747	0.056	1	0.059	1	8	3	5	3	6	16	6	4	6	18	21	3	8	3	13	11	3	4	4	9	17	10	3	7	13	16	2	6	5	10
ENSG00000100865	CINP	-0.129	5.16	0.057	1	0.46	1	2609	2434	2264	2715	2672	2675	2260	1987	2257	2575	2282	2375	2268	2288	2253	3910	2414	1764	3165	4318	2814	3476	1528	2463	1854	1647	1856	1796	3170	1707
ENSG00000123908	AGO2	0.168	6.354	0.057	1	0.31	1	4863	5586	5340	4513	5015	4933	6458	6594	5858	5054	5494	5433	5468	5255	6331	7287	5541	4161	5260	8103	5188	9934	5070	6392	3639	3966	4245	4331	7281	4797
ENSG00000129460	NGDN	0.137	4.535	0.057	1	0.51	1	1575	1421	1451	1368	1459	1317	1496	1613	1859	1571	1632	1627	1620	1604	1666	2360	1410	1131	1595	2358	1385	2302	1240	2028	1131	1178	1271	1283	2223	1262
ENSG00000129596	CDO1	-0.207	5.183	0.057	1	0.26	1	2705	2536	2088	2994	3033	2327	2161	1848	2449	2753	2402	2340	2586	1952	2329	4054	2516	1627	3490	4900	2448	3324	1421	2672	1982	1734	1828	2048	2705	1765
ENSG00000138207	RBP4	-0.703	0.522	0.057	1	0.061	1	99	146	206	119	65	49	75	108	26	49	99	107	93	39	135	149	145	161	139	105	52	115	83	28	35	72	84	74	54	103
ENSG00000154099	DNAAF1	-0.631	-0.132	0.057	1	0.079	1	51	161	62	70	44	42	45	28	32	60	36	63	51	49	96	77	160	48	82	71	44	70	21	35	43	26	49	40	68	73
ENSG00000163131	CTSS	-0.346	0.722	0.057	1	0.23	1	162	104	114	120	132	129	130	107	83	66	122	116	83	86	73	242	103	89	140	214	136	200	82	91	47	88	91	66	119	55
ENSG00000164815	ORC5	-0.112	4.112	0.057	1	0.59	1	1295	1232	1237	1141	1185	1133	1185	1038	1078	1232	1182	1183	1027	1194	1018	1941	1222	964	1330	1914	1192	1823	798	1176	887	853	924	813	1654	771
ENSG00000164845	FAM86FP	0.263	-0.242	0.057	1	0.37	1	42	61	44	47	48	51	57	48	64	61	66	45	68	62	57	63	61	34	55	77	54	88	37	70	44	48	35	54	86	43
ENSG00000166159	LRTM2	-0.668	-0.051	0.057	1	0.071	1	62	124	104	63	65	109	63	22	56	28	39	59	46	23	79	93	123	81	73	105	114	96	17	61	20	28	46	36	33	60
ENSG00000167311	ART5	0.669	-0.137	0.057	1	0.095	1	39	42	27	48	55	53	29	52	158	106	41	49	46	85	56	59	42	21	56	88	56	45	40	172	77	29	38	36	118	42
ENSG00000186575	NF2	0.135	6.189	0.057	1	0.42	1	4881	4519	3788	4583	5173	5249	4984	4596	5474	5365	4925	4872	4933	5531	4449	7314	4483	2952	5342	8359	5521	7666	3534	5973	3863	3555	3807	3907	7663	3371
ENSG00000197594	ENPP1	-0.578	1.02	0.057	1	0.09	1	124	307	75	144	208	98	69	73	106	150	110	90	132	196	125	186	305	58	168	335	103	107	56	116	108	79	70	105	271	95
ENSG00000198028	ZNF560	-0.765	-0.99	0.057	1	0.054	1	39	33	74	31	43	27	38	22	9	14	21	48	49	8	21	58	33	58	36	69	28	58	17	10	10	15	38	39	12	16
ENSG00000205981	DNAJC19	-0.125	4.329	0.057	1	0.54	1	1463	1348	1546	1418	1345	1436	1374	1207	1145	1301	1322	1271	1334	1254	1411	2192	1337	1205	1653	2173	1510	2114	928	1250	937	954	993	1057	1737	1069
ENSG00000214851	LINC00612	1.805	-4.125	0.057	1	0.079	1	0	0	2	0	1	1	0	0	1	6	4	4	4	4	4	0	0	2	0	2	1	0	0	1	5	3	3	3	5	3
ENSG00000226971	ENSG00000226971	0.887	-3.325	0.057	1	0.057	1	6	3	1	2	3	6	9	8	8	3	6	5	3	3	8	8	3	1	2	5	6	13	6	9	2	4	4	2	4	6
ENSG00000234219	CDCA4P4	1.241	-3.825	0.057	1	0.08	1	1	1	1	1	3	6	5	4	6	0	3	1	3	1	6	1	1	1	1	5	6	7	3	7	0	2	1	2	2	5
ENSG00000241563	CORT	0.717	-2.533	0.057	1	0.086	1	8	2	6	10	7	18	8	13	14	7	9	5	20	9	11	12	2	5	11	12	19	12	10	15	5	6	4	16	12	8
ENSG00000253108	ENSG00000253108	-3.121	-3.243	0.057	1	0.0046	0.57	39	1	0	0	18	10	1	0	0	0	0	1	0	0	0	56	1	0	0	28	10	1	0	0	0	0	1	0	0	0
ENSG00000260658	ENSG00000260658	0.809	-2.307	0.057	1	0.078	1	8	6	14	3	8	15	5	9	7	10	31	19	15	10	17	12	6	11	4	13	16	8	7	8	7	23	15	12	14	13
ENSG00000261487	ENSG00000261487	1.429	-3.846	0.057	1	0.088	1	1	2	4	1	0	2	0	3	6	4	4	6	0	4	8	1	2	3	1	0	2	1	2	6	3	3	5	0	5	6
ENSG00000263311	ENSG00000263311	-0.612	-2.579	0.057	1	0.12	1	13	10	5	15	16	10	8	5	7	11	6	3	8	6	14	20	10	4	17	25	11	13	4	8	8	4	2	6	8	11
ENSG00000264425	MIR4653	1.131	-3.512	0.057	1	0.076	1	1	3	3	3	2	4	3	9	4	8	3	1	13	1	4	2	3	2	3	3	4	5	7	4	6	2	1	11	2	3
ENSG00000272886	DCP1A	0.125	6.092	0.057	1	0.44	1	4591	4419	4607	3884	4045	4207	4949	4781	4720	4286	5106	4716	4467	5129	4636	6880	4383	3590	4527	6536	4425	7612	3676	5151	3086	3686	3685	3538	7106	3513
ENSG00000279236	ENSG00000279236	0.745	-2.733	0.057	1	0.075	1	7	7	3	4	6	7	10	14	5	7	15	13	3	8	14	11	7	2	5	10	7	16	11	6	5	11	10	2	11	11
ENSG00000286572	ENSG00000286572	0.957	-3.338	0.057	1	0.045	1	2	3	0	4	5	4	5	8	6	8	11	6	6	1	3	3	3	0	5	7	4	8	6	7	6	8	5	5	2	2
ENSG00000286984	ENSG00000286984	0.737	-2.404	0.057	1	0.09	1	12	7	8	7	4	9	14	7	8	6	19	20	14	8	22	17	7	6	8	7	9	21	5	9	4	14	16	11	11	17
ENSG00000288533	ENSG00000288533	0.999	-3.142	0.057	1	0.071	1	3	2	3	4	4	6	11	5	13	10	4	6	2	10	0	5	2	2	5	7	6	17	4	14	7	3	5	1	14	0
ENSG00000106483	SFRP4	-1.592	7.198	0.058	1	0.02	1	6986	24575	5960	23318	27889	5260	102	1624	18542	20702	718	3855	988	6447	633	10469	24377	4644	27180	45062	5532	157	1248	20232	14908	518	3012	782	8933	479
ENSG00000109255	NMU	0.673	2.189	0.058	1	0.085	1	142	315	308	157	167	152	309	385	334	109	429	500	502	229	521	213	312	240	183	271	160	476	296	364	78	310	391	398	317	395
ENSG00000127951	FGL2	-0.025	-1.231	0.058	1	0.92	1	2	87	17	11	15	2	1	3	10	45	0	3	8	191	2	4	86	13	13	25	2	2	2	11	33	0	2	6	257	1
ENSG00000139508	SLC46A3	-0.158	2.762	0.058	1	0.51	1	442	523	471	530	465	417	393	408	419	397	414	507	437	486	480	663	519	367	618	751	439	605	314	457	286	299	396	346	673	364
ENSG00000139547	RDH16	0.545	-1.268	0.058	1	0.14	1	14	20	19	26	20	18	31	48	49	20	18	17	27	27	35	22	20	15	30	32	19	48	37	53	14	13	13	21	38	27
ENSG00000154473	BUB3	-0.186	5.877	0.058	1	0.26	1	3560	3964	5431	4462	3994	3442	3648	3695	3502	4360	3596	3962	3658	3814	3962	5335	3932	4232	5201	6453	3620	5611	2841	3821	3139	2596	3096	2897	5285	3002
ENSG00000159860	TCAF2P1	0.75	-2.928	0.058	1	0.094	1	4	4	5	4	6	14	6	3	10	11	4	4	10	10	7	6	4	4	5	10	15	10	2	11	8	3	3	8	14	5
ENSG00000163645	ERICH6	-0.645	-2.892	0.058	1	0.091	1	9	12	10	7	9	5	8	3	5	4	3	4	10	7	9	13	12	8	8	15	5	12	2	6	3	2	3	8	10	7
ENSG00000166349	RAG1	0.372	0.233	0.058	1	0.24	1	53	80	60	63	66	64	94	78	104	119	54	79	61	113	65	79	79	47	74	106	67	145	60	113	86	39	62	48	156	49
ENSG00000167771	RCOR2	0.232	5.339	0.058	1	0.23	1	2555	2453	1835	2927	2373	2837	2791	3232	3530	2256	3107	2698	3089	2422	2568	3828	2433	1430	3412	3834	2984	4293	2485	3852	1624	2243	2108	2447	3356	1946
ENSG00000214626	POLR3DP1	1.927	-4.464	0.058	1	0.043	1	1	0	0	1	0	2	2	0	0	0	1	2	4	1	4	1	0	0	1	0	2	3	0	0	0	1	2	3	1	3
ENSG00000223756	TSSC2	0.943	2.599	0.058	1	0.058	1	136	471	353	42	251	322	154	236	431	306	622	806	978	246	715	204	467	275	49	406	339	238	181	470	220	449	630	775	341	542
ENSG00000224743	TEX26-AS1	-1.578	-4.3	0.058	1	0.029	1	2	3	5	4	0	1	0	1	3	0	0	0	0	2	1	3	3	4	5	0	1	0	1	3	0	0	0	0	2	1
ENSG00000225032	ENSG00000225032	0.281	1.169	0.058	1	0.33	1	119	170	100	124	136	182	139	168	186	117	136	159	144	146	206	179	169	78	145	220	191	214	129	203	84	98	124	114	203	156
ENSG00000233008	LINC01725	1.427	-4.168	0.058	1	0.079	1	1	1	0	1	1	4	2	1	3	0	3	0	4	2	5	1	1	0	1	2	4	3	1	3	0	2	0	3	3	4
ENSG00000233360	PDXP-DT	-0.9	-3.471	0.058	1	0.073	1	2	9	3	8	8	2	3	1	5	3	5	5	3	4	1	3	9	2	9	13	2	4	1	5	2	4	4	2	5	1
ENSG00000257267	ZNF271P	-0.159	5.483	0.058	1	0.35	1	3491	3168	3306	2875	3258	2840	3277	2770	2331	2937	3017	3183	2951	2572	2962	5232	3143	2576	3351	5264	2987	5041	2130	2544	2115	2178	2487	2337	3564	2244
ENSG00000263146	LINC01896	-0.605	3.821	0.058	1	0.062	1	826	1217	537	2408	1139	1384	544	489	828	919	557	551	866	1055	860	1238	1207	418	2806	1840	1456	837	376	904	662	402	430	686	1462	652
ENSG00000267469	ENSG00000267469	-0.543	-1.152	0.058	1	0.11	1	33	33	28	59	24	35	18	26	13	24	14	39	31	22	23	50	33	22	68	40	37	28	20	14	17	10	31	25	30	17
ENSG00000272764	ENSG00000272764	-0.468	-1.747	0.058	1	0.17	1	27	19	14	23	26	10	18	12	17	9	27	10	16	19	20	40	19	11	27	42	11	28	9	19	6	20	8	13	26	15
ENSG00000279253	ENSG00000279253	0.356	-0.269	0.058	1	0.25	1	41	58	46	34	46	42	63	82	47	41	60	56	51	67	72	62	58	36	40	75	44	97	63	51	29	43	44	40	93	55
ENSG00000280132	ENSG00000280132	0.431	-0.376	0.058	1	0.2	1	37	44	64	31	28	27	55	67	57	47	57	56	48	65	66	55	44	50	36	45	28	84	52	62	34	41	44	38	90	50
ENSG00000284664	ENSG00000284664	0.325	-0.335	0.058	1	0.28	1	46	37	52	43	41	45	56	53	48	39	76	58	53	48	75	69	37	41	50	66	47	86	41	52	28	55	45	42	67	57
ENSG00000005844	ITGAL	0.871	-3.014	0.059	1	0.061	1	5	3	0	7	5	4	6	11	18	7	6	5	6	8	5	7	3	0	8	8	4	9	9	19	5	4	4	5	11	4
ENSG00000060140	STYK1	-0.45	0.066	0.059	1	0.15	1	58	109	86	104	58	63	60	48	34	46	71	83	53	56	95	88	108	67	121	95	66	92	37	37	33	51	65	42	78	72
ENSG00000110628	SLC22A18	0.391	2.147	0.059	1	0.2	1	209	240	360	247	166	299	281	355	356	187	317	331	297	488	293	314	238	281	288	269	314	432	273	388	134	229	259	235	675	222
ENSG00000110958	PTGES3	-0.121	7.746	0.059	1	0.41	1	15441	13542	16551	15960	14531	14977	14919	14733	14135	14253	13594	13686	13985	13446	12104	23139	13433	12898	18603	23479	15752	22948	11328	15424	10262	9813	10694	11077	18630	9171
ENSG00000115318	LOXL3	0.244	4.478	0.059	1	0.29	1	1349	1431	1199	1329	1334	1443	1476	1519	2179	1840	1326	1207	1314	1893	1530	2022	1419	934	1549	2155	1518	2270	1168	2378	1325	957	943	1041	2622	1159
ENSG00000123570	RAB9B	-0.241	5.295	0.059	1	0.2	1	2899	2811	3064	3182	2689	2553	2746	2301	1900	2129	2722	2993	2820	1855	2764	4344	2788	2388	3709	4345	2685	4223	1769	2073	1533	1965	2339	2234	2571	2094
ENSG00000134215	VAV3	0.279	6.064	0.059	1	0.14	1	5293	3804	3225	3045	4251	4802	5707	4700	5052	3854	5409	5045	5392	3489	4171	7931	3773	2513	3550	6868	5051	8778	3614	5513	2775	3905	3942	4271	4835	3160
ENSG00000140992	PDPK1	-0.099	6.884	0.059	1	0.51	1	8295	7890	8122	8505	8603	8708	8329	7623	7121	7787	7925	7753	7307	7188	7586	12430	7827	6329	9914	13901	9159	12812	5861	7770	5607	5721	6058	5788	9959	5748
ENSG00000151834	GABRA2	-0.571	4.85	0.059	1	0.048	1	1814	4144	2549	1847	1993	2891	2645	2026	801	1218	936	1439	1444	1475	1739	2719	4111	1986	2153	3221	3041	4067	1558	874	877	675	1124	1144	2044	1318
ENSG00000156463	SH3RF2	-1.283	-2.837	0.059	1	0.037	1	11	35	4	2	8	5	0	0	3	8	4	8	3	14	5	16	35	3	3	14	5	1	0	3	6	3	6	2	18	4
ENSG00000164749	HNF4G	0.542	-1.636	0.059	1	0.11	1	18	14	8	20	15	21	11	16	22	22	26	17	29	35	22	27	14	6	23	24	22	17	12	24	16	19	13	23	48	17
ENSG00000166228	PCBD1	-0.149	5.15	0.059	1	0.4	1	2643	2360	2275	2980	2463	2369	2030	2103	2231	2217	2175	2479	2570	2346	2426	3960	2341	1773	3473	3979	2492	3122	1617	2434	1596	1570	1937	2036	3250	1838
ENSG00000188629	ZNF177	-1.619	-4.514	0.059	1	0.037	1	1	1	3	4	1	0	0	0	0	0	2	0	0	2	1	2	1	2	4	2	0	0	0	0	0	2	0	0	2	1
ENSG00000198796	ALPK2	2.492	2.482	0.059	1	0.045	1	32	75	45	151	152	105	0	47	724	458	75	13	81	3618	3	49	74	35	176	244	111	0	36	790	330	54	10	64	5004	2
ENSG00000206888	RNU6-48P	0.828	-3.341	0.059	1	0.078	1	3	2	3	3	4	5	7	6	7	8	3	3	5	3	8	5	2	2	4	6	5	11	5	8	6	2	2	4	5	6
ENSG00000214102	WEE2	0.522	-1.79	0.059	1	0.14	1	16	15	9	12	15	25	20	31	18	10	27	20	18	15	11	24	15	7	14	24	26	31	24	20	7	20	16	14	21	8
ENSG00000214198	TTC41P	-0.423	-0.321	0.059	1	0.17	1	75	76	43	47	70	61	42	38	29	69	46	32	64	38	45	112	75	33	55	113	64	65	29	32	50	33	25	51	53	34
ENSG00000221230	MIR548L	1.54	-4.113	0.059	1	0.075	1	1	2	0	0	1	0	3	4	3	0	2	4	7	3	1	2	2	0	0	1	0	4	3	3	0	1	3	6	4	1
ENSG00000224417	ENSG00000224417	-0.653	-2.166	0.059	1	0.078	1	15	21	15	21	13	12	7	4	9	15	6	8	14	25	8	23	21	12	24	22	13	11	3	10	11	4	6	11	33	6
ENSG00000231473	RB1-DT	0.468	-1.041	0.059	1	0.17	1	18	22	26	21	35	31	36	48	37	18	45	27	22	28	46	27	22	20	25	56	33	56	37	40	13	33	21	17	39	35
ENSG00000234473	ZNF101P2	0.826	-3.145	0.059	1	0.1	1	3	6	5	2	4	3	3	8	5	10	6	6	11	7	9	4	6	4	2	6	3	5	6	6	7	4	5	9	10	7
ENSG00000234667	ACTL11P	1.418	-4.153	0.059	1	0.073	1	1	0	1	2	1	0	3	1	4	2	5	4	3	1	3	1	0	1	2	1	0	4	1	4	1	4	3	2	2	2
ENSG00000239577	RN7SL388P	-0.704	-2.571	0.059	1	0.087	1	11	19	9	15	8	6	7	7	4	2	10	6	14	7	15	16	19	7	18	14	6	11	5	4	1	7	5	11	10	12
ENSG00000254333	NDST1-AS1	0.619	-2.692	0.059	1	0.12	1	5	9	8	4	5	10	10	10	12	8	11	14	5	6	9	8	9	6	5	9	10	16	8	13	6	8	11	4	9	7
ENSG00000260308	ENSG00000260308	1.327	-3.306	0.059	1	0.065	1	3	2	8	0	0	6	4	2	2	9	7	11	8	10	4	4	2	7	0	0	6	7	1	2	7	5	9	6	13	3
ENSG00000266805	ENSG00000266805	1.639	-4.379	0.059	1	0.052	1	1	0	0	1	1	2	1	0	3	3	3	0	2	1	3	1	0	0	1	1	2	2	0	3	2	2	0	2	2	2
ENSG00000279203	ENSG00000279203	0.324	-0.084	0.059	1	0.27	1	54	47	34	63	64	53	78	70	65	79	61	63	52	57	80	81	47	26	73	103	56	120	54	71	57	44	49	41	79	61
ENSG00000281207	SLFNL1-AS1	0.366	-0.603	0.059	1	0.25	1	35	41	27	36	38	47	39	37	66	47	29	39	38	62	53	52	41	21	42	61	49	60	28	72	34	21	30	30	86	40
ENSG00000287286	ENSG00000287286	-0.643	-2.259	0.059	1	0.073	1	8	13	14	28	17	14	15	7	7	7	8	4	13	11	14	12	13	11	32	27	15	22	5	8	5	6	3	10	15	11
ENSG00000025423	HSD17B6	0.898	0.025	0.06	1	0.07	1	37	38	46	45	44	77	48	61	47	70	67	43	44	305	22	55	38	36	52	71	81	74	47	51	50	48	33	35	419	16
ENSG00000086061	DNAJA1	-0.158	8.77	0.06	1	0.29	1	33137	29521	34071	30227	30279	27346	33286	29784	24061	25625	28319	29628	30368	24800	28541	49656	29283	26550	35234	48925	28762	51200	22900	26256	18450	20443	23150	24054	34361	21625
ENSG00000101493	ZNF516	0.224	5.554	0.06	1	0.23	1	2512	3054	3140	2501	2944	2613	3104	3434	4194	3861	2962	2983	2995	3895	3004	3764	3029	2447	2915	4757	2748	4774	2640	4576	2780	2138	2331	2372	5396	2276
ENSG00000105880	DLX5	-1.903	-0.642	0.06	1	0.025	1	3	148	251	2	0	9	32	12	3	0	11	59	26	25	38	5	147	197	3	1	10	49	9	3	0	8	47	21	34	29
ENSG00000130751	NPAS1	0.677	0.845	0.06	1	0.094	1	85	86	101	95	57	87	81	120	171	77	137	94	115	386	86	127	85	79	111	92	92	125	92	186	55	99	73	91	533	65
ENSG00000136878	USP20	0.145	6.078	0.06	1	0.38	1	3959	4290	4358	4656	3887	4838	4581	5258	4923	3746	4635	4646	4704	4629	4791	5933	4255	3396	5427	6280	5089	7047	4043	5372	2697	3346	3630	3726	6414	3630
ENSG00000148704	VAX1	-5.967	-3.294	0.06	1	2.3e-06	0.0017	0	63	0	8	0	0	0	0	0	0	0	1	0	0	0	0	63	0	10	0	0	0	0	0	0	0	1	0	0	0
ENSG00000162191	UBXN1	0.194	5.794	0.06	1	0.27	1	3168	3310	3580	3572	3328	3138	3446	4184	4800	3586	3348	3842	3805	4675	3980	4748	3283	2790	4164	5377	3300	5301	3217	5238	2582	2417	3002	3014	6477	3016
ENSG00000170166	HOXD4	-0.245	4.906	0.06	1	0.22	1	2076	2361	2437	2304	2028	2227	2352	2015	1448	1459	1809	1981	1751	1612	2257	3111	2342	1899	2686	3277	2342	3618	1549	1580	1050	1306	1548	1387	2234	1710
ENSG00000172602	RND1	0.421	3.071	0.06	1	0.16	1	446	350	497	523	473	552	463	492	528	373	1019	796	844	486	581	668	347	387	610	765	581	713	378	576	268	736	622	669	673	440
ENSG00000185149	NPY2R	-1.099	-3.374	0.06	1	0.042	1	9	3	3	13	7	3	3	1	1	3	2	1	4	12	1	13	3	2	15	11	3	5	1	1	2	1	1	3	15	1
ENSG00000187266	EPOR	0.572	0.657	0.06	1	0.12	1	66	63	135	63	66	68	113	207	159	100	83	83	71	180	99	99	62	106	73	107	72	174	160	173	72	60	65	56	249	75
ENSG00000227373	RABGAP1L-DT	-0.428	-1.319	0.06	1	0.18	1	35	19	23	33	39	32	24	20	17	18	25	24	28	13	22	53	19	18	38	62	34	37	15	19	13	18	19	22	18	17
ENSG00000241343	RPL36A	0.215	5.975	0.06	1	0.23	1	4220	3912	3537	3311	4045	3428	3899	4232	5417	4349	3896	3906	5071	5139	4830	6324	3881	2756	3860	6535	3606	5998	3254	5911	3131	2812	3052	4017	7120	3660
ENSG00000250412	KLHL2P1	-0.353	-0.595	0.06	1	0.24	1	62	46	37	45	56	56	40	31	28	40	28	43	52	33	36	93	46	29	53	90	59	62	24	31	29	20	34	41	46	27
ENSG00000261659	ENSG00000261659	-0.231	1.159	0.06	1	0.38	1	162	148	173	181	155	175	165	120	107	162	132	145	131	128	131	243	147	135	211	250	184	253	92	117	117	95	113	104	178	99
ENSG00000261722	ENSG00000261722	-0.834	-1.628	0.06	1	0.051	1	28	26	14	18	52	36	22	6	10	19	7	12	13	5	25	42	26	11	21	82	38	33	4	11	14	5	9	10	8	19
ENSG00000266913	LINC01841	0.727	-2.505	0.06	1	0.1	1	7	6	8	6	8	12	8	4	7	5	11	13	22	20	12	10	6	6	7	13	13	13	3	8	3	8	10	18	27	9
ENSG00000267239	ENSG00000267239	0.933	-3.483	0.06	1	0.1	1	3	4	4	1	2	6	6	6	7	4	4	5	3	1	6	4	4	3	1	3	6	9	5	8	3	3	4	2	2	5
ENSG00000268460	ENSG00000268460	-1.275	-2.878	0.06	1	0.036	1	2	13	34	7	5	0	3	4	1	2	9	6	9	4	11	4	13	27	8	8	0	5	3	1	1	7	5	7	6	9
ENSG00000270878	GCATP1	0.452	-1.766	0.06	1	0.17	1	13	15	18	9	16	21	17	22	15	15	15	24	30	20	16	20	15	14	11	26	22	27	17	16	11	11	19	24	28	12
ENSG00000280118	ENSG00000280118	1.06	-3.317	0.06	1	0.079	1	4	4	3	1	2	2	3	2	8	4	9	10	11	2	9	6	4	2	1	4	2	5	1	9	3	7	8	9	3	7
ENSG00000285632	ENSG00000285632	-0.997	-3.897	0.06	1	0.061	1	5	3	5	4	2	2	2	1	2	0	4	0	2	2	3	8	3	4	5	3	2	3	1	2	0	3	0	2	3	2
ENSG00000055955	ITIH4	-0.322	0.09	0.061	1	0.26	1	65	110	54	87	85	86	66	48	62	69	57	68	56	54	74	97	109	42	101	137	90	102	37	68	50	41	53	44	75	56
ENSG00000072364	AFF4	0.195	7.302	0.061	1	0.25	1	9399	9776	9708	8972	10370	9238	11518	10741	12607	11933	10737	9683	9575	14664	9677	14084	9697	7565	10458	16755	9716	17717	8258	13757	8592	7751	7566	7584	20317	7332
ENSG00000112972	HMGCS1	-0.195	9.09	0.061	1	0.22	1	34497	37229	33867	52042	41746	34139	33514	35037	32208	35897	31407	38251	34034	41709	32244	51694	36929	26391	60662	67453	35907	51551	26939	35146	25846	22672	29888	26957	57789	24431
ENSG00000115155	OTOF	0.936	-1.389	0.061	1	0.073	1	13	18	26	10	7	16	26	53	12	7	60	28	44	8	32	19	18	21	12	12	17	40	41	13	5	44	22	35	11	24
ENSG00000129028	THAP10	-0.191	3.353	0.061	1	0.42	1	712	741	699	812	757	811	725	588	622	583	655	718	669	505	645	1067	735	545	947	1223	853	1115	452	679	420	473	561	530	700	489
ENSG00000129538	RNASE1	4.476	-4.174	0.061	1	0.021	1	0	0	0	0	0	0	1	4	0	0	0	0	3	18	0	0	0	0	0	0	0	2	3	0	0	0	0	2	23	0
ENSG00000144120	TMEM177	0.142	3.3	0.061	1	0.57	1	621	646	612	605	595	734	663	757	654	556	680	687	757	651	655	931	641	477	705	961	772	1020	582	714	400	491	537	600	902	496
ENSG00000147509	RGS20	0.518	-0.535	0.061	1	0.15	1	32	35	23	33	49	48	69	72	49	69	21	31	33	61	40	48	35	18	38	78	50	105	56	54	50	15	24	26	84	30
ENSG00000148671	ADIRF	0.765	-0.767	0.061	1	0.082	1	37	24	26	16	25	39	71	90	38	8	47	36	40	17	50	55	24	20	19	40	41	108	70	41	5	34	28	32	24	38
ENSG00000153956	CACNA2D1	0.784	4.694	0.061	1	0.047	1	543	1073	3204	495	535	942	1846	1985	1823	1627	2744	2671	2962	1955	1588	815	1064	2498	577	866	991	2839	1526	1989	1171	1981	2087	2346	2709	1203
ENSG00000154262	ABCA6	-0.48	-0.078	0.061	1	0.13	1	82	70	80	40	107	73	86	47	41	43	49	66	48	31	58	123	69	62	47	173	77	132	36	45	31	35	52	38	43	44
ENSG00000173409	ARV1	-0.113	3.994	0.061	1	0.6	1	1142	1057	1120	1118	1173	1058	1066	955	947	1069	1057	1066	1170	945	1044	1712	1048	873	1303	1895	1113	1640	734	1033	770	763	833	927	1309	791
ENSG00000214279	SCART1	0.309	2.586	0.061	1	0.27	1	354	288	288	307	490	405	420	476	577	468	365	323	307	450	491	530	286	224	358	791	426	646	366	630	337	263	252	243	624	372
ENSG00000225559	ENSG00000225559	-0.442	-0.937	0.061	1	0.16	1	43	34	46	39	37	29	30	35	31	21	37	23	46	12	30	65	34	36	46	60	31	46	27	34	15	27	18	37	17	23
ENSG00000248671	ALG1L9P	0.253	1.635	0.061	1	0.36	1	167	205	175	186	183	239	215	196	152	197	270	239	208	190	274	250	203	136	217	295	251	331	151	166	142	195	187	165	263	208
ENSG00000255104	ENSG00000255104	0.823	-3.13	0.061	1	0.075	1	4	0	4	3	7	8	9	13	5	8	3	5	5	6	7	6	0	3	4	11	8	13	10	6	6	2	4	4	8	5
ENSG00000258620	ENSG00000258620	1.383	-3.916	0.061	1	0.091	1	1	1	1	3	0	5	2	6	1	0	0	3	4	3	9	1	1	1	3	1	5	4	5	1	0	0	2	3	4	7
ENSG00000268983	ENSG00000268983	1.827	-4.495	0.061	1	0.047	1	0	1	0	0	1	1	1	4	3	1	3	1	0	1	0	0	1	0	0	1	1	1	3	3	1	2	1	0	2	0
ENSG00000287074	ENSG00000287074	0.445	-1.135	0.061	1	0.18	1	31	24	24	19	17	23	26	43	30	31	35	36	44	32	16	46	24	19	22	28	24	40	33	33	22	25	28	35	45	12
ENSG00000099246	RAB18	-0.111	7.006	0.062	1	0.46	1	9670	8145	9504	9114	8883	8039	9002	7801	7978	8204	9229	9115	8336	8146	8043	14491	8079	7406	10624	14353	8455	13847	5998	8706	5907	6662	7122	6603	11286	6094
ENSG00000104388	RAB2A	-0.133	7.58	0.062	1	0.37	1	14127	12047	15343	14084	12503	12807	13327	12450	11415	11493	12947	13032	13061	11698	11986	21169	11950	11956	16417	20203	13470	20499	9572	12456	8275	9346	10183	10345	16208	9082
ENSG00000105887	MTPN	-0.112	7.756	0.062	1	0.44	1	15190	15113	17047	14504	14394	13193	15292	14981	14049	13873	13084	14626	14030	14960	12964	22763	14991	13284	16906	23258	13876	23522	11518	15330	9989	9445	11428	11113	20728	9823
ENSG00000130227	XPO7	0.143	6.602	0.062	1	0.38	1	6033	6057	6661	5643	6023	5549	6967	7546	7731	6660	6497	6464	6274	6840	6656	9040	6008	5191	6578	9732	5836	10716	5802	8436	4795	4690	5051	4969	9477	5043
ENSG00000131849	ZNF132	-1.502	1.544	0.062	1	0.026	1	304	356	515	244	282	38	4	3	5	37	226	225	225	222	214	455	353	402	284	456	40	7	2	6	26	164	176	179	306	163
ENSG00000137070	IL11RA	0.398	5.172	0.062	1	0.1	1	1923	1944	1727	2091	2278	2172	2000	2123	4189	3720	2084	1897	1862	3734	2468	2881	1928	1346	2437	3681	2285	3076	1632	4571	2679	1504	1482	1475	5173	1870
ENSG00000147606	SLC26A7	-1.412	0.765	0.062	1	0.026	1	226	341	30	48	311	187	10	6	76	39	62	125	149	58	4	339	338	23	56	501	196	16	4	83	28	45	98	119	81	3
ENSG00000152380	FAM151B	-0.216	0.883	0.062	1	0.4	1	139	146	128	120	136	127	144	124	87	110	112	120	110	115	104	209	145	100	140	220	134	221	95	95	79	81	94	87	160	79
ENSG00000162614	NEXN	1.608	2.361	0.062	1	0.06	1	70	79	89	299	187	147	41	75	587	745	69	49	91	2529	77	105	78	69	348	301	155	64	57	640	537	49	38	72	3498	58
ENSG00000178623	GPR35	0.301	0.285	0.062	1	0.31	1	69	79	49	74	74	65	115	95	100	71	101	74	75	89	68	104	78	38	86	120	68	176	73	109	51	73	58	59	123	51
ENSG00000181781	ODF3L2	0.617	-2.643	0.062	1	0.098	1	7	8	4	5	8	9	8	13	12	11	8	8	16	7	9	10	8	3	6	13	9	13	10	13	8	6	6	13	10	7
ENSG00000182472	CAPN12	1.22	-2.406	0.062	1	0.064	1	1	2	3	15	8	7	3	11	28	24	10	7	11	31	2	2	2	2	17	12	7	6	8	30	18	7	5	9	42	1
ENSG00000218537	MIF-AS1	-0.487	-0.836	0.062	1	0.13	1	37	34	58	59	33	42	26	36	18	18	24	40	44	25	41	55	34	45	69	53	44	40	28	20	13	17	31	35	35	31
ENSG00000221843	C2orf16	0.558	-0.142	0.062	1	0.13	1	43	57	59	20	45	52	73	83	54	30	99	82	76	36	76	65	57	46	23	73	55	112	64	59	21	72	64	60	50	58
ENSG00000232519	ENSG00000232519	1.045	-3.484	0.062	1	0.1	1	0	3	5	0	4	5	6	3	7	0	6	5	4	5	9	1	3	4	0	6	5	9	2	8	0	4	4	3	7	7
ENSG00000235597	LINC01102	-0.615	1.252	0.062	1	0.083	1	316	175	113	184	236	270	93	63	136	238	132	96	107	113	90	473	174	88	214	381	284	143	48	148	172	95	75	85	157	68
ENSG00000239822	RN7SL754P	1.501	-3.976	0.062	1	0.088	1	1	1	1	1	1	2	11	0	4	4	2	0	3	1	4	2	1	1	1	1	2	15	0	4	3	1	0	2	2	3
ENSG00000240710	ENSG00000240710	-1.366	-4.366	0.062	1	0.046	1	3	2	3	1	2	2	2	0	0	0	0	1	0	1	1	5	2	2	1	4	2	3	0	0	0	0	1	0	1	1
ENSG00000241462	ENSG00000241462	-0.868	-3.573	0.062	1	0.061	1	6	6	5	5	4	2	6	5	4	2	3	1	0	1	4	9	6	4	6	7	2	9	4	4	1	2	1	0	2	3
ENSG00000259291	ZNF710-AS1	0.191	4.568	0.062	1	0.38	1	1605	1417	1268	1412	1548	1350	1640	1757	2133	1432	1704	1733	1745	1470	1596	2405	1406	988	1646	2501	1420	2522	1351	2328	1031	1230	1354	1382	2037	1209
ENSG00000260784	ENSG00000260784	-1.396	-3.923	0.062	1	0.036	1	5	5	6	5	0	0	1	0	1	3	3	2	2	0	4	8	5	5	6	0	0	2	0	1	2	2	2	2	0	3
ENSG00000261150	EPPK1	1.045	2.587	0.062	1	0.057	1	117	347	456	177	74	181	307	412	195	112	564	520	457	1732	359	176	344	356	207	121	190	473	317	213	80	407	406	362	2397	272
ENSG00000261742	LINC00922	0.552	-1.595	0.062	1	0.13	1	17	8	20	19	13	17	13	17	27	17	33	18	31	36	19	26	8	16	22	21	18	21	13	29	12	24	14	25	49	14
ENSG00000271590	ENSG00000271590	1.179	-2.426	0.062	1	0.072	1	1	12	6	4	5	6	2	13	11	11	10	5	5	49	18	2	12	5	5	8	6	4	10	12	8	7	4	4	65	14
ENSG00000272691	ENSG00000272691	1.627	-3.915	0.062	1	0.084	1	1	2	0	2	1	4	0	6	13	2	2	1	0	4	1	1	2	0	2	1	4	1	5	14	1	1	1	0	5	1
ENSG00000273409	LINC02712	-1.679	-4.406	0.062	1	0.043	1	3	2	1	3	2	4	0	0	0	0	0	0	1	0	1	4	2	1	4	3	4	0	0	0	0	0	0	1	0	1
ENSG00000281491	DNAJB5-DT	0.804	-3.048	0.062	1	0.087	1	2	4	4	5	5	6	7	7	7	7	4	8	4	5	19	4	4	3	6	8	6	11	5	8	5	3	6	3	7	15
ENSG00000284696	LINC02808	1.239	-3.892	0.062	1	0.06	1	1	1	1	3	1	0	2	1	6	3	8	3	5	2	4	1	1	1	3	2	0	4	1	6	2	6	2	4	3	3
ENSG00000285740	ENSG00000285740	-1.218	-4.195	0.062	1	0.062	1	5	2	4	2	2	2	1	2	0	0	0	0	1	1	2	7	2	3	2	3	2	2	2	0	0	0	0	1	2	2
ENSG00000285973	ENSG00000285973	-0.807	-2.213	0.062	1	0.068	1	26	18	12	17	14	8	5	12	8	12	14	26	3	3	11	38	18	9	20	23	8	8	9	9	9	10	21	2	4	8
ENSG00000286797	ENSG00000286797	0.894	0.815	0.062	1	0.068	1	44	101	161	32	32	51	98	111	103	41	192	199	203	97	279	67	100	126	37	53	54	151	85	113	29	139	156	161	135	212
ENSG00000100031	GGT1	0.411	-1.194	0.063	1	0.22	1	20	20	31	18	24	25	43	39	29	29	41	21	25	27	20	30	20	24	21	39	26	65	30	32	21	30	16	20	37	15
ENSG00000117308	GALE	0.147	4.636	0.063	1	0.48	1	1651	1447	1653	1553	1464	1839	1788	1865	1694	1357	1783	1585	1677	1732	1883	2474	1435	1288	1810	2366	1934	2750	1434	1849	977	1287	1238	1328	2400	1427
ENSG00000134049	IER3IP1	-0.112	4.785	0.063	1	0.55	1	1986	1743	2165	1877	1940	1889	1989	1666	1782	1905	1812	1663	1766	1782	1718	2976	1729	1687	2188	3135	1987	3060	1281	1944	1372	1308	1299	1399	2469	1302
ENSG00000136146	MED4	-0.106	5.586	0.063	1	0.51	1	3481	3174	3600	3476	3157	2987	3400	2829	2882	3174	3284	3217	3270	3224	3109	5217	3148	2805	4052	5101	3142	5229	2175	3145	2285	2371	2514	2590	4467	2356
ENSG00000158747	NBL1	-0.642	6.166	0.063	1	0.032	1	6941	5576	2437	6422	10249	7347	2428	2756	3914	7754	2979	3653	3225	4185	2303	10401	5531	1899	7486	16559	7727	3736	2119	4271	5584	2150	2854	2554	5798	1745
ENSG00000173239	LIPM	3.014	-4.391	0.063	1	0.076	1	1	0	0	0	0	0	0	0	0	0	12	4	2	0	1	1	0	0	0	0	0	1	0	0	0	10	3	2	0	1
ENSG00000175582	RAB6A	-0.166	8.528	0.063	1	0.27	1	28757	24719	28786	25789	25264	26381	27309	23708	19680	21862	24450	25811	24017	20360	24065	43093	24520	22432	30060	40822	27747	42006	18228	21475	15741	17650	20168	19023	28210	18234
ENSG00000176225	RTTN	0.22	3.842	0.063	1	0.37	1	927	837	828	826	905	770	963	937	1195	1340	1057	1005	799	1041	961	1389	830	645	963	1462	810	1482	720	1304	965	763	785	633	1442	728
ENSG00000198890	PRMT6	-0.171	4.967	0.063	1	0.36	1	2342	2159	1949	2452	2409	2323	2206	1850	1693	2194	2171	2123	1879	1707	1947	3510	2142	1519	2858	3892	2443	3393	1422	1848	1580	1567	1659	1488	2365	1475
ENSG00000225498	ENSG00000225498	-0.973	-3.031	0.063	1	0.047	1	4	12	15	3	12	7	8	3	6	2	3	4	12	1	2	7	12	12	4	19	7	12	2	6	1	2	3	10	2	1
ENSG00000230133	LINC01721	1.511	-3.939	0.063	1	0.067	1	0	0	0	1	4	5	1	6	4	3	7	0	1	4	1	0	0	0	1	6	5	2	5	4	2	5	0	1	6	1
ENSG00000241129	RPL22P19	1.553	-3.977	0.063	1	0.088	1	1	2	0	1	1	1	5	1	0	7	0	8	4	3	1	1	2	0	1	2	1	8	1	0	5	0	7	3	4	1
ENSG00000241933	DENND6A-DT	-1.415	-4.412	0.063	1	0.051	1	0	1	3	3	4	1	1	1	2	1	0	0	0	1	0	1	1	2	3	6	1	1	1	2	1	0	0	0	1	0
ENSG00000243244	STON1	0.713	2.379	0.063	1	0.085	1	159	284	171	312	289	197	221	250	650	630	276	251	313	966	231	238	282	133	364	467	207	341	192	709	454	199	196	248	1337	175
ENSG00000253282	ENSG00000253282	-1.24	-3.986	0.063	1	0.059	1	0	4	3	3	8	1	1	1	2	3	0	1	2	0	4	1	4	2	4	12	1	2	1	2	2	0	1	2	0	3
ENSG00000261114	ENSG00000261114	-0.498	-0.421	0.063	1	0.13	1	47	79	39	58	75	28	26	43	71	70	43	33	43	37	29	71	78	30	68	121	29	40	33	77	51	31	26	34	52	22
ENSG00000261864	ENSG00000261864	-0.915	-3.465	0.063	1	0.075	1	7	6	6	6	4	2	6	1	4	5	4	4	0	0	5	11	6	5	7	7	2	9	1	4	4	3	3	0	0	4
ENSG00000261949	GFY	0.508	-1.329	0.063	1	0.16	1	14	19	18	33	13	33	39	44	27	18	24	18	20	27	25	22	19	14	38	21	35	59	34	29	13	17	14	16	37	19
ENSG00000265692	LINC01970	0.706	-2.539	0.063	1	0.084	1	8	1	6	7	11	9	6	12	12	10	7	10	20	9	17	12	1	5	8	17	10	10	9	13	7	5	8	16	13	13
ENSG00000285382	ENSG00000285382	-0.242	2.36	0.063	1	0.34	1	376	352	370	450	359	421	332	320	260	260	298	347	377	264	347	564	349	288	525	580	443	510	246	284	187	215	271	299	366	263
ENSG00000286457	ENSG00000286457	0.941	-2.944	0.063	1	0.068	1	5	4	1	7	3	2	7	14	12	6	3	3	12	8	15	8	4	1	8	5	2	11	11	13	4	2	2	10	11	12
ENSG00000287264	ENSG00000287264	0.786	-3.034	0.063	1	0.074	1	3	4	3	5	6	2	7	8	5	7	10	4	14	9	10	5	4	2	6	9	2	11	6	5	5	7	3	11	12	8
ENSG00000006704	GTF2IRD1	0.195	5.933	0.064	1	0.26	1	3553	3612	4188	4006	3296	3967	4441	5499	4570	3607	4485	4010	4073	3689	4380	5324	3583	3264	4669	5326	4172	6831	4228	4987	2597	3238	3133	3226	5111	3319
ENSG00000074527	NTN4	0.397	4.582	0.064	1	0.13	1	1488	1393	1136	1056	1547	1490	1457	1669	1987	1833	1547	1299	1532	3403	1213	2230	1382	885	1231	2500	1567	2241	1283	2168	1320	1117	1015	1213	4714	919
ENSG00000111897	SERINC1	-0.168	9.643	0.064	1	0.27	1	59278	52645	61475	57753	57997	53112	59922	51739	45033	47911	52829	57855	53486	40704	51996	88829	52221	47905	67319	93711	55862	92170	39780	49140	34496	38136	45206	42365	56397	39397
ENSG00000112276	BVES	0.742	1.975	0.064	1	0.083	1	152	222	152	179	198	161	194	210	341	263	147	190	234	1021	260	228	220	118	209	320	169	299	161	372	189	106	148	185	1411	197
ENSG00000115884	SDC1	0.227	4.779	0.064	1	0.28	1	1437	1708	1852	1908	1348	1767	1850	2450	2323	1831	1719	1619	1811	2111	1836	2154	1694	1443	2224	2178	1858	2845	1884	2535	1318	1241	1265	1434	2925	1391
ENSG00000122025	FLT3	-0.523	0.664	0.064	1	0.11	1	98	184	168	117	88	117	79	67	46	89	79	116	115	53	150	147	183	131	136	142	123	122	51	50	64	57	91	91	74	114
ENSG00000131459	GFPT2	0.382	3.727	0.064	1	0.18	1	740	736	620	679	908	784	819	1037	1632	1144	766	616	784	1258	759	1109	730	483	791	1467	825	1260	797	1781	824	553	481	621	1743	575
ENSG00000133030	MPRIP	0.112	8.436	0.064	1	0.46	1	20858	23362	23666	20973	21300	23226	25185	26223	23547	21396	23235	22933	22516	24466	25316	31256	23174	18442	24447	34417	24429	38739	20162	25695	15405	16773	17919	17834	33898	19182
ENSG00000138078	PREPL	-0.173	9.1	0.064	1	0.26	1	41949	36670	39029	39388	41841	38372	44064	35115	31908	33632	34700	37468	35403	27347	34812	62862	36375	30414	45912	67605	40359	67777	26999	34818	24215	25049	29276	28042	37890	26377
ENSG00000140968	IRF8	-1.575	0.071	0.064	1	0.027	1	192	132	20	45	219	69	2	4	42	67	7	27	13	175	2	287	131	15	53	353	72	4	3	46	49	5	21	10	239	1
ENSG00000155085	AK9	-0.235	3.863	0.064	1	0.31	1	1289	1091	1068	897	1065	1034	1150	934	772	822	910	982	918	664	1006	1932	1082	832	1046	1721	1088	1768	718	843	592	657	767	727	920	762
ENSG00000158683	PKD1L1	0.36	0.102	0.064	1	0.24	1	66	61	57	54	56	70	84	88	69	57	119	83	58	47	82	99	61	44	63	91	74	129	68	75	41	86	65	46	66	62
ENSG00000163689	CFAP20DC	0.608	-0.161	0.064	1	0.11	1	27	48	78	30	33	30	35	46	59	53	87	77	103	90	78	41	48	61	35	54	32	55	35	64	38	63	60	82	124	59
ENSG00000171570	RAB4B-EGLN2	-0.642	-2.486	0.064	1	0.11	1	13	6	17	17	12	10	5	9	5	10	17	13	6	6	4	20	6	13	20	20	10	8	7	6	7	13	10	5	8	3
ENSG00000224977	LINC02776	1.35	-4.184	0.064	1	0.075	1	1	2	0	1	1	4	3	4	1	3	3	1	1	1	3	1	2	0	1	1	4	4	3	1	2	2	1	1	2	2
ENSG00000226849	ENSG00000226849	0.346	-0.832	0.064	1	0.26	1	27	33	25	33	33	26	39	40	45	35	33	30	37	54	46	40	33	19	39	54	27	60	31	49	25	24	23	29	75	35
ENSG00000232788	ITGA6-AS1	-0.851	-3.539	0.064	1	0.064	1	5	4	8	4	7	2	5	0	2	5	3	4	5	4	0	7	4	6	5	11	2	7	0	2	4	2	3	4	5	0
ENSG00000234335	RPS4XP11	-0.848	-2.664	0.064	1	0.059	1	20	16	8	9	8	3	2	4	15	7	4	6	5	16	4	29	16	6	11	13	3	4	3	16	5	3	5	4	21	3
ENSG00000234965	SHISA8	-0.515	-1.145	0.064	1	0.13	1	43	26	21	39	47	35	33	29	32	20	28	22	17	10	23	64	26	16	46	75	37	51	22	35	14	20	17	13	14	17
ENSG00000239322	ATP6V1B1-AS1	1.461	-3.622	0.064	1	0.044	1	4	1	0	3	0	2	4	10	9	0	7	6	0	4	4	6	1	0	3	0	2	6	8	10	0	5	5	0	5	3
ENSG00000243317	STMP1	-0.154	6.125	0.064	1	0.34	1	5574	4654	5080	5254	4510	4456	5116	4539	3858	3927	4799	4491	4864	4225	4796	8352	4617	3959	6124	7287	4687	7869	3490	4210	2827	3464	3509	3853	5854	3634
ENSG00000257576	HSPD1P4	-0.259	-0.269	0.064	1	0.35	1	72	56	53	53	67	40	63	49	52	55	53	51	56	42	42	107	56	41	62	108	42	97	38	57	40	38	40	44	58	32
ENSG00000259203	ENSG00000259203	-0.49	3.371	0.064	1	0.1	1	755	833	647	1298	746	1036	522	401	379	617	455	610	577	467	1030	1132	826	504	1513	1205	1090	803	308	414	444	328	477	457	648	781
ENSG00000260420	LINC02182	1.896	-4.238	0.064	1	0.11	1	0	0	2	0	1	2	0	5	2	0	5	6	0	2	0	0	0	2	0	1	2	1	4	2	0	4	5	0	3	0
ENSG00000261578	ENSG00000261578	0.181	1.434	0.064	1	0.51	1	177	181	158	166	141	202	180	190	200	207	157	202	188	191	149	265	180	123	193	228	212	277	146	218	149	113	158	149	264	113
ENSG00000261794	GOLGA8H	0.434	0.326	0.064	1	0.18	1	92	46	36	92	65	128	86	92	88	97	94	60	87	108	57	138	46	28	107	105	135	133	71	96	70	68	47	69	150	43
ENSG00000267576	ENSG00000267576	-1.411	-4.474	0.064	1	0.077	1	1	3	3	3	1	0	1	1	0	1	1	0	0	1	1	1	3	2	3	2	0	1	1	0	1	1	0	0	1	1
ENSG00000268496	ENSG00000268496	0.824	-2.063	0.064	1	0.087	1	5	19	8	11	4	12	11	21	38	29	13	14	7	11	11	8	19	6	13	7	13	18	16	41	21	9	11	5	16	8
ENSG00000273767	ENSG00000273767	-1.443	-4.418	0.064	1	0.055	1	1	1	4	1	4	1	1	1	0	0	0	0	0	2	1	2	1	3	1	6	1	2	1	0	0	0	0	0	2	1
ENSG00000279583	ENSG00000279583	0.478	-1.232	0.064	1	0.17	1	14	22	12	35	22	36	27	40	37	24	37	21	29	25	19	22	22	9	40	36	38	42	31	40	17	27	16	23	35	14
ENSG00000283228	ENSG00000283228	-1.194	-3.854	0.064	1	0.059	1	2	9	1	3	5	5	1	4	1	1	0	1	4	0	1	4	9	1	4	8	5	2	3	1	1	0	1	3	0	1
ENSG00000286594	ENSG00000286594	0.788	-2.129	0.064	1	0.094	1	6	19	10	3	7	12	12	18	5	6	26	25	18	14	21	10	19	8	4	11	13	19	14	6	4	19	20	14	20	16
ENSG00000287089	ENSG00000287089	0.703	-2.243	0.064	1	0.11	1	7	9	14	8	7	4	12	27	18	14	18	13	11	7	18	10	9	11	9	11	4	19	21	20	10	13	10	9	10	14
ENSG00000070388	FGF22	-0.391	0.114	0.065	1	0.19	1	81	62	63	103	110	93	59	59	51	60	81	67	81	40	49	121	61	49	120	177	98	91	45	56	43	59	52	64	56	37
ENSG00000095574	IKZF5	-0.085	4.247	0.065	1	0.68	1	1358	1216	1306	1391	1332	1277	1302	1141	1230	1378	1254	1212	1212	1220	1226	2035	1206	1018	1621	2152	1343	2002	877	1342	992	905	947	960	1691	929
ENSG00000112245	PTP4A1	0.832	-2.47	0.065	1	0.085	1	8	7	6	5	7	7	11	5	4	5	24	15	20	21	9	12	7	5	6	11	7	17	4	4	3	18	12	16	28	7
ENSG00000118156	ZNF541	1.477	-3.017	0.065	1	0.073	1	5	0	7	1	2	4	11	31	5	0	7	7	12	1	4	7	0	6	1	3	4	17	25	6	0	5	5	10	2	3
ENSG00000131389	SLC6A6	0.24	5.765	0.065	1	0.19	1	3249	2709	4100	2961	3231	2964	4333	4501	4367	3690	4145	3142	3184	3881	4174	4868	2687	3195	3451	5221	3118	6665	3461	4765	2657	2992	2455	2522	5377	3163
ENSG00000132970	WASF3	0.141	7.012	0.065	1	0.38	1	8377	8154	6750	8106	9089	9990	10288	9165	8497	8490	8610	8151	8971	9305	7819	12553	8088	5260	9449	14685	10507	15824	7047	9272	6113	6215	6369	7106	12892	5924
ENSG00000135314	KHDC1	0.386	0.722	0.065	1	0.22	1	64	81	123	100	85	109	67	85	101	129	130	155	146	123	136	96	80	96	116	137	115	103	65	110	93	94	121	116	170	103
ENSG00000137642	SORL1	0.223	5.988	0.065	1	0.21	1	4219	3785	4065	2897	4154	4509	4434	4816	5437	3767	4811	4575	4459	3311	4520	6322	3755	3168	3377	6712	4742	6820	3703	5933	2712	3473	3575	3532	4588	3425
ENSG00000140511	HAPLN3	1.41	-0.898	0.065	1	0.064	1	4	23	14	18	20	20	12	20	48	49	12	21	2	230	15	7	23	11	21	32	21	20	15	52	35	8	16	1	314	11
ENSG00000149016	TUT1	0.127	3.072	0.065	1	0.61	1	512	532	533	560	510	550	554	646	670	522	551	544	600	597	546	767	528	415	653	824	578	852	497	731	376	398	425	475	827	414
ENSG00000153898	MCOLN2	0.777	-1.79	0.065	1	0.09	1	13	12	23	4	8	16	18	20	13	15	53	28	15	9	19	19	12	18	5	14	17	28	15	14	11	39	22	12	13	14
ENSG00000160072	ATAD3B	0.271	4.73	0.065	1	0.23	1	1365	1528	1324	1939	1655	2187	1708	1916	2368	2097	1636	1318	1444	2314	1860	2045	1516	1032	2260	2674	2300	2627	1473	2584	1510	1181	1030	1144	3206	1409
[truncated: 28,234 more rows]

## Sheet: Contrast2_Genes_DE_results
id	gene_symbol	log_FC	log_CPM	deseq2.p.value	deseq2.adj.pvalue	edger.p.value	edger.adj.p.value	AIW.1.norm	AIW.2.norm	AIW.3.norm	AIW.4.norm	AIW.5.norm	A382T.1.norm	A382T.2.norm	A382T.3.norm	A382T.4.norm	A382T.5.norm	AIW.1.raw	AIW.2.raw	AIW.3.raw	AIW.4.raw	AIW.5.raw	A382T.1.raw	A382T.2.raw	A382T.3.raw	A382T.4.raw	A382T.5.raw
ENSG00000183878	UTY	-9.482	3.16	1.3e-75	3.8e-71	9.6e-74	1.4e-69	1412	1330	1071	1264	1370	2	1	0	1	4	1948	1225	759	1379	2069	2	2	0	1	3
ENSG00000129824	RPS4Y1	-12.289	5.007	1.1e-64	1.5e-60	1.9e-147	5.7e-143	5332	4709	4492	3714	5049	0	3	0	0	0	7357	4337	3185	4051	7627	0	4	0	0	0
ENSG00000239389	PCDHA13	-6.492	2.237	5.5e-60	5.1e-56	4.4e-37	2.7e-33	382	755	1027	515	683	2	8	5	13	9	528	695	729	562	1032	2	12	3	13	6
ENSG00000188321	ZNF559	-7.004	1.02	1.7e-50	1.2e-46	9e-42	9.1e-38	334	277	248	282	292	0	1	2	4	4	461	255	176	308	441	0	2	1	4	3
ENSG00000196653	ZNF502	-7.415	1.07	3e-40	1.7e-36	9.9e-41	7.5e-37	283	188	343	371	306	0	3	3	2	0	390	173	243	405	463	0	4	2	2	0
ENSG00000140403	DNAJA4	-6.337	1.516	2e-37	9.5e-34	1.4e-28	4.8e-25	469	502	649	201	209	5	4	6	9	0	647	462	461	219	317	5	6	4	9	0
ENSG00000243970	PPIEL	-2.095	3.244	9.6e-34	3.9e-30	3.4e-11	4e-08	1197	1121	1014	1101	1117	211	314	364	224	187	1652	1032	719	1201	1688	204	449	255	231	125
ENSG00000212719	LINC02693	-0.879	5.121	2e-23	7e-20	6.6e-05	0.019	3694	3082	3338	2824	3401	1775	1986	1804	1783	1535	5097	2838	2367	3080	5138	1719	2845	1263	1840	1031
ENSG00000135549	PKIB	-1.904	4.716	3.6e-23	1.1e-19	5e-12	6.5e-09	2750	2613	2623	4515	2525	696	1040	780	863	633	3795	2406	1860	4925	3815	674	1490	546	891	425
ENSG00000247516	MIR4458HG	-10.03	-0.153	6.9e-23	1.9e-19	2.4e-36	1.2e-32	145	116	89	104	172	0	0	0	0	0	200	107	63	113	259	0	0	0	0	0
ENSG00000081665	ZNF506	-8.393	1.184	2.5e-21	6.5e-18	8.8e-27	2.2e-23	301	306	636	65	316	0	0	1	3	0	416	282	452	71	477	0	0	1	3	0
ENSG00000174080	CTSF	-10.592	0.383	1.9e-20	4.4e-17	1.4e-27	4.3e-24	97	49	358	251	169	0	0	0	0	0	135	45	255	274	256	0	0	0	0	0
ENSG00000270011	ZNF559-ZNF177	-9.226	-0.921	8.9e-20	1.9e-16	2e-31	8.8e-28	86	74	53	78	67	0	0	0	0	0	119	68	37	85	102	0	0	0	0	0
ENSG00000226530	ENSG00000226530	-7.81	0.219	5.1e-19	1e-15	1.1e-29	4.1e-26	115	204	292	121	90	0	2	1	0	0	159	188	208	132	137	0	2	1	0	0
ENSG00000285876	ENSG00000285876	-11.862	1.636	6.1e-18	1.2e-14	2.1e-27	5.7e-24	139	104	635	1070	284	0	0	0	0	0	192	96	451	1167	429	0	0	0	0	0
ENSG00000249158	PCDHA11	-5.951	3.51	6.2e-17	1.1e-13	2.3e-18	4.7e-15	434	854	1783	4312	729	20	29	50	24	7	600	786	1264	4703	1102	19	42	36	25	4
ENSG00000106153	CHCHD2	-10.399	3.274	6.6e-15	1.1e-11	2.3e-21	5.4e-18	258	211	1902	4045	571	1	0	4	0	0	357	194	1349	4412	864	1	0	3	0	0
ENSG00000086205	FOLH1	-11.293	2.527	1.6e-14	2.6e-11	6.9e-20	1.5e-16	1855	76	84	352	1776	1	0	0	0	0	2558	70	59	384	2681	1	0	0	0	0
ENSG00000213967	ZNF726	-2.026	-0.996	6.2e-14	9.2e-11	1.4e-07	1e-04	52	52	61	63	47	19	8	8	16	18	72	48	43	69	71	18	12	5	16	12
ENSG00000237238	BMS1P10	1.785	1.494	5e-13	7.1e-10	5.1e-07	0.00034	50	129	119	70	89	316	367	324	296	267	69	119	85	76	134	306	525	227	306	179
ENSG00000131849	ZNF132	-4.307	1.431	1.3e-12	1.8e-09	8.4e-12	1.1e-08	330	383	566	260	302	41	4	3	6	37	455	353	402	284	456	40	7	2	6	26
ENSG00000188171	ZNF626	-0.949	3.048	2.2e-12	2.8e-09	0.0013	0.17	878	665	669	913	812	443	459	376	327	436	1212	612	474	996	1227	429	657	263	337	293
ENSG00000138587	MNS1	-4.415	-1.058	4.3e-12	5.2e-09	9.1e-13	1.4e-09	22	104	33	48	104	4	5	3	0	2	31	96	23	52	156	4	7	2	0	1
ENSG00000227124	ZNF717	-7.149	-0.782	5.1e-12	6e-09	3.5e-16	6.6e-13	88	35	168	16	91	0	0	0	0	3	122	32	120	18	137	0	0	0	0	2
ENSG00000267481	ENSG00000267481	-7.836	-2.206	7.1e-12	8.1e-09	5.6e-16	1e-12	31	30	47	7	22	0	0	0	0	0	42	28	34	8	33	0	0	0	0	0
ENSG00000198865	CCDC152	2.421	2.037	1.3e-11	1.4e-08	7e-09	5.9e-06	45	114	167	51	90	720	385	340	499	551	62	105	119	56	136	697	552	238	515	370
ENSG00000251129	LINC02506	-6.348	-1.114	4e-11	4.1e-08	4.8e-15	8.1e-12	23	79	141	51	21	1	0	3	0	0	33	73	101	56	32	1	0	2	0	0
ENSG00000286709	ENSG00000286709	3.102	-2.161	8.4e-11	8.4e-08	1.3e-09	1.3e-06	3	6	4	0	2	17	32	37	21	24	4	6	3	0	3	16	46	26	22	16
ENSG00000078053	AMPH	-0.255	7.333	9.6e-11	9.4e-08	0.15	1	12174	12472	12599	13305	13085	11182	10879	10484	10472	10314	16799	11486	8933	14513	19768	10829	15584	7341	10808	6929
ENSG00000273748	ENSG00000273748	-0.858	2.696	1.7e-10	1.6e-07	0.0042	0.36	694	506	594	547	674	325	409	338	271	319	958	466	421	597	1018	315	586	237	280	214
ENSG00000269993	ENSG00000269993	-3.728	-0.363	1.9e-10	1.7e-07	4.4e-10	4.5e-07	69	156	188	71	26	7	10	12	1	7	95	144	134	77	40	7	14	9	1	5
ENSG00000229370	ENSG00000229370	-8.09	-1.976	4.2e-10	3.7e-07	2.5e-12	3.6e-09	5	12	34	90	22	0	0	0	0	0	8	11	24	98	33	0	0	0	0	0
ENSG00000212978	ENSG00000212978	-0.951	2.502	4.9e-10	4.2e-07	0.002	0.22	554	526	574	491	549	326	242	260	206	360	765	484	407	536	829	316	347	182	213	242
ENSG00000214548	MEG3	-8.439	6.859	6.6e-10	5.5e-07	1.9e-09	1.6e-06	862	70681	10533	23	1861	142	23	18	18	40	1190	65093	7468	25	2812	138	33	12	19	27
ENSG00000167637	ZNF283	-3.759	0.534	1e-09	8.2e-07	2.4e-09	2.1e-06	196	274	286	10	194	8	14	12	17	19	270	252	203	11	293	8	20	8	18	13
ENSG00000228755	PABPC1P8	3.323	-2.491	1.4e-09	1.1e-06	1.4e-09	1.3e-06	1	5	0	0	3	23	13	24	28	15	2	5	0	0	4	22	19	17	29	10
ENSG00000215547	DEFB115	6.922	-3.025	1.5e-09	1.1e-06	5.5e-11	5.9e-08	0	0	0	0	0	6	23	8	10	26	0	0	0	0	0	6	32	5	10	18
ENSG00000224597	SVIL-AS1	-7.275	0.702	2.1e-09	1.6e-06	5.8e-13	9.2e-10	414	210	252	3	268	1	0	0	2	4	570	193	179	3	405	1	0	0	2	3
ENSG00000053438	NNAT	-10.147	2.915	3e-09	2.1e-06	4.5e-11	5e-08	215	3956	985	1	293	0	1	0	0	3	297	3644	698	1	443	0	2	0	0	2
ENSG00000102195	GPR50	-3.561	1.725	3.8e-09	2.7e-06	9.3e-09	7.6e-06	272	719	835	229	140	33	36	88	8	20	376	662	593	250	212	32	52	63	8	13
ENSG00000188399	ANKRD36P1	2.99	-0.948	5.9e-09	4.1e-06	1.8e-08	1.4e-05	3	16	14	0	7	76	78	47	70	47	5	15	10	0	11	74	111	33	72	31
ENSG00000183323	CCDC125	-1.581	2.526	6.8e-09	4.5e-06	1e-05	0.0043	433	777	704	788	416	248	284	231	134	143	598	716	499	859	629	240	407	162	138	96
ENSG00000268912	ENSG00000268912	-4.006	0.408	7.4e-09	4.8e-06	1.7e-09	1.6e-06	158	164	264	135	164	13	2	7	0	32	218	151	188	147	248	13	3	5	0	23
ENSG00000173041	ZNF680	0.963	2.546	1.5e-08	9.7e-06	0.0019	0.22	228	243	327	272	360	504	484	524	562	716	315	224	232	297	543	488	693	367	580	481
ENSG00000250508	LINC02701	-4.784	-2.496	1.9e-08	1.2e-05	4.4e-12	6.1e-09	17	30	10	29	16	0	0	0	2	1	24	28	7	32	24	0	0	0	2	1
ENSG00000272234	ENSG00000272234	2.231	-1.463	2e-08	1.2e-05	6.2e-07	0.00041	3	14	9	7	10	49	29	21	56	49	5	13	6	8	15	47	42	14	58	33
ENSG00000237651	C2orf74	-1.156	0.987	2.2e-08	1.3e-05	0.00063	0.1	238	177	216	160	187	122	76	73	64	104	328	163	153	175	282	118	109	51	66	70
ENSG00000230417	LINC00856	-2.57	0.778	2.6e-08	1.5e-05	1.4e-07	1e-04	163	264	64	322	230	65	17	19	30	44	225	243	45	351	348	63	25	13	31	30
ENSG00000113209	PCDHB5	1.293	2.011	4.1e-08	2.3e-05	0.00014	0.034	173	173	193	111	193	451	333	330	326	626	239	159	137	121	291	437	477	231	336	421
ENSG00000117600	PLPPR4	-1.117	4.523	7.4e-08	4.1e-05	9.1e-05	0.023	2013	1922	3387	2362	1717	1326	1218	1070	768	873	2778	1770	2402	2577	2594	1284	1744	749	793	586
ENSG00000234444	ZNF736	-5.283	-1.668	9.7e-08	5.4e-05	8.7e-10	8.8e-07	26	107	45	4	23	0	3	0	1	0	36	99	32	4	36	0	4	0	1	0
ENSG00000167065	DUSP18	-0.33	3.687	1.1e-07	6e-05	0.22	1	1009	1059	1006	1125	993	859	811	851	780	828	1392	975	713	1227	1501	832	1162	596	805	556
ENSG00000108384	RAD51C	-0.455	3.154	1.4e-07	7.3e-05	0.11	1	697	739	836	784	665	507	563	566	542	537	962	681	593	855	1005	491	807	396	559	361
ENSG00000101294	HM13	0.502	6.61	1.5e-07	8e-05	0.0081	0.52	6762	6177	4776	5351	6245	8115	7968	8001	8957	8480	9330	5689	3386	5837	9435	7859	11414	5602	9244	5697
ENSG00000224240	CYCSP49	2.925	-1.476	1.6e-07	8.3e-05	9.6e-08	7.3e-05	2	16	4	0	6	50	56	35	28	48	3	15	3	0	9	48	80	24	29	32
ENSG00000278200	LINC01971	-1.778	-0.67	3e-07	0.00015	1.4e-05	0.0055	71	78	84	73	31	33	20	12	15	18	98	72	60	80	48	32	29	8	15	12
ENSG00000287763	ENSG00000287763	1.965	0.854	3e-07	0.00015	5.5e-06	0.0028	26	26	98	72	42	267	240	235	154	133	37	24	70	78	64	259	343	165	159	89
ENSG00000159228	CBR1	-0.834	3.744	3.2e-07	0.00015	0.0041	0.36	1025	1316	1465	1282	1124	771	553	611	621	928	1414	1212	1039	1398	1699	747	792	428	641	624
ENSG00000108474	PIGL	-0.582	4.019	5.3e-07	0.00025	0.03	0.98	1362	1411	1336	1356	1575	836	838	883	1207	938	1880	1299	947	1479	2379	810	1201	618	1246	630
ENSG00000221818	EBF2	1.897	2.931	6.7e-07	0.00032	6.4e-06	0.0031	166	149	223	290	339	1335	699	674	300	1340	229	137	158	316	512	1293	1002	472	310	901
ENSG00000005059	MCUB	-1.838	0.792	6.9e-07	0.00032	1.2e-05	0.005	128	412	129	130	166	63	37	63	45	62	177	380	91	142	251	61	54	44	46	42
ENSG00000188342	GTF2F2	-0.344	4.457	7.5e-07	0.00034	0.16	1	1878	1601	1991	1705	1723	1413	1408	1365	1346	1480	2592	1474	1412	1860	2603	1368	2017	956	1389	994
ENSG00000230317	LINC01284	-2.828	-2.776	7.6e-07	0.00034	3.4e-07	0.00024	15	17	25	11	8	2	3	0	3	2	21	16	18	12	13	2	4	0	3	1
ENSG00000163932	PRKCD	1.237	3.357	1.5e-06	0.00066	0.00025	0.05	477	426	572	398	337	720	900	1458	1471	659	658	392	406	434	510	697	1289	1021	1518	442
ENSG00000237179	LINC01797	-0.853	1.029	1.5e-06	0.00066	0.0082	0.52	225	169	200	180	166	103	143	97	95	81	310	156	142	196	251	100	204	68	98	54
ENSG00000136267	DGKB	-0.909	3.772	1.7e-06	0.00073	0.0025	0.27	1152	1029	1689	1355	1226	686	736	952	563	499	1590	948	1198	1478	1852	664	1054	667	581	335
ENSG00000144191	CNGA3	-1.286	-0.999	1.7e-06	0.00072	0.00064	0.1	37	42	63	53	47	12	16	31	21	19	52	39	45	58	71	12	23	22	22	13
ENSG00000286593	ENSG00000286593	1.573	0.171	1.7e-06	0.00072	8.6e-05	0.023	19	65	59	32	27	110	146	138	114	88	27	60	42	35	41	107	209	97	118	59
ENSG00000187690	EZHIP	-5.823	-3.78	3.1e-06	0.0013	8.2e-07	0.00052	4	7	16	3	4	0	0	0	0	0	6	6	12	3	7	0	0	0	0	0
ENSG00000159674	SPON2	-4.17	1.832	3.9e-06	0.0016	1.5e-07	0.00011	388	1746	71	124	97	51	9	29	26	20	535	1609	50	135	147	49	14	20	27	13
ENSG00000230635	CYP4F60P	-5.586	-3.895	6e-06	0.0024	1.3e-06	0.00078	6	7	7	1	8	0	0	0	0	0	8	6	5	1	12	0	0	0	0	0
ENSG00000105357	MYH14	-5.12	-3.227	6.1e-06	0.0024	4e-06	0.0021	1	8	27	18	5	0	0	0	0	1	2	7	20	19	8	0	0	0	0	1
ENSG00000082556	OPRK1	-2.229	-1.57	6.8e-06	0.0026	1.2e-05	0.005	24	67	11	26	55	5	8	7	10	9	34	62	7	28	82	5	11	5	10	6
ENSG00000229238	PPP1R12BP1	2.743	0.114	7.1e-06	0.0027	2.3e-06	0.0013	10	36	37	0	17	118	150	168	121	112	14	33	27	0	26	114	215	118	125	75
ENSG00000215790	SLC35E2A	-0.354	3.621	7.2e-06	0.0027	0.2	1	1047	1025	883	1015	1027	809	834	843	681	743	1444	944	626	1107	1552	783	1195	590	703	499
ENSG00000174840	PDE12	-0.392	4.39	7.3e-06	0.0027	0.12	1	1670	1805	1629	1902	1618	1478	1383	1154	1194	1361	2304	1662	1155	2075	2444	1431	1981	808	1232	914
ENSG00000083750	RRAGB	-0.215	6.053	8.4e-06	0.0031	0.25	1	5272	5098	5385	5121	4993	4718	4782	4329	4205	4249	7275	4695	3818	5586	7543	4569	6850	3031	4340	2854
ENSG00000250479	CHCHD10	-0.845	3.025	8.9e-06	0.0032	0.0065	0.46	625	601	857	978	719	381	310	525	491	398	863	553	608	1067	1087	369	444	368	507	267
ENSG00000161642	ZNF385A	0.521	3.921	9.9e-06	0.0035	0.056	1	881	921	851	1061	790	1493	1240	1409	1262	1059	1216	848	603	1157	1194	1446	1777	987	1302	711
ENSG00000160593	JAML	-5.533	-2.898	1e-05	0.0036	1.3e-06	8e-04	6	53	2	4	11	1	0	0	0	0	9	49	1	4	17	1	0	0	0	0
ENSG00000278901	ENSG00000278901	-4.131	-3.386	1e-05	0.0036	9.5e-07	0.00059	6	8	20	7	7	1	0	1	0	0	8	7	15	8	11	1	0	1	0	0
ENSG00000162877	PM20D1	-5.885	-3.738	1.1e-05	0.0038	3.5e-06	0.0019	4	17	8	1	4	0	0	0	0	0	6	16	6	1	7	0	0	0	0	0
ENSG00000227098	ENSG00000227098	-1.543	-1.058	1.1e-05	0.0037	0.00019	0.041	29	61	66	59	31	13	20	25	10	15	41	56	47	64	47	13	29	18	10	10
ENSG00000182580	EPHB3	0.447	5.469	1.2e-05	0.0039	0.032	1	3406	2368	2708	2505	2594	3961	3467	3790	3840	3458	4700	2181	1920	2733	3919	3836	4967	2654	3963	2323
ENSG00000198691	ABCA4	-2.794	-0.962	1.2e-05	0.004	6.6e-06	0.0031	45	118	12	59	71	12	1	3	13	14	62	109	8	64	107	12	2	2	13	10
ENSG00000288686	XGY2	-2.554	-3.071	1.2e-05	0.0039	4.7e-06	0.0025	17	11	10	6	12	1	4	2	1	2	23	10	7	7	18	1	5	1	1	1
ENSG00000198883	PNMA5	-2.608	-2.621	1.3e-05	0.0041	1.9e-05	0.0071	6	12	21	30	14	2	0	3	3	5	9	11	15	33	22	2	1	2	3	4
ENSG00000265296	FEM1AP2	2.243	-1.611	1.3e-05	0.0042	1.6e-05	0.006	0	16	10	5	8	52	26	43	42	20	1	15	7	5	12	50	38	30	43	13
ENSG00000279689	ENSG00000279689	-0.754	0.029	1.3e-05	0.0043	0.023	0.88	83	89	89	95	95	68	51	45	41	64	115	82	63	104	144	66	73	31	42	43
ENSG00000232229	LINC00865	-6.025	-3.654	1.4e-05	0.0045	3.9e-06	0.0021	2	18	11	1	7	0	0	0	0	0	3	17	8	1	10	0	0	0	0	0
ENSG00000267254	ZNF790-AS1	-2.814	-2.319	1.4e-05	0.0045	6.6e-06	0.0031	19	8	53	7	24	2	4	4	3	2	26	7	39	8	36	2	6	3	3	1
ENSG00000125851	PCSK2	0.642	6.728	1.5e-05	0.0047	0.002	0.22	7850	5201	5625	5070	6276	7948	7936	11398	10450	9131	10832	4790	3988	5530	9481	7697	11368	7981	10785	6134
ENSG00000152467	ZSCAN1	1.697	1.741	1.7e-05	0.0052	8e-05	0.022	42	177	189	93	66	459	387	444	327	222	58	163	135	102	101	445	554	311	337	149
ENSG00000171522	PTGER4	1.912	2.612	1.8e-05	0.0054	3.8e-05	0.013	81	194	176	180	297	629	224	379	1151	1109	112	179	125	196	447	609	322	265	1188	746
ENSG00000256683	ZNF350	-0.797	2.138	1.8e-05	0.0054	0.012	0.65	446	458	454	246	410	244	258	183	226	249	615	422	322	269	619	236	369	128	233	167
ENSG00000132872	SYT4	-0.921	8.354	2e-05	0.0059	0.00013	0.032	29910	26793	19685	50871	27992	16648	19872	14729	16884	13878	41271	24674	13957	55490	42289	16123	28467	10313	17425	9323
ENSG00000162670	BRINP3	-0.759	4.925	2.1e-05	0.006	0.0028	0.28	2233	2615	2143	4101	2743	1756	1348	1734	1532	1807	3082	2408	1519	4473	4144	1701	1931	1214	1581	1214
ENSG00000260518	BMS1P8	-3.847	-2.082	2.1e-05	0.006	6.5e-06	0.0031	10	29	77	1	27	3	1	3	3	0	15	27	56	1	41	3	1	2	3	0
ENSG00000187091	PLCD1	0.91	3.713	2.4e-05	0.0069	0.0033	0.32	575	754	563	767	640	836	1010	1553	1765	1032	793	694	399	837	967	810	1447	1088	1822	693
ENSG00000053254	FOXN3	0.383	6.588	2.5e-05	0.0069	0.041	1	6331	5776	5622	6170	6380	6668	7290	8056	8694	8766	8736	5319	3986	6730	9638	6458	10443	5641	8973	5889
ENSG00000120903	CHRNA2	1.899	2.058	2.6e-05	0.0071	5.2e-05	0.016	125	134	169	65	142	213	418	591	986	160	173	123	120	71	214	206	599	414	1017	107
ENSG00000145536	ADAMTS16	-1.618	-0.509	2.6e-05	0.0071	0.00016	0.036	42	158	47	51	71	23	24	24	25	24	58	146	33	56	107	22	34	17	26	16
ENSG00000215506	TPTE2P4	2.77	0.582	2.6e-05	0.0072	6.7e-06	0.0031	11	45	55	0	24	170	227	200	157	179	16	42	40	0	37	165	325	140	162	120
ENSG00000078295	ADCY2	0.598	6.951	2.8e-05	0.0075	0.0034	0.33	8211	7876	7077	5284	7255	11499	9722	8798	10743	13287	11330	7253	5018	5764	10961	11136	13927	6160	11087	8926
ENSG00000185904	LINC00839	-8.769	-1.365	2.8e-05	0.0075	1.5e-11	1.8e-08	41	123	52	0	44	0	0	0	0	0	57	114	37	0	67	0	0	0	0	0
ENSG00000235462	TAB3P1	-5.266	-4.079	2.9e-05	0.0078	9.6e-06	0.0042	7	4	4	1	6	0	0	0	0	0	9	4	3	1	9	0	0	0	0	0
ENSG00000258590	NBEAP1	1.213	-0.139	3e-05	0.008	0.0014	0.18	16	40	61	38	38	111	92	90	80	73	23	37	44	42	57	108	132	63	83	49
ENSG00000286358	ENSG00000286358	-1.524	0.214	3.2e-05	0.0084	0.00025	0.05	45	109	187	161	109	53	29	30	47	53	63	100	133	175	165	51	42	21	48	36
ENSG00000287069	ENSG00000287069	-4.777	-2.325	3.2e-05	0.0084	5.7e-06	0.0029	13	3	87	1	20	2	1	0	1	0	19	3	64	1	30	2	1	0	1	0
ENSG00000185630	PBX1	0.358	9.451	3.7e-05	0.0094	0.048	1	46316	41894	50059	39583	44569	48802	58108	61208	58884	58072	63909	38581	35494	43177	67333	47262	83240	42858	60771	39012
ENSG00000231050	ENSG00000231050	-1.319	-0.432	3.7e-05	0.0094	9e-04	0.13	73	60	101	70	66	20	44	48	19	17	101	55	72	76	100	19	62	34	20	11
ENSG00000110852	CLEC2B	-2.898	-3.141	3.9e-05	0.0097	6.8e-05	0.02	9	17	6	9	13	1	0	1	0	5	12	16	4	10	19	1	0	1	0	4
ENSG00000278318	ZNF229	-4.826	2.454	3.9e-05	0.0097	2.1e-06	0.0012	1630	557	722	23	881	76	2	8	1	47	2247	513	512	25	1330	74	3	5	1	32
ENSG00000243710	CFAP57	-1.627	-1.357	4e-05	0.0098	0.00019	0.041	33	75	26	19	45	17	12	14	11	11	46	69	18	21	68	16	17	10	11	7
ENSG00000135698	MPHOSPH6	-0.301	4.128	4.5e-05	0.011	0.24	1	1476	1269	1460	1390	1392	1145	1253	1174	989	1111	2037	1169	1035	1516	2103	1109	1795	822	1021	746
ENSG00000168135	KCNJ4	0.838	1.78	5e-05	0.012	0.01	0.59	179	208	132	186	181	388	255	296	419	228	247	192	93	203	274	376	365	207	432	153
ENSG00000188517	COL25A1	1.454	5.106	5.1e-05	0.012	5.3e-05	0.016	1024	1025	1281	1833	1513	2084	2118	2064	4658	7373	1413	944	908	1999	2286	2018	3034	1445	4807	4954
ENSG00000286271	ENSG00000286271	3.718	-3.856	5.2e-05	0.013	8.2e-07	0.00052	2	0	0	0	0	7	4	6	8	6	2	0	0	0	0	7	6	4	8	4
ENSG00000160180	TFF3	-3.435	-1.249	5.4e-05	0.013	3e-05	0.011	10	199	29	17	9	5	1	4	9	5	14	184	20	19	14	5	2	3	9	3
ENSG00000223518	CSNK1A1P1	-1.34	-1.132	5.4e-05	0.013	0.00078	0.12	39	26	48	73	37	23	15	24	14	12	54	24	34	79	56	22	22	17	14	8
ENSG00000227012	LINC02527	-0.873	1.099	5.4e-05	0.013	0.0093	0.56	179	164	228	261	160	134	129	111	77	90	247	151	162	285	242	130	185	78	79	60
ENSG00000140836	ZFHX3	0.795	7.131	5.5e-05	0.013	0.00061	0.098	10230	6652	6227	4971	9082	10040	14333	15798	13161	11168	14115	6126	4415	5423	13720	9723	20532	11062	13583	7502
ENSG00000182632	CCNYL2	-4.539	-3.62	5.6e-05	0.013	9.3e-06	0.0041	9	13	10	0	7	1	0	0	0	0	12	12	7	0	10	1	0	0	0	0
ENSG00000143515	ATP8B2	0.257	6.999	6.1e-05	0.014	0.16	1	8352	8907	9159	7582	8249	9629	10105	10440	10575	9743	11525	8203	6494	8270	12462	9325	14475	7310	10914	6545
ENSG00000259235	ENSG00000259235	-1.098	-0.559	6.8e-05	0.015	0.0026	0.27	48	50	87	85	53	21	39	29	27	34	66	46	62	93	80	20	56	20	28	23
ENSG00000125351	UPF3B	-0.229	5.278	7.5e-05	0.017	0.27	1	3191	3064	3065	2758	3096	2522	2855	2417	2547	2604	4403	2822	2173	3008	4678	2442	4089	1692	2629	1749
ENSG00000287762	ENSG00000287762	-3.052	-3.084	8e-05	0.018	8.4e-05	0.023	21	8	18	3	9	0	1	3	0	3	28	7	13	3	14	0	2	2	0	2
ENSG00000100916	BRMS1L	-0.284	4.218	8.4e-05	0.018	0.26	1	1619	1382	1492	1475	1434	1201	1375	1088	1226	1188	2234	1273	1058	1609	2167	1163	1969	762	1265	798
ENSG00000130950	NUTM2F	0.852	0.317	8.4e-05	0.018	0.013	0.65	59	67	76	61	52	85	109	150	141	85	82	62	54	67	79	82	156	105	146	57
ENSG00000173698	ADGRG2	-1.492	2.099	8.6e-05	0.019	0.00037	0.066	604	622	166	376	507	236	97	88	207	180	833	573	117	410	766	229	140	61	214	121
ENSG00000077327	SPAG6	-2.876	-0.308	8.7e-05	0.019	5.3e-05	0.016	34	368	54	22	21	10	18	14	11	15	48	340	38	24	33	10	25	10	11	10
ENSG00000133424	LARGE1	0.776	6.103	9e-05	0.019	0.00091	0.13	3086	3815	5487	2507	3476	6707	5261	6198	5549	7743	4259	3513	3891	2735	5252	6495	7536	4340	5727	5202
ENSG00000197928	ZNF677	-0.822	3.677	1e-04	0.022	0.0081	0.52	1529	1234	1141	643	1366	585	615	580	787	778	2110	1136	809	701	2064	567	881	406	812	523
ENSG00000109132	PHOX2B	-7.03	-0.248	0.00011	0.023	2.6e-06	0.0014	0	459	95	37	0	0	1	1	1	0	1	424	67	41	0	0	2	1	1	0
ENSG00000124159	MATN4	6.065	3.298	0.00011	0.023	3e-05	0.011	3	1	5	80	15	27	6	44	5534	1401	5	1	3	87	23	26	10	30	5711	941
ENSG00000135063	FAM189A2	-0.778	2.484	0.00011	0.023	0.016	0.76	568	580	587	382	433	363	315	354	190	265	784	534	416	417	655	352	451	248	196	178
ENSG00000235890	TSPEAR-AS1	1.031	1.76	0.00011	0.023	0.0037	0.34	117	260	197	101	127	358	348	377	294	261	162	240	140	110	192	347	499	264	303	175
ENSG00000248498	ASNSP1	2.776	0.122	0.00011	0.023	2.7e-05	0.0098	5	51	25	0	18	81	109	137	213	135	7	47	18	0	27	78	157	96	220	91
ENSG00000250159	ENSG00000250159	-1.242	-0.903	0.00011	0.023	0.0015	0.19	84	49	47	26	52	29	25	16	19	20	115	45	33	29	78	28	35	11	20	13
ENSG00000196337	CGB7	1.782	-1.606	0.00012	0.024	0.00018	0.04	3	8	10	14	15	28	20	19	65	40	5	7	7	15	22	27	29	13	67	27
ENSG00000224687	RASAL2-AS1	-0.702	0.708	0.00012	0.024	0.03	0.97	142	154	184	132	110	90	106	86	72	89	196	142	131	144	166	87	152	60	74	60
ENSG00000074706	IPCEF1	-0.788	-0.257	0.00013	0.025	0.022	0.85	67	90	65	79	70	30	47	60	36	43	93	83	46	86	106	29	67	42	37	29
ENSG00000164128	NPY1R	-0.954	2.182	0.00013	0.025	0.0056	0.43	364	485	433	514	361	307	239	125	157	285	503	447	307	561	546	297	343	87	162	192
ENSG00000169684	CHRNA5	0.581	2.282	0.00013	0.025	0.056	1	307	293	232	291	284	414	328	434	392	537	423	270	164	317	429	401	470	304	405	361
ENSG00000279114	ENSG00000279114	-1.875	-2.48	0.00013	0.026	0.00019	0.041	20	16	17	25	9	4	4	3	11	0	27	15	12	27	14	4	6	2	11	0
ENSG00000286456	ENSG00000286456	2.279	-2.488	0.00014	0.027	0.00024	0.048	0	5	10	2	2	17	10	35	13	21	1	5	8	2	3	16	15	25	13	14
ENSG00000188707	ZBED6CL	-5.395	-4.035	0.00015	0.029	4.8e-05	0.015	3	5	11	0	6	0	0	0	0	0	4	5	8	0	9	0	0	0	0	0
ENSG00000240086	ENSG00000240086	-0.748	3.412	0.00015	0.029	0.016	0.75	1085	786	1053	1240	664	632	595	520	710	417	1497	724	747	1352	1004	612	852	364	733	280
ENSG00000079308	TNS1	0.58	5.696	0.00016	0.029	0.0076	0.51	2969	3167	3589	2282	3055	4078	3441	4790	5593	4619	4097	2917	2545	2489	4615	3949	4929	3354	5772	3103
ENSG00000188219	POTEE	-2.528	-0.453	0.00016	0.03	8.3e-05	0.023	143	136	28	11	113	9	9	20	31	5	197	125	19	12	170	9	13	14	32	3
ENSG00000196549	MME	3.258	2.429	0.00016	0.03	8.2e-06	0.0037	100	57	55	77	79	71	112	155	1680	1509	138	52	39	84	120	69	161	108	1734	1015
ENSG00000227718	ENSG00000227718	-4.971	-4.246	0.00016	0.03	6.9e-05	0.02	0	3	4	6	4	0	0	0	0	0	1	3	3	7	6	0	0	0	0	0
ENSG00000169676	DRD5	-1.629	-2.413	0.00017	0.031	0.00037	0.066	11	29	20	16	13	7	9	3	4	5	15	27	14	18	20	7	12	2	4	3
ENSG00000255142	ENSG00000255142	0.871	-0.289	0.00017	0.031	0.013	0.66	44	34	22	57	46	73	73	67	87	72	61	31	15	62	69	71	105	47	90	48
ENSG00000154080	CHST9	-2.081	0.606	0.00018	0.032	0.00015	0.034	180	368	28	126	172	63	20	21	58	45	248	339	19	138	260	61	29	14	60	30
ENSG00000214026	MRPL23	1.417	-2.285	0.00018	0.032	0.0012	0.16	3	7	11	6	9	22	12	19	25	18	4	6	8	7	14	21	18	13	26	12
ENSG00000215915	ATAD3C	-1.028	-0.177	0.00018	0.032	0.0059	0.44	88	83	119	59	69	40	38	64	25	37	122	76	85	64	104	39	55	45	26	25
ENSG00000238058	ENSG00000238058	-0.391	2.497	0.00018	0.032	0.19	1	503	421	439	487	461	399	377	326	293	369	694	388	311	531	697	386	540	228	302	248
ENSG00000277146	ENSG00000277146	2.42	-2.009	0.00018	0.032	7.1e-05	0.02	0	12	11	0	3	31	34	34	19	18	1	11	8	0	5	30	49	24	20	12
ENSG00000137752	CASP1	-2.787	-2.337	0.00019	0.033	6.6e-05	0.019	34	12	5	11	42	3	0	2	5	6	46	11	3	12	62	3	0	1	5	4
ENSG00000147573	TRIM55	-5.039	-4.189	0.00019	0.033	0.00012	0.031	7	2	0	5	5	0	0	0	0	0	9	2	0	5	7	0	0	0	0	0
ENSG00000198286	CARD11	-5.54	-4.007	0.00019	0.033	9.7e-05	0.025	2	9	14	2	0	0	0	0	0	0	3	8	11	2	1	0	0	0	0	0
ENSG00000255433	LINC02735	3.469	-2.891	0.00019	0.033	7.8e-05	0.022	1	0	1	3	1	39	0	5	17	14	1	0	1	3	2	38	1	3	18	9
ENSG00000166596	CFAP52	-5.351	-1.595	2e-04	0.034	1.2e-05	0.005	1	179	27	10	1	0	2	1	1	0	2	166	19	11	3	0	3	1	1	0
ENSG00000181449	SOX2	-2.522	0.797	2e-04	0.034	0.00012	0.03	86	663	49	136	123	18	19	29	89	29	119	611	34	148	186	17	28	20	92	19
ENSG00000185864	NPIPB4	0.501	1.74	2e-04	0.034	0.1	1	177	198	176	210	234	253	316	301	239	301	245	182	125	229	353	245	452	211	247	202
ENSG00000248869	LINC02511	2.773	-0.252	2e-04	0.034	9.1e-05	0.023	4	34	27	1	9	81	36	44	113	248	6	32	20	1	14	78	53	30	117	168
ENSG00000088356	PDRG1	0.361	5.632	0.00021	0.035	0.075	1	3813	3236	2686	2808	3199	4004	4015	4112	4346	3739	5261	2980	1904	3063	4833	3878	5752	2879	4485	2512
ENSG00000163568	AIM2	-0.668	2.038	0.00021	0.035	0.035	1	351	369	444	315	337	244	313	229	169	188	484	340	315	344	510	236	448	160	174	126
ENSG00000285564	ENSG00000285564	1.012	-0.507	0.00021	0.035	0.0057	0.43	40	28	20	23	51	61	71	83	60	55	55	26	14	25	76	59	102	58	62	37
ENSG00000230552	ENSG00000230552	-1.428	-1.075	0.00022	0.037	0.00076	0.12	24	63	55	69	27	19	23	23	15	8	34	58	39	75	41	18	32	16	16	5
ENSG00000174226	SNX31	2.457	-3.439	0.00023	0.037	0.00022	0.046	1	1	3	1	2	2	6	14	12	9	1	1	2	1	3	2	9	10	12	6
ENSG00000107317	PTGDS	-3.579	2.215	0.00024	0.038	1.4e-05	0.0054	329	2417	57	80	205	36	23	37	98	64	454	2227	40	87	311	35	33	26	101	43
ENSG00000271551	ENSG00000271551	-0.428	1.806	0.00024	0.038	0.16	1	294	293	258	303	295	233	252	184	185	217	406	270	183	331	445	226	361	129	191	146
ENSG00000286099	ENSG00000286099	2.669	1.034	0.00024	0.038	1e-04	0.026	25	77	85	1	11	209	298	446	171	148	35	71	61	1	18	202	427	313	176	99
ENSG00000129317	PUS7L	0.333	5.33	0.00025	0.04	0.11	1	2447	2836	2457	2637	2526	3422	2958	2857	3291	3724	3376	2612	1742	2877	3817	3314	4238	2000	3396	2502
ENSG00000139835	GRTP1	0.496	1.075	0.00025	0.04	0.11	1	120	129	142	107	128	153	163	183	203	183	165	119	101	117	194	148	233	128	209	123
ENSG00000276842	ENSG00000276842	-1.421	-2.646	0.00025	0.04	0.0011	0.15	15	12	15	16	12	8	6	4	4	3	21	11	11	17	18	8	8	3	4	2
ENSG00000117616	RSRP1	-0.303	5.713	0.00026	0.041	0.13	1	3969	4550	4151	4035	4297	3867	3647	3031	2995	3483	5477	4190	2943	4401	6492	3745	5224	2122	3091	2340
ENSG00000223774	ENSG00000223774	1.511	-2.237	0.00026	0.041	0.00093	0.13	7	13	3	7	4	18	13	17	34	19	10	12	2	8	7	17	19	12	35	13
ENSG00000124440	HIF3A	0.751	4.36	0.00027	0.042	0.0086	0.54	883	1180	1207	1266	1010	1285	1445	1694	2564	2344	1219	1087	856	1381	1526	1244	2071	1186	2646	1575
ENSG00000131149	GSE1	0.401	7.435	0.00027	0.043	0.035	1	9616	10116	12229	11590	10519	11850	13052	14948	16162	15378	13269	9316	8671	12642	15892	11476	18698	10467	16680	10331
ENSG00000154263	ABCA10	-0.621	0.738	0.00028	0.043	0.055	1	118	178	137	126	162	82	95	103	78	111	163	164	97	138	244	79	136	72	81	75
ENSG00000169598	DFFB	0.262	3.284	0.00028	0.043	0.35	1	623	676	645	669	592	798	828	714	737	765	860	623	457	730	894	773	1186	500	761	514
ENSG00000235007	ENSG00000235007	2.737	-3.187	0.00028	0.043	0.00013	0.032	1	0	1	2	3	2	5	13	25	11	2	0	1	2	4	2	7	9	26	7
ENSG00000245870	LINC00682	-4.256	-2.754	0.00028	0.043	0.00013	0.032	2	62	17	4	0	1	1	0	2	0	4	58	12	5	1	1	1	0	2	0
ENSG00000127399	LRRC61	-7.513	-2.516	0.00029	0.043	1.1e-08	9.1e-06	16	10	59	0	24	0	0	0	0	0	22	9	43	0	36	0	0	0	0	0
ENSG00000170860	LSM3	-0.251	4.776	0.00029	0.044	0.27	1	2203	1952	2381	2131	2118	1763	1783	1708	1806	2003	3040	1798	1688	2324	3200	1707	2554	1196	1864	1346
ENSG00000060749	QSER1	0.306	5.92	0.00031	0.046	0.11	1	4249	4034	3519	3693	4131	4251	4896	4672	4957	5497	5863	3715	2495	4028	6241	4117	7013	3271	5116	3693
ENSG00000130055	GDPD2	-2.07	-1.782	0.00031	0.046	0.00032	0.059	12	78	34	17	15	8	4	12	5	7	17	72	24	19	23	8	6	9	5	5
ENSG00000259280	ENSG00000259280	-1.234	0.011	0.00031	0.046	0.0022	0.24	79	74	64	188	93	56	33	37	30	56	109	68	45	205	140	54	47	26	31	38
ENSG00000287402	ENSG00000287402	-5.621	-3.847	0.00031	0.046	6.4e-05	0.019	14	1	7	0	7	0	0	0	0	0	18	1	5	0	11	0	0	0	0	0
ENSG00000183067	IGSF5	-0.951	0.431	0.00032	0.046	0.0083	0.53	101	173	124	104	130	70	44	43	97	71	140	159	88	113	196	68	64	30	100	48
ENSG00000100767	PAPLN	-2.477	-0.107	0.00033	0.047	0.00019	0.041	41	309	36	112	56	31	2	16	14	36	57	285	25	122	85	30	4	11	14	25
ENSG00000103449	SALL1	-0.919	5.211	0.00033	0.047	0.0015	0.18	2601	4658	3729	3547	3027	2139	3027	1693	1372	1055	3589	4290	2644	3869	4574	2072	4335	1185	1416	708
ENSG00000204642	HLA-F	-3.319	-3.867	0.00033	0.048	0.00028	0.054	7	6	2	5	5	0	0	2	0	0	10	6	1	6	8	0	0	2	0	0
ENSG00000204965	PCDHA5	-3.039	-0.969	0.00034	0.049	0.00013	0.032	40	13	182	3	78	2	12	6	15	3	55	12	131	3	117	2	17	4	15	2
ENSG00000279075	ENSG00000279075	-4.626	-4.409	0.00034	NA	0.00027	0.052	3	3	3	2	3	0	0	0	0	0	4	3	2	2	5	0	0	0	0	0
ENSG00000283294	ENSG00000283294	1.173	0.048	0.00034	0.048	0.0028	0.28	50	54	34	19	67	156	91	85	78	98	69	50	24	21	100	151	130	59	81	66
ENSG00000074657	ZNF532	0.171	7.758	0.00035	0.049	0.34	1	15959	14531	14198	13967	15218	15844	17144	16425	16554	17197	22021	13382	10067	15235	22991	15344	24559	11501	17084	11553
ENSG00000225205	ENSG00000225205	-0.979	-1.595	0.00035	0.05	0.0063	0.46	30	26	40	22	28	12	18	12	16	16	42	24	29	24	42	12	25	8	16	11
ENSG00000255085	ENSG00000255085	-5.796	-3.888	0.00035	0.049	0.00019	0.04	0	9	21	1	1	0	0	0	0	0	1	8	16	1	2	0	0	0	0	0
ENSG00000069535	MAOB	-0.902	0.962	0.00037	0.051	0.01	0.59	163	300	165	156	125	128	90	90	89	88	225	276	117	170	189	124	129	63	92	59
ENSG00000185332	TMEM105	1.576	-2.477	0.00037	0.051	0.0011	0.15	7	10	4	4	3	7	16	21	25	15	10	9	3	4	5	7	23	15	26	10
ENSG00000107984	DKK1	0.881	3.381	0.00038	0.052	0.0076	0.51	648	623	588	483	311	891	842	627	1339	1188	894	574	417	527	471	863	1206	439	1382	798
ENSG00000176422	SPRYD4	-0.26	3.479	0.00039	0.054	0.34	1	881	905	928	866	819	710	825	708	678	750	1215	833	658	945	1237	688	1181	496	700	504
ENSG00000213085	CFAP45	-3.514	-2.003	0.00039	0.053	0.00025	0.05	1	113	28	6	3	1	3	4	2	3	2	105	20	7	5	1	4	3	2	2
ENSG00000162814	SPATA17	-0.578	0.933	4e-04	0.054	0.071	1	151	208	129	145	183	118	105	106	96	123	209	192	91	158	277	114	150	74	99	83
ENSG00000102468	HTR2A	0.947	3.141	0.00042	0.057	0.006	0.44	465	479	323	396	515	604	1161	1296	569	572	642	441	229	432	778	585	1662	908	587	384
ENSG00000169302	STK32A	-0.395	5.233	0.00042	0.057	0.073	1	3416	3163	2674	3251	2975	2533	2575	2195	2652	1816	4713	2913	1896	3546	4495	2453	3689	1537	2737	1220
ENSG00000215256	DHRS4-AS1	0.337	4.158	0.00042	0.057	0.19	1	1196	1128	934	1297	1156	1528	1418	1337	1555	1376	1650	1039	662	1415	1747	1480	2032	936	1605	924
ENSG00000149115	TNKS1BP1	0.336	6.116	0.00043	0.057	0.081	1	4086	4785	4730	4253	4381	5151	5096	6010	6586	5225	5638	4407	3354	4639	6619	4988	7300	4208	6797	3510
ENSG00000261402	ENSG00000261402	-1.454	-2.175	0.00044	0.058	0.0015	0.18	30	23	9	20	20	5	13	6	4	9	41	21	6	22	30	5	18	4	4	6
ENSG00000036448	MYOM2	-0.539	1.99	0.00046	0.06	0.08	1	318	315	465	290	308	248	218	223	215	263	439	290	330	316	466	240	312	156	222	177
ENSG00000111783	RFX4	-5.127	-0.067	0.00046	0.06	3.9e-05	0.013	1	548	63	43	3	1	7	9	1	0	2	506	44	47	5	1	9	7	1	0
ENSG00000172379	ARNT2	-0.269	7.644	0.00047	0.062	0.14	1	16766	15168	13315	17974	16086	13537	12849	13012	12938	13463	23134	13969	9441	19606	24302	13110	18407	9111	13353	9044
ENSG00000118733	OLFM3	-0.47	5.671	0.00048	0.062	0.028	0.96	4660	4005	4809	4148	3834	3625	3815	3068	2402	2576	6430	3688	3410	4525	5792	3511	5465	2148	2479	1730
ENSG00000260236	ENSG00000260236	-0.474	1.348	0.00048	0.062	0.12	1	240	230	186	211	194	161	186	134	140	143	331	212	132	230	294	156	266	94	144	96
ENSG00000147509	RGS20	0.827	-0.441	5e-04	0.064	0.017	0.77	35	38	26	35	52	52	73	80	52	74	48	35	18	38	78	50	105	56	54	50
ENSG00000196388	INCA1	0.725	-0.698	5e-04	0.064	0.032	1	31	32	27	41	30	60	51	40	51	65	43	29	19	45	46	58	73	28	53	44
ENSG00000146021	KLHL3	-0.305	4.113	0.00051	0.065	0.24	1	1486	1458	1382	1197	1401	1233	1207	1097	956	1111	2051	1343	980	1306	2117	1194	1729	768	987	746
ENSG00000197479	PCDHB11	0.723	1.244	0.00051	0.065	0.029	0.96	168	97	151	122	104	151	222	248	244	194	231	89	107	133	158	146	318	174	252	130
ENSG00000198496	NBR2	0.374	2.271	0.00051	0.065	0.21	1	304	332	326	294	261	443	410	376	347	390	420	306	231	321	394	429	588	263	358	262
ENSG00000278673	ENSG00000278673	1.054	-0.04	0.00051	0.065	0.0058	0.43	18	65	56	50	34	107	108	90	79	79	26	60	40	55	52	104	154	63	82	53
ENSG00000002745	WNT16	-2.985	-1.504	0.00052	0.065	0.00026	0.051	12	125	2	56	13	4	1	4	8	8	17	116	1	61	21	4	2	3	8	6
ENSG00000197385	ZNF860	-0.739	0.7	0.00052	0.065	0.03	0.98	195	121	96	146	165	93	86	82	67	107	269	111	68	159	249	90	123	57	69	72
ENSG00000225746	MEG8	-3.623	-0.208	0.00052	0.065	5.2e-05	0.016	18	444	79	4	19	12	4	9	9	12	26	410	56	5	30	12	6	6	9	8
ENSG00000167614	TTYH1	1.354	4.068	0.00053	0.065	0.00087	0.13	482	691	650	919	676	969	735	1042	3385	2604	665	636	461	1002	1022	938	1054	729	3493	1750
ENSG00000182912	TSPEAR-AS2	0.949	1.625	0.00053	0.066	0.0079	0.52	110	245	184	103	116	335	326	334	209	258	152	226	131	112	175	324	467	234	216	173
ENSG00000237161	ENSG00000237161	1.343	-1.411	0.00053	0.066	0.0025	0.26	5	19	25	9	14	49	51	27	28	27	8	18	18	10	21	47	72	19	29	18
ENSG00000010379	SLC6A13	-3.711	1.969	0.00054	0.066	4.1e-05	0.013	403	1771	23	213	208	126	6	9	24	34	556	1632	16	232	315	122	9	6	25	23
ENSG00000069122	ADGRF5	-4.125	-0.638	0.00055	0.066	2e-05	0.0074	52	313	13	40	3	7	0	3	4	10	72	289	9	44	6	7	0	2	4	7
ENSG00000145335	SNCA	-0.662	7.454	0.00055	0.066	0.0037	0.34	13350	16778	19646	16755	11373	8230	13020	11928	8994	7070	18421	15451	13930	18276	17182	7970	18651	8352	9282	4749
ENSG00000196604	POTEF	-3.019	2.058	0.00055	0.066	3.5e-05	0.012	968	799	184	14	699	53	45	38	155	38	1335	736	130	15	1055	51	65	26	160	25
ENSG00000286751	ENSG00000286751	1.552	-2.912	0.00055	0.066	0.0018	0.2	3	6	4	1	5	9	13	15	8	13	4	6	3	1	8	9	19	11	8	9
ENSG00000091536	MYO15A	0.742	1.728	0.00056	0.068	0.025	0.92	185	200	188	172	148	262	289	411	351	179	255	184	133	188	224	254	414	288	362	120
ENSG00000169744	LDB2	-0.484	3.855	0.00057	0.068	0.086	1	1230	836	1252	1377	1413	880	842	1007	822	817	1697	770	888	1502	2134	852	1206	705	848	549
ENSG00000178538	CA8	-0.724	1.945	0.00057	0.068	0.028	0.96	404	254	274	393	401	257	202	140	187	259	557	234	194	429	606	249	290	98	193	174
ENSG00000155962	CLIC2	-1.06	1.371	6e-04	0.071	0.0051	0.4	291	324	109	179	349	163	121	99	96	122	402	298	77	195	527	158	173	69	99	82
ENSG00000169762	TAPT1	-0.204	5.188	6e-04	0.071	0.33	1	2818	2679	2986	2825	2841	2341	2538	2277	2409	2718	3889	2467	2117	3081	4292	2267	3636	1594	2486	1826
ENSG00000006125	AP2B1	-0.1	9.558	0.00062	0.073	0.56	1	58130	55691	55380	56943	56783	53840	53321	50948	51129	54654	80210	51287	39267	62114	85786	52141	76383	35674	52767	36716
ENSG00000235159	ENSG00000235159	-5.157	-4.146	0.00062	0.073	3e-04	0.056	6	11	0	3	1	0	0	0	0	0	8	10	0	3	2	0	0	0	0	0
ENSG00000230002	ALMS1-IT1	2.33	-2.248	0.00068	0.079	0.00045	0.078	2	9	4	3	5	4	10	13	62	24	3	8	3	3	7	4	15	9	64	16
ENSG00000101049	SGK2	0.674	0.753	0.00069	0.08	0.041	1	82	102	82	100	97	111	140	185	189	116	114	94	58	109	147	107	200	130	195	78
ENSG00000164161	HHIP	-1.417	2.801	0.00069	0.08	0.0013	0.17	719	1213	1146	270	318	446	271	210	183	262	992	1117	813	295	481	432	388	147	189	176
ENSG00000284695	ENSG00000284695	3.88	-2.688	0.00069	0.08	0.00036	0.066	1	1	0	2	2	6	0	1	27	59	1	1	0	2	3	6	1	0	28	42
ENSG00000139865	TTC6	-2.242	-1.499	7e-04	0.08	0.00048	0.082	14	121	37	15	10	4	8	11	9	9	20	112	26	17	16	4	12	8	9	6
ENSG00000286086	ENSG00000286086	0.639	-0.626	7e-04	0.08	0.05	1	36	39	33	29	39	64	50	56	53	52	50	36	23	32	59	62	72	39	55	35
ENSG00000246777	ENSG00000246777	-0.85	-1.22	0.00071	0.081	0.02	0.82	38	29	38	45	36	17	26	13	18	29	53	27	27	49	55	16	37	9	19	20
ENSG00000169181	GSG1L	-0.619	3.004	0.00072	0.082	0.045	1	720	780	878	435	698	503	445	439	371	528	994	718	623	475	1055	487	638	307	383	355
ENSG00000228709	LINC02575	0.852	0.256	0.00074	0.083	0.017	0.78	50	88	73	59	34	121	107	128	88	101	69	81	52	64	52	117	154	90	91	68
ENSG00000154620	TMSB4Y	-0.39	1.165	0.00075	0.084	0.2	1	196	163	168	189	195	133	157	143	137	125	271	150	119	206	294	129	225	100	141	84
ENSG00000272316	ENSG00000272316	-0.367	2.227	0.00075	0.084	0.22	1	373	330	365	424	408	255	332	311	296	280	515	304	259	463	617	247	476	218	305	188
ENSG00000167291	TBC1D16	0.213	7.803	0.00076	0.085	0.23	1	15635	14368	15496	14983	14540	17879	16368	19059	17813	15827	21574	13232	10987	16344	21966	17315	23447	13345	18384	10632
ENSG00000165704	HPRT1	-0.244	4.668	0.00077	0.085	0.3	1	1985	1851	2221	1916	2012	1857	1755	1708	1529	1582	2739	1705	1575	2090	3040	1798	2514	1196	1578	1063
ENSG00000286378	ENSG00000286378	2.354	-3.722	0.00077	0.085	0.0012	0.16	0	3	3	0	1	6	7	8	6	3	0	3	2	0	1	6	10	6	6	2
ENSG00000165443	PHYHIPL	-0.437	6.473	0.00079	0.087	0.03	0.98	8966	6126	6066	8137	7760	5859	6147	5912	4971	4475	12371	5642	4301	8876	11724	5674	8805	4140	5130	3006
ENSG00000215190	LINC00680	-0.87	2.97	0.00079	0.087	0.011	0.61	661	573	673	1049	704	531	477	350	195	449	912	528	477	1144	1064	514	683	245	201	302
ENSG00000108641	B9D1	-0.194	3.69	0.00081	0.088	0.47	1	954	1010	1000	1038	984	857	867	820	928	886	1316	930	709	1132	1487	830	1242	574	958	595
ENSG00000177182	CLVS1	-0.262	5.199	0.00082	0.089	0.22	1	2968	2955	2890	3162	2543	2543	2563	2583	2223	2194	4096	2721	2049	3449	3842	2463	3671	1809	2294	1474
ENSG00000250790	ENSG00000250790	-0.53	0.476	0.00083	0.09	0.096	1	128	137	110	103	106	77	92	83	89	63	177	126	78	112	161	75	131	58	92	42
ENSG00000103489	XYLT1	0.461	5.068	0.00084	0.091	0.047	1	2013	2286	2562	1592	1780	2970	3065	3035	2422	2587	2777	2105	1817	1737	2689	2876	4390	2125	2500	1738
ENSG00000251536	ENSG00000251536	2.745	-3.215	0.00084	0.091	0.0011	0.15	1	1	3	2	1	6	16	24	5	0	1	1	2	2	2	6	23	18	5	0
ENSG00000004776	HSPB6	-1.381	-0.942	0.00086	0.092	0.0018	0.2	28	102	41	59	29	17	14	19	32	18	39	94	29	64	45	16	20	13	33	12
ENSG00000286355	ENSG00000286355	-1.218	-2.503	0.00086	0.092	0.0036	0.33	18	15	14	15	13	11	6	5	4	6	25	14	10	16	20	11	9	3	4	4
ENSG00000134184	GSTM1	-1.82	-1.006	0.00088	0.094	0.00084	0.13	26	66	48	77	48	8	4	5	20	37	37	61	34	84	72	8	7	3	21	26
ENSG00000198952	SMG5	0.17	6.87	0.00089	0.094	0.34	1	7773	7916	7912	7980	8342	8490	8621	9509	9445	8859	10726	7290	5610	8705	12602	8222	12350	6658	9748	5951
ENSG00000254027	ENSG00000254027	-0.638	-0.04	0.00089	0.094	0.055	1	77	94	61	103	82	58	64	49	45	52	106	87	43	112	124	56	92	34	46	35
ENSG00000180332	KCTD4	-1.415	-2.562	0.00093	0.098	0.0029	0.29	14	10	26	12	13	5	3	3	8	9	20	9	19	13	20	5	5	2	8	6
ENSG00000186310	NAP1L3	-0.379	7.789	0.00094	0.098	0.049	1	17495	16262	22382	16999	17562	15576	16331	12765	11838	13226	24140	14976	15870	18543	26532	15085	23394	8938	12217	8885
ENSG00000223403	MEG9	-4.515	-0.492	0.00094	0.098	0.00015	0.034	2	395	75	1	6	1	3	9	2	4	4	365	53	1	10	1	5	7	2	3
ENSG00000233723	LINC01122	-0.457	2.066	0.00095	0.099	0.13	1	431	311	285	366	353	259	292	240	268	212	595	286	202	399	533	251	418	168	277	142
ENSG00000186094	AGBL4	-0.726	0.792	0.00098	0.1	0.033	1	149	173	130	161	157	137	114	65	77	72	206	159	92	176	237	133	163	45	79	48
ENSG00000259974	LINC00261	-5.392	-0.562	0.00098	0.1	8.7e-05	0.023	0	371	54	37	1	0	1	8	1	0	1	343	38	41	2	0	2	6	1	0
ENSG00000213295	RPL22P10	-2.885	-3.851	0.00099	0.1	0.00028	0.053	7	10	3	4	3	0	1	0	1	1	10	9	2	4	5	0	1	0	1	1
ENSG00000127903	ZNF835	-5.228	-4.058	0.001	0.1	0.00025	0.05	8	2	2	0	10	0	0	0	0	0	11	2	1	0	14	0	0	0	0	0
ENSG00000132530	XAF1	-2.929	-2.836	0.001	0.1	5e-04	0.083	29	19	2	2	17	4	1	0	1	3	39	18	1	2	26	4	1	0	1	2
ENSG00000151655	ITIH2	-3.412	4.314	0.001	0.1	5.5e-05	0.017	6064	2487	249	934	3423	449	3	82	291	410	8366	2290	176	1019	5171	435	5	57	300	276
ENSG00000162623	TYW3	-0.432	2.814	0.001	0.1	0.14	1	518	515	605	668	612	418	421	337	497	490	715	474	429	729	925	405	603	236	513	329
ENSG00000237457	LINC01351	-0.624	0.652	0.001	0.1	0.059	1	130	143	105	126	175	117	80	77	73	94	179	132	74	137	264	113	115	54	75	63
ENSG00000240764	PCDHGC5	0.745	-0.489	0.001	0.1	0.034	1	35	44	45	28	34	69	51	45	81	65	48	41	32	31	52	67	74	31	84	44
ENSG00000258634	ENSG00000258634	0.256	5.414	0.001	0.1	0.21	1	2967	2824	2661	2768	2863	3215	3400	3640	3700	2861	4094	2601	1887	3019	4325	3114	4870	2549	3819	1922
ENSG00000276855	ENSG00000276855	1.541	1.116	0.001	0.1	0.0012	0.16	20	111	112	119	36	344	275	212	124	203	28	102	80	130	55	333	394	148	128	136
ENSG00000099251	HSD17B7P2	-1.618	0.137	0.0011	0.11	0.0012	0.16	155	46	202	26	158	33	53	41	37	26	213	42	144	28	238	32	76	29	38	17
ENSG00000101331	CCM2L	0.405	1.588	0.0011	0.11	0.18	1	191	198	179	188	174	267	257	284	231	192	264	182	127	205	263	259	368	199	238	129
ENSG00000147676	MAL2	-0.506	3.936	0.0011	0.11	0.074	1	1351	1015	1048	1729	1360	1036	806	816	990	933	1864	935	743	1886	2054	1003	1155	571	1022	627
ENSG00000229151	ENSG00000229151	-3.445	-3.857	0.0011	0.11	0.0016	0.19	2	6	17	2	2	1	0	0	0	1	3	6	13	2	4	1	0	0	0	1
ENSG00000250753	ENSG00000250753	4.326	-4.595	0.0011	NA	0.002	0.22	0	0	0	0	0	1	2	3	4	2	0	0	0	0	0	1	3	2	4	1
ENSG00000255274	SMIM35	-3.902	-3.941	0.0011	0.11	0.0022	0.24	14	4	3	0	4	0	0	0	0	1	18	4	2	0	6	0	0	0	0	1
ENSG00000287460	ENSG00000287460	2.618	-2.2	0.0011	0.11	0.00035	0.063	0	9	10	0	0	46	24	24	9	18	1	8	8	0	1	45	34	17	9	12
ENSG00000287558	ENSG00000287558	-0.72	0.868	0.0011	0.11	0.034	1	184	146	120	145	215	120	125	72	77	98	254	134	85	158	325	116	179	50	79	66
ENSG00000124181	PLCG1	0.311	7.519	0.0012	0.11	0.094	1	11173	11833	10929	12756	12691	13355	12756	14769	16402	16395	15417	10897	7749	13914	19173	12934	18273	10341	16928	11014
ENSG00000185294	SPPL2C	1.03	-0.96	0.0012	0.11	0.0089	0.54	13	24	28	28	23	33	47	69	61	27	19	22	20	31	35	32	68	49	63	18
ENSG00000223760	MED15P9	-3.298	-0.102	0.0012	0.11	8.5e-05	0.023	212	209	22	2	144	8	4	6	32	9	292	193	15	2	217	8	6	4	33	6
ENSG00000248746	ACTN3	2.041	-1.685	0.0012	0.12	0.00089	0.13	3	10	8	6	14	10	11	16	74	58	4	9	6	7	20	10	16	11	76	40
ENSG00000260000	ENSG00000260000	-0.411	1.64	0.0012	0.12	0.18	1	303	275	230	250	220	203	198	214	174	171	418	253	163	273	333	197	284	150	180	115
ENSG00000278917	ENSG00000278917	-2.451	-3.103	0.0012	0.11	0.00098	0.14	8	29	6	3	9	0	2	4	2	2	11	27	4	3	14	0	3	3	2	1
ENSG00000007314	SCN4A	1.954	-3.204	0.0013	0.12	0.0016	0.19	1	3	2	2	4	3	6	19	14	8	2	3	1	2	6	3	9	14	14	5
ENSG00000109466	KLHL2	-0.225	5.19	0.0013	0.12	0.29	1	2970	2676	2953	2782	2873	2610	2547	2504	2057	2481	4098	2464	2094	3035	4340	2528	3649	1753	2123	1667
ENSG00000143869	GDF7	1.083	3.736	0.0013	0.12	0.0039	0.35	396	407	930	746	615	1236	664	862	2108	1686	547	375	660	814	929	1197	952	603	2175	1133
ENSG00000156253	RWDD2B	-0.422	4.189	0.0013	0.12	0.12	1	1765	1619	1515	1107	1558	1183	1259	1080	927	1195	2435	1491	1074	1208	2354	1146	1804	756	957	803
ENSG00000177707	NECTIN3	0.36	3.903	0.0013	0.12	0.18	1	883	1049	946	895	972	1108	1178	1041	1269	1493	1218	966	671	976	1469	1073	1687	729	1310	1003
ENSG00000236816	ANKRD20A7P	-3.028	-1.863	0.0013	0.12	3e-04	0.056	68	35	11	0	42	7	3	4	0	4	93	32	7	0	63	7	4	3	0	3
ENSG00000249413	ENSG00000249413	1.323	-2.098	0.0013	0.12	0.0046	0.38	9	7	14	11	4	18	20	30	31	10	12	6	10	12	6	17	29	21	32	6
ENSG00000269653	ENSG00000269653	1.14	-2.338	0.0013	0.12	0.0074	0.5	7	11	10	4	8	13	20	25	15	14	10	10	7	4	12	13	28	18	15	9
ENSG00000122779	TRIM24	-0.306	6.838	0.0014	0.13	0.11	1	9334	8083	9597	10101	8743	7659	8443	8056	6219	6729	12880	7444	6805	11018	13208	7417	12094	5641	6418	4520
ENSG00000139508	SLC46A3	-0.26	2.737	0.0014	0.13	0.37	1	480	564	518	567	497	453	422	448	443	426	663	519	367	618	751	439	605	314	457	286
ENSG00000164188	RANBP3L	-3.677	1.424	0.0014	0.13	2.5e-05	0.0092	207	1014	57	126	379	33	0	5	63	38	286	934	40	138	572	32	0	3	65	26
ENSG00000181649	PHLDA2	-0.616	0.376	0.0014	0.13	0.063	1	105	96	116	137	104	97	57	80	73	57	145	88	82	149	158	94	82	56	75	38
ENSG00000181856	SLC2A4	1.199	-1.547	0.0014	0.13	0.0048	0.39	10	15	21	12	12	28	21	23	62	26	14	14	15	13	19	27	31	16	64	17
ENSG00000234238	ENSG00000234238	-3.124	-3.772	0.0014	0.13	0.00049	0.083	0	11	6	10	4	1	2	0	0	0	1	10	4	11	6	1	2	0	0	0
ENSG00000235531	MSC-AS1	-3.491	-0.944	0.0014	0.13	7.2e-06	0.0033	35	134	9	39	105	6	0	0	11	11	49	124	6	43	158	6	0	0	11	8
ENSG00000250942	ENPP7P11	-1.731	-3.004	0.0014	0.13	0.0017	0.2	7	17	9	15	7	1	7	2	2	4	10	16	6	16	11	1	9	1	2	3
ENSG00000259007	ENSG00000259007	-1.04	-1.076	0.0014	0.13	0.0074	0.5	39	28	59	60	33	34	24	15	17	15	54	26	42	65	50	33	34	10	18	10
ENSG00000268460	ENSG00000268460	-2.609	-2.975	0.0014	0.13	0.0011	0.15	2	14	36	7	5	0	4	4	1	2	4	13	27	8	8	0	5	3	1	1
ENSG00000272501	ENSG00000272501	-0.368	3.937	0.0014	0.13	0.18	1	1471	1152	1064	1293	1268	1179	907	990	930	837	2030	1061	754	1410	1915	1142	1299	693	960	562
ENSG00000274895	ENSG00000274895	-2.174	-3.602	0.0014	0.13	0.00044	0.077	5	10	8	5	5	0	4	0	2	0	7	9	6	6	8	0	5	0	2	0
ENSG00000036565	SLC18A1	-1.245	0.981	0.0015	0.13	0.0038	0.34	231	265	59	137	298	116	85	51	76	91	318	244	41	150	450	112	122	35	78	61
ENSG00000053900	ANAPC4	-0.143	4.792	0.0015	0.13	0.52	1	2066	2173	2086	2157	2055	1994	1973	1788	1877	1907	2851	2001	1479	2353	3104	1931	2826	1252	1937	1281
ENSG00000088986	DYNLL1	-0.283	7.214	0.0015	0.13	0.13	1	12225	10821	13198	12470	10381	10074	9524	9057	8909	11018	16868	9965	9358	13602	15684	9756	13644	6342	9194	7402
ENSG00000123570	RAB9B	-0.335	5.29	0.0015	0.13	0.12	1	3148	3027	3368	3400	2876	2772	2948	2526	2009	2282	4344	2788	2388	3709	4345	2685	4223	1769	2073	1533
ENSG00000167612	ANKRD33	1.279	-0.082	0.0015	0.13	0.0034	0.33	38	36	52	24	46	37	101	167	118	50	52	33	37	26	69	36	144	118	122	33
ENSG00000181378	CFAP65	-1.259	-0.798	0.0015	0.13	0.0034	0.33	40	109	54	38	41	26	38	13	15	25	55	101	38	41	62	25	53	9	15	17
ENSG00000182601	HS3ST4	-0.687	3.971	0.0015	0.13	0.025	0.91	1311	1479	1882	757	1577	852	1075	962	758	704	1809	1362	1335	826	2383	825	1539	674	782	473
ENSG00000187017	ESPN	-1.636	-3.159	0.0015	0.13	0.0035	0.33	13	3	10	11	9	4	4	3	1	3	17	3	7	12	14	4	5	2	1	2
ENSG00000245975	ENSG00000245975	-0.567	0.066	0.0015	0.13	0.083	1	92	102	86	82	80	56	74	70	46	52	127	94	61	89	121	54	106	49	47	35
ENSG00000259539	ENSG00000259539	0.674	-0.935	0.0015	0.13	0.047	1	25	23	28	35	28	37	50	50	48	36	35	21	20	38	42	36	72	35	50	24
ENSG00000279633	ENSG00000279633	3.151	-4.184	0.0015	0.13	0.00031	0.057	0	0	0	0	2	7	3	4	1	4	0	0	0	0	2	7	5	3	1	3
ENSG00000106479	ZNF862	0.2	5.252	0.0016	0.14	0.33	1	2559	2609	2699	2487	2498	2787	2796	3106	3228	2851	3531	2403	1914	2713	3774	2699	4006	2175	3331	1915
ENSG00000130703	OSBPL2	0.127	5.913	0.0016	0.14	0.5	1	4299	4089	4135	4062	4294	4556	4711	4457	4774	4302	5932	3766	2932	4431	6487	4412	6748	3121	4927	2890
ENSG00000131725	WDR44	-0.231	4.797	0.0016	0.14	0.31	1	2423	1962	2069	2205	2219	1979	2014	1852	1696	1725	3343	1807	1467	2405	3353	1917	2885	1297	1750	1159
ENSG00000135744	AGT	-1.489	3.264	0.0016	0.14	0.0018	0.21	545	1583	1683	196	1119	536	196	397	416	280	752	1458	1194	214	1690	519	282	278	429	188
ENSG00000153902	LGI4	1.477	2.668	0.0016	0.14	0.0018	0.2	150	329	321	257	156	291	262	450	1534	842	208	303	228	280	237	282	376	315	1583	566
ENSG00000154319	FAM167A	-0.411	3.94	0.0016	0.14	0.14	1	1276	1090	1660	1139	1179	1081	1020	964	881	822	1761	1004	1177	1242	1781	1047	1461	675	909	552
ENSG00000159217	IGF2BP1	0.391	6.114	0.0016	0.14	0.051	1	3845	5137	4636	3979	4131	4573	5221	6090	6131	6469	5306	4731	3287	4340	6241	4429	7480	4264	6327	4346
ENSG00000121068	TBX2	-1.923	-0.911	0.0017	0.14	0.0011	0.16	9	139	36	87	20	14	19	20	14	9	13	128	25	95	31	14	27	14	14	6
ENSG00000156219	ART3	-3.033	-4.046	0.0017	0.14	0.00096	0.14	4	2	2	7	5	2	0	0	0	0	6	2	1	8	8	2	0	0	0	0
ENSG00000160961	ZNF333	0.322	5.506	0.0017	0.14	0.12	1	2914	2829	2948	2711	3232	3215	3486	3593	4549	3455	4021	2605	2090	2957	4883	3114	4994	2516	4695	2321
ENSG00000241859	ANOS2P	-0.369	3.474	0.0017	0.14	0.19	1	998	967	846	792	926	717	847	750	574	621	1377	891	600	864	1399	694	1213	525	592	417
ENSG00000242715	CCDC169	-0.751	2.063	0.0017	0.14	0.027	0.95	422	378	458	305	325	229	317	281	141	152	582	348	325	333	492	222	454	197	146	102
ENSG00000276128	ENSG00000276128	-2.365	-3.255	0.0017	0.14	0.0018	0.2	14	3	6	3	19	2	2	3	0	2	19	3	4	3	28	2	3	2	0	1
ENSG00000047457	CP	-4.482	-1.977	0.0018	0.15	0.00018	0.04	0	124	34	4	1	1	1	3	1	1	0	115	24	4	2	1	1	2	1	1
ENSG00000101901	ALG13	-0.188	4.945	0.0018	0.15	0.39	1	2358	2403	2264	2274	2584	2079	2075	1888	2172	2219	3254	2213	1605	2481	3904	2013	2973	1322	2242	1491
ENSG00000120555	SEPTIN7P9	-2.689	-3.512	0.0018	0.15	0.00087	0.13	12	0	7	5	13	1	1	1	2	0	16	0	5	5	19	1	1	1	2	0
ENSG00000121931	LRIF1	-0.236	4.617	0.0018	0.15	0.32	1	2234	1808	1903	1801	1872	1735	1769	1541	1527	1593	3082	1665	1349	1965	2828	1680	2534	1079	1576	1070
ENSG00000129514	FOXA1	-1.836	1.335	0.0018	0.15	0.0013	0.17	109	808	188	196	113	22	59	97	120	98	151	745	133	214	172	21	85	68	124	66
ENSG00000182759	MAFA	0.686	7.502	0.0018	0.15	0.0049	0.39	14216	7642	9753	5814	12974	18300	15367	18606	15506	13330	19616	7038	6915	6342	19600	17723	22013	13028	16003	8955
ENSG00000203799	CCDC162P	-1.135	1.38	0.0018	0.15	0.0054	0.42	225	497	178	137	245	158	124	75	76	151	311	458	126	150	371	153	178	52	78	102
ENSG00000215374	FAM66B	0.988	2.235	0.0018	0.15	0.0085	0.53	118	282	307	312	121	588	468	436	326	442	163	260	218	340	183	569	670	305	336	297
ENSG00000261439	GNAO1-AS1	-1.327	-1.176	0.0018	0.15	0.0038	0.34	29	40	63	57	27	22	23	27	11	4	40	37	45	62	42	21	32	19	11	2
ENSG00000178860	MSC	-2.997	-2.204	0.0019	0.15	0.00028	0.054	9	38	6	24	42	0	0	0	4	10	13	35	4	26	63	0	0	0	4	8
ENSG00000181656	GPR88	-0.459	1.806	0.0019	0.15	0.14	1	333	267	282	288	287	221	268	231	173	166	459	246	200	314	433	214	383	162	179	111
ENSG00000184374	COLEC10	0.834	-1.791	0.0019	0.15	0.017	0.78	15	11	14	13	15	22	27	31	21	22	21	10	10	14	23	21	38	22	22	15
ENSG00000226087	ENSG00000226087	-1.092	0.53	0.0019	0.15	0.007	0.49	230	105	71	190	102	97	67	38	64	61	316	97	50	207	154	94	96	26	66	41
ENSG00000230251	PHBP4	1.28	-2.491	0.0019	0.15	0.0048	0.39	9	8	4	4	7	10	19	25	16	8	12	7	3	4	11	10	27	18	17	5
ENSG00000261823	ENSG00000261823	-4.485	-4.476	0.0019	NA	0.0016	0.19	1	6	2	2	3	0	0	0	0	0	1	6	1	2	4	0	0	0	0	0
ENSG00000274602	PI4KAP1	0.277	5.274	0.0019	0.15	0.19	1	2378	2457	2484	2774	2590	2834	2988	3386	3457	2703	3281	2263	1761	3026	3913	2745	4281	2371	3568	1816
ENSG00000288575	ENSG00000288575	-2.697	-3.948	0.0019	0.15	0.00048	0.082	5	4	3	6	5	3	0	0	0	0	7	4	2	6	8	3	0	0	0	0
ENSG00000102128	RAB40AL	0.922	-1.588	0.002	0.16	0.016	0.76	8	21	16	18	14	32	39	27	19	28	12	19	11	20	22	31	55	19	20	19
ENSG00000139197	PEX5	0.161	6.335	0.002	0.16	0.38	1	5551	5440	5630	5399	5618	6001	5830	6552	6571	5956	7660	5010	3992	5889	8488	5812	8352	4588	6782	4001
ENSG00000146276	GABRR1	-1.592	1.052	0.002	0.16	0.0019	0.22	416	78	87	115	413	66	117	90	52	42	573	72	61	126	622	64	167	63	54	28
ENSG00000151023	ENKUR	-1.813	-1.311	0.002	0.16	0.0017	0.2	27	120	18	18	29	6	7	13	16	19	37	111	12	20	45	6	10	9	16	13
ENSG00000154153	RETREG1	-0.373	5.002	0.002	0.16	0.1	1	2847	2308	2337	3001	2612	2526	2076	1908	1649	1962	3929	2125	1657	3274	3946	2446	2974	1336	1702	1318
ENSG00000156113	KCNMA1	-0.298	6.602	0.002	0.16	0.12	1	8096	7570	8627	7121	7440	7083	6993	6284	5038	6194	11171	6971	6117	7768	11240	6860	10017	4400	5199	4161
ENSG00000179277	MEIS3P1	1.537	1.761	0.002	0.16	0.0019	0.21	27	189	156	200	54	570	373	408	182	283	38	174	111	218	82	552	534	286	188	190
ENSG00000184344	GDF3	-2.033	-2.914	0.002	0.16	0.0017	0.2	24	7	11	4	14	1	2	3	8	0	32	6	8	5	21	1	3	2	8	0
ENSG00000233721	ENSG00000233721	2.402	-3.929	0.002	0.16	0.00058	0.094	1	0	0	1	2	5	4	9	5	2	1	0	0	1	3	5	6	7	5	1
ENSG00000279619	ENSG00000279619	1.197	0.116	0.002	0.16	0.005	0.39	38	48	60	38	50	44	69	100	218	104	53	44	43	41	75	43	99	70	225	70
ENSG00000081842	PCDHA6	-2.638	-1.426	0.0021	0.16	0.00084	0.13	27	16	97	1	75	1	5	10	15	3	37	15	70	1	112	1	8	7	15	2
ENSG00000100342	APOL1	-2.492	-0.129	0.0021	0.16	0.00044	0.077	161	54	36	73	215	17	0	6	31	42	222	50	25	80	323	16	0	4	32	29
ENSG00000115361	ACADL	-0.798	-0.578	0.0021	0.16	0.03	0.97	78	51	48	55	63	44	44	36	19	26	107	47	34	60	95	43	63	25	20	17
ENSG00000137857	DUOX1	2.91	-3.581	0.0021	0.16	0.002	0.22	0	0	3	0	2	4	3	5	22	3	0	0	2	0	3	4	5	3	23	2
ENSG00000160072	ATAD3B	0.393	4.749	0.0021	0.16	0.1	1	1482	1646	1456	2072	1770	2375	1834	2104	2504	2248	2045	1516	1032	2260	2674	2300	2627	1473	2584	1510
ENSG00000167210	LOXHD1	3.023	-4.218	0.0021	0.16	0.0021	0.23	1	1	0	0	0	1	3	4	8	3	1	1	0	0	0	1	4	3	8	2
ENSG00000176909	MAMSTR	0.351	1.226	0.0021	0.16	0.25	1	141	151	137	171	137	183	190	187	198	183	195	139	97	187	207	177	272	131	204	123
ENSG00000186889	TMEM17	-0.422	2.33	0.0021	0.16	0.16	1	422	404	461	410	381	323	373	321	222	311	582	372	327	447	576	313	534	225	229	209
ENSG00000231689	LINC01090	-5.204	-4.198	0.0021	0.16	0.00076	0.12	0	3	14	0	3	0	0	0	0	0	1	3	11	0	5	0	0	0	0	0
ENSG00000267733	ENSG00000267733	-3.022	-4.021	0.0021	0.16	0.0035	0.33	8	8	2	3	2	0	0	1	0	1	11	7	1	3	3	0	0	1	0	1
ENSG00000269397	ENSG00000269397	-1.728	-2.578	0.0021	0.16	0.002	0.22	11	10	20	23	14	6	0	6	3	10	15	9	14	25	22	6	0	4	3	7
ENSG00000287091	ENSG00000287091	1.215	-2.7	0.0021	0.16	0.0058	0.43	5	5	6	3	9	13	13	8	16	15	7	5	4	3	13	13	19	5	17	10
ENSG00000120314	WDR55	0.169	5.009	0.0022	0.16	0.43	1	2051	2141	2292	2231	2270	2370	2518	2602	2509	2349	2830	1972	1625	2434	3429	2295	3607	1822	2589	1578
ENSG00000197253	TPSB2	-5.116	-4.192	0.0022	0.17	6e-04	0.096	0	1	5	12	2	0	0	0	0	0	0	1	4	13	3	0	0	0	0	0
ENSG00000217239	ENSG00000217239	2.106	-3.791	0.0022	0.16	0.001	0.15	1	2	0	0	2	5	3	10	6	6	2	2	0	0	3	5	4	7	6	4
ENSG00000130038	CRACR2A	-1.292	-1.817	0.0023	0.17	0.0049	0.39	34	25	15	12	44	12	7	7	14	13	47	23	10	13	66	12	10	5	14	9
ENSG00000167173	C15orf39	0.504	3.252	0.0023	0.17	0.09	1	459	662	557	586	586	724	582	847	989	902	634	610	395	639	886	701	834	593	1021	606
ENSG00000215866	LINC01356	-1.368	-1.794	0.0023	0.17	0.0035	0.33	25	50	35	15	13	16	11	13	6	6	34	46	25	17	20	16	16	9	6	4
ENSG00000278683	ENSG00000278683	-1.481	-2.969	0.0023	0.17	0.0028	0.28	7	10	9	15	13	6	7	2	2	2	10	9	6	16	20	6	9	1	2	1
ENSG00000286046	ENSG00000286046	-5.244	-4.124	0.0023	0.17	0.00081	0.12	1	16	2	0	3	0	0	0	0	0	2	15	1	0	5	0	0	0	0	0
ENSG00000286058	ENSG00000286058	-3.166	3.318	0.0023	0.17	0.00018	0.04	2186	2407	411	4	1477	103	85	72	345	116	3015	2217	291	5	2231	100	123	50	356	78
ENSG00000073008	PVR	0.144	5.713	0.0024	0.17	0.45	1	3508	3654	3506	3809	3584	4144	3844	4122	3958	3894	4840	3365	2486	4155	5415	4013	5506	2886	4085	2616
ENSG00000103365	GGA2	0.163	6.158	0.0024	0.17	0.38	1	4934	5016	4802	4505	5174	5107	5742	5675	5391	5432	6808	4619	3405	4914	7816	4946	8226	3974	5564	3649
ENSG00000155926	SLA	-2.265	-0.701	0.0024	0.17	0.0014	0.17	15	128	181	14	21	23	10	26	10	5	21	118	130	15	32	22	15	19	10	3
ENSG00000166825	ANPEP	-2.012	-0.114	0.0024	0.17	0.0015	0.18	52	306	35	70	58	48	8	19	10	44	73	282	24	76	89	47	12	13	10	30
ENSG00000170290	SLN	-3.372	-4.269	0.0024	0.17	0.003	0.3	3	2	0	7	3	0	0	0	1	0	4	2	0	8	5	0	0	0	1	0
ENSG00000133115	STOML3	-3.192	-0.309	0.0025	0.18	0.00016	0.036	31	260	5	110	100	12	5	3	1	32	44	240	3	120	151	12	8	2	1	23
ENSG00000177685	CRACR2B	0.652	2.072	0.0025	0.18	0.046	1	255	222	213	288	201	453	316	451	414	218	352	204	151	314	304	439	453	316	427	146
ENSG00000204110	LINC02520	1.236	-0.58	0.0025	0.18	0.0047	0.38	16	36	20	33	34	48	32	85	123	41	23	33	14	36	51	46	47	60	127	27
ENSG00000260121	ENSG00000260121	0.759	-1.058	0.0025	0.18	0.035	1	17	21	32	23	30	31	36	48	49	43	24	19	23	25	45	30	52	34	51	29
ENSG00000266712	MIR3149	1.915	-3.772	0.0025	0.18	0.0012	0.16	3	1	0	1	1	4	6	7	7	5	4	1	0	1	2	4	8	5	7	3
ENSG00000278934	ENSG00000278934	-0.991	-0.257	0.0025	0.18	0.013	0.65	50	108	48	106	77	35	32	28	36	66	69	100	34	116	116	34	46	19	37	45
ENSG00000138964	PARVG	-3.212	-3.468	0.0026	0.18	0.0013	0.17	2	30	5	1	5	1	1	0	0	1	3	28	3	1	8	1	2	0	0	1
ENSG00000149480	MTA2	0.167	6.307	0.0026	0.18	0.36	1	5359	5551	5213	5413	5505	5495	5978	6304	6419	6173	7394	5112	3696	5905	8317	5322	8564	4414	6625	4147
ENSG00000160781	PAQR6	0.428	3.776	0.0026	0.18	0.13	1	920	812	659	891	945	1213	1022	1164	1390	899	1269	748	467	972	1428	1175	1464	815	1434	604
ENSG00000163002	NUP35	-0.216	3.325	0.0026	0.18	0.44	1	747	768	848	758	776	675	690	610	640	738	1031	707	601	827	1173	654	989	427	661	496
ENSG00000163364	LINC01116	-1.293	1.141	0.0026	0.18	0.0041	0.36	142	256	130	457	136	76	113	155	71	42	196	236	92	498	206	74	161	109	73	28
ENSG00000198743	SLC5A3	0.314	6.179	0.0026	0.18	0.11	1	4761	4354	4736	4448	5114	4701	6419	5249	6097	6648	6570	4010	3358	4852	7726	4553	9195	3675	6292	4466
ENSG00000239577	RN7SL388P	-1.284	-2.659	0.0026	0.18	0.0053	0.42	11	21	10	17	9	6	8	7	4	2	16	19	7	18	14	6	11	5	4	1
ENSG00000261090	ENSG00000261090	0.859	-1.672	0.0026	0.18	0.019	0.8	8	15	16	20	15	32	21	29	30	24	12	14	11	22	23	31	30	20	31	16
ENSG00000267731	ENSG00000267731	0.614	0.754	0.0026	0.18	0.066	1	113	80	93	84	105	135	154	181	169	90	156	74	66	92	158	131	220	127	174	60
ENSG00000278771	RN7SL3	-1.652	-3.421	0.0026	0.18	0.0027	0.28	8	10	7	5	7	3	3	0	3	2	11	9	5	5	11	3	4	0	3	1
ENSG00000181751	MACIR	-0.338	5.745	0.0027	0.18	0.099	1	4295	4657	4561	4165	4028	4161	3904	3353	2983	2774	5927	4289	3234	4543	6085	4030	5592	2348	3079	1863
ENSG00000188010	MORN2	-0.255	3.107	0.0027	0.19	0.37	1	679	658	670	723	661	633	565	496	522	625	937	606	475	789	998	613	809	347	539	420
ENSG00000204277	LINC01993	-0.882	0.793	0.0027	0.19	0.018	0.8	114	207	123	222	135	127	64	115	63	66	158	191	87	242	204	123	92	81	65	44
ENSG00000233554	B4GALT1-AS1	-0.786	-1.015	0.0027	0.18	0.037	1	55	33	37	46	44	26	22	16	20	41	75	30	26	50	66	25	31	11	21	28
ENSG00000242808	SOX2-OT	-0.999	0.333	0.0027	0.19	0.011	0.62	122	181	51	79	161	55	61	42	74	65	168	167	36	86	242	53	88	29	76	44
ENSG00000276805	ENSG00000276805	-1.098	-0.076	0.0027	0.19	0.0081	0.52	141	65	93	37	118	58	33	44	51	26	194	60	66	40	178	56	47	31	53	17
ENSG00000288533	ENSG00000288533	1.374	-3.092	0.0027	0.19	0.006	0.44	4	2	3	5	5	6	12	6	14	10	5	2	2	5	7	6	17	4	14	7
ENSG00000139289	PHLDA1	-0.965	5.924	0.0028	0.19	0.0025	0.27	6504	6035	1875	6966	7734	4254	2694	1836	2612	3516	8975	5558	1329	7598	11683	4120	3860	1285	2696	2362
ENSG00000188613	NANOS1	-0.449	3.458	0.0028	0.19	0.12	1	855	864	1020	1070	782	705	849	644	676	486	1180	796	723	1167	1181	683	1216	451	698	326
ENSG00000258743	LINC02301	1.348	-2.904	0.0028	0.19	0.0058	0.43	7	3	4	4	4	10	7	9	19	12	9	3	3	4	6	10	10	6	20	8
ENSG00000261040	WFDC21P	-2.635	-3.971	0.0028	0.19	0.0029	0.29	3	6	2	6	6	0	0	0	2	1	4	6	1	6	9	0	0	0	2	1
ENSG00000282870	FRG1DP	-2.249	-3.661	0.0028	0.19	0.0024	0.25	7	3	11	2	9	2	2	0	0	1	9	3	8	2	13	2	3	0	0	1
ENSG00000004948	CALCR	-2.942	-4.047	0.0029	0.19	0.0054	0.42	4	2	0	7	6	0	0	1	0	1	6	2	0	8	9	0	0	1	0	1
ENSG00000040731	CDH10	-0.607	5.184	0.0029	0.19	0.02	0.83	3724	3221	3957	2027	2975	2205	2946	2007	1767	1517	5138	2966	2806	2211	4494	2135	4219	1405	1824	1019
ENSG00000121691	CAT	0.624	4.49	0.0029	0.19	0.028	0.95	1235	1768	1150	766	1491	1813	1702	1738	2105	2520	1704	1628	815	836	2252	1756	2438	1217	2172	1693
ENSG00000128284	APOL3	-2.141	-1.033	0.0029	0.19	0.00055	0.09	39	64	23	49	95	16	0	3	25	16	54	59	16	53	142	16	0	2	26	11
ENSG00000204963	PCDHA7	-3.638	-0.464	0.0029	0.19	0.00017	0.038	35	25	352	3	60	0	11	10	16	2	49	23	253	3	91	0	15	7	16	1
ENSG00000230519	HMGB1P49	-1.696	-3.261	0.0029	0.19	0.0037	0.34	14	10	6	8	4	1	1	4	5	2	19	9	4	9	7	1	2	3	5	1
ENSG00000277782	ENSG00000277782	-0.498	-0.172	0.0029	0.19	0.12	1	78	78	83	64	63	56	48	47	52	55	107	72	59	70	95	54	69	33	54	37
ENSG00000283654	LMLN2	4.312	-4.597	0.0029	NA	0.0042	0.36	0	0	0	0	0	5	1	2	3	0	0	0	0	0	0	5	2	1	3	0
ENSG00000287263	ENSG00000287263	-0.758	1.412	0.0029	0.19	0.031	0.99	338	243	139	241	238	196	114	120	109	169	466	224	98	263	359	190	164	84	113	114
ENSG00000130812	ANGPTL6	1.236	-1.918	0.003	0.19	0.0068	0.48	8	11	14	8	11	13	17	13	37	42	11	10	10	9	17	13	25	9	38	29
ENSG00000147488	ST18	-1.025	-0.393	0.003	0.19	0.012	0.62	88	67	40	38	121	48	35	33	31	27	121	62	28	42	182	47	50	23	32	18
ENSG00000171843	MLLT3	-0.227	6.316	0.003	0.2	0.23	1	6961	6201	5461	6520	6006	5561	5292	5860	5025	4874	9605	5711	3872	7112	9074	5386	7581	4103	5186	3274
ENSG00000205542	TMSB4X	-0.204	9.1	0.003	0.2	0.25	1	47614	39597	41598	42234	41942	38502	34715	33823	37764	40130	65700	36466	29495	46069	63364	37287	49730	23683	38974	26959
ENSG00000253816	GUSBP14	0.686	-1.3	0.003	0.2	0.041	1	22	24	20	16	25	39	31	34	34	33	30	22	14	17	37	38	44	24	35	22
ENSG00000261857	MIA	1.78	-3.412	0.003	0.2	0.0069	0.48	1	1	4	3	3	7	10	14	6	2	1	1	3	3	4	7	14	10	6	1
ENSG00000286067	ENSG00000286067	1.172	-2.673	0.003	0.2	0.0062	0.45	7	4	4	4	10	9	12	16	17	12	9	4	3	4	14	9	18	11	18	8
ENSG00000102241	HTATSF1	-0.235	6.821	0.0031	0.2	0.21	1	9351	8962	9779	7769	8468	7092	8436	7502	6815	7824	12903	8253	6934	8474	12793	6868	12085	5253	7033	5256
ENSG00000108773	KAT2A	0.266	5.97	0.0031	0.2	0.17	1	3989	4265	3911	4272	4198	4744	4378	4990	5953	4749	5504	3928	2773	4660	6342	4594	6272	3494	6144	3190
ENSG00000138798	EGF	-1.099	-1.508	0.0031	0.2	0.011	0.61	43	44	16	17	38	15	12	12	13	23	59	41	11	19	57	15	17	8	13	16
ENSG00000176769	TCERG1L	-1.07	3.809	0.0031	0.2	0.0065	0.47	515	2328	1640	1198	1196	1170	547	594	462	501	711	2144	1163	1307	1807	1133	784	416	477	336
ENSG00000260903	XKR7	0.399	6.785	0.0031	0.2	0.049	1	8685	6864	5482	6349	7096	9914	10211	9777	8393	7172	11984	6321	3887	6926	10720	9601	14627	6846	8662	4818
ENSG00000261754	ENSG00000261754	-0.886	0.74	0.0031	0.2	0.017	0.77	111	190	137	250	86	89	73	79	109	69	153	175	97	273	130	86	105	55	112	46
ENSG00000070159	PTPN3	-0.729	3.506	0.0032	0.2	0.028	0.95	1112	1450	815	823	926	987	660	418	463	564	1534	1335	578	898	1399	956	946	292	478	379
ENSG00000113504	SLC12A7	0.561	4.699	0.0032	0.2	0.035	1	1525	2034	950	1489	1605	1958	1946	2562	2725	2025	2104	1873	673	1624	2424	1896	2788	1794	2812	1360
ENSG00000130383	FUT5	1.777	-2.852	0.0032	0.2	0.0033	0.32	4	5	3	1	5	3	8	17	27	9	6	5	2	1	7	3	12	12	28	6
ENSG00000177738	ENSG00000177738	-0.797	2.229	0.0032	0.2	0.025	0.91	639	384	242	451	427	360	209	175	207	283	881	354	171	492	645	349	300	122	214	190
ENSG00000267636	ENSG00000267636	0.718	-0.552	0.0032	0.2	0.041	1	30	28	39	31	51	45	67	71	46	67	42	26	28	34	76	44	96	50	48	45
ENSG00000271833	ENSG00000271833	0.647	-0.423	0.0032	0.2	0.056	1	38	40	35	34	55	45	70	73	72	60	53	37	25	37	83	44	100	51	74	40
ENSG00000283023	FRG1GP	-3.187	-4.376	0.0032	NA	0.0033	0.32	1	1	3	5	4	0	1	0	0	0	2	1	2	5	6	0	1	0	0	0
ENSG00000136560	TANK	-0.121	4.81	0.0033	0.21	0.59	1	2154	2072	2137	2041	2186	1827	2001	1979	1934	1993	2972	1908	1515	2226	3302	1769	2867	1386	1996	1339
ENSG00000143303	RRNAD1	0.281	4.004	0.0033	0.21	0.29	1	1004	1046	1170	1026	1001	1179	1286	1488	1324	1099	1385	963	830	1119	1513	1142	1842	1042	1366	738
ENSG00000159251	ACTC1	-3.487	-2.664	0.0033	0.21	0.0018	0.21	2	0	10	4	67	1	1	4	1	0	3	0	7	4	97	1	1	3	1	0
ENSG00000185303	SFTPA2	1.161	-1.918	0.0033	0.21	0.011	0.61	10	9	18	8	9	16	26	34	35	10	14	8	13	9	14	15	37	24	36	6
ENSG00000185442	FAM174B	-0.3	3.368	0.0033	0.21	0.29	1	792	820	915	863	733	712	701	761	588	585	1093	755	649	941	1107	690	1004	533	607	393
ENSG00000134532	SOX5	-0.538	3.972	0.0034	0.21	0.066	1	1350	1533	1708	945	1193	747	1235	963	923	765	1863	1412	1211	1031	1803	723	1768	674	953	514
ENSG00000171155	C1GALT1C1	-0.27	3.016	0.0034	0.21	0.34	1	664	644	667	578	645	481	534	464	560	612	916	593	473	631	974	466	765	325	578	411
ENSG00000204460	LINC01854	-4.524	-4.466	0.0034	NA	0.0012	0.16	5	2	5	2	0	0	0	0	0	0	6	2	4	2	0	0	0	0	0	0
ENSG00000207445	SNORD15B	1.75	-3.558	0.0034	0.21	0.0035	0.33	2	2	2	1	3	2	6	6	9	11	3	2	1	1	4	2	9	4	9	8
ENSG00000234707	SEC61G-DT	-1.628	-3.504	0.0034	0.21	0.0045	0.38	7	4	6	8	7	2	2	2	2	3	10	4	4	9	11	2	3	1	2	2
ENSG00000154229	PRKCA	-0.525	5.432	0.0035	0.21	0.028	0.95	3197	4321	4886	2390	3675	2441	2121	2624	2713	2937	4412	3979	3465	2607	5552	2364	3038	1837	2800	1973
ENSG00000170561	IRX2	0.603	4.495	0.0035	0.22	0.033	1	1437	843	1058	1605	1540	1830	1857	1941	2720	1504	1983	776	750	1751	2326	1772	2661	1359	2807	1010
ENSG00000204950	LRRC10B	-1.014	-0.76	0.0035	0.22	0.011	0.62	41	99	55	44	35	16	29	27	39	24	57	91	39	48	54	15	42	19	40	16
ENSG00000179532	DNHD1	0.674	2.49	0.0036	0.22	0.042	1	275	329	322	315	322	325	417	444	824	484	379	303	228	344	487	315	597	311	850	325
ENSG00000247498	GPRC5D-AS1	1.425	-0.86	0.0036	0.22	0.0036	0.34	22	25	23	2	33	63	35	38	57	87	30	23	16	2	49	61	51	26	59	59
ENSG00000006611	USH1C	4.386	-1.476	0.0037	0.23	0.00015	0.034	5	2	0	1	2	7	0	2	179	46	7	2	0	1	3	7	0	1	184	31
ENSG00000087008	ACOX3	0.225	4.315	0.0037	0.23	0.37	1	1339	1232	1324	1485	1269	1637	1444	1464	1662	1566	1847	1135	939	1620	1918	1585	2068	1025	1715	1052
ENSG00000134287	ARF3	-0.229	7.702	0.0037	0.22	0.21	1	16176	15816	16541	15952	16986	16016	13697	12905	11955	14942	22320	14565	11728	17401	25662	15511	19621	9036	12338	10038
ENSG00000172915	NBEA	-0.341	7.937	0.0037	0.22	0.079	1	20446	21112	19298	19081	19358	15931	20638	15675	12647	13514	28213	19443	13683	20814	29246	15428	29563	10976	13052	9078
ENSG00000176601	MAP3K19	-4.554	-1.999	0.0037	0.22	0.00027	0.052	0	132	24	4	0	1	1	3	1	0	1	122	17	4	0	1	2	2	1	0
ENSG00000049089	COL9A2	1.696	1.142	0.0038	0.23	0.0026	0.27	31	90	75	125	53	92	69	109	578	364	43	83	53	136	81	89	100	76	596	245
ENSG00000188629	ZNF177	-4.139	-4.609	0.0038	NA	0.004	0.35	1	1	3	4	1	0	0	0	0	0	2	1	2	4	2	0	0	0	0	0
ENSG00000198074	AKR1B10	-3.109	-4.376	0.0038	NA	0.0044	0.37	4	2	0	5	3	0	0	1	0	0	5	2	0	5	4	0	0	1	0	0
ENSG00000254166	CASC19	-3.594	-3.565	0.0038	0.23	0.0014	0.18	0	9	27	2	4	0	1	0	2	0	0	8	21	2	6	0	1	0	2	0
ENSG00000285973	ENSG00000285973	-1.001	-2.161	0.0038	0.23	0.023	0.88	28	20	13	18	15	8	5	13	9	13	38	18	9	20	23	8	8	9	9	9
ENSG00000118965	WDR35	-0.234	4.066	0.0039	0.23	0.37	1	1263	1403	1236	1229	1424	986	1168	1094	1077	1249	1743	1292	876	1341	2151	955	1673	766	1111	839
ENSG00000134324	LPIN1	0.193	6.459	0.0039	0.23	0.29	1	5822	5900	6578	5760	5710	6624	7058	7508	6399	6449	8034	5433	4664	6283	8627	6415	10111	5257	6604	4332
ENSG00000144233	AMMECR1L	0.132	5.408	0.0039	0.23	0.51	1	3036	2998	2934	2931	2789	3156	3172	3165	3208	3389	4189	2761	2080	3197	4213	3056	4544	2216	3311	2277
ENSG00000171357	LURAP1	0.45	1.125	0.0039	0.23	0.15	1	144	121	130	114	153	188	158	218	192	148	198	111	92	124	231	182	226	153	198	99
ENSG00000230185	C9orf147	-0.396	1.412	0.0039	0.23	0.2	1	243	216	178	248	200	200	157	166	154	148	335	199	126	270	303	194	225	116	159	99
ENSG00000278370	ENSG00000278370	1.627	-3.507	0.0039	0.23	0.006	0.44	3	1	3	4	0	5	8	6	5	11	4	1	2	4	1	5	11	4	5	8
ENSG00000115165	CYTIP	-3.112	-4.049	0.004	0.24	0.0026	0.27	3	11	7	0	2	0	1	1	0	0	4	10	5	0	4	0	1	1	0	0
ENSG00000132938	MTUS2	-0.608	2.913	0.004	0.24	0.057	1	403	876	664	629	716	493	464	514	369	316	557	807	471	686	1081	477	665	360	381	212
ENSG00000149571	KIRREL3	-0.613	4.577	0.004	0.24	0.031	0.98	1780	2312	2330	2253	1786	2002	1013	1324	1624	874	2456	2129	1652	2458	2698	1939	1451	927	1676	587
ENSG00000152782	PANK1	-0.384	4.637	0.004	0.24	0.13	1	2127	1949	2004	2076	2051	2000	1712	1443	1111	1559	2935	1795	1421	2265	3098	1937	2452	1010	1147	1047
ENSG00000162836	ACP6	0.314	3.558	0.004	0.24	0.26	1	767	745	787	699	802	752	960	950	1119	944	1058	686	558	763	1212	728	1375	665	1155	634
ENSG00000231864	ENSG00000231864	2.78	-4.344	0.004	0.24	0.0014	0.18	1	0	0	0	1	1	4	4	4	3	1	0	0	0	1	1	5	3	4	2
ENSG00000253187	HOXA10-AS	-0.895	0.775	0.004	0.24	0.018	0.8	290	88	164	116	135	75	68	87	110	86	399	81	116	127	204	73	98	61	113	58
ENSG00000258289	CHURC1	-0.188	6.027	0.004	0.24	0.32	1	5111	4899	5691	4763	4719	4397	4841	4356	4170	4345	7053	4512	4035	5195	7130	4258	6935	3050	4304	2919
ENSG00000268660	LETM1P2	1.621	-3.59	0.004	0.23	0.0071	0.49	1	2	4	1	2	4	8	6	8	6	2	2	3	1	3	4	11	4	8	4
ENSG00000101542	CDH20	-0.759	4.267	0.0041	0.24	0.018	0.8	2528	1251	1356	1765	1864	1676	1006	1120	668	709	3488	1152	961	1925	2816	1623	1441	784	689	476
ENSG00000139445	FOXN4	-1.372	-2.668	0.0041	0.24	0.0058	0.43	8	27	10	15	8	8	4	3	6	5	12	25	7	16	13	8	6	2	6	3
ENSG00000146285	SCML4	-0.467	2.492	0.0041	0.24	0.13	1	511	418	418	373	635	399	325	283	338	359	705	385	296	407	959	386	466	198	349	241
ENSG00000163617	CCDC191	-0.209	3.257	0.0041	0.24	0.45	1	750	751	728	684	795	642	687	590	689	599	1035	692	516	746	1201	622	984	413	711	402
ENSG00000164776	PHKG1	-2.353	-3.037	0.0041	0.24	0.0027	0.28	5	0	17	27	9	1	1	4	3	2	7	0	12	29	14	1	2	3	3	1
ENSG00000171219	CDC42BPG	1.159	-0.376	0.0041	0.24	0.0076	0.51	22	40	23	39	43	49	41	42	124	120	31	37	16	43	64	47	59	29	128	81
ENSG00000186493	C5orf38	0.624	2.593	0.0041	0.24	0.054	1	330	225	294	484	382	550	414	561	668	451	455	207	208	528	577	533	593	393	689	303
ENSG00000206651	Y_RNA	2.848	-4.303	0.0041	0.24	0.0056	0.43	1	0	1	0	0	1	2	5	2	7	1	0	1	0	0	1	3	4	2	5
ENSG00000158423	RIBC1	-0.711	-0.859	0.0042	0.24	0.048	1	33	64	44	47	48	25	23	24	34	38	46	59	31	51	73	24	33	17	35	26
ENSG00000160161	CILP2	0.649	3.603	0.0042	0.24	0.039	1	496	618	756	1056	499	1016	858	970	1286	1240	685	569	536	1152	755	984	1230	679	1327	833
ENSG00000163633	C4orf36	-1.036	-1.589	0.0042	0.24	0.017	0.77	30	31	20	27	39	20	13	24	4	12	41	29	14	30	58	19	19	17	4	8
ENSG00000171862	PTEN	-0.198	7.059	0.0042	0.24	0.28	1	10648	10099	9626	9918	11380	9603	9694	7931	8526	9284	14692	9300	6825	10819	17193	9300	13886	5553	8799	6237
ENSG00000176204	LRRTM4	-0.67	4.419	0.0042	0.24	0.026	0.92	1996	1679	2108	1633	2101	822	1579	1816	1004	758	2754	1546	1495	1781	3174	796	2262	1272	1036	509
ENSG00000242242	NECTIN3-AS1	0.597	0.673	0.0042	0.24	0.078	1	80	103	104	83	83	123	155	134	185	87	110	95	74	91	126	119	222	94	191	58
ENSG00000110427	KIAA1549L	-0.155	7.173	0.0043	0.24	0.39	1	11578	11305	10218	10229	11804	9328	10482	9817	9804	10078	15976	10411	7245	11158	17833	9034	15015	6874	10118	6770
ENSG00000111181	SLC6A12	-1.439	0.413	0.0043	0.24	0.0042	0.36	113	370	70	93	46	48	55	70	50	32	156	341	49	101	71	46	79	49	52	21
ENSG00000122644	ARL4A	-0.575	4.094	0.0043	0.24	0.051	1	1256	2327	1285	1029	1503	960	1081	1062	1052	810	1734	2143	911	1122	2270	930	1548	744	1086	544
ENSG00000131791	PRKAB2	0.217	6.713	0.0043	0.24	0.24	1	7257	7192	6304	6971	7455	8502	7742	7755	9274	7607	10013	6623	4470	7604	11262	8234	11090	5430	9571	5110
ENSG00000226622	ENSG00000226622	-3.045	-3.27	0.0043	0.24	0.0023	0.24	2	33	2	6	6	0	0	0	3	3	3	31	1	7	10	0	0	0	3	2
ENSG00000165474	GJB2	-2.945	1.906	0.0044	0.25	5e-04	0.083	54	1551	93	417	273	73	1	54	67	113	75	1429	65	455	413	71	2	38	69	77
ENSG00000166831	RBPMS2	0.73	2.994	0.0044	0.25	0.03	0.97	386	412	298	552	518	605	451	579	983	977	533	379	211	602	782	586	647	405	1014	657
ENSG00000174428	GTF2IRD2B	-0.289	3.383	0.0044	0.25	0.3	1	763	861	862	863	804	687	732	614	569	796	1053	793	611	941	1214	665	1048	430	587	535
ENSG00000186188	FFAR4	-1.48	-3.032	0.0044	0.24	0.011	0.61	6	13	6	12	13	2	0	7	5	4	9	12	4	13	19	2	1	5	5	3
ENSG00000197093	GAL3ST4	0.874	2.49	0.0044	0.25	0.017	0.78	218	329	265	341	279	329	300	409	838	750	301	303	188	372	422	319	431	286	865	504
ENSG00000234575	CTSLP8	-3.374	-4.282	0.0044	0.25	0.0056	0.43	2	10	0	2	3	0	0	0	1	0	3	9	0	2	4	0	0	0	1	0
ENSG00000124224	PPP4R1L	0.691	2.94	0.0045	0.25	0.036	1	329	461	522	373	439	473	465	623	975	893	454	425	370	407	663	458	666	436	1006	600
ENSG00000143858	SYT2	0.689	7.267	0.0045	0.25	0.0077	0.51	9516	10195	4914	5551	12570	16317	14341	12085	10758	15415	13130	9389	3484	6055	18989	15802	20544	8462	11103	10356
ENSG00000159267	HLCS	-0.196	4.745	0.0045	0.25	0.39	1	2117	2022	1946	2081	2211	1906	1972	1658	1616	1905	2921	1862	1380	2270	3340	1846	2825	1161	1668	1280
ENSG00000167434	CA4	1.432	-2.977	0.0045	0.25	0.007	0.48	8	3	2	4	3	10	12	5	8	20	10	3	1	4	5	10	17	3	8	14
ENSG00000167548	KMT2D	0.183	7.25	0.0045	0.25	0.31	1	10210	11336	10070	9076	11010	11522	11923	11778	11721	11767	14088	10440	7140	9900	16634	11158	17080	8247	12097	7905
ENSG00000171291	ZNF439	0.887	2.132	0.0045	0.25	0.017	0.78	108	230	349	276	147	390	545	477	325	315	150	212	248	301	223	378	780	334	335	211
ENSG00000177409	SAMD9L	-1.927	-1.54	0.0045	0.25	0.0013	0.17	24	63	13	38	42	5	0	9	16	18	34	58	9	41	63	5	0	6	16	13
ENSG00000184678	H2BC21	-0.528	4.139	0.0045	0.25	0.067	1	1697	1277	1274	2001	1283	1243	1345	984	775	877	2342	1176	903	2183	1938	1204	1926	689	800	589
ENSG00000188580	NKAIN2	-0.65	5.12	0.0045	0.25	0.017	0.78	2059	4157	3710	3305	2165	1317	2327	2438	2010	1717	2841	3828	2631	3605	3272	1275	3333	1707	2074	1153
ENSG00000198633	ZNF534	-1.422	-3.099	0.0045	0.25	0.0056	0.43	5	15	7	12	9	2	5	4	4	2	7	14	5	13	13	2	7	3	4	1
ENSG00000227252	ENSG00000227252	0.268	1.77	0.0045	0.25	0.37	1	213	230	213	232	226	270	271	290	276	235	294	212	151	253	341	261	388	203	285	158
ENSG00000248485	PCP4L1	0.683	1.911	0.0045	0.25	0.044	1	265	216	163	170	226	409	426	377	195	264	366	199	115	185	341	396	610	264	201	177
ENSG00000276612	ENSG00000276612	-3.005	-4.44	0.0045	NA	0.0041	0.36	2	4	2	3	2	0	0	0	1	0	3	4	1	3	3	0	0	0	1	0
ENSG00000197376	ENSG00000197376	1.397	-2.605	0.0046	0.25	0.0062	0.45	7	2	0	10	7	25	12	9	14	15	9	2	0	11	11	24	17	6	14	10
ENSG00000213123	DYNLT2B	-0.231	3.447	0.0046	0.25	0.41	1	858	791	917	828	866	778	809	673	639	731	1184	728	650	903	1309	753	1159	471	660	491
ENSG00000237883	DGUOK-AS1	-0.947	-2.108	0.0046	0.25	0.019	0.8	14	23	14	18	28	11	12	7	8	12	19	21	10	20	42	11	17	5	8	8
ENSG00000248576	ENSG00000248576	-1.561	-1.832	0.0046	0.25	0.0037	0.34	33	16	16	8	62	3	14	10	10	9	45	15	11	9	91	3	19	7	10	6
ENSG00000250337	PURPL	2.331	-0.629	0.0046	0.25	0.0023	0.24	5	33	3	6	26	36	4	35	202	102	8	31	2	7	39	35	7	24	208	69
ENSG00000258535	ENSG00000258535	2.716	-4.358	0.0046	0.25	0.0014	0.18	1	0	0	1	0	3	1	4	3	4	1	0	0	1	0	3	2	3	3	3
ENSG00000266964	FXYD1	1.4	-0.562	0.0046	0.25	0.0049	0.39	22	29	40	24	15	31	22	69	152	71	31	27	29	26	23	30	32	48	157	48
ENSG00000287806	ENSG00000287806	2.727	-4.348	0.0046	0.25	0.0054	0.42	1	0	1	0	0	2	4	3	4	2	1	0	1	0	0	2	6	2	4	1
ENSG00000183036	PCP4	-1.177	5.636	0.0047	0.25	0.00068	0.11	5464	3896	7831	1347	6451	1863	2297	2762	2588	1541	7540	3588	5553	1470	9746	1804	3291	1934	2671	1035
ENSG00000278677	H2AC17	-1.806	-3.405	0.0047	0.25	0.0077	0.51	13	5	12	3	5	2	1	0	4	3	17	5	9	3	8	2	2	0	4	2
ENSG00000149599	DUSP15	0.377	4.19	0.0048	0.25	0.16	1	1260	1049	1113	1312	1019	1636	1591	1645	1526	1072	1739	966	789	1431	1539	1584	2279	1152	1575	720
ENSG00000231064	THBS3-AS1	-0.839	-0.989	0.0048	0.25	0.024	0.91	32	72	49	39	30	26	28	24	17	28	45	66	35	43	46	25	40	17	18	19
ENSG00000114473	IQCG	-0.275	3.591	0.0049	0.26	0.32	1	1057	953	976	847	941	729	916	758	685	857	1459	878	692	924	1422	706	1312	531	707	576
ENSG00000136698	CFC1	-2.981	-3.404	0.0049	0.26	0.0034	0.33	0	26	10	9	1	1	1	1	0	1	0	24	7	10	2	1	2	1	0	1
ENSG00000165646	SLC18A2	-2.674	-2.037	0.0049	0.26	0.0032	0.31	2	100	23	14	0	2	6	6	5	3	3	93	16	15	1	2	8	4	5	2
ENSG00000278897	ENSG00000278897	1.077	-0.797	0.0049	0.26	0.012	0.65	19	23	39	32	16	57	90	61	23	39	26	21	28	35	25	55	128	43	24	26
ENSG00000165309	ARMC3	-3.217	-0.969	0.005	0.26	0.00093	0.13	2	265	39	10	5	3	12	8	3	7	3	245	27	11	8	3	17	6	3	5
ENSG00000180178	FAR2P1	-2.847	2.355	0.005	0.26	0.00055	0.09	1131	1158	249	4	692	43	54	51	253	48	1559	1067	176	5	1046	42	78	35	261	32
ENSG00000281490	CICP14	-2.374	-3.947	0.005	0.26	8e-04	0.12	1	5	4	6	7	1	2	0	0	0	2	5	3	6	10	1	3	0	0	0
ENSG00000005175	RPAP3	-0.192	5.543	0.0051	0.27	0.33	1	3805	3435	3572	3572	3643	3355	3571	2822	2889	3139	5250	3163	2533	3896	5503	3249	5115	1976	2982	2109
ENSG00000115318	LOXL3	0.343	4.489	0.0051	0.27	0.17	1	1465	1541	1317	1420	1426	1567	1584	1668	2304	1972	2022	1419	934	1549	2155	1518	2270	1168	2378	1325
ENSG00000117632	STMN1	-0.323	9.486	0.0051	0.27	0.09	1	63462	50317	65917	59825	49635	44057	54333	51343	40108	41289	87568	46338	46738	65257	74987	42667	77832	35951	41393	27737
ENSG00000162714	ZNF496	0.214	6.181	0.0051	0.26	0.25	1	4843	4860	5024	4860	4765	5368	5555	6278	6164	4883	6682	4476	3562	5301	7199	5199	7957	4396	6362	3280
ENSG00000204291	COL15A1	-2.327	3.898	0.0051	0.27	0.00049	0.083	853	5601	308	752	1483	340	109	136	881	326	1177	5159	218	820	2241	329	157	95	909	219
ENSG00000178394	HTR1A	-2.414	-3.736	0.0052	0.27	0.0015	0.19	7	4	3	2	12	0	3	1	0	0	10	4	2	2	17	0	4	1	0	0
ENSG00000133020	MYH8	-3.493	-3.701	0.0053	0.27	0.0051	0.41	0	17	0	4	11	0	0	0	0	3	1	16	0	4	16	0	0	0	0	2
ENSG00000214081	CYP4F30P	-3.061	-4.429	0.0053	NA	0.0051	0.4	4	2	2	1	4	0	1	0	0	0	5	2	1	1	6	0	1	0	0	0
ENSG00000260519	ENSG00000260519	-1.938	-3.826	0.0053	0.27	0.0043	0.36	7	3	3	6	5	1	2	1	1	0	10	3	2	6	8	1	3	1	1	0
ENSG00000285030	ENSG00000285030	3.28	-4.434	0.0053	0.27	0.011	0.62	0	0	1	0	0	0	3	8	1	3	0	0	1	0	0	0	4	6	1	2
ENSG00000124134	KCNS1	3.617	2.349	0.0054	0.28	0.00091	0.13	11	28	29	134	75	27	9	27	2224	1118	16	26	20	146	113	26	14	18	2295	752
ENSG00000198642	KLHL9	-0.145	7.107	0.0054	0.28	0.42	1	11242	10203	10600	10202	10266	9804	10230	9176	8609	9671	15512	9396	7516	11128	15510	9495	14654	6425	8885	6497
ENSG00000234546	LNCTAM34A	1.493	-1.336	0.0054	0.28	0.0045	0.37	5	17	7	19	22	15	25	33	91	36	7	16	5	21	32	14	36	23	94	24
ENSG00000249797	LINC02147	-4.461	-4.503	0.0054	NA	0.0039	0.35	1	8	2	1	0	0	0	0	0	0	2	8	1	1	1	0	0	0	0	0
ENSG00000179954	SSC5D	1.658	2.077	0.0055	0.28	0.0038	0.34	131	134	81	243	144	179	99	159	1134	742	181	123	57	265	217	173	143	111	1170	499
ENSG00000204969	PCDHA2	-3.128	1.361	0.0055	0.28	0.00057	0.093	628	43	542	15	423	2	63	80	39	4	865	39	385	17	639	2	90	57	40	2
ENSG00000227189	ENSG00000227189	-3.09	-4.403	0.0055	0.28	0.021	0.84	1	5	5	2	1	0	0	0	0	1	1	5	4	2	2	0	0	0	0	1
ENSG00000285599	ENSG00000285599	-2.055	-3.767	0.0055	0.28	0.004	0.36	3	8	7	8	2	0	2	3	1	0	5	7	5	9	3	0	3	2	1	0
ENSG00000123364	HOXC13	2.347	-2.955	0.0056	0.28	0.0028	0.28	0	1	5	0	7	5	2	20	22	16	0	1	4	0	9	5	4	14	23	11
ENSG00000125798	FOXA2	-4.103	-0.894	0.0056	0.28	0.00044	0.077	0	192	148	15	3	0	8	8	4	0	1	177	106	16	5	0	11	6	4	0
ENSG00000158805	ZNF276	0.188	4.979	0.0056	0.28	0.39	1	2020	2160	1984	2229	2293	2567	2273	2563	2455	2319	2788	1989	1407	2431	3464	2486	3256	1795	2534	1558
ENSG00000196954	CASP4	-1.851	-1.414	0.0056	0.28	0.0016	0.2	27	46	18	24	81	14	0	9	13	19	38	42	12	26	120	14	0	6	13	13
ENSG00000232951	IPO7P1	-1.734	-3.675	0.0056	0.28	0.0048	0.39	4	9	4	5	6	1	3	0	1	3	6	8	3	6	9	1	4	0	1	2
ENSG00000236206	ENSG00000236206	0.904	-2.24	0.0056	0.28	0.018	0.8	9	7	10	7	14	22	17	16	15	19	12	6	7	8	21	21	25	11	15	13
ENSG00000155368	DBI	-0.256	4.548	0.0057	0.28	0.29	1	1917	1750	1819	2007	1731	1597	1506	1378	1395	1850	2645	1612	1290	2189	2616	1547	2158	965	1440	1243
ENSG00000180346	TIGD2	-0.284	3.084	0.0057	0.28	0.32	1	624	776	705	601	659	490	634	538	557	543	861	715	500	656	996	475	908	377	575	365
ENSG00000224660	SH3BP5-AS1	0.28	3.783	0.0057	0.28	0.3	1	955	902	936	776	931	904	1219	1188	1110	1045	1318	831	664	847	1406	875	1746	832	1146	702
ENSG00000225937	PCA3	-1.203	-2.46	0.0057	0.28	0.0084	0.53	10	15	24	21	10	10	9	3	7	3	14	14	17	23	15	10	13	2	7	2
ENSG00000237708	SPIN2P1	3.01	-4.557	0.0057	NA	0.013	0.68	1	0	0	0	0	3	2	3	3	0	1	0	0	0	0	3	3	2	3	0
ENSG00000256973	ENSG00000256973	0.322	1.44	0.0057	0.28	0.29	1	197	185	153	168	165	199	240	228	216	200	271	170	108	183	249	193	343	160	223	134
ENSG00000264515	VSTM2B-DT	1.16	1.838	0.0057	0.28	0.0081	0.52	92	286	172	85	161	611	166	198	383	422	128	264	122	93	243	592	239	138	395	284
ENSG00000272463	ENSG00000272463	-1.66	-2.999	0.0057	0.28	0.0092	0.56	3	19	9	9	13	5	1	3	1	7	5	18	6	10	20	5	2	2	1	5
ENSG00000286503	ENSG00000286503	-0.787	-1.596	0.0057	0.28	0.041	1	26	25	20	38	30	15	17	25	12	11	36	23	14	41	45	15	25	18	12	7
ENSG00000060140	STYK1	-0.725	0.026	0.0058	0.29	0.042	1	64	117	94	111	63	68	64	53	36	49	88	108	67	121	95	66	92	37	37	33
ENSG00000116793	PHTF1	-0.214	5.005	0.0058	0.29	0.33	1	2450	2631	2392	2521	2503	2202	2464	2209	1811	2087	3380	2423	1696	2750	3782	2133	3529	1547	1869	1402
ENSG00000122420	PTGFR	-0.925	0.582	0.0058	0.29	0.019	0.81	111	80	262	135	111	89	58	102	68	51	153	74	187	147	168	86	83	72	70	34
ENSG00000186867	QRFPR	1.375	-1.401	0.0058	0.29	0.0074	0.5	14	7	35	5	11	32	38	65	19	33	19	6	26	6	17	31	54	46	20	22
ENSG00000189369	GSPT2	-0.178	5.28	0.0058	0.29	0.39	1	2982	2883	2898	3080	3100	2766	2871	2397	2385	2793	4115	2655	2055	3360	4683	2679	4112	1678	2461	1876
ENSG00000249599	BMPR1B-DT	-3.285	-3.929	0.0058	0.29	0.011	0.61	0	19	3	4	0	1	0	1	0	0	1	18	2	4	1	1	0	1	0	0
ENSG00000259964	THSD4-AS1	-2.216	-3.712	0.0058	0.29	0.0044	0.37	2	4	12	8	4	0	3	3	0	0	3	4	9	9	6	0	4	2	0	0
ENSG00000260122	ENSG00000260122	1.219	-2.719	0.0058	0.29	0.0077	0.51	3	6	2	5	10	7	18	14	10	16	5	6	1	6	14	7	25	10	10	11
ENSG00000131459	GFPT2	0.55	3.758	0.006	0.29	0.068	1	804	793	681	725	971	852	879	1138	1726	1227	1109	730	483	791	1467	825	1260	797	1781	824
ENSG00000132570	PCBD2	-0.323	2.882	0.006	0.29	0.27	1	616	640	518	555	632	475	557	431	382	521	850	589	367	605	954	460	798	302	394	350
ENSG00000134398	ERN2	1.405	-2.322	0.006	0.29	0.01	0.59	3	14	11	5	2	12	19	19	31	11	5	13	8	6	3	12	27	13	32	7
ENSG00000137203	TFAP2A	-1.243	-1.301	0.006	0.29	0.0081	0.52	41	71	27	22	32	36	12	10	13	9	56	66	19	24	48	35	18	7	13	6
ENSG00000140455	USP3	0.191	5.949	0.006	0.29	0.32	1	4518	4045	3846	4084	4416	4210	4896	5027	4933	4810	6234	3725	2727	4455	6671	4077	7013	3520	5091	3231
ENSG00000288046	ENSG00000288046	2.662	-4.376	0.006	0.29	0.0098	0.58	0	0	1	0	1	1	3	3	5	3	0	0	1	0	1	1	4	2	5	2
ENSG00000124466	LYPD3	0.633	0.748	0.0061	0.29	0.062	1	80	120	69	108	92	125	114	197	177	118	111	111	49	118	139	121	163	138	183	79
ENSG00000132434	LANCL2	-0.354	6.337	0.0061	0.29	0.081	1	6500	6833	6606	7113	5823	5956	6032	5174	3620	4947	8969	6293	4684	7759	8798	5768	8641	3623	3736	3323
ENSG00000170264	FAM161A	-0.168	4.596	0.0061	0.29	0.48	1	1779	1896	1769	1893	1932	1755	1753	1598	1471	1673	2455	1746	1254	2065	2919	1700	2511	1119	1518	1124
ENSG00000203685	STUM	-0.512	1.917	0.0061	0.29	0.11	1	288	269	403	297	342	154	275	272	218	201	397	248	286	324	516	149	393	191	225	135
ENSG00000254528	ENSG00000254528	-1.256	-2.846	0.0061	0.29	0.011	0.61	12	11	14	15	6	9	3	6	2	5	16	10	10	16	10	9	4	4	2	3
ENSG00000168060	NAALADL1	2.581	-4.187	0.0062	0.3	0.0077	0.51	1	1	0	1	0	3	0	3	5	8	1	1	0	1	0	3	1	2	5	6
ENSG00000202408	RNVU1-21	-1.846	-3.711	0.0062	0.3	0.017	0.78	7	9	0	6	5	2	1	1	1	2	9	8	0	7	8	2	2	1	1	1
ENSG00000230013	CT70	-2.17	-4.019	0.0062	0.3	0.0028	0.28	3	4	6	4	5	0	1	0	1	1	4	4	4	4	7	0	2	0	1	1
ENSG00000237978	KCNMB2-AS1	0.767	-1.247	0.0062	0.3	0.041	1	25	20	28	17	17	39	38	54	29	21	34	18	20	19	26	38	54	38	30	14
[truncated: 29,642 more rows]

## Sheet: Contrast3_Genes_DE_results
id	gene_symbol	log_FC	log_CPM	deseq2.p.value	deseq2.adj.pvalue	edger.p.value	edger.adj.p.value	AIW.1.norm	AIW.2.norm	AIW.3.norm	AIW.4.norm	AIW.5.norm	G348C.1.norm	G348C.2.norm	G348C.3.norm	G348C.4.norm	G348C.5.norm	AIW.1.raw	AIW.2.raw	AIW.3.raw	AIW.4.raw	AIW.5.raw	G348C.1.raw	G348C.2.raw	G348C.3.raw	G348C.4.raw	G348C.5.raw
[truncated: 30,217 more rows]
